# Supplementary material for: Transcriptomic and proteomic profiling of pulmonary mucormycosis reveals a failed activation of host immune response
Source: Front Immunol. 2026 Feb 13;17:1732782. doi: 10.3389/fimmu.2026.1732782 (PMC12945811; doi:10.3389/fimmu.2026.1732782)
Supplement: Supplementary file 3 [file Table1.xlsx]

## Sheet: Sheet1
Name	id	baseMean	baseMean_NC	baseMean_MI	foldChange(MI/NC)	log2FoldChange	pval	FDR	Chromosome	Start Site	End Site	Direction	Length	GO	KEGG	EC	eggNOG Class	eggNOG	Description	Entrez_geneID	UniProtAC	BP	CC	MF	Pathway
HAMP	ENSG00000105697	24.6129	7.22267	42.0031	5.81545	2.53989	7.20218e-06	0.0145884	19	35280716	35285143	+	2862	GO:0000122;GO:0002262;GO:0005179;GO:0005507;GO:0005576;GO:0005615;GO:0005634;GO:0005737;GO:0006366;GO:0006879;GO:0006953;GO:0006954;GO:0006955;GO:0007259;GO:0007568;GO:0010039;GO:0010043;GO:0014704;GO:0030163;GO:0031640;GO:0033189;GO:0034755;GO:0034760;GO:0036017;GO:0042116;GO:0042742;GO:0043032;GO:0045179;GO:0045471;GO:0045732;GO:0045779;GO:0045944;GO:0050728;GO:0050832;GO:0051649;GO:0055072;GO:…	K23106	-	S;T	2T0FU;35R7G;3AAPX;3BUBC;3D9MU;3JHZW;48G80;49D2C;4MK6E;4N78J	hepcidin antimicrobial peptide [Source:HGNC Symbol;Acc:HGNC:15598]	57817	P81172	GO:0000122//negative regulation of transcription by RNA polymerase II;GO:0002262//myeloid cell homeostasis;GO:0006366//transcription by RNA polymerase II;GO:0006879//cellular iron ion homeostasis;GO:0006953//acute-phase response;GO:0006954//inflammatory response;GO:0006955//immune response;GO:0007259//receptor signaling pathway via JAK-STAT;GO:0007568//aging;GO:0010039//response to iron ion;GO:00…	GO:0005576//extracellular region;GO:0005615//extracellular space;GO:0005634//nucleus;GO:0005737//cytoplasm;GO:0014704//intercalated disc;GO:0045179//apical cortex;	GO:0005179//hormone activity;GO:0005507//copper ion binding;	ko04350(TGF-beta signaling pathway)
FABP7	ENSG00000164434	6.45445	0.754412	12.1545	16.1112	4.00999	1.98553e-05	0.0278432	6	122779716	122784074	+	2487	GO:0005504;GO:0005515;GO:0005634;GO:0005737;GO:0005829;GO:0007399;GO:0008285;GO:0008289;GO:0015908;GO:0050673	K08756	-	H;C;I	KOG4015;35PZ7;3A0PY;3BPES;3D6CC;3JGFN;48E1P;49ATS;4MJ5T;4N6HW	fatty acid binding protein 7 [Source:HGNC Symbol;Acc:HGNC:3562]	2173	O15540	GO:0007399//nervous system development;GO:0008285//negative regulation of cell population proliferation;GO:0015908//fatty acid transport;GO:0050673//epithelial cell proliferation;	GO:0005634//nucleus;GO:0005737//cytoplasm;GO:0005829//cytosol;	GO:0005504//fatty acid binding;GO:0005515//protein binding;GO:0008289//lipid binding;	ko03320(PPAR signaling pathway)
ATF3	ENSG00000162772	1564.69	724.794	2404.59	3.31761	1.73014	3.70437e-05	0.0373555	1	212565334	212620777	+	4040	GO:0000122;GO:0000785;GO:0000976;GO:0000977;GO:0000978;GO:0000981;GO:0001227;GO:0001228;GO:0003677;GO:0003700;GO:0005515;GO:0005634;GO:0005654;GO:0005730;GO:0006094;GO:0006355;GO:0006357;GO:0008284;GO:0010628;GO:0030968;GO:0034198;GO:0035914;GO:0042802;GO:0042803;GO:0045892;GO:0045944;GO:0046982;GO:0061394;GO:0070373;GO:0090575;GO:1903984;GO:1990440;GO:1990622;GO:1990837	K09032	-	K	KOG1414;35DWR;39NTV;3BCWH;3CTIV;3JB28;483G5;4943Q;4M9EF;4MXRU	activating transcription factor 3 [Source:HGNC Symbol;Acc:HGNC:785]	467	P18847	GO:0000122//negative regulation of transcription by RNA polymerase II;GO:0006094//gluconeogenesis;GO:0006355//regulation of transcription, DNA-templated;GO:0006357//regulation of transcription by RNA polymerase II;GO:0008284//positive regulation of cell population proliferation;GO:0010628//positive regulation of gene expression;GO:0030968//endoplasmic reticulum unfolded protein response;GO:003419…	GO:0000785//chromatin;GO:0005634//nucleus;GO:0005654//nucleoplasm;GO:0005730//nucleolus;GO:0090575//RNA polymerase II transcription regulator complex;GO:1990622//CHOP-ATF3 complex;	GO:0000976//transcription cis-regulatory region binding;GO:0000977//RNA polymerase II transcription regulatory region sequence-specific DNA binding;GO:0000978//RNA polymerase II cis-regulatory region sequence-specific DNA binding;GO:0000981//DNA-binding transcription factor activity, RNA polymerase II-specific;GO:0001227//DNA-binding transcription repressor activity, RNA polymerase II-specific;GO…	-
MS4A1	ENSG00000156738	227.982	65.0198	390.944	6.0127	2.58801	4.38079e-05	0.0380294	11	60455846	60470752	+	4770	GO:0002115;GO:0005154;GO:0005515;GO:0005615;GO:0005654;GO:0005886;GO:0005887;GO:0006959;GO:0007166;GO:0009617;GO:0009897;GO:0009986;GO:0016020;GO:0016021;GO:0019865;GO:0023026;GO:0030183;GO:0042100;GO:0042113;GO:0042802;GO:0044853;GO:0050853;GO:0051262;GO:0070062;GO:1902656;GO:1905665	K06466	-	S	2S6Z3;35NAQ;38EHN;3BHW3;3D2F4;3JB1D;486YJ;4950G;4M7QC;4MWB9	membrane spanning 4-domains A1 [Source:HGNC Symbol;Acc:HGNC:7315]	931	P11836;A0A024R507	GO:0002115//store-operated calcium entry;GO:0006959//humoral immune response;GO:0007166//cell surface receptor signaling pathway;GO:0009617//response to bacterium;GO:0030183//B cell differentiation;GO:0042100//B cell proliferation;GO:0042113//B cell activation;GO:0050853//B cell receptor signaling pathway;GO:0051262//protein tetramerization;GO:1902656//calcium ion import into cytosol;GO:1905665//…	GO:0005615//extracellular space;GO:0005654//nucleoplasm;GO:0005886//plasma membrane;GO:0005887//integral component of plasma membrane;GO:0009897//external side of plasma membrane;GO:0009986//cell surface;GO:0016020//membrane;GO:0016021//integral component of membrane;GO:0044853//plasma membrane raft;GO:0070062//extracellular exosome;	GO:0005154//epidermal growth factor receptor binding;GO:0005515//protein binding;GO:0019865//immunoglobulin binding;GO:0023026//MHC class II protein complex binding;GO:0042802//identical protein binding;	ko04640(Hematopoietic cell lineage)
JSRP1	ENSG00000167476	43.8855	14.427	73.3441	5.0838	2.34591	0.000147029	0.0752184	19	2252252	2269759	-	1950	GO:0003009;GO:0005515;GO:0005783;GO:0005789;GO:0016020;GO:0016529;GO:0033017;GO:0060314	-	-	S;U	2S4JK;35KMP;3AAFW;3BTYX;3D5QP;3JF4H;48C1G;4924E;4MD8P;4MZ0S	junctional sarcoplasmic reticulum protein 1 [Source:HGNC Symbol;Acc:HGNC:24963]	126306	Q96MG2	GO:0003009//skeletal muscle contraction;GO:0060314//regulation of ryanodine-sensitive calcium-release channel activity;	GO:0005783//endoplasmic reticulum;GO:0005789//endoplasmic reticulum membrane;GO:0016020//membrane;GO:0016529//sarcoplasmic reticulum;GO:0033017//sarcoplasmic reticulum membrane;	GO:0005515//protein binding;	-
ALPK2	ENSG00000198796	7.73598	1.59614	13.8758	8.69337	3.11992	0.000151113	0.0752184	18	58481247	58629091	-	9565	GO:0003007;GO:0003308;GO:0004674;GO:0005524;GO:0005886;GO:0006468;GO:0010468;GO:0016020;GO:0016301;GO:0016310;GO:0016323;GO:0016740;GO:0030010;GO:0042981;GO:0055013;GO:0106310;GO:1905223	K08868	-	S;Z;T	2QPP5;35DMD;38D79;3BAYV;3CXKV;3JBF0;489S9;48X7H;4MGGW;4MYJ9	alpha kinase 2 [Source:HGNC Symbol;Acc:HGNC:20565]	115701	Q86TB3	GO:0003007//heart morphogenesis;GO:0003308//negative regulation of Wnt signaling pathway involved in heart development;GO:0006468//protein phosphorylation;GO:0010468//regulation of gene expression;GO:0016310//phosphorylation;GO:0030010//establishment of cell polarity;GO:0042981//regulation of apoptotic process;GO:0055013//cardiac muscle cell development;GO:1905223//epicardium morphogenesis;	GO:0005886//plasma membrane;GO:0016020//membrane;GO:0016323//basolateral plasma membrane;	GO:0004674//protein serine/threonine kinase activity;GO:0005524//ATP binding;GO:0016301//kinase activity;GO:0016740//transferase activity;GO:0106310//protein serine kinase activity;	-
FMO1	ENSG00000010932	109.909	55.0637	164.754	2.99207	1.58114	0.000207383	0.0934277	1	171248471	171285978	+	3602	GO:0004497;GO:0004499;GO:0005515;GO:0005783;GO:0005788;GO:0005789;GO:0006082;GO:0006805;GO:0006970;GO:0009404;GO:0016020;GO:0016021;GO:0016491;GO:0032496;GO:0043231;GO:0046322;GO:0050660;GO:0050661;GO:0070995;GO:0097009	K00485	-	Q;P	KOG1399;359A8;38EGD;3BID2;3CYNY;3J377;484DU;492ZM;4M7P8;4N4FW	flavin containing dimethylaniline monoxygenase 1 [Source:HGNC Symbol;Acc:HGNC:3769]	2326	Q01740;A0A024R934;B2RCG5	GO:0006082//organic acid metabolic process;GO:0006805//xenobiotic metabolic process;GO:0006970//response to osmotic stress;GO:0009404//toxin metabolic process;GO:0032496//response to lipopolysaccharide;GO:0046322//negative regulation of fatty acid oxidation;GO:0070995//NADPH oxidation;GO:0097009//energy homeostasis;	GO:0005783//endoplasmic reticulum;GO:0005788//endoplasmic reticulum lumen;GO:0005789//endoplasmic reticulum membrane;GO:0016020//membrane;GO:0016021//integral component of membrane;GO:0043231//intracellular membrane-bounded organelle;	GO:0004497//monooxygenase activity;GO:0004499//N,N-dimethylaniline monooxygenase activity;GO:0005515//protein binding;GO:0016491//oxidoreductase activity;GO:0050660//flavin adenine dinucleotide binding;GO:0050661//NADP binding;	ko00982(Drug metabolism - cytochrome P450)
GREM1	ENSG00000166923	235.075	61.6087	408.542	6.63123	2.72928	0.000220373	0.0934277	15	32718004	32745106	+	14784	GO:0000902;GO:0001525;GO:0002042;GO:0002092;GO:0002689;GO:0003337;GO:0005125;GO:0005515;GO:0005576;GO:0005615;GO:0006915;GO:0007165;GO:0007171;GO:0007267;GO:0008284;GO:0009887;GO:0009954;GO:0009986;GO:0010717;GO:0016015;GO:0030199;GO:0030297;GO:0030308;GO:0030326;GO:0030502;GO:0030514;GO:0032331;GO:0033689;GO:0036122;GO:0038098;GO:0042803;GO:0043066;GO:0043184;GO:0043542;GO:0045668;GO:0045766;GO:…	K23318	-	-	-	gremlin 1, DAN family BMP antagonist [Source:HGNC Symbol;Acc:HGNC:2001]	26585	O60565;A6XAA7	GO:0000902//cell morphogenesis;GO:0001525//angiogenesis;GO:0002042//cell migration involved in sprouting angiogenesis;GO:0002092//positive regulation of receptor internalization;GO:0002689//negative regulation of leukocyte chemotaxis;GO:0003337//mesenchymal to epithelial transition involved in metanephros morphogenesis;GO:0006915//apoptotic process;GO:0007165//signal transduction;GO:0007171//acti…	GO:0005576//extracellular region;GO:0005615//extracellular space;GO:0009986//cell surface;GO:0062023//collagen-containing extracellular matrix;	GO:0005125//cytokine activity;GO:0005515//protein binding;GO:0016015//morphogen activity;GO:0030297//transmembrane receptor protein tyrosine kinase activator activity;GO:0036122//BMP binding;GO:0042803//protein homodimerization activity;GO:0043184//vascular endothelial growth factor receptor 2 binding;GO:0048018//receptor ligand activity;	ko04350(TGF-beta signaling pathway)
TMEM156	ENSG00000121895	67.4721	30.5597	104.385	3.41576	1.77221	0.000238113	0.0986546	4	38966744	39032922	-	2562	GO:0016020;GO:0016021	-	-	S	2SAF3;35HXF;39Z45;3BMMY;3CXM7;3J7HG;480NB;498EP;4MGEP;4MV69	transmembrane protein 156 [Source:HGNC Symbol;Acc:HGNC:26260]	80008	Q8N614;A1MMZ2	-	GO:0016020//membrane;GO:0016021//integral component of membrane;	-	-
PDK1	ENSG00000152256	439.992	228.574	651.41	2.84989	1.51091	0.000412841	0.138433	2	172555373	172608669	+	14845	GO:0000166;GO:0004672;GO:0004740;GO:0005515;GO:0005524;GO:0005739;GO:0005759;GO:0005967;GO:0005975;GO:0006006;GO:0006468;GO:0008283;GO:0008631;GO:0010510;GO:0010906;GO:0016301;GO:0016310;GO:0016740;GO:0097411	K12077	EC:2.7.11.2	T	KOG0787;35KNU;38BK5;3BCJ1;3CVKG;3J2DH;47YTK;48ZCT;4MGSE;4MTWG	pyruvate dehydrogenase kinase 1 [Source:HGNC Symbol;Acc:HGNC:8809]	5163	Q15118	GO:0005975//carbohydrate metabolic process;GO:0006006//glucose metabolic process;GO:0006468//protein phosphorylation;GO:0008283//cell population proliferation;GO:0008631//intrinsic apoptotic signaling pathway in response to oxidative stress;GO:0010510//regulation of acetyl-CoA biosynthetic process from pyruvate;GO:0010906//regulation of glucose metabolic process;GO:0016310//phosphorylation;GO:009…	GO:0005739//mitochondrion;GO:0005759//mitochondrial matrix;GO:0005967//mitochondrial pyruvate dehydrogenase complex;	GO:0000166//nucleotide binding;GO:0004672//protein kinase activity;GO:0004740//pyruvate dehydrogenase (acetyl-transferring) kinase activity;GO:0005515//protein binding;GO:0005524//ATP binding;GO:0016301//kinase activity;GO:0016740//transferase activity;	ko05230(Central carbon metabolism in cancer);ko04066(HIF-1 signaling pathway)
KIF26B	ENSG00000162849	254.648	133.793	375.503	2.80658	1.48882	0.000417654	0.138433	1	245154985	245709432	+	14404	GO:0000166;GO:0003774;GO:0003777;GO:0005524;GO:0005737;GO:0005856;GO:0005871;GO:0005874;GO:0007018;GO:0008017;GO:0022409;GO:0030010;GO:0072092	K10404	-	Z	KOG4280;35JN7;38D1M;3B9X1;3CVRR;3J1M7;47ZFD;490JM;4M64Z;4MZQX	kinesin family member 26B [Source:HGNC Symbol;Acc:HGNC:25484]	55083	Q2KJY2	GO:0007018//microtubule-based movement;GO:0022409//positive regulation of cell-cell adhesion;GO:0030010//establishment of cell polarity;GO:0072092//ureteric bud invasion;	GO:0005737//cytoplasm;GO:0005856//cytoskeleton;GO:0005871//kinesin complex;GO:0005874//microtubule;	GO:0000166//nucleotide binding;GO:0003774//cytoskeletal motor activity;GO:0003777//microtubule motor activity;GO:0005524//ATP binding;GO:0008017//microtubule binding;	-
RGS1	ENSG00000090104	3997.74	2002.46	5993.03	2.99284	1.58151	0.000428598	0.139524	1	192575763	192580024	+	4074	GO:0001965;GO:0003924;GO:0005096;GO:0005516;GO:0005737;GO:0005829;GO:0005886;GO:0006955;GO:0007165;GO:0007186;GO:0007193;GO:0008277;GO:0009617;GO:0009968;GO:0016020;GO:0031234;GO:0043547;GO:0061737	K16449	-	S;T	KOG3589;35MFU;39ZZB;3BMQQ;3CSUE;3J65I;486K7;49061;4M8Z8;4N1DA	regulator of G protein signaling 1 [Source:HGNC Symbol;Acc:HGNC:9991]	5996	Q08116	GO:0006955//immune response;GO:0007165//signal transduction;GO:0007186//G protein-coupled receptor signaling pathway;GO:0007193//adenylate cyclase-inhibiting G protein-coupled receptor signaling pathway;GO:0008277//regulation of G protein-coupled receptor signaling pathway;GO:0009617//response to bacterium;GO:0009968//negative regulation of signal transduction;GO:0043547//positive regulation of G…	GO:0005737//cytoplasm;GO:0005829//cytosol;GO:0005886//plasma membrane;GO:0016020//membrane;GO:0031234//extrinsic component of cytoplasmic side of plasma membrane;	GO:0001965//G-protein alpha-subunit binding;GO:0003924//GTPase activity;GO:0005096//GTPase activator activity;GO:0005516//calmodulin binding;	-
ATP10B	ENSG00000118322	12.7026	3.38809	22.0171	6.49838	2.70008	0.000497857	0.151266	5	160563120	160852214	-	11310	GO:0000166;GO:0000287;GO:0005215;GO:0005515;GO:0005524;GO:0005764;GO:0005765;GO:0005768;GO:0005783;GO:0005789;GO:0005886;GO:0006869;GO:0015914;GO:0016020;GO:0016021;GO:0016887;GO:0031902;GO:0034204;GO:0045332;GO:0046872;GO:0097212;GO:0140326;GO:0140345;GO:0140351;GO:1905103;GO:1990531	K01530	EC:7.6.2.1	P	KOG0206;35GTQ;38BZ2;3BC43;3CXRU;3JESU;4841X;493H2;4MGAT;4MT4B	ATPase phospholipid transporting 10B (putative) [Source:HGNC Symbol;Acc:HGNC:13543]	23120	O94823	GO:0006869//lipid transport;GO:0015914//phospholipid transport;GO:0034204//lipid translocation;GO:0045332//phospholipid translocation;GO:0097212//lysosomal membrane organization;	GO:0005764//lysosome;GO:0005765//lysosomal membrane;GO:0005768//endosome;GO:0005783//endoplasmic reticulum;GO:0005789//endoplasmic reticulum membrane;GO:0005886//plasma membrane;GO:0016020//membrane;GO:0016021//integral component of membrane;GO:0031902//late endosome membrane;GO:1905103//integral component of lysosomal membrane;GO:1990531//phospholipid-translocating ATPase complex;	GO:0000166//nucleotide binding;GO:0000287//magnesium ion binding;GO:0005215//transporter activity;GO:0005515//protein binding;GO:0005524//ATP binding;GO:0016887//ATP hydrolysis activity;GO:0046872//metal ion binding;GO:0140326//ATPase-coupled intramembrane lipid transporter activity;GO:0140345//phosphatidylcholine flippase activity;GO:0140351//glycosylceramide flippase activity;	-
MEI1	ENSG00000167077	140.195	64.4012	215.989	3.3538	1.7458	0.000774171	0.185699	22	41699503	41799456	+	7038	GO:0007127;GO:0051321	K25318	-	S	2QV5Z;35A6V;38SHF;3BB81;3CWD8;3JE7U;484KR;491NS;4MDGF;4N20S	meiotic double-stranded break formation protein 1 [Source:HGNC Symbol;Acc:HGNC:28613]	150365	Q5TIA1;Q4G0I1	GO:0007127//meiosis I;GO:0051321//meiotic cell cycle;	-	-	-
P2RX5	ENSG00000083454	86.6714	29.5111	143.832	4.87382	2.28505	0.000825339	0.192311	17	3672199	3696240	-	4031	GO:0000166;GO:0001614;GO:0004888;GO:0004931;GO:0005216;GO:0005524;GO:0005639;GO:0005829;GO:0005886;GO:0005887;GO:0006811;GO:0007165;GO:0007399;GO:0010524;GO:0015267;GO:0016020;GO:0016021;GO:0033198;GO:0035590;GO:0050850;GO:0060079;GO:0098655;GO:0098794	K05219	-	P;U	2QSUI;35EEK;38FMI;3BA2F;3CS0F;3J7W0;485M3;48XDF;4M7F7;4N1DQ	purinergic receptor P2X 5 [Source:HGNC Symbol;Acc:HGNC:8536]	5026	Q93086	GO:0006811//ion transport;GO:0007165//signal transduction;GO:0007399//nervous system development;GO:0010524//positive regulation of calcium ion transport into cytosol;GO:0033198//response to ATP;GO:0035590//purinergic nucleotide receptor signaling pathway;GO:0050850//positive regulation of calcium-mediated signaling;GO:0060079//excitatory postsynaptic potential;GO:0098655//cation transmembrane tr…	GO:0005639//integral component of nuclear inner membrane;GO:0005829//cytosol;GO:0005886//plasma membrane;GO:0005887//integral component of plasma membrane;GO:0016020//membrane;GO:0016021//integral component of membrane;GO:0098794//postsynapse;	GO:0000166//nucleotide binding;GO:0001614//purinergic nucleotide receptor activity;GO:0004888//transmembrane signaling receptor activity;GO:0004931//extracellularly ATP-gated cation channel activity;GO:0005216//ion channel activity;GO:0005524//ATP binding;GO:0015267//channel activity;	ko04080(Neuroactive ligand-receptor interaction);ko04020(Calcium signaling pathway)
FCRL5	ENSG00000143297	256.516	83.8702	429.161	5.11697	2.35529	0.000833381	0.192311	1	157513377	157552515	-	12414	GO:0004888;GO:0005515;GO:0005886;GO:0005887;GO:0007166;GO:0009986;GO:0016020;GO:0016021;GO:0043235	K06727	-	S;T	2S65W;3594T;38B72;3B9VK;3CX8K;3JC44;488Q8;48VFA;4MF23;4N3J2	Fc receptor like 5 [Source:HGNC Symbol;Acc:HGNC:18508]	83416	Q96RD9	GO:0007166//cell surface receptor signaling pathway;	GO:0005886//plasma membrane;GO:0005887//integral component of plasma membrane;GO:0009986//cell surface;GO:0016020//membrane;GO:0016021//integral component of membrane;GO:0043235//receptor complex;	GO:0004888//transmembrane signaling receptor activity;GO:0005515//protein binding;	-
IGDCC4	ENSG00000103742	142.852	71.1522	214.551	3.01539	1.59234	0.00106752	0.231678	15	65381484	65422947	-	7619	GO:0005515;GO:0005886;GO:0016020;GO:0016021;GO:0098609	K22657	-	T;I	KOG4221;35MHV;39JY7;3BC0X;3CYFQ;3J572;48376;495VK;4M6G7;4MUXB	immunoglobulin superfamily DCC subclass member 4 [Source:HGNC Symbol;Acc:HGNC:13770]	57722	Q8TDY8	GO:0098609//cell-cell adhesion;	GO:0005886//plasma membrane;GO:0016020//membrane;GO:0016021//integral component of membrane;	GO:0005515//protein binding;	-
ADAM12	ENSG00000148848	266.514	141.232	391.796	2.77413	1.47204	0.00122845	0.248829	10	126012381	126388477	-	9882	GO:0004222;GO:0005515;GO:0005576;GO:0005654;GO:0005886;GO:0006508;GO:0007155;GO:0007229;GO:0007520;GO:0008233;GO:0008237;GO:0016020;GO:0016021;GO:0016787;GO:0017124;GO:0045766;GO:0046872	K06835	EC:3.4.24.-	O;L	KOG3607;35C8J;38B6W;3B9I0;3CU5P;3J1XB;47ZIE;49260;4M5V0;4MZR0	ADAM metallopeptidase domain 12 [Source:HGNC Symbol;Acc:HGNC:190]	8038	O43184	GO:0006508//proteolysis;GO:0007155//cell adhesion;GO:0007229//integrin-mediated signaling pathway;GO:0007520//myoblast fusion;GO:0045766//positive regulation of angiogenesis;	GO:0005576//extracellular region;GO:0005654//nucleoplasm;GO:0005886//plasma membrane;GO:0016020//membrane;GO:0016021//integral component of membrane;	GO:0004222//metalloendopeptidase activity;GO:0005515//protein binding;GO:0008233//peptidase activity;GO:0008237//metallopeptidase activity;GO:0016787//hydrolase activity;GO:0017124//SH3 domain binding;GO:0046872//metal ion binding;	-
TLR10	ENSG00000174123	39.9726	20.127	59.8183	2.97204	1.57145	0.00131284	0.260562	4	38772238	38782990	-	4218	GO:0001817;GO:0002224;GO:0002376;GO:0002755;GO:0004888;GO:0005515;GO:0005886;GO:0005887;GO:0006954;GO:0006955;GO:0007165;GO:0009605;GO:0016020;GO:0016021;GO:0034166;GO:0038023;GO:0042802;GO:0043235;GO:0045087;GO:0050135;GO:0050729;GO:0050896;GO:0061809	K10171	-	T;K;L	KOG4641;35CP9;38HUG;3BAQQ;3CX3H;3J2EP;4804K;490SM;4M7R9;4MVV8	toll like receptor 10 [Source:HGNC Symbol;Acc:HGNC:15634]	81793	Q9BXR5;A0A024R9W4	GO:0001817//regulation of cytokine production;GO:0002224//toll-like receptor signaling pathway;GO:0002376//immune system process;GO:0002755//MyD88-dependent toll-like receptor signaling pathway;GO:0006954//inflammatory response;GO:0006955//immune response;GO:0007165//signal transduction;GO:0009605//response to external stimulus;GO:0034166//toll-like receptor 10 signaling pathway;GO:0045087//innat…	GO:0005886//plasma membrane;GO:0005887//integral component of plasma membrane;GO:0016020//membrane;GO:0016021//integral component of membrane;GO:0043235//receptor complex;	GO:0004888//transmembrane signaling receptor activity;GO:0005515//protein binding;GO:0038023//signaling receptor activity;GO:0042802//identical protein binding;GO:0050135//NAD(P)+ nucleosidase activity;GO:0061809//NAD+ nucleotidase, cyclic ADP-ribose generating;	-
CHRDL2	ENSG00000054938	15.4846	6.79569	24.1736	3.5572	1.83074	0.00147976	0.272485	11	74696429	74731426	-	3114	GO:0001503;GO:0005515;GO:0005576;GO:0005615;GO:0005737;GO:0030154;GO:0030514;GO:0036122;GO:0051216	K17280	-	S	2QQFQ;3593W;38EGX;3BBA8;3CW67;3J36I;484EQ;49083;4MAJS;4N63Y	chordin like 2 [Source:HGNC Symbol;Acc:HGNC:24168]	25884	Q6WN34	GO:0001503//ossification;GO:0030154//cell differentiation;GO:0030514//negative regulation of BMP signaling pathway;GO:0051216//cartilage development;	GO:0005576//extracellular region;GO:0005615//extracellular space;GO:0005737//cytoplasm;	GO:0005515//protein binding;GO:0036122//BMP binding;	-
PLA2G4E	ENSG00000188089	140.104	26.7564	253.452	9.47258	3.24376	0.00157568	0.27888	15	41981394	42051190	-	7759	GO:0004620;GO:0004623;GO:0005509;GO:0005544;GO:0005546;GO:0005547;GO:0005737;GO:0005764;GO:0005765;GO:0005768;GO:0005829;GO:0005886;GO:0006629;GO:0006650;GO:0008970;GO:0009395;GO:0010314;GO:0016020;GO:0016042;GO:0016410;GO:0016740;GO:0016787;GO:0031901;GO:0032266;GO:0036149;GO:0043325;GO:0046475;GO:0046872;GO:0047498;GO:0052689;GO:0070273;GO:0070292;GO:0080025;GO:2001137	K16342	EC:3.1.1.4	S;T;I;U	KOG1028;KOG1325;35DG0;39RQ8;3BHCZ;3E4QI;3J22I;482DG;49MWN;4M6NT;4MYWH	phospholipase A2 group IVE [Source:HGNC Symbol;Acc:HGNC:24791]	123745	Q3MJ16	GO:0006629//lipid metabolic process;GO:0006650//glycerophospholipid metabolic process;GO:0009395//phospholipid catabolic process;GO:0016042//lipid catabolic process;GO:0036149//phosphatidylinositol acyl-chain remodeling;GO:0046475//glycerophospholipid catabolic process;GO:0070292//N-acylphosphatidylethanolamine metabolic process;GO:2001137//positive regulation of endocytic recycling;	GO:0005737//cytoplasm;GO:0005764//lysosome;GO:0005765//lysosomal membrane;GO:0005768//endosome;GO:0005829//cytosol;GO:0005886//plasma membrane;GO:0016020//membrane;GO:0031901//early endosome membrane;	GO:0004620//phospholipase activity;GO:0004623//phospholipase A2 activity;GO:0005509//calcium ion binding;GO:0005544//calcium-dependent phospholipid binding;GO:0005546//phosphatidylinositol-4,5-bisphosphate binding;GO:0005547//phosphatidylinositol-3,4,5-trisphosphate binding;GO:0008970//phospholipase A1 activity;GO:0010314//phosphatidylinositol-5-phosphate binding;GO:0016410//N-acyltransferase act…	ko05231(Choline metabolism in cancer);ko04921(Oxytocin signaling pathway);ko04913(Ovarian steroidogenesis);ko04912(GnRH signaling pathway);ko04750(Inflammatory mediator regulation of TRP channels);ko04730(Long-term depression);ko04726(Serotonergic synapse);ko04724(Glutamatergic synapse);ko04666(Fc gamma R-mediated phagocytosis);ko04664(Fc epsilon RI signaling pathway);ko04611(Platelet activation)…
GPR183	ENSG00000169508	677.394	352.866	1001.92	2.83939	1.50558	0.0016886	0.290407	13	99294539	99307399	-	1685	GO:0002250;GO:0002312;GO:0002313;GO:0002376;GO:0002407;GO:0004930;GO:0005886;GO:0005887;GO:0006955;GO:0006959;GO:0007165;GO:0007186;GO:0008142;GO:0010818;GO:0016020;GO:0016021;GO:0030316;GO:0030595;GO:0030890;GO:0036145;GO:0060326;GO:0061470;GO:0070374;GO:2000458	K04305	-	S;T	2QWD9;35GSS;38BH6;3BIPM;3CWC8;3JDNC;4819F;4962F;4MAHW;4N47N	G protein-coupled receptor 183 [Source:HGNC Symbol;Acc:HGNC:3128]	1880	P32249;A0A024RDX2	GO:0002250//adaptive immune response;GO:0002312//B cell activation involved in immune response;GO:0002313//mature B cell differentiation involved in immune response;GO:0002376//immune system process;GO:0002407//dendritic cell chemotaxis;GO:0006955//immune response;GO:0006959//humoral immune response;GO:0007165//signal transduction;GO:0007186//G protein-coupled receptor signaling pathway;GO:001081…	GO:0005886//plasma membrane;GO:0005887//integral component of plasma membrane;GO:0016020//membrane;GO:0016021//integral component of membrane;	GO:0004930//G protein-coupled receptor activity;GO:0008142//oxysterol binding;	-
CCL11	ENSG00000172156	26.6776	13.8038	39.5515	2.86527	1.51867	0.0019372	0.318315	17	34285742	34288334	+	1005	GO:0001938;GO:0002544;GO:0002548;GO:0002551;GO:0005125;GO:0005515;GO:0005576;GO:0005615;GO:0006468;GO:0006874;GO:0006935;GO:0006954;GO:0006955;GO:0007010;GO:0007015;GO:0007155;GO:0007165;GO:0007186;GO:0007611;GO:0008009;GO:0008360;GO:0009314;GO:0009615;GO:0030335;GO:0030593;GO:0030838;GO:0031728;GO:0035962;GO:0043547;GO:0045766;GO:0046983;GO:0048018;GO:0048020;GO:0048245;GO:0048247;GO:0050768;GO:…	K16597	-	O;M;T;G	2S8M4;35QYT;3A6YT;3C1FD;3D9IZ;3JHWH;48FUF;49CXS;4MK2D;4N7EV	C-C motif chemokine ligand 11 [Source:HGNC Symbol;Acc:HGNC:10610]	6356	P51671;Q6I9T4	GO:0001938//positive regulation of endothelial cell proliferation;GO:0002544//chronic inflammatory response;GO:0002548//monocyte chemotaxis;GO:0002551//mast cell chemotaxis;GO:0006468//protein phosphorylation;GO:0006874//cellular calcium ion homeostasis;GO:0006935//chemotaxis;GO:0006954//inflammatory response;GO:0006955//immune response;GO:0007010//cytoskeleton organization;GO:0007015//actin fila…	GO:0005576//extracellular region;GO:0005615//extracellular space;	GO:0005125//cytokine activity;GO:0005515//protein binding;GO:0008009//chemokine activity;GO:0031728//CCR3 chemokine receptor binding;GO:0046983//protein dimerization activity;GO:0048018//receptor ligand activity;GO:0048020//CCR chemokine receptor binding;	ko05310(Asthma);ko04657(IL-17 signaling pathway);ko04062(Chemokine signaling pathway);ko04061(Viral protein interaction with cytokine and cytokine receptor);ko04060(Cytokine-cytokine receptor interaction)
JCHAIN	ENSG00000132465	5008.72	3000.61	7016.83	2.33847	1.22556	0.00220038	0.33994	4	70655541	70681817	-	1546	GO:0001895;GO:0002250;GO:0003094;GO:0003697;GO:0003823;GO:0005576;GO:0005615;GO:0006955;GO:0006959;GO:0019731;GO:0019862;GO:0030674;GO:0031210;GO:0034987;GO:0042803;GO:0042834;GO:0045087;GO:0060267;GO:0065003;GO:0070062;GO:0071748;GO:0071750;GO:0071751;GO:0071752;GO:0071756;GO:0072562	K25567	-	S	2RZF4;35JRW;39WZP;3BNFR;3D4EW;3J2SC;48CUG;4984G;4MJCM;4N31K	joining chain of multimeric IgA and IgM [Source:HGNC Symbol;Acc:HGNC:5713]	3512	P01591	GO:0001895//retina homeostasis;GO:0002250//adaptive immune response;GO:0003094//glomerular filtration;GO:0006955//immune response;GO:0006959//humoral immune response;GO:0019731//antibacterial humoral response;GO:0045087//innate immune response;GO:0060267//positive regulation of respiratory burst;GO:0065003//protein-containing complex assembly;	GO:0005576//extracellular region;GO:0005615//extracellular space;GO:0070062//extracellular exosome;GO:0071748//monomeric IgA immunoglobulin complex;GO:0071750//dimeric IgA immunoglobulin complex;GO:0071751//secretory IgA immunoglobulin complex;GO:0071752//secretory dimeric IgA immunoglobulin complex;GO:0071756//pentameric IgM immunoglobulin complex;GO:0072562//blood microparticle;	GO:0003697//single-stranded DNA binding;GO:0003823//antigen binding;GO:0019862//IgA binding;GO:0030674//protein-macromolecule adaptor activity;GO:0031210//phosphatidylcholine binding;GO:0034987//immunoglobulin receptor binding;GO:0042803//protein homodimerization activity;GO:0042834//peptidoglycan binding;	-
STAC2	ENSG00000141750	19.8485	7.41978	32.2772	4.35015	2.12107	0.00231467	0.345635	17	39210541	39225945	-	3430	GO:0003009;GO:0005515;GO:0005737;GO:0005829;GO:0005886;GO:0016020;GO:0031234;GO:0042383;GO:0046872;GO:1901387;GO:1903078	K23712	-	S;T	2QW9G;35HAT;38R5G;3BAPR;3D1HM;3JC19;47ZCR;4965D;4MHV7;4MV5Y	SH3 and cysteine rich domain 2 [Source:HGNC Symbol;Acc:HGNC:23990]	342667	Q6ZMT1;D0IN09	GO:0003009//skeletal muscle contraction;GO:1901387//positive regulation of voltage-gated calcium channel activity;GO:1903078//positive regulation of protein localization to plasma membrane;	GO:0005737//cytoplasm;GO:0005829//cytosol;GO:0005886//plasma membrane;GO:0016020//membrane;GO:0031234//extrinsic component of cytoplasmic side of plasma membrane;GO:0042383//sarcolemma;	GO:0005515//protein binding;GO:0046872//metal ion binding;	-
NUGGC	ENSG00000189233	69.8124	37.0075	102.617	2.77288	1.47138	0.00232415	0.345635	8	28021964	28083936	-	4024	GO:0000166;GO:0003924;GO:0005525;GO:0005634;GO:0016607;GO:0016787;GO:0033262;GO:0043066;GO:0071222	-	-	S	2QVUX;35DWK;39K06;3BKC7;3D2H5;3J5DK;488PJ;48Z6P;4MDIG;4MXRX	nuclear GTPase, germinal center associated [Source:HGNC Symbol;Acc:HGNC:33550]	389643	Q68CJ6	GO:0033262//regulation of nuclear cell cycle DNA replication;GO:0043066//negative regulation of apoptotic process;GO:0071222//cellular response to lipopolysaccharide;	GO:0005634//nucleus;GO:0016607//nuclear speck;	GO:0000166//nucleotide binding;GO:0003924//GTPase activity;GO:0005525//GTP binding;GO:0016787//hydrolase activity;	-
EGR1	ENSG00000120738	6608.93	3183.7	10034.2	3.15173	1.65614	0.00236996	0.345635	5	138465479	138469303	+	3137	GO:0000122;GO:0000785;GO:0000976;GO:0000977;GO:0000978;GO:0000981;GO:0001228;GO:0001666;GO:0002931;GO:0003677;GO:0003700;GO:0005515;GO:0005634;GO:0005654;GO:0005737;GO:0006355;GO:0006357;GO:0008270;GO:0009749;GO:0010385;GO:0010628;GO:0030217;GO:0030509;GO:0032722;GO:0032731;GO:0032868;GO:0032922;GO:0033233;GO:0035035;GO:0035914;GO:0042981;GO:0043565;GO:0044729;GO:0044849;GO:0045475;GO:0045893;GO:…	K09203	-	K	35H78;398KZ;3BH2K;3CXF5;3JB06;484VH;4922W;4MEAB;4MZEG	early growth response 1 [Source:HGNC Symbol;Acc:HGNC:3238]	1958	P18146;Q546S1	GO:0000122//negative regulation of transcription by RNA polymerase II;GO:0001666//response to hypoxia;GO:0002931//response to ischemia;GO:0006355//regulation of transcription, DNA-templated;GO:0006357//regulation of transcription by RNA polymerase II;GO:0009749//response to glucose;GO:0010628//positive regulation of gene expression;GO:0030217//T cell differentiation;GO:0030509//BMP signaling path…	GO:0000785//chromatin;GO:0005634//nucleus;GO:0005654//nucleoplasm;GO:0005737//cytoplasm;	GO:0000976//transcription cis-regulatory region binding;GO:0000977//RNA polymerase II transcription regulatory region sequence-specific DNA binding;GO:0000978//RNA polymerase II cis-regulatory region sequence-specific DNA binding;GO:0000981//DNA-binding transcription factor activity, RNA polymerase II-specific;GO:0001228//DNA-binding transcription activator activity, RNA polymerase II-specific;GO…	ko05166(Human T-cell leukemia virus 1 infection);ko05020(Prion disease);ko04933(AGE-RAGE signaling pathway in diabetic complications);ko04928(Parathyroid hormone synthesis, secretion and action);ko04912(GnRH signaling pathway);ko04371(Apelin signaling pathway)
DPEP1	ENSG00000015413	36.9655	14.7348	59.1963	4.01744	2.00628	0.00263582	0.375128	16	89613308	89638456	+	2737	GO:0005515;GO:0005615;GO:0005654;GO:0005886;GO:0006508;GO:0006629;GO:0006691;GO:0006749;GO:0006751;GO:0006915;GO:0006954;GO:0008233;GO:0008235;GO:0008237;GO:0008270;GO:0008800;GO:0016020;GO:0016324;GO:0016787;GO:0016805;GO:0016999;GO:0030054;GO:0030336;GO:0030593;GO:0031225;GO:0031528;GO:0034235;GO:0042995;GO:0043027;GO:0043066;GO:0043154;GO:0045177;GO:0046872;GO:0050667;GO:0070062;GO:0070573;GO:…	K01273	EC:3.4.13.19	O;E	KOG4127;35JD7;38D9H;3BCAM;3CRIG;3J9X5;485B5;48UW4;4M831;4N0UQ	dipeptidase 1 [Source:HGNC Symbol;Acc:HGNC:3002]	1800	P16444;A0A140VJI3	GO:0006508//proteolysis;GO:0006629//lipid metabolic process;GO:0006691//leukotriene metabolic process;GO:0006749//glutathione metabolic process;GO:0006751//glutathione catabolic process;GO:0006915//apoptotic process;GO:0006954//inflammatory response;GO:0016999//antibiotic metabolic process;GO:0030336//negative regulation of cell migration;GO:0030593//neutrophil chemotaxis;GO:0043066//negative reg…	GO:0005615//extracellular space;GO:0005654//nucleoplasm;GO:0005886//plasma membrane;GO:0016020//membrane;GO:0016324//apical plasma membrane;GO:0030054//cell junction;GO:0031225//anchored component of membrane;GO:0031528//microvillus membrane;GO:0042995//cell projection;GO:0045177//apical part of cell;GO:0070062//extracellular exosome;	GO:0005515//protein binding;GO:0008233//peptidase activity;GO:0008235//metalloexopeptidase activity;GO:0008237//metallopeptidase activity;GO:0008270//zinc ion binding;GO:0008800//beta-lactamase activity;GO:0016787//hydrolase activity;GO:0016805//dipeptidase activity;GO:0034235//GPI anchor binding;GO:0043027//cysteine-type endopeptidase inhibitor activity involved in apoptotic process;GO:0046872//…	-
GEM	ENSG00000164949	845.771	483.466	1208.08	2.49878	1.32123	0.00305813	0.416043	8	94249253	94262350	-	2648	GO:0000166;GO:0000278;GO:0000287;GO:0003924;GO:0005246;GO:0005515;GO:0005516;GO:0005525;GO:0005634;GO:0005886;GO:0006955;GO:0007165;GO:0007166;GO:0009898;GO:0016020;GO:0019003;GO:0030496;GO:0051233;GO:0051276;GO:0051310;GO:0072686;GO:1901842	K07846	-	S;G	KOG0395;35AQP;38GGT;3BBG6;3D0MT;3J5B1;48AAQ;48XR9;4MI71;4MSGF	GTP binding protein overexpressed in skeletal muscle [Source:HGNC Symbol;Acc:HGNC:4234]	2669	P55040;A0A024R9F5	GO:0000278//mitotic cell cycle;GO:0006955//immune response;GO:0007165//signal transduction;GO:0007166//cell surface receptor signaling pathway;GO:0051276//chromosome organization;GO:0051310//metaphase plate congression;GO:1901842//negative regulation of high voltage-gated calcium channel activity;	GO:0005634//nucleus;GO:0005886//plasma membrane;GO:0009898//cytoplasmic side of plasma membrane;GO:0016020//membrane;GO:0030496//midbody;GO:0051233//spindle midzone;GO:0072686//mitotic spindle;	GO:0000166//nucleotide binding;GO:0000287//magnesium ion binding;GO:0003924//GTPase activity;GO:0005246//calcium channel regulator activity;GO:0005515//protein binding;GO:0005516//calmodulin binding;GO:0005525//GTP binding;GO:0019003//GDP binding;	-
FAP	ENSG00000078098	268.29	163.25	373.33	2.28686	1.19337	0.00315544	0.422202	2	162170684	162245151	-	6968	GO:0001525;GO:0002020;GO:0004175;GO:0004252;GO:0005178;GO:0005515;GO:0005576;GO:0005615;GO:0005737;GO:0005886;GO:0005925;GO:0006508;GO:0006915;GO:0007155;GO:0008233;GO:0008236;GO:0008239;GO:0009986;GO:0010710;GO:0010716;GO:0016020;GO:0016021;GO:0016787;GO:0030027;GO:0031258;GO:0032587;GO:0042802;GO:0042803;GO:0042995;GO:0043542;GO:0045177;GO:0045178;GO:0051603;GO:0051726;GO:0051917;GO:0060244;GO:…	K08674	EC:3.4.21.-	O;E	KOG2100;35EER;38BKR;3BCS1;3CUAD;3JFVS;482DX;48WRU;4MB5H;4N4SW	fibroblast activation protein alpha [Source:HGNC Symbol;Acc:HGNC:3590]	2191	Q12884	GO:0001525//angiogenesis;GO:0006508//proteolysis;GO:0006915//apoptotic process;GO:0007155//cell adhesion;GO:0010710//regulation of collagen catabolic process;GO:0010716//negative regulation of extracellular matrix disassembly;GO:0043542//endothelial cell migration;GO:0051603//proteolysis involved in cellular protein catabolic process;GO:0051726//regulation of cell cycle;GO:0051917//regulation of …	GO:0005576//extracellular region;GO:0005615//extracellular space;GO:0005737//cytoplasm;GO:0005886//plasma membrane;GO:0005925//focal adhesion;GO:0009986//cell surface;GO:0016020//membrane;GO:0016021//integral component of membrane;GO:0030027//lamellipodium;GO:0031258//lamellipodium membrane;GO:0032587//ruffle membrane;GO:0042995//cell projection;GO:0045177//apical part of cell;GO:0045178//basal p…	GO:0002020//protease binding;GO:0004175//endopeptidase activity;GO:0004252//serine-type endopeptidase activity;GO:0005178//integrin binding;GO:0005515//protein binding;GO:0008233//peptidase activity;GO:0008236//serine-type peptidase activity;GO:0008239//dipeptidyl-peptidase activity;GO:0016787//hydrolase activity;GO:0042802//identical protein binding;GO:0042803//protein homodimerization activity;	-
SERPINE1	ENSG00000106366	2099.92	1292.69	2907.15	2.24892	1.16923	0.00323743	0.424592	7	101127104	101139247	+	3156	GO:0001525;GO:0002020;GO:0004867;GO:0005102;GO:0005515;GO:0005576;GO:0005615;GO:0005886;GO:0010466;GO:0010469;GO:0010757;GO:0010951;GO:0014912;GO:0030194;GO:0030195;GO:0030336;GO:0030414;GO:0031093;GO:0032757;GO:0033629;GO:0035491;GO:0042730;GO:0045766;GO:0048260;GO:0050729;GO:0050829;GO:0051918;GO:0061044;GO:0061045;GO:0062023;GO:0070062;GO:0071222;GO:0090026;GO:0090399;GO:0097180;GO:0097187;GO:…	K03982	-	O;V	KOG2392;35C3B;39R8P;3BEGU;3CVEI;3J7XD;48592;496PP;4MEXJ;4MURD	serpin family E member 1 [Source:HGNC Symbol;Acc:HGNC:8583]	5054	P05121;A0A024QYT5	GO:0001525//angiogenesis;GO:0010466//negative regulation of peptidase activity;GO:0010469//regulation of signaling receptor activity;GO:0010757//negative regulation of plasminogen activation;GO:0010951//negative regulation of endopeptidase activity;GO:0014912//negative regulation of smooth muscle cell migration;GO:0030194//positive regulation of blood coagulation;GO:0030195//negative regulation o…	GO:0005576//extracellular region;GO:0005615//extracellular space;GO:0005886//plasma membrane;GO:0031093//platelet alpha granule lumen;GO:0062023//collagen-containing extracellular matrix;GO:0070062//extracellular exosome;GO:0097180//serine protease inhibitor complex;GO:1904090//peptidase inhibitor complex;	GO:0002020//protease binding;GO:0004867//serine-type endopeptidase inhibitor activity;GO:0005102//signaling receptor binding;GO:0005515//protein binding;GO:0030414//peptidase inhibitor activity;	ko05142(Chagas disease);ko04933(AGE-RAGE signaling pathway in diabetic complications);ko04610(Complement and coagulation cascades);ko04390(Hippo signaling pathway);ko04371(Apelin signaling pathway);ko04218(Cellular senescence);ko04115(p53 signaling pathway);ko04066(HIF-1 signaling pathway)
DPYS	ENSG00000147647	24.1218	13.0769	35.1666	2.68921	1.42718	0.00342799	0.443207	8	104330324	104467055	-	3813	GO:0004157;GO:0005515;GO:0005737;GO:0005829;GO:0006208;GO:0006210;GO:0006212;GO:0006248;GO:0006249;GO:0008270;GO:0016787;GO:0016810;GO:0042802;GO:0046050;GO:0046079;GO:0046872;GO:0051219;GO:0070062	K01464	EC:3.5.2.2	F	KOG2584;359NX;38E62;3B9YN;3CV8R;3JFU1;489V1;490IT;4MCYM;4MWPT	dihydropyrimidinase [Source:HGNC Symbol;Acc:HGNC:3013]	1807	Q14117	GO:0006208//pyrimidine nucleobase catabolic process;GO:0006210//thymine catabolic process;GO:0006212//uracil catabolic process;GO:0006248//CMP catabolic process;GO:0006249//dCMP catabolic process;GO:0046050//UMP catabolic process;GO:0046079//dUMP catabolic process;	GO:0005737//cytoplasm;GO:0005829//cytosol;GO:0070062//extracellular exosome;	GO:0004157//dihydropyrimidinase activity;GO:0005515//protein binding;GO:0008270//zinc ion binding;GO:0016787//hydrolase activity;GO:0016810//hydrolase activity, acting on carbon-nitrogen (but not peptide) bonds;GO:0042802//identical protein binding;GO:0046872//metal ion binding;GO:0051219//phosphoprotein binding;	ko00983(Drug metabolism - other enzymes);ko00770(Pantothenate and CoA biosynthesis);ko00410(beta-Alanine metabolism);ko00240(Pyrimidine metabolism)
KCNJ2	ENSG00000123700	342.195	186.432	497.959	2.671	1.41738	0.00348693	0.446069	17	70168673	70180044	+	5576	GO:0005242;GO:0005244;GO:0005515;GO:0005546;GO:0005790;GO:0005791;GO:0005794;GO:0005886;GO:0005887;GO:0006811;GO:0006813;GO:0008076;GO:0014704;GO:0014861;GO:0015693;GO:0016020;GO:0016021;GO:0030007;GO:0030315;GO:0030425;GO:0031224;GO:0034765;GO:0042802;GO:0043025;GO:0043197;GO:0051289;GO:0055119;GO:0060075;GO:0060306;GO:0071260;GO:0071805;GO:0086001;GO:0086002;GO:0086004;GO:0086008;GO:0086011;GO:…	K04996	-	P	KOG3827;35AE2;38BXT;3BA68;3CTV5;3J2D1;486U2;496C3;4MG45;4N0J7	potassium inwardly rectifying channel subfamily J member 2 [Source:HGNC Symbol;Acc:HGNC:6263]	3759	P63252	GO:0006811//ion transport;GO:0006813//potassium ion transport;GO:0014861//regulation of skeletal muscle contraction via regulation of action potential;GO:0015693//magnesium ion transport;GO:0030007//cellular potassium ion homeostasis;GO:0034765//regulation of ion transmembrane transport;GO:0051289//protein homotetramerization;GO:0055119//relaxation of cardiac muscle;GO:0060075//regulation of rest…	GO:0005790//smooth endoplasmic reticulum;GO:0005791//rough endoplasmic reticulum;GO:0005794//Golgi apparatus;GO:0005886//plasma membrane;GO:0005887//integral component of plasma membrane;GO:0008076//voltage-gated potassium channel complex;GO:0014704//intercalated disc;GO:0016020//membrane;GO:0016021//integral component of membrane;GO:0030315//T-tubule;GO:0030425//dendrite;GO:0031224//intrinsic co…	GO:0005242//inward rectifier potassium channel activity;GO:0005244//voltage-gated ion channel activity;GO:0005515//protein binding;GO:0005546//phosphatidylinositol-4,5-bisphosphate binding;GO:0042802//identical protein binding;GO:0086008//voltage-gated potassium channel activity involved in cardiac muscle cell action potential repolarization;	ko04971(Gastric acid secretion);ko04924(Renin secretion);ko04921(Oxytocin signaling pathway);ko04725(Cholinergic synapse)
HP	ENSG00000257017	514.825	229.363	800.288	3.48918	1.80289	0.00349906	0.446069	16	72054505	72061055	+	5492	GO:0002376;GO:0002526;GO:0004252;GO:0005515;GO:0005576;GO:0005615;GO:0006508;GO:0006952;GO:0006953;GO:0010942;GO:0016209;GO:0030492;GO:0031638;GO:0031838;GO:0035580;GO:0042542;GO:0042742;GO:0051354;GO:0070062;GO:0071682;GO:0072562;GO:0098869;GO:1904724;GO:2000296	K16142	-	O;E	KOG3627;35KYK;39SP7;3BFPY;3CUXX;3JBDS;484PK;48W8B;4MM1C;4N1WY	haptoglobin [Source:HGNC Symbol;Acc:HGNC:5141]	3240	P00738;Q6PEJ8	GO:0002376//immune system process;GO:0002526//acute inflammatory response;GO:0006508//proteolysis;GO:0006952//defense response;GO:0006953//acute-phase response;GO:0010942//positive regulation of cell death;GO:0031638//zymogen activation;GO:0042542//response to hydrogen peroxide;GO:0042742//defense response to bacterium;GO:0051354//negative regulation of oxidoreductase activity;GO:0098869//cellula…	GO:0005576//extracellular region;GO:0005615//extracellular space;GO:0031838//haptoglobin-hemoglobin complex;GO:0035580//specific granule lumen;GO:0070062//extracellular exosome;GO:0071682//endocytic vesicle lumen;GO:0072562//blood microparticle;GO:1904724//tertiary granule lumen;	GO:0004252//serine-type endopeptidase activity;GO:0005515//protein binding;GO:0016209//antioxidant activity;GO:0030492//hemoglobin binding;	-
VMP1	ENSG00000062716	5960.47	3123.88	8797.05	2.81607	1.49368	0.0035877	0.451061	17	59707192	59842255	+	6854	GO:0000045;GO:0000407;GO:0000421;GO:0005515;GO:0005730;GO:0005773;GO:0005774;GO:0005783;GO:0005789;GO:0005886;GO:0006869;GO:0006914;GO:0007030;GO:0007155;GO:0007566;GO:0012505;GO:0016020;GO:0016021;GO:0016240;GO:0017121;GO:0017128;GO:0033116;GO:0034329;GO:0042953;GO:0098609;GO:0140056;GO:1901896;GO:1990456	K21248	-	S;U	KOG1109;358WY;38FUA;3BE7T;3CUN3;3JFJ3;48BHC;48V1S;4MC9M;4MZMW	vacuole membrane protein 1 [Source:HGNC Symbol;Acc:HGNC:29559]	81671	Q96GC9	GO:0000045//autophagosome assembly;GO:0006869//lipid transport;GO:0006914//autophagy;GO:0007030//Golgi organization;GO:0007155//cell adhesion;GO:0007566//embryo implantation;GO:0016240//autophagosome membrane docking;GO:0017121//plasma membrane phospholipid scrambling;GO:0034329//cell junction assembly;GO:0042953//lipoprotein transport;GO:0098609//cell-cell adhesion;GO:0140056//organelle localiza…	GO:0000407//phagophore assembly site;GO:0000421//autophagosome membrane;GO:0005730//nucleolus;GO:0005773//vacuole;GO:0005774//vacuolar membrane;GO:0005783//endoplasmic reticulum;GO:0005789//endoplasmic reticulum membrane;GO:0005886//plasma membrane;GO:0012505//endomembrane system;GO:0016020//membrane;GO:0016021//integral component of membrane;GO:0033116//endoplasmic reticulum-Golgi intermediate c…	GO:0005515//protein binding;GO:0017128//phospholipid scramblase activity;	ko04140(Autophagy - animal)
PCP4	ENSG00000183036	30.0889	10.4848	49.6929	4.73951	2.24474	0.00376615	0.470253	21	39867438	39929397	+	985	GO:0005509;GO:0005515;GO:0005516;GO:0005634;GO:0005737;GO:0005829;GO:0032991;GO:0045666;GO:0099004	-	-	S	2STZW;35R2X;3A8K7;3BU17;3D9XH;3JI17;48GKR;49DGS;4MK64;4N7MQ	Purkinje cell protein 4 [Source:HGNC Symbol;Acc:HGNC:8742]	5121	P48539	GO:0045666//positive regulation of neuron differentiation;GO:0099004//calmodulin dependent kinase signaling pathway;	GO:0005634//nucleus;GO:0005737//cytoplasm;GO:0005829//cytosol;GO:0032991//protein-containing complex;	GO:0005509//calcium ion binding;GO:0005515//protein binding;GO:0005516//calmodulin binding;	-
IL2RA	ENSG00000134460	153.909	82.1191	225.7	2.74844	1.45861	0.00426769	0.511905	10	6010689	6062370	-	3962	GO:0002376;GO:0002437;GO:0002664;GO:0004911;GO:0005515;GO:0005886;GO:0005893;GO:0006915;GO:0006924;GO:0006954;GO:0006955;GO:0007166;GO:0007219;GO:0009897;GO:0009986;GO:0016020;GO:0016021;GO:0019976;GO:0038110;GO:0042102;GO:0042104;GO:0042130;GO:0043029;GO:0045582;GO:0046013;GO:0046651;GO:0050672;GO:0050728;GO:0050798;GO:2000561	K05068	-	M;T	2SUAG;35CID;38CV8;3BJ75;3D152;3J44A;48BWF;4981I;4MBGI;4N3Q4	interleukin 2 receptor subunit alpha [Source:HGNC Symbol;Acc:HGNC:6008]	3559	P01589	GO:0002376//immune system process;GO:0002437//inflammatory response to antigenic stimulus;GO:0002664//regulation of T cell tolerance induction;GO:0006915//apoptotic process;GO:0006924//activation-induced cell death of T cells;GO:0006954//inflammatory response;GO:0006955//immune response;GO:0007166//cell surface receptor signaling pathway;GO:0007219//Notch signaling pathway;GO:0038110//interleukin…	GO:0005886//plasma membrane;GO:0005893//interleukin-2 receptor complex;GO:0009897//external side of plasma membrane;GO:0009986//cell surface;GO:0016020//membrane;GO:0016021//integral component of membrane;	GO:0004911//interleukin-2 receptor activity;GO:0005515//protein binding;GO:0019976//interleukin-2 binding;	ko05200(Pathways in cancer);ko05166(Human T-cell leukemia virus 1 infection);ko05162(Measles);ko04659(Th17 cell differentiation);ko04658(Th1 and Th2 cell differentiation);ko04640(Hematopoietic cell lineage);ko04630(JAK-STAT signaling pathway);ko04151(PI3K-Akt signaling pathway);ko04144(Endocytosis);ko04061(Viral protein interaction with cytokine and cytokine receptor);ko04060(Cytokine-cytokine re…
CD72	ENSG00000137101	139.114	84.3674	193.86	2.2978	1.20026	0.00447151	0.527617	9	35609982	35646810	-	2925	GO:0004888;GO:0005102;GO:0005515;GO:0005886;GO:0005887;GO:0007155;GO:0016020;GO:0016021;GO:0030246	K06504	-	S;T;V	KOG4297;35GU1;39ZPV;3BG6P;3CTM6;3J5RM;48BQI;4930H;4M5YD;4MS2C	CD72 molecule [Source:HGNC Symbol;Acc:HGNC:1696]	971	P21854;Q5TLG3	GO:0007155//cell adhesion;	GO:0005886//plasma membrane;GO:0005887//integral component of plasma membrane;GO:0016020//membrane;GO:0016021//integral component of membrane;	GO:0004888//transmembrane signaling receptor activity;GO:0005102//signaling receptor binding;GO:0005515//protein binding;GO:0030246//carbohydrate binding;	ko04662(B cell receptor signaling pathway)
BHLHE22	ENSG00000180828	105.528	66.8249	144.23	2.15833	1.10992	0.00451499	0.527617	8	64580365	64583627	+	3263	GO:0000785;GO:0000978;GO:0000981;GO:0005634;GO:0006355;GO:0006357;GO:0007399;GO:0022008;GO:0030182;GO:0046983;GO:1990837	K09086	-	K	KOG3898;35FKV;38HS1;3BJ63;3D0SX;3JDG0;480Y1;48ZSE;4MFAR;4N03Z	basic helix-loop-helix family member e22 [Source:HGNC Symbol;Acc:HGNC:11963]	27319	Q8NFJ8;B4DF88	GO:0006355//regulation of transcription, DNA-templated;GO:0006357//regulation of transcription by RNA polymerase II;GO:0007399//nervous system development;GO:0022008//neurogenesis;GO:0030182//neuron differentiation;	GO:0000785//chromatin;GO:0005634//nucleus;	GO:0000978//RNA polymerase II cis-regulatory region sequence-specific DNA binding;GO:0000981//DNA-binding transcription factor activity, RNA polymerase II-specific;GO:0046983//protein dimerization activity;GO:1990837//sequence-specific double-stranded DNA binding;	-
MZB1	ENSG00000170476	541.912	183.904	899.921	4.89344	2.29085	0.00497033	0.561655	5	139387467	139390081	-	2286	GO:0002639;GO:0005515;GO:0005576;GO:0005737;GO:0005783;GO:0005788;GO:0006915;GO:0008284;GO:0030888;GO:0033622;GO:0034663;GO:0042127;GO:0046626	K25686	-	S	2S4B7;35UBF;39X2F;3BB6S;3E48W;3JNGI;48QXV;49MHT;4MBIK;4MSCU	marginal zone B and B1 cell specific protein [Source:HGNC Symbol;Acc:HGNC:30125]	51237	Q8WU39	GO:0002639//positive regulation of immunoglobulin production;GO:0006915//apoptotic process;GO:0008284//positive regulation of cell population proliferation;GO:0030888//regulation of B cell proliferation;GO:0033622//integrin activation;GO:0042127//regulation of cell population proliferation;GO:0046626//regulation of insulin receptor signaling pathway;	GO:0005576//extracellular region;GO:0005737//cytoplasm;GO:0005783//endoplasmic reticulum;GO:0005788//endoplasmic reticulum lumen;GO:0034663//endoplasmic reticulum chaperone complex;	GO:0005515//protein binding;	-
ZBP1	ENSG00000124256	202.339	115.975	288.703	2.48935	1.31577	0.00504781	0.562109	20	57603846	57620576	-	5405	GO:0002218;GO:0002376;GO:0003677;GO:0003692;GO:0003723;GO:0003725;GO:0003726;GO:0005515;GO:0005634;GO:0005737;GO:0005829;GO:0006915;GO:0012501;GO:0043065;GO:0045087;GO:0050727;GO:0050729;GO:0050832;GO:0051607;GO:0060340;GO:0060545;GO:0070269;GO:2000659	K12965	-	S;K	2SRWE;35JT4;39Z7P;3BNFB;3D2XD;3JBN5;48C43;497PK;4MCWE;4MXZP	Z-DNA binding protein 1 [Source:HGNC Symbol;Acc:HGNC:16176]	81030	Q9H171	GO:0002218//activation of innate immune response;GO:0002376//immune system process;GO:0006915//apoptotic process;GO:0012501//programmed cell death;GO:0043065//positive regulation of apoptotic process;GO:0045087//innate immune response;GO:0050727//regulation of inflammatory response;GO:0050729//positive regulation of inflammatory response;GO:0050832//defense response to fungus;GO:0051607//defense …	GO:0005634//nucleus;GO:0005737//cytoplasm;GO:0005829//cytosol;	GO:0003677//DNA binding;GO:0003692//left-handed Z-DNA binding;GO:0003723//RNA binding;GO:0003725//double-stranded RNA binding;GO:0003726//double-stranded RNA adenosine deaminase activity;GO:0005515//protein binding;	ko04623(Cytosolic DNA-sensing pathway);ko04217(Necroptosis)
CCN4	ENSG00000104415	263.425	148.33	378.52	2.55188	1.35156	0.00505682	0.562109	8	133191039	133231690	+	5190	GO:0001649;GO:0001817;GO:0005178;GO:0005515;GO:0005576;GO:0005615;GO:0005737;GO:0005829;GO:0007155;GO:0007165;GO:0007267;GO:0008201;GO:0014911;GO:0016055;GO:0030177;GO:0030316;GO:0031012;GO:0032331;GO:0042593;GO:0045599;GO:0045669;GO:0048661;GO:0050729;GO:0050793;GO:0060348;GO:0060548;GO:0090303	K22471	-	S;T;W	2QQQQ;35HCI;39T7W;3BCCU;3CU84;3J34Q;485WT;48X93;4M7P4;4N0V1	cellular communication network factor 4 [Source:HGNC Symbol;Acc:HGNC:12769]	8840	O95388	GO:0001649//osteoblast differentiation;GO:0001817//regulation of cytokine production;GO:0007155//cell adhesion;GO:0007165//signal transduction;GO:0007267//cell-cell signaling;GO:0014911//positive regulation of smooth muscle cell migration;GO:0016055//Wnt signaling pathway;GO:0030177//positive regulation of Wnt signaling pathway;GO:0030316//osteoclast differentiation;GO:0032331//negative regulatio…	GO:0005576//extracellular region;GO:0005615//extracellular space;GO:0005737//cytoplasm;GO:0005829//cytosol;GO:0031012//extracellular matrix;	GO:0005178//integrin binding;GO:0005515//protein binding;GO:0008201//heparin binding;	ko04310(Wnt signaling pathway)
COL22A1	ENSG00000169436	22.5857	8.99868	36.1727	4.01977	2.00711	0.00510081	0.563562	8	138588235	138914041	-	7865	GO:0001525;GO:0001886;GO:0005201;GO:0005576;GO:0005581;GO:0005615;GO:0005737;GO:0005788;GO:0030198;GO:0031012	K16630	-	O;W;D	KOG1217;KOG3544;35MW1;38DMF;3BJPB;3D33V;3J4I8;481D1;48YAS;4MEM5;4N17A	collagen type XXII alpha 1 chain [Source:HGNC Symbol;Acc:HGNC:22989]	169044	Q8NFW1	GO:0001525//angiogenesis;GO:0001886//endothelial cell morphogenesis;GO:0030198//extracellular matrix organization;	GO:0005576//extracellular region;GO:0005581//collagen trimer;GO:0005615//extracellular space;GO:0005737//cytoplasm;GO:0005788//endoplasmic reticulum lumen;GO:0031012//extracellular matrix;	GO:0005201//extracellular matrix structural constituent;	ko04974(Protein digestion and absorption)
CD19	ENSG00000177455	39.1448	7.49962	70.79	9.43914	3.23866	0.00519729	0.567345	16	28931965	28939342	+	2681	GO:0001923;GO:0002250;GO:0002322;GO:0002376;GO:0005886;GO:0005887;GO:0009897;GO:0016020;GO:0016021;GO:0016064;GO:0019724;GO:0032991;GO:0043552;GO:0045121;GO:0050851;GO:0050853;GO:0050855;GO:0050864;GO:0051281;GO:0070062	K06465	-	S;T	2STG8;35N2K;393DN;3BGWT;3CVDX;3JEFG;484VN;4950S;4MA73;4N2QV	CD19 molecule [Source:HGNC Symbol;Acc:HGNC:1633]	930	P15391	GO:0001923//B-1 B cell differentiation;GO:0002250//adaptive immune response;GO:0002322//B cell proliferation involved in immune response;GO:0002376//immune system process;GO:0016064//immunoglobulin mediated immune response;GO:0019724//B cell mediated immunity;GO:0043552//positive regulation of phosphatidylinositol 3-kinase activity;GO:0050851//antigen receptor-mediated signaling pathway;GO:005085…	GO:0005886//plasma membrane;GO:0005887//integral component of plasma membrane;GO:0009897//external side of plasma membrane;GO:0016020//membrane;GO:0016021//integral component of membrane;GO:0032991//protein-containing complex;GO:0045121//membrane raft;GO:0070062//extracellular exosome;	-	ko05340(Primary immunodeficiency);ko05169(Epstein-Barr virus infection);ko04662(B cell receptor signaling pathway);ko04640(Hematopoietic cell lineage);ko04151(PI3K-Akt signaling pathway)
UTS2R	ENSG00000181408	7.05022	1.75899	12.3414	7.01621	2.81069	0.00532335	0.57465	17	82371765	82377458	+	3685	GO:0001604;GO:0004930;GO:0005886;GO:0005887;GO:0007165;GO:0007186;GO:0007218;GO:0008015;GO:0008217;GO:0008528;GO:0016020;GO:0016021;GO:0097746	K04241	-	O;T	KOG3656;35E52;38I56;3BC3P;3CX37;3J93A;483WS;4900N;4M7CI;4N824	urotensin 2 receptor [Source:HGNC Symbol;Acc:HGNC:4468]	2837	Q9UKP6	GO:0007165//signal transduction;GO:0007186//G protein-coupled receptor signaling pathway;GO:0007218//neuropeptide signaling pathway;GO:0008015//blood circulation;GO:0008217//regulation of blood pressure;GO:0097746//blood vessel diameter maintenance;	GO:0005886//plasma membrane;GO:0005887//integral component of plasma membrane;GO:0016020//membrane;GO:0016021//integral component of membrane;	GO:0001604//urotensin II receptor activity;GO:0004930//G protein-coupled receptor activity;GO:0008528//G protein-coupled peptide receptor activity;	ko04080(Neuroactive ligand-receptor interaction)
PIM2	ENSG00000102096	1064.8	427.537	1702.06	3.98109	1.99316	0.00552628	0.585721	X	48913182	48919024	-	2761	GO:0000082;GO:0000166;GO:0004672;GO:0004674;GO:0005515;GO:0005524;GO:0005737;GO:0006468;GO:0006915;GO:0007049;GO:0007346;GO:0008285;GO:0009615;GO:0010508;GO:0016301;GO:0016310;GO:0016740;GO:0043066;GO:0043123;GO:0045893;GO:0046777;GO:0050821;GO:0106310	K08806	EC:2.7.11.1	T;G	KOG0583;35H3A;38HK6;3BMGC;3CYR8;3J9YQ;47ZBN;490EX;4MA2J;4MT5N	Pim-2 proto-oncogene, serine/threonine kinase [Source:HGNC Symbol;Acc:HGNC:8987]	11040	Q9P1W9;A0A024QYW7	GO:0000082//G1/S transition of mitotic cell cycle;GO:0006468//protein phosphorylation;GO:0006915//apoptotic process;GO:0007049//cell cycle;GO:0007346//regulation of mitotic cell cycle;GO:0008285//negative regulation of cell population proliferation;GO:0009615//response to virus;GO:0010508//positive regulation of autophagy;GO:0016310//phosphorylation;GO:0043066//negative regulation of apoptotic pr…	GO:0005737//cytoplasm;	GO:0000166//nucleotide binding;GO:0004672//protein kinase activity;GO:0004674//protein serine/threonine kinase activity;GO:0005515//protein binding;GO:0005524//ATP binding;GO:0016301//kinase activity;GO:0016740//transferase activity;GO:0106310//protein serine kinase activity;	ko05221(Acute myeloid leukemia);ko05200(Pathways in cancer)
NETO1	ENSG00000166342	5.83449	1.22177	10.4472	8.55085	3.09607	0.00556905	0.586843	18	72742314	72868146	-	8901	GO:0005515;GO:0005576;GO:0005886;GO:0007613;GO:0008542;GO:0014069;GO:0016020;GO:0016021;GO:0035255;GO:0045202;GO:0045211;GO:0048168;GO:0048169;GO:0060076;GO:0097120;GO:0098839;GO:0098978;GO:0099061;GO:2000312;GO:2000463	K24360	-	S;T	2QUD4;35MSE;38HSG;3BIBW;3D0QR;3JEC2;47ZN2;48UUB;4MFPH;4N0G1	neuropilin and tolloid like 1 [Source:HGNC Symbol;Acc:HGNC:13823]	81832	Q8TDF5	GO:0007613//memory;GO:0008542//visual learning;GO:0048168//regulation of neuronal synaptic plasticity;GO:0048169//regulation of long-term neuronal synaptic plasticity;GO:0097120//receptor localization to synapse;GO:2000312//regulation of kainate selective glutamate receptor activity;GO:2000463//positive regulation of excitatory postsynaptic potential;	GO:0005576//extracellular region;GO:0005886//plasma membrane;GO:0014069//postsynaptic density;GO:0016020//membrane;GO:0016021//integral component of membrane;GO:0045202//synapse;GO:0045211//postsynaptic membrane;GO:0060076//excitatory synapse;GO:0098839//postsynaptic density membrane;GO:0098978//glutamatergic synapse;GO:0099061//integral component of postsynaptic density membrane;	GO:0005515//protein binding;GO:0035255//ionotropic glutamate receptor binding;	-
CYP1B1	ENSG00000138061	1453.99	841.504	2066.49	2.4557	1.29614	0.00641382	0.650547	2	38066973	38109902	-	5985	GO:0001525;GO:0002930;GO:0004497;GO:0005506;GO:0005515;GO:0005634;GO:0005739;GO:0005783;GO:0005789;GO:0006304;GO:0006629;GO:0006631;GO:0006725;GO:0006805;GO:0006809;GO:0007155;GO:0007584;GO:0008202;GO:0008210;GO:0008285;GO:0008584;GO:0008631;GO:0009404;GO:0009636;GO:0010033;GO:0010575;GO:0014070;GO:0014911;GO:0016020;GO:0016021;GO:0016125;GO:0016491;GO:0016705;GO:0016712;GO:0016829;GO:0019369;GO:…	K07410	EC:1.14.14.1	Q	KOG0156;35E4N;38BSU;3B9SW;3CSM5;3JA82;483P4;48VMX;4MIKR;4N39Q	cytochrome P450 family 1 subfamily B member 1 [Source:HGNC Symbol;Acc:HGNC:2597]	1545	Q16678;Q53TK1	GO:0001525//angiogenesis;GO:0002930//trabecular meshwork development;GO:0006304//DNA modification;GO:0006629//lipid metabolic process;GO:0006631//fatty acid metabolic process;GO:0006725//cellular aromatic compound metabolic process;GO:0006805//xenobiotic metabolic process;GO:0006809//nitric oxide biosynthetic process;GO:0007155//cell adhesion;GO:0007584//response to nutrient;GO:0008202//steroid m…	GO:0005634//nucleus;GO:0005739//mitochondrion;GO:0005783//endoplasmic reticulum;GO:0005789//endoplasmic reticulum membrane;GO:0016020//membrane;GO:0016021//integral component of membrane;GO:0043231//intracellular membrane-bounded organelle;	GO:0004497//monooxygenase activity;GO:0005506//iron ion binding;GO:0005515//protein binding;GO:0016491//oxidoreductase activity;GO:0016705//oxidoreductase activity, acting on paired donors, with incorporation or reduction of molecular oxygen;GO:0016712//oxidoreductase activity, acting on paired donors, with incorporation or reduction of molecular oxygen, reduced flavin or flavoprotein as one dono…	ko05208(Chemical carcinogenesis - reactive oxygen species);ko05207(Chemical carcinogenesis - receptor activation);ko05206(MicroRNAs in cancer);ko05204(Chemical carcinogenesis - DNA adducts);ko04913(Ovarian steroidogenesis);ko00980(Metabolism of xenobiotics by cytochrome P450);ko00380(Tryptophan metabolism);ko00140(Steroid hormone biosynthesis)
GZMK	ENSG00000113088	63.7042	34.7064	92.702	2.67103	1.4174	0.0064234	0.650547	5	55024256	55034570	+	1567	GO:0004252;GO:0005515;GO:0005576;GO:0006508;GO:0008233;GO:0008236;GO:0016787	K08663	EC:3.4.21.-	O	KOG3627;35N47;38YQZ;3BDC7;3D50Y;3JFVN;4874J;48URU;4M8WZ;4N4XX	granzyme K [Source:HGNC Symbol;Acc:HGNC:4711]	3003	P49863	GO:0006508//proteolysis;	GO:0005576//extracellular region;	GO:0004252//serine-type endopeptidase activity;GO:0005515//protein binding;GO:0008233//peptidase activity;GO:0008236//serine-type peptidase activity;GO:0016787//hydrolase activity;	-
SMIM43	ENSG00000164112	9.41281	3.20136	15.6243	4.8805	2.28703	0.0065252	0.657207	4	121758881	121765427	-	3061	GO:0016020;GO:0016021	-	-	-	-	small integral membrane protein 43 [Source:HGNC Symbol;Acc:HGNC:55077]	132332	-	-	GO:0016020//membrane;GO:0016021//integral component of membrane;	-	-
NPTX2	ENSG00000106236	18.2034	8.99166	27.4151	3.04895	1.60831	0.00694446	0.68517	7	98617285	98629869	+	3029	GO:0003674;GO:0005515;GO:0005576;GO:0007268;GO:0008306;GO:0030246;GO:0046872;GO:0098962;GO:0098978	K25709	-	S	2QV29;35AAZ;38X1X;3BIUU;3CS5M;3J5IS;481DR;495H3;4MA7Y;4N087	neuronal pentraxin 2 [Source:HGNC Symbol;Acc:HGNC:7953]	4885	P47972	GO:0007268//chemical synaptic transmission;GO:0008306//associative learning;GO:0098962//regulation of postsynaptic neurotransmitter receptor activity;	GO:0005576//extracellular region;GO:0098978//glutamatergic synapse;	GO:0003674//molecular_function;GO:0005515//protein binding;GO:0030246//carbohydrate binding;GO:0046872//metal ion binding;	-
CYP24A1	ENSG00000019186	51.4091	6.8586	95.9597	13.9911	3.80644	0.00695318	0.68517	20	54153446	54173986	-	3988	GO:0001649;GO:0004497;GO:0005506;GO:0005739;GO:0005743;GO:0006629;GO:0006766;GO:0008403;GO:0010430;GO:0016491;GO:0016705;GO:0020037;GO:0030342;GO:0033280;GO:0042359;GO:0042369;GO:0046872;GO:0062180;GO:0062181;GO:0070561;GO:0070576;GO:0070643;GO:0071305	K07436	EC:1.14.15.16	Q;C	KOG0159;35HQX;38CZC;3B9J4;3CUCS;3J48N;47ZPH;497T8;4MGK5;4N3SX	cytochrome P450 family 24 subfamily A member 1 [Source:HGNC Symbol;Acc:HGNC:2602]	1591	Q07973	GO:0001649//osteoblast differentiation;GO:0006629//lipid metabolic process;GO:0006766//vitamin metabolic process;GO:0010430//fatty acid omega-oxidation;GO:0033280//response to vitamin D;GO:0042359//vitamin D metabolic process;GO:0042369//vitamin D catabolic process;GO:0070561//vitamin D receptor signaling pathway;GO:0071305//cellular response to vitamin D;	GO:0005739//mitochondrion;GO:0005743//mitochondrial inner membrane;	GO:0004497//monooxygenase activity;GO:0005506//iron ion binding;GO:0008403//25-hydroxycholecalciferol-24-hydroxylase activity;GO:0016491//oxidoreductase activity;GO:0016705//oxidoreductase activity, acting on paired donors, with incorporation or reduction of molecular oxygen;GO:0020037//heme binding;GO:0030342//1-alpha,25-dihydroxyvitamin D3 24-hydroxylase activity;GO:0046872//metal ion binding;G…	ko05206(MicroRNAs in cancer);ko04928(Parathyroid hormone synthesis, secretion and action);ko00100(Steroid biosynthesis)
MIXL1	ENSG00000185155	10.9732	4.32911	17.6174	4.06951	2.02485	0.00699585	0.685668	1	226223618	226227060	+	2035	GO:0000785;GO:0000978;GO:0000981;GO:0000987;GO:0001228;GO:0001706;GO:0002244;GO:0003677;GO:0005634;GO:0005654;GO:0006355;GO:0006357;GO:0007369;GO:0007492;GO:0007507;GO:0030097;GO:0030154;GO:0035987;GO:0042074;GO:0042802;GO:0042803;GO:0045944;GO:0048565;GO:0061629;GO:1901533;GO:1990837;GO:2000382	K24900	-	K	KOG0849;35D8V;39UNX;3BNGX;3D4HU;3JFZV;48BJG;49AB1;4MKWT;4MUVE	Mix paired-like homeobox [Source:HGNC Symbol;Acc:HGNC:13363]	83881	Q9H2W2;A0A024R3T7	GO:0001706//endoderm formation;GO:0002244//hematopoietic progenitor cell differentiation;GO:0006355//regulation of transcription, DNA-templated;GO:0006357//regulation of transcription by RNA polymerase II;GO:0007369//gastrulation;GO:0007492//endoderm development;GO:0007507//heart development;GO:0030097//hemopoiesis;GO:0030154//cell differentiation;GO:0035987//endodermal cell differentiation;GO:00…	GO:0000785//chromatin;GO:0005634//nucleus;GO:0005654//nucleoplasm;	GO:0000978//RNA polymerase II cis-regulatory region sequence-specific DNA binding;GO:0000981//DNA-binding transcription factor activity, RNA polymerase II-specific;GO:0000987//cis-regulatory region sequence-specific DNA binding;GO:0001228//DNA-binding transcription activator activity, RNA polymerase II-specific;GO:0003677//DNA binding;GO:0042802//identical protein binding;GO:0042803//protein homo…	-
POU2AF1	ENSG00000110777	469.725	161.427	778.024	4.81966	2.26893	0.00713564	0.69193	11	111352255	111455630	-	6996	GO:0002314;GO:0003677;GO:0003712;GO:0003713;GO:0005515;GO:0005634;GO:0006354;GO:0006959;GO:0032755;GO:0045944;GO:0090575;GO:0098586	-	-	S;K	2R5JD;35DVY;39EQ4;3B9KA;3CW7V;3JA8R;4840N;48WCX;4M6KZ;4N2R9	POU class 2 homeobox associating factor 1 [Source:HGNC Symbol;Acc:HGNC:9211]	5450	Q16633	GO:0002314//germinal center B cell differentiation;GO:0006354//DNA-templated transcription, elongation;GO:0006959//humoral immune response;GO:0032755//positive regulation of interleukin-6 production;GO:0045944//positive regulation of transcription by RNA polymerase II;GO:0098586//cellular response to virus;	GO:0005634//nucleus;GO:0090575//RNA polymerase II transcription regulator complex;	GO:0003677//DNA binding;GO:0003712//transcription coregulator activity;GO:0003713//transcription coactivator activity;GO:0005515//protein binding;	-
VPREB3	ENSG00000128218	3.26649	0.39925	6.13374	15.3631	3.9414	0.00727499	0.699875	22	23752743	23754425	-	567	GO:0005576;GO:0005615;GO:0005783;GO:0006955	K06553	-	S	2SQUV;35QER;3A3UG;3BRVR;3D7Z7;3JH7N;48ETZ;49BNM;4MJXI;4N6PB	V-set pre-B cell surrogate light chain 3 [Source:HGNC Symbol;Acc:HGNC:12710]	29802	Q9UKI3	GO:0006955//immune response;	GO:0005576//extracellular region;GO:0005615//extracellular space;GO:0005783//endoplasmic reticulum;	-	-
SPAG4	ENSG00000061656	59.8055	29.2046	90.4063	3.09562	1.63023	0.00733276	0.699875	20	35615829	35621094	+	2348	GO:0005198;GO:0005515;GO:0005634;GO:0005635;GO:0005637;GO:0005639;GO:0005737;GO:0005856;GO:0005929;GO:0006998;GO:0007283;GO:0016020;GO:0016021;GO:0030154;GO:0031514;GO:0034993;GO:0042995;GO:0043495	K21875	-	S;D;U	KOG2687;35C7U;399C8;3BN7R;3CUZD;3J6ZG;4872Y;491CK;4MCJG;4MWD0	sperm associated antigen 4 [Source:HGNC Symbol;Acc:HGNC:11214]	6676	Q9NPE6	GO:0006998//nuclear envelope organization;GO:0007283//spermatogenesis;GO:0030154//cell differentiation;	GO:0005634//nucleus;GO:0005635//nuclear envelope;GO:0005637//nuclear inner membrane;GO:0005639//integral component of nuclear inner membrane;GO:0005737//cytoplasm;GO:0005856//cytoskeleton;GO:0005929//cilium;GO:0016020//membrane;GO:0016021//integral component of membrane;GO:0031514//motile cilium;GO:0034993//meiotic nuclear membrane microtubule tethering complex;GO:0042995//cell projection;	GO:0005198//structural molecule activity;GO:0005515//protein binding;GO:0043495//protein-membrane adaptor activity;	-
PNOC	ENSG00000168081	10.1209	4.06558	16.1762	3.97882	1.99234	0.0074622	0.707366	8	28316986	28343355	+	1990	GO:0001515;GO:0005184;GO:0005576;GO:0005886;GO:0007165;GO:0007218;GO:0007268;GO:0007565;GO:0007600;GO:0030425;GO:0031628;GO:0043025;GO:0043679;GO:0045202	K25696	-	S;O;T	2S0DD;35RA4;3A23V;3BQW3;3D2II;3J4B2;48CR6;48Y7N;4M9B9;4MX9G	prepronociceptin [Source:HGNC Symbol;Acc:HGNC:9163]	5368	Q13519	GO:0007165//signal transduction;GO:0007218//neuropeptide signaling pathway;GO:0007268//chemical synaptic transmission;GO:0007565//female pregnancy;GO:0007600//sensory perception;	GO:0005576//extracellular region;GO:0005886//plasma membrane;GO:0030425//dendrite;GO:0043025//neuronal cell body;GO:0043679//axon terminus;GO:0045202//synapse;	GO:0001515//opioid peptide activity;GO:0005184//neuropeptide hormone activity;GO:0031628//opioid receptor binding;	-
ADAM28	ENSG00000042980	281.805	159.296	404.313	2.53812	1.34376	0.00752764	0.707366	8	24294069	24359014	+	9381	GO:0004175;GO:0004222;GO:0005515;GO:0005576;GO:0005739;GO:0005886;GO:0006508;GO:0007283;GO:0008233;GO:0008237;GO:0016020;GO:0016021;GO:0016787;GO:0046872	K08614	EC:3.4.24.-	O;L	KOG3607;35A6S;38B6W;3BEPS;3CWJB;3JFUF;484W7;48ZMT;4MDS6;4MVQX	ADAM metallopeptidase domain 28 [Source:HGNC Symbol;Acc:HGNC:206]	10863	Q9UKQ2	GO:0006508//proteolysis;GO:0007283//spermatogenesis;	GO:0005576//extracellular region;GO:0005739//mitochondrion;GO:0005886//plasma membrane;GO:0016020//membrane;GO:0016021//integral component of membrane;	GO:0004175//endopeptidase activity;GO:0004222//metalloendopeptidase activity;GO:0005515//protein binding;GO:0008233//peptidase activity;GO:0008237//metallopeptidase activity;GO:0016787//hydrolase activity;GO:0046872//metal ion binding;	-
FCRLA	ENSG00000132185	37.679	9.15143	66.2066	7.23456	2.85491	0.00783458	0.725692	1	161706972	161714352	+	3275	GO:0004888;GO:0005737;GO:0005887;GO:0007166;GO:0030154	-	-	S;T	2T149;35I32;38KF2;3BJSH;3DH2I;3JCTC;4889M;496ZQ;4M7S0;4MYNE	Fc receptor like A [Source:HGNC Symbol;Acc:HGNC:18504]	84824	Q7L513;Q6MZF2	GO:0007166//cell surface receptor signaling pathway;GO:0030154//cell differentiation;	GO:0005737//cytoplasm;GO:0005887//integral component of plasma membrane;	GO:0004888//transmembrane signaling receptor activity;	-
SLC17A9	ENSG00000101194	212.41	141.148	283.671	2.00974	1.00701	0.00804344	0.736844	20	62952707	62969585	+	5461	GO:0001409;GO:0005347;GO:0005515;GO:0006887;GO:0015217;GO:0015866;GO:0015867;GO:0016020;GO:0016021;GO:0022857;GO:0030141;GO:0042584;GO:0055085;GO:1903790;GO:1904669	K12303	-	G;L	KOG2532;35J5I;38DCF;3BGR3;3CY27;3JC32;4886P;48ZAB;4MIVN;4MWYV	solute carrier family 17 member 9 [Source:HGNC Symbol;Acc:HGNC:16192]	63910	Q9BYT1	GO:0006887//exocytosis;GO:0015866//ADP transport;GO:0015867//ATP transport;GO:0055085//transmembrane transport;GO:1903790//guanine nucleotide transmembrane transport;GO:1904669//ATP export;	GO:0016020//membrane;GO:0016021//integral component of membrane;GO:0030141//secretory granule;GO:0042584//chromaffin granule membrane;	GO:0001409//guanine nucleotide transmembrane transporter activity;GO:0005347//ATP transmembrane transporter activity;GO:0005515//protein binding;GO:0015217//ADP transmembrane transporter activity;GO:0022857//transmembrane transporter activity;	-
SPINK1	ENSG00000164266	24.0891	11.2925	36.8857	3.26639	1.7077	0.00835969	0.752608	5	147824572	147831671	-	1361	GO:0004866;GO:0004867;GO:0005515;GO:0005576;GO:0005615;GO:0005737;GO:0007204;GO:0007263;GO:0010466;GO:0010751;GO:0010951;GO:0018108;GO:0030414;GO:0031667;GO:0045471;GO:0048240;GO:0050679;GO:0050732;GO:0060046;GO:0070062;GO:0071375;GO:0090187;GO:0090277;GO:0090281;GO:1900004;GO:2001256	K23417	-	S	KOG3649;35R5N;3A8HC;3BU6D;3DA0U;3JHW8;48G0D;49D4Y;4MK9E;4N7DQ	serine peptidase inhibitor Kazal type 1 [Source:HGNC Symbol;Acc:HGNC:11244]	6690	P00995	GO:0007204//positive regulation of cytosolic calcium ion concentration;GO:0007263//nitric oxide mediated signal transduction;GO:0010466//negative regulation of peptidase activity;GO:0010751//negative regulation of nitric oxide mediated signal transduction;GO:0010951//negative regulation of endopeptidase activity;GO:0018108//peptidyl-tyrosine phosphorylation;GO:0031667//response to nutrient levels…	GO:0005576//extracellular region;GO:0005615//extracellular space;GO:0005737//cytoplasm;GO:0070062//extracellular exosome;	GO:0004866//endopeptidase inhibitor activity;GO:0004867//serine-type endopeptidase inhibitor activity;GO:0005515//protein binding;GO:0030414//peptidase inhibitor activity;	-
CCR7	ENSG00000126353	92.3031	54.4942	130.112	2.38763	1.25558	0.00838513	0.752608	17	40553769	40565472	-	2508	GO:0001768;GO:0001954;GO:0002407;GO:0002408;GO:0002606;GO:0002885;GO:0002922;GO:0004930;GO:0004950;GO:0005739;GO:0005886;GO:0006935;GO:0006954;GO:0006955;GO:0007165;GO:0007186;GO:0007204;GO:0009897;GO:0009986;GO:0016020;GO:0016021;GO:0016493;GO:0019722;GO:0019957;GO:0030838;GO:0031274;GO:0031529;GO:0032496;GO:0032649;GO:0032651;GO:0032695;GO:0032735;GO:0034695;GO:0035757;GO:0035758;GO:0038115;GO:…	K04182	-	M;T	2QUZ9;35IEJ;39SYR;3BA13;3CYDT;3JCPN;487QK;48VJJ;4M8SD;4N3KS	C-C motif chemokine receptor 7 [Source:HGNC Symbol;Acc:HGNC:1608]	1236	P32248;A0N0Q0	GO:0001768//establishment of T cell polarity;GO:0001954//positive regulation of cell-matrix adhesion;GO:0002407//dendritic cell chemotaxis;GO:0002408//myeloid dendritic cell chemotaxis;GO:0002606//positive regulation of dendritic cell antigen processing and presentation;GO:0002885//positive regulation of hypersensitivity;GO:0002922//positive regulation of humoral immune response;GO:0006935//chemo…	GO:0005739//mitochondrion;GO:0005886//plasma membrane;GO:0009897//external side of plasma membrane;GO:0009986//cell surface;GO:0016020//membrane;GO:0016021//integral component of membrane;	GO:0004930//G protein-coupled receptor activity;GO:0004950//chemokine receptor activity;GO:0016493//C-C chemokine receptor activity;GO:0019957//C-C chemokine binding;GO:0035757//chemokine (C-C motif) ligand 19 binding;GO:0035758//chemokine (C-C motif) ligand 21 binding;GO:0038117//C-C motif chemokine 19 receptor activity;GO:0038121//C-C motif chemokine 21 receptor activity;	ko04062(Chemokine signaling pathway);ko04061(Viral protein interaction with cytokine and cytokine receptor);ko04060(Cytokine-cytokine receptor interaction)
SMPDL3A	ENSG00000172594	751.072	479.639	1022.51	2.13183	1.09209	0.00846323	0.752608	6	122789049	122809720	+	2349	GO:0004767;GO:0005515;GO:0005576;GO:0005615;GO:0006685;GO:0008081;GO:0008270;GO:0009143;GO:0016787;GO:0046872;GO:0070062	K01128	EC:3.1.4.-	P;I	KOG3770;35CE1;38E4G;3BEWN;3CV2I;3JBS0;4843Y;49394;4MB0A;4N1ZS	sphingomyelin phosphodiesterase acid like 3A [Source:HGNC Symbol;Acc:HGNC:17389]	10924	Q92484	GO:0006685//sphingomyelin catabolic process;GO:0009143//nucleoside triphosphate catabolic process;	GO:0005576//extracellular region;GO:0005615//extracellular space;GO:0070062//extracellular exosome;	GO:0004767//sphingomyelin phosphodiesterase activity;GO:0005515//protein binding;GO:0008081//phosphoric diester hydrolase activity;GO:0008270//zinc ion binding;GO:0016787//hydrolase activity;GO:0046872//metal ion binding;	-
CLEC17A	ENSG00000187912	14.3998	5.15922	23.6404	4.58217	2.19603	0.00868643	0.768707	19	14583084	14612035	+	3116	GO:0005515;GO:0005537;GO:0009897;GO:0009986;GO:0016020;GO:0016021;GO:0030246;GO:0042802;GO:0042806;GO:0046872	K17513	-	S;T;V	KOG4297;35HBH;39XBZ;3BGTA;3CZ67;3J3H3;488BW;497D8;4MDIR;4MTPW	C-type lectin domain containing 17A [Source:HGNC Symbol;Acc:HGNC:34520]	388512	Q6ZS10	-	GO:0009897//external side of plasma membrane;GO:0009986//cell surface;GO:0016020//membrane;GO:0016021//integral component of membrane;	GO:0005515//protein binding;GO:0005537//mannose binding;GO:0030246//carbohydrate binding;GO:0042802//identical protein binding;GO:0042806//fucose binding;GO:0046872//metal ion binding;	-
DLG2	ENSG00000150672	146.588	93.7333	199.443	2.12777	1.08934	0.00885889	0.775796	11	83455012	85628335	-	28206	GO:0004385;GO:0005515;GO:0005829;GO:0005886;GO:0005912;GO:0007268;GO:0008076;GO:0014069;GO:0016020;GO:0016323;GO:0019900;GO:0030054;GO:0030424;GO:0031594;GO:0035865;GO:0042995;GO:0043005;GO:0043113;GO:0043204;GO:0044224;GO:0045197;GO:0045202;GO:0046037;GO:0046710;GO:0097120;GO:0098609;GO:0098839;GO:0099641;GO:0099642;GO:1904115	K12075	-	F;T	KOG0708;35EBK;38EMW;3BE6T;3CR79;3J24C;480BA;48VUA;4MC3R;4MXMZ	discs large MAGUK scaffold protein 2 [Source:HGNC Symbol;Acc:HGNC:2901]	1740	Q15700	GO:0007268//chemical synaptic transmission;GO:0035865//cellular response to potassium ion;GO:0043113//receptor clustering;GO:0045197//establishment or maintenance of epithelial cell apical/basal polarity;GO:0046037//GMP metabolic process;GO:0046710//GDP metabolic process;GO:0097120//receptor localization to synapse;GO:0098609//cell-cell adhesion;GO:0099641//anterograde axonal protein transport;GO…	GO:0005829//cytosol;GO:0005886//plasma membrane;GO:0005912//adherens junction;GO:0008076//voltage-gated potassium channel complex;GO:0014069//postsynaptic density;GO:0016020//membrane;GO:0016323//basolateral plasma membrane;GO:0030054//cell junction;GO:0030424//axon;GO:0031594//neuromuscular junction;GO:0042995//cell projection;GO:0043005//neuron projection;GO:0043204//perikaryon;GO:0044224//juxt…	GO:0004385//guanylate kinase activity;GO:0005515//protein binding;GO:0019900//kinase binding;	ko05165(Human papillomavirus infection);ko04530(Tight junction);ko04390(Hippo signaling pathway)
SIRPG	ENSG00000089012	52.5841	30.9848	74.1834	2.39418	1.25953	0.00898199	0.775796	20	1629152	1657779	-	2242	GO:0005515;GO:0005886;GO:0007155;GO:0007267;GO:0008284;GO:0008285;GO:0016020;GO:0016021;GO:0022409;GO:0035556;GO:0050766;GO:0050870	K06551	-	S;T	2S1XD;35MT2;39B3W;3BMS8;3CZFI;3JAUC;489S0;48Z1D;4MQBE;4N7WD	signal regulatory protein gamma [Source:HGNC Symbol;Acc:HGNC:15757]	55423	Q9P1W8	GO:0007155//cell adhesion;GO:0007267//cell-cell signaling;GO:0008284//positive regulation of cell population proliferation;GO:0008285//negative regulation of cell population proliferation;GO:0022409//positive regulation of cell-cell adhesion;GO:0035556//intracellular signal transduction;GO:0050766//positive regulation of phagocytosis;GO:0050870//positive regulation of T cell activation;	GO:0005886//plasma membrane;GO:0016020//membrane;GO:0016021//integral component of membrane;	GO:0005515//protein binding;	ko04380(Osteoclast differentiation)
IRF4	ENSG00000137265	261.527	144.356	378.697	2.62335	1.39141	0.0090144	0.775796	6	391739	411443	+	5965	GO:0000785;GO:0000786;GO:0000976;GO:0000978;GO:0000981;GO:0000987;GO:0001228;GO:0002376;GO:0003677;GO:0003700;GO:0003713;GO:0005515;GO:0005634;GO:0005654;GO:0005829;GO:0006355;GO:0006357;GO:0016020;GO:0032733;GO:0032736;GO:0032743;GO:0032753;GO:0034122;GO:0042110;GO:0042832;GO:0043011;GO:0043388;GO:0043565;GO:0043966;GO:0043967;GO:0045622;GO:0045893;GO:0045944;GO:0072540;GO:0120162;GO:1990837	K09445	-	S;K	2QUE4;35NV6;39RIW;3BBQH;3D417;3JBBA;481T8;48V3E;4M7Y1;4MX7R	interferon regulatory factor 4 [Source:HGNC Symbol;Acc:HGNC:6119]	3662	Q15306	GO:0002376//immune system process;GO:0006355//regulation of transcription, DNA-templated;GO:0006357//regulation of transcription by RNA polymerase II;GO:0032733//positive regulation of interleukin-10 production;GO:0032736//positive regulation of interleukin-13 production;GO:0032743//positive regulation of interleukin-2 production;GO:0032753//positive regulation of interleukin-4 production;GO:0034…	GO:0000785//chromatin;GO:0000786//nucleosome;GO:0005634//nucleus;GO:0005654//nucleoplasm;GO:0005829//cytosol;GO:0016020//membrane;	GO:0000976//transcription cis-regulatory region binding;GO:0000978//RNA polymerase II cis-regulatory region sequence-specific DNA binding;GO:0000981//DNA-binding transcription factor activity, RNA polymerase II-specific;GO:0000987//cis-regulatory region sequence-specific DNA binding;GO:0001228//DNA-binding transcription activator activity, RNA polymerase II-specific;GO:0003677//DNA binding;GO:000…	ko04659(Th17 cell differentiation)
LAX1	ENSG00000122188	160.826	97.0288	224.624	2.31502	1.21102	0.00906396	0.775796	1	203765177	203776372	+	3336	GO:0002250;GO:0002376;GO:0005515;GO:0005794;GO:0005829;GO:0005886;GO:0006955;GO:0016020;GO:0016021;GO:0019901;GO:0035556;GO:0042113;GO:0042169;GO:0043407;GO:0046649;GO:0050851;GO:0050868;GO:0051249	-	-	S;T	2SP30;35DVW;38CIF;3BNNR;3CYXV;3J3I2;47YYK;492CN;4MEVW;4N186	lymphocyte transmembrane adaptor 1 [Source:HGNC Symbol;Acc:HGNC:26005]	54900	Q8IWV1	GO:0002250//adaptive immune response;GO:0002376//immune system process;GO:0006955//immune response;GO:0035556//intracellular signal transduction;GO:0042113//B cell activation;GO:0043407//negative regulation of MAP kinase activity;GO:0046649//lymphocyte activation;GO:0050851//antigen receptor-mediated signaling pathway;GO:0050868//negative regulation of T cell activation;GO:0051249//regulation of …	GO:0005794//Golgi apparatus;GO:0005829//cytosol;GO:0005886//plasma membrane;GO:0016020//membrane;GO:0016021//integral component of membrane;	GO:0005515//protein binding;GO:0019901//protein kinase binding;GO:0042169//SH2 domain binding;	-
COL11A1	ENSG00000060718	83.8603	22.349	145.372	6.50462	2.70146	0.00916902	0.78108	1	102876467	103108872	-	9091	GO:0001502;GO:0001503;GO:0002063;GO:0003007;GO:0005201;GO:0005576;GO:0005581;GO:0005592;GO:0005615;GO:0005788;GO:0006029;GO:0007601;GO:0007605;GO:0008201;GO:0030020;GO:0030198;GO:0030199;GO:0030674;GO:0031012;GO:0035987;GO:0035989;GO:0042472;GO:0046872;GO:0048704;GO:0048705;GO:0050840;GO:0050910;GO:0051216;GO:0055010;GO:0062023;GO:1904399	K19721	-	W;D	KOG3544;35FBK;38CJN;3BAFZ;3CU1R;3JC73;48482;48VT7;4MB05;4MSG1	collagen type XI alpha 1 chain [Source:HGNC Symbol;Acc:HGNC:2186]	1301	P12107;Q59HB5	GO:0001502//cartilage condensation;GO:0001503//ossification;GO:0002063//chondrocyte development;GO:0003007//heart morphogenesis;GO:0006029//proteoglycan metabolic process;GO:0007601//visual perception;GO:0007605//sensory perception of sound;GO:0030198//extracellular matrix organization;GO:0030199//collagen fibril organization;GO:0035987//endodermal cell differentiation;GO:0035989//tendon developm…	GO:0005576//extracellular region;GO:0005581//collagen trimer;GO:0005592//collagen type XI trimer;GO:0005615//extracellular space;GO:0005788//endoplasmic reticulum lumen;GO:0031012//extracellular matrix;GO:0062023//collagen-containing extracellular matrix;	GO:0005201//extracellular matrix structural constituent;GO:0008201//heparin binding;GO:0030020//extracellular matrix structural constituent conferring tensile strength;GO:0030674//protein-macromolecule adaptor activity;GO:0046872//metal ion binding;GO:0050840//extracellular matrix binding;GO:1904399//heparan sulfate binding;	ko04974(Protein digestion and absorption)
CARMIL2	ENSG00000159753	101.858	65.2213	138.496	2.12347	1.08642	0.00951899	0.793654	16	67644988	67657569	+	7684	GO:0001726;GO:0005515;GO:0005543;GO:0005737;GO:0005856;GO:0005886;GO:0007163;GO:0010592;GO:0015629;GO:0016020;GO:0016477;GO:0030011;GO:0030027;GO:0030335;GO:0031234;GO:0031252;GO:0034315;GO:0042995;GO:0044319;GO:0044354;GO:0044877;GO:0045111;GO:0051639;GO:0061339;GO:0090091;GO:1900029;GO:1902745;GO:2000249;GO:2000813	K20493	-	T;N	KOG4242;35K6W;38C58;3BJJV;3CRS1;3JBPP;4809P;49845;4MHF4;4MWW5	capping protein regulator and myosin 1 linker 2 [Source:HGNC Symbol;Acc:HGNC:27089]	146206	Q6F5E8	GO:0007163//establishment or maintenance of cell polarity;GO:0010592//positive regulation of lamellipodium assembly;GO:0016477//cell migration;GO:0030011//maintenance of cell polarity;GO:0030335//positive regulation of cell migration;GO:0034315//regulation of Arp2/3 complex-mediated actin nucleation;GO:0044319//wound healing, spreading of cells;GO:0051639//actin filament network formation;GO:0061…	GO:0001726//ruffle;GO:0005737//cytoplasm;GO:0005856//cytoskeleton;GO:0005886//plasma membrane;GO:0015629//actin cytoskeleton;GO:0016020//membrane;GO:0030027//lamellipodium;GO:0031234//extrinsic component of cytoplasmic side of plasma membrane;GO:0031252//cell leading edge;GO:0042995//cell projection;GO:0044354//macropinosome;GO:0045111//intermediate filament cytoskeleton;	GO:0005515//protein binding;GO:0005543//phospholipid binding;GO:0044877//protein-containing complex binding;	-
EGR3	ENSG00000179388	352.623	145.28	559.966	3.85441	1.94651	0.00960388	0.793654	8	22687659	22693480	-	5033	GO:0000785;GO:0000978;GO:0000981;GO:0001228;GO:0001938;GO:0002042;GO:0003677;GO:0003700;GO:0005634;GO:0005654;GO:0006357;GO:0007274;GO:0007422;GO:0007517;GO:0007623;GO:0033089;GO:0035767;GO:0035924;GO:0043066;GO:0043565;GO:0044344;GO:0045202;GO:0045586;GO:0045944;GO:0046872;GO:1990837	K12497	-	K	35NAM;38CJ0;3B9TU;3D3BN;3JD08;489WG;48Z1H;4M6VC;4N2XS	early growth response 3 [Source:HGNC Symbol;Acc:HGNC:3240]	1960	Q06889	GO:0001938//positive regulation of endothelial cell proliferation;GO:0002042//cell migration involved in sprouting angiogenesis;GO:0006357//regulation of transcription by RNA polymerase II;GO:0007274//neuromuscular synaptic transmission;GO:0007422//peripheral nervous system development;GO:0007517//muscle organ development;GO:0007623//circadian rhythm;GO:0033089//positive regulation of T cell diff…	GO:0000785//chromatin;GO:0005634//nucleus;GO:0005654//nucleoplasm;GO:0045202//synapse;	GO:0000978//RNA polymerase II cis-regulatory region sequence-specific DNA binding;GO:0000981//DNA-binding transcription factor activity, RNA polymerase II-specific;GO:0001228//DNA-binding transcription activator activity, RNA polymerase II-specific;GO:0003677//DNA binding;GO:0003700//DNA-binding transcription factor activity;GO:0043565//sequence-specific DNA binding;GO:0046872//metal ion binding;…	ko05203(Viral carcinogenesis);ko05161(Hepatitis B);ko04625(C-type lectin receptor signaling pathway)
ZC3H12D	ENSG00000178199	114.297	70.5788	158.015	2.23885	1.16276	0.00977437	0.796174	6	149446795	149485014	-	6686	GO:0000932;GO:0003729;GO:0004518;GO:0004519;GO:0004521;GO:0005515;GO:0005634;GO:0005654;GO:0005737;GO:0006402;GO:0016787;GO:0036464;GO:0046872;GO:0061158;GO:0090502	K18668	EC:3.1.-.-	S;K	KOG3777;35F51;38F0B;3BAC8;3D2MZ;3JFS7;48B9I;48X07;4M6XM;4MTHN	zinc finger CCCH-type containing 12D [Source:HGNC Symbol;Acc:HGNC:21175]	340152	A2A288	GO:0006402//mRNA catabolic process;GO:0061158//3'-UTR-mediated mRNA destabilization;GO:0090502//RNA phosphodiester bond hydrolysis, endonucleolytic;	GO:0000932//P-body;GO:0005634//nucleus;GO:0005654//nucleoplasm;GO:0005737//cytoplasm;GO:0036464//cytoplasmic ribonucleoprotein granule;	GO:0003729//mRNA binding;GO:0004518//nuclease activity;GO:0004519//endonuclease activity;GO:0004521//endoribonuclease activity;GO:0005515//protein binding;GO:0016787//hydrolase activity;GO:0046872//metal ion binding;	-
CDCA7	ENSG00000144354	95.876	51.8841	139.868	2.69578	1.4307	0.00987194	0.796174	2	173354820	173368997	+	4696	GO:0005515;GO:0005634;GO:0005654;GO:0005737;GO:0005829;GO:0006355;GO:0006915;GO:0042127	K23408	-	S;K	2QQPE;35G8Q;38HW8;3BJ67;3CZS1;3J8WU;487ZN;48YM3;4MGWC;4N5S1	cell division cycle associated 7 [Source:HGNC Symbol;Acc:HGNC:14628]	83879	Q9BWT1	GO:0006355//regulation of transcription, DNA-templated;GO:0006915//apoptotic process;GO:0042127//regulation of cell population proliferation;	GO:0005634//nucleus;GO:0005654//nucleoplasm;GO:0005737//cytoplasm;GO:0005829//cytosol;	GO:0005515//protein binding;	-
PODNL1	ENSG00000132000	42.6612	25.5716	59.7508	2.33661	1.22441	0.0100038	0.799864	19	13931187	13953392	-	4168	GO:0005515;GO:0005576;GO:0005615;GO:0062023	K25038	-	T;U	KOG0619;35NF5;38CAQ;3BIGC;3CZHW;3J8N7;481FX;48V0V;4ME91;4MWVD	podocan like 1 [Source:HGNC Symbol;Acc:HGNC:26275]	79883	Q6PEZ8;B7Z3M0	-	GO:0005576//extracellular region;GO:0005615//extracellular space;GO:0062023//collagen-containing extracellular matrix;	GO:0005515//protein binding;	-
CD79A	ENSG00000105369	273.835	68.2991	479.371	7.0187	2.8112	0.0100814	0.80028	19	41877279	41881372	+	1344	GO:0002250;GO:0002376;GO:0004888;GO:0005515;GO:0005771;GO:0005886;GO:0007166;GO:0009897;GO:0016020;GO:0016021;GO:0019815;GO:0030183;GO:0042100;GO:0042113;GO:0042802;GO:0045121;GO:0050853	K06506	-	S;T	2S1DI;35KIN;3A56Q;3BKM7;3D50P;3J9MR;48CMG;494VD;4M79U;4MZJY	CD79a molecule [Source:HGNC Symbol;Acc:HGNC:1698]	973	P11912	GO:0002250//adaptive immune response;GO:0002376//immune system process;GO:0007166//cell surface receptor signaling pathway;GO:0030183//B cell differentiation;GO:0042100//B cell proliferation;GO:0042113//B cell activation;GO:0050853//B cell receptor signaling pathway;	GO:0005771//multivesicular body;GO:0005886//plasma membrane;GO:0009897//external side of plasma membrane;GO:0016020//membrane;GO:0016021//integral component of membrane;GO:0019815//B cell receptor complex;GO:0045121//membrane raft;	GO:0004888//transmembrane signaling receptor activity;GO:0005515//protein binding;GO:0042802//identical protein binding;	ko05340(Primary immunodeficiency);ko04662(B cell receptor signaling pathway)
DUSP5	ENSG00000138166	440.175	215.959	664.392	3.07647	1.62128	0.0102598	0.806188	10	110497907	110511533	+	2535	GO:0000165;GO:0001706;GO:0004721;GO:0004722;GO:0004725;GO:0005515;GO:0005634;GO:0005654;GO:0005737;GO:0006470;GO:0008138;GO:0008330;GO:0016311;GO:0016787;GO:0016791;GO:0017017;GO:0017018;GO:0035335;GO:0035970;GO:0043409;GO:0070371	K04459	-	T;V	KOG1716;35KAD;38ET0;3BD57;3CSNK;3J7JQ;489CD;48VS8;4M6N5;4MWGY	dual specificity phosphatase 5 [Source:HGNC Symbol;Acc:HGNC:3071]	1847	Q16690	GO:0000165//MAPK cascade;GO:0001706//endoderm formation;GO:0006470//protein dephosphorylation;GO:0016311//dephosphorylation;GO:0035335//peptidyl-tyrosine dephosphorylation;GO:0035970//peptidyl-threonine dephosphorylation;GO:0043409//negative regulation of MAPK cascade;GO:0070371//ERK1 and ERK2 cascade;	GO:0005634//nucleus;GO:0005654//nucleoplasm;GO:0005737//cytoplasm;	GO:0004721//phosphoprotein phosphatase activity;GO:0004722//protein serine/threonine phosphatase activity;GO:0004725//protein tyrosine phosphatase activity;GO:0005515//protein binding;GO:0008138//protein tyrosine/serine/threonine phosphatase activity;GO:0008330//protein tyrosine/threonine phosphatase activity;GO:0016787//hydrolase activity;GO:0016791//phosphatase activity;GO:0017017//MAP kinase t…	ko04010(MAPK signaling pathway)
CD28	ENSG00000178562	208.954	123.445	294.464	2.38538	1.25422	0.010655	0.823052	2	203706475	203738912	+	4885	GO:0001772;GO:0001819;GO:0002020;GO:0002863;GO:0005515;GO:0005829;GO:0005886;GO:0005887;GO:0006366;GO:0006955;GO:0006959;GO:0007166;GO:0009897;GO:0009986;GO:0010628;GO:0010629;GO:0014065;GO:0014068;GO:0015026;GO:0016020;GO:0016021;GO:0019901;GO:0031295;GO:0032733;GO:0032743;GO:0032753;GO:0035739;GO:0042098;GO:0042102;GO:0042110;GO:0042129;GO:0042802;GO:0043066;GO:0043491;GO:0045060;GO:0045066;GO:…	K06470	-	S;T	2SAVP;35HKH;3A08U;3BPTY;3CYFT;3JBST;48952;492BQ;4M9VC;4N718	CD28 molecule [Source:HGNC Symbol;Acc:HGNC:1653]	940	P10747	GO:0001819//positive regulation of cytokine production;GO:0002863//positive regulation of inflammatory response to antigenic stimulus;GO:0006366//transcription by RNA polymerase II;GO:0006955//immune response;GO:0006959//humoral immune response;GO:0007166//cell surface receptor signaling pathway;GO:0010628//positive regulation of gene expression;GO:0010629//negative regulation of gene expression;…	GO:0001772//immunological synapse;GO:0005829//cytosol;GO:0005886//plasma membrane;GO:0005887//integral component of plasma membrane;GO:0009897//external side of plasma membrane;GO:0009986//cell surface;GO:0016020//membrane;GO:0016021//integral component of membrane;GO:0098636//protein complex involved in cell adhesion;GO:0110165//cellular anatomical entity;	GO:0002020//protease binding;GO:0005515//protein binding;GO:0015026//coreceptor activity;GO:0019901//protein kinase binding;GO:0042802//identical protein binding;	ko05416(Viral myocarditis);ko05332(Graft-versus-host disease);ko05330(Allograft rejection);ko05323(Rheumatoid arthritis);ko05322(Systemic lupus erythematosus);ko05320(Autoimmune thyroid disease);ko05235(PD-L1 expression and PD-1 checkpoint pathway in cancer);ko05162(Measles);ko04940(Type I diabetes mellitus);ko04672(Intestinal immune network for IgA production);ko04660(T cell receptor signaling p…
SLAMF6	ENSG00000162739	538.909	332.718	745.099	2.23943	1.16313	0.0108861	0.837354	1	160485030	160523262	-	2746	GO:0002250;GO:0002376;GO:0005515;GO:0005886;GO:0009897;GO:0016020;GO:0016021;GO:0032729;GO:0032740;GO:0042110;GO:0045087;GO:0045954;GO:0070062;GO:0072540	K16852	-	S;T	2SSRG;35NHN;3AIU6;3BQWC;3D3X9;3J7CQ;48C8S;497GS;4MD48;4N63G	SLAM family member 6 [Source:HGNC Symbol;Acc:HGNC:21392]	114836	Q96DU3	GO:0002250//adaptive immune response;GO:0002376//immune system process;GO:0032729//positive regulation of interferon-gamma production;GO:0032740//positive regulation of interleukin-17 production;GO:0042110//T cell activation;GO:0045087//innate immune response;GO:0045954//positive regulation of natural killer cell mediated cytotoxicity;GO:0072540//T-helper 17 cell lineage commitment;	GO:0005886//plasma membrane;GO:0009897//external side of plasma membrane;GO:0016020//membrane;GO:0016021//integral component of membrane;GO:0070062//extracellular exosome;	GO:0005515//protein binding;	-
CTHRC1	ENSG00000164932	454.848	250.741	658.954	2.62803	1.39398	0.011803	0.881837	8	103371538	103382989	+	1745	GO:0001649;GO:0005109;GO:0005201;GO:0005576;GO:0005581;GO:0005615;GO:0016477;GO:0016528;GO:0017147;GO:0031012;GO:0032092;GO:0033687;GO:0033690;GO:0043932;GO:0045669;GO:0060071;GO:0060122;GO:0062023;GO:0090090;GO:0090103;GO:0090177	K25700	-	S;T	2QSJD;35GQY;39RIY;3BDQJ;3CZMJ;3JA62;4815D;494ZQ;4MBEI;4MYSU	collagen triple helix repeat containing 1 [Source:HGNC Symbol;Acc:HGNC:18831]	115908	Q96CG8	GO:0001649//osteoblast differentiation;GO:0016477//cell migration;GO:0032092//positive regulation of protein binding;GO:0033687//osteoblast proliferation;GO:0033690//positive regulation of osteoblast proliferation;GO:0043932//ossification involved in bone remodeling;GO:0045669//positive regulation of osteoblast differentiation;GO:0060071//Wnt signaling pathway, planar cell polarity pathway;GO:006…	GO:0005576//extracellular region;GO:0005581//collagen trimer;GO:0005615//extracellular space;GO:0016528//sarcoplasm;GO:0031012//extracellular matrix;GO:0062023//collagen-containing extracellular matrix;	GO:0005109//frizzled binding;GO:0005201//extracellular matrix structural constituent;GO:0017147//Wnt-protein binding;	-
RASSF4	ENSG00000107551	1469.41	938.908	1999.91	2.13003	1.09088	0.0118681	0.882711	10	44959407	44995891	+	9481	GO:0005515;GO:0007049;GO:0007165	K09851	-	S;T	KOG4239;35D0W;38HUB;3BDZC;3D36G;3JBEK;480DX;495AR;4MG3Z;4MYCQ	Ras association domain family member 4 [Source:HGNC Symbol;Acc:HGNC:20793]	83937	Q9H2L5	GO:0007049//cell cycle;GO:0007165//signal transduction;	-	GO:0005515//protein binding;	ko04392(Hippo signaling pathway - multiple species)
FCMR	ENSG00000162894	275.418	132.416	418.421	3.1599	1.65988	0.0119115	0.882711	1	206903317	206923247	-	3417	GO:0002376;GO:0004888;GO:0005576;GO:0005886;GO:0006968;GO:0016020;GO:0016021;GO:0043066	-	-	S;T	2S6XH;35B6I;39XP8;3BEJR;3D46Y;3J81E;4891D;4978N;4MAMH;4MU70	Fc mu receptor [Source:HGNC Symbol;Acc:HGNC:14315]	9214	O60667	GO:0002376//immune system process;GO:0006968//cellular defense response;GO:0043066//negative regulation of apoptotic process;	GO:0005576//extracellular region;GO:0005886//plasma membrane;GO:0016020//membrane;GO:0016021//integral component of membrane;	GO:0004888//transmembrane signaling receptor activity;	-
FKBP11	ENSG00000134285	309.067	194.137	423.997	2.18401	1.12698	0.0121231	0.88757	12	48921518	48926474	-	4957	GO:0000413;GO:0003755;GO:0005783;GO:0016020;GO:0016021;GO:0016853;GO:0061077	K09576	EC:5.2.1.8	O	KOG0549;359SM;39ZWB;3BMX5;3D5NH;3J9UK;484AM;496YI;4MCC5;4N5GI	FKBP prolyl isomerase 11 [Source:HGNC Symbol;Acc:HGNC:18624]	51303	Q9NYL4	GO:0000413//protein peptidyl-prolyl isomerization;GO:0061077//chaperone-mediated protein folding;	GO:0005783//endoplasmic reticulum;GO:0016020//membrane;GO:0016021//integral component of membrane;	GO:0003755//peptidyl-prolyl cis-trans isomerase activity;GO:0016853//isomerase activity;	-
TTC24	ENSG00000187862	14.371	7.90436	20.8377	2.63623	1.39848	0.0123618	0.890733	1	156579723	156587719	+	3782	GO:0005515	-	-	S;O	KOG1124;35MAE;38GWX;3BJP9;3D1BE;3J8WZ;4807K;4952U;4MHQS;4MWPY	tetratricopeptide repeat domain 24 [Source:HGNC Symbol;Acc:HGNC:32348]	164118	A2A3L6	-	-	GO:0005515//protein binding;	-
TAS1R3	ENSG00000169962	14.9669	5.17611	24.7576	4.78306	2.25793	0.0127958	0.913156	1	1331280	1335314	+	3475	GO:0001582;GO:0004930;GO:0005886;GO:0005887;GO:0007165;GO:0007186;GO:0008527;GO:0016020;GO:0016021;GO:0033041;GO:0050896;GO:0050909;GO:0050916;GO:0050917;GO:1903767	K04626	-	M;T	KOG1056;35ENB;38FP6;3B98Y;3D2CZ;3JCCF;486QN;494V9;4MC85;4N470	taste 1 receptor member 3 [Source:HGNC Symbol;Acc:HGNC:15661]	83756	Q7RTX0	GO:0001582//detection of chemical stimulus involved in sensory perception of sweet taste;GO:0007165//signal transduction;GO:0007186//G protein-coupled receptor signaling pathway;GO:0050896//response to stimulus;GO:0050909//sensory perception of taste;GO:0050916//sensory perception of sweet taste;GO:0050917//sensory perception of umami taste;	GO:0005886//plasma membrane;GO:0005887//integral component of plasma membrane;GO:0016020//membrane;GO:0016021//integral component of membrane;GO:1903767//sweet taste receptor complex;	GO:0004930//G protein-coupled receptor activity;GO:0008527//taste receptor activity;GO:0033041//sweet taste receptor activity;	ko04973(Carbohydrate digestion and absorption);ko04742(Taste transduction)
TNFRSF9	ENSG00000049249	56.07	32.6513	79.4887	2.43447	1.28361	0.0128733	0.913156	1	7915871	7943165	-	6354	GO:0005515;GO:0005886;GO:0005887;GO:0006915;GO:0008285;GO:0009897;GO:0016020;GO:0016021;GO:0019955;GO:0033084;GO:0038023;GO:0042127	K05146	-	-	-	TNF receptor superfamily member 9 [Source:HGNC Symbol;Acc:HGNC:11924]	3604	Q07011	GO:0006915//apoptotic process;GO:0008285//negative regulation of cell population proliferation;GO:0033084//regulation of immature T cell proliferation in thymus;GO:0042127//regulation of cell population proliferation;	GO:0005886//plasma membrane;GO:0005887//integral component of plasma membrane;GO:0009897//external side of plasma membrane;GO:0016020//membrane;GO:0016021//integral component of membrane;	GO:0005515//protein binding;GO:0019955//cytokine binding;GO:0038023//signaling receptor activity;	ko04060(Cytokine-cytokine receptor interaction)
PIF1	ENSG00000140451	48.3487	25.6701	71.0272	2.76692	1.46828	0.0141947	0.955602	15	64815632	64825668	-	4656	GO:0000002;GO:0000166;GO:0000287;GO:0000723;GO:0000781;GO:0003677;GO:0003678;GO:0004386;GO:0005524;GO:0005634;GO:0005654;GO:0005657;GO:0005739;GO:0006260;GO:0006281;GO:0006310;GO:0006974;GO:0007004;GO:0010521;GO:0016787;GO:0016887;GO:0017116;GO:0032204;GO:0032211;GO:0032508;GO:0033678;GO:0042162;GO:0043139;GO:0051880;GO:0051974	K15255	EC:5.6.2.3	L	KOG0987;35BFU;38G42;3BASM;3CY11;3J2QU;488E0;48Z83;4M69A;4MSF9	PIF1 5'-to-3' DNA helicase [Source:HGNC Symbol;Acc:HGNC:26220]	80119	Q9H611	GO:0000002//mitochondrial genome maintenance;GO:0000723//telomere maintenance;GO:0006260//DNA replication;GO:0006281//DNA repair;GO:0006310//DNA recombination;GO:0006974//cellular response to DNA damage stimulus;GO:0007004//telomere maintenance via telomerase;GO:0032204//regulation of telomere maintenance;GO:0032211//negative regulation of telomere maintenance via telomerase;GO:0032508//DNA duple…	GO:0000781//chromosome, telomeric region;GO:0005634//nucleus;GO:0005654//nucleoplasm;GO:0005657//replication fork;GO:0005739//mitochondrion;	GO:0000166//nucleotide binding;GO:0000287//magnesium ion binding;GO:0003677//DNA binding;GO:0003678//DNA helicase activity;GO:0004386//helicase activity;GO:0005524//ATP binding;GO:0010521//telomerase inhibitor activity;GO:0016787//hydrolase activity;GO:0016887//ATP hydrolysis activity;GO:0017116//single-stranded DNA helicase activity;GO:0033678//5'-3' DNA/RNA helicase activity;GO:0042162//telomer…	-
LY9	ENSG00000122224	150.291	89.4553	211.126	2.36013	1.23887	0.0143012	0.958493	1	160796074	160828261	+	9118	GO:0002250;GO:0002376;GO:0003674;GO:0005515;GO:0005886;GO:0007155;GO:0009897;GO:0009986;GO:0016020;GO:0016021;GO:0032740;GO:0042110;GO:0045087;GO:0072540	K06570	-	S;T	2SGRG;35CC1;39WN7;3BP5Q;3D37N;3JCVU;47Z8V;4995K;4MBH1;4MTRN	lymphocyte antigen 9 [Source:HGNC Symbol;Acc:HGNC:6730]	4063	Q9HBG7	GO:0002250//adaptive immune response;GO:0002376//immune system process;GO:0007155//cell adhesion;GO:0032740//positive regulation of interleukin-17 production;GO:0042110//T cell activation;GO:0045087//innate immune response;GO:0072540//T-helper 17 cell lineage commitment;	GO:0005886//plasma membrane;GO:0009897//external side of plasma membrane;GO:0009986//cell surface;GO:0016020//membrane;GO:0016021//integral component of membrane;	GO:0003674//molecular_function;GO:0005515//protein binding;	-
TNFRSF13C	ENSG00000159958	49.5193	13.7682	85.2705	6.19331	2.63071	0.0147028	0.969589	22	41922032	41926806	-	3923	GO:0002250;GO:0002376;GO:0005886;GO:0009897;GO:0016020;GO:0016021;GO:0030890;GO:0031295;GO:0031296;GO:0033209;GO:0038023;GO:0042102	K05151	-	S;T	2T201;35Q2H;3A81A;3BTIF;3D7JB;3JGZV;48ERZ;49BGN;4MJH6;4MU9A	TNF receptor superfamily member 13C [Source:HGNC Symbol;Acc:HGNC:17755]	115650	Q96RJ3;Q5H8V1	GO:0002250//adaptive immune response;GO:0002376//immune system process;GO:0030890//positive regulation of B cell proliferation;GO:0031295//T cell costimulation;GO:0031296//B cell costimulation;GO:0033209//tumor necrosis factor-mediated signaling pathway;GO:0042102//positive regulation of T cell proliferation;	GO:0005886//plasma membrane;GO:0009897//external side of plasma membrane;GO:0016020//membrane;GO:0016021//integral component of membrane;	GO:0038023//signaling receptor activity;	ko05340(Primary immunodeficiency);ko05166(Human T-cell leukemia virus 1 infection);ko04672(Intestinal immune network for IgA production);ko04064(NF-kappa B signaling pathway);ko04060(Cytokine-cytokine receptor interaction)
MRO	ENSG00000134042	14.8199	8.26556	21.3743	2.58594	1.37069	0.014738	0.969589	18	50795120	50825402	-	5525	GO:0005634;GO:0005730	-	-	S;L	KOG2032;35JYQ;38GVV;3BGNM;3CYF9;3J1KF;489EY;4955W;4MAF8;4MVN1	maestro [Source:HGNC Symbol;Acc:HGNC:24121]	83876	Q9BYG7;A0A024R2B7	-	GO:0005634//nucleus;GO:0005730//nucleolus;	-	-
CPNE5	ENSG00000124772	134.57	50.5716	218.568	4.32196	2.11168	0.0149412	0.969589	6	36740775	36839444	-	5772	GO:0003674;GO:0005544;GO:0005886;GO:0030154;GO:0042995;GO:0043005;GO:0043025;GO:0043204;GO:0046872;GO:0070062;GO:0071277;GO:1903861	K24523	-	T;U	KOG1327;3595I;38BYU;3B953;3CSWC;3JCQ7;485H3;48VXQ;4M8G3;4N1J6	copine 5 [Source:HGNC Symbol;Acc:HGNC:2318]	57699	Q9HCH3	GO:0030154//cell differentiation;GO:0071277//cellular response to calcium ion;GO:1903861//positive regulation of dendrite extension;	GO:0005886//plasma membrane;GO:0042995//cell projection;GO:0043005//neuron projection;GO:0043025//neuronal cell body;GO:0043204//perikaryon;GO:0070062//extracellular exosome;	GO:0003674//molecular_function;GO:0005544//calcium-dependent phospholipid binding;GO:0046872//metal ion binding;	-
HBEGF	ENSG00000113070	898.415	598.091	1198.74	2.00427	1.00308	0.0149751	0.969589	5	140332843	140346603	-	2990	GO:0005154;GO:0005515;GO:0005576;GO:0005615;GO:0005886;GO:0005887;GO:0007165;GO:0007171;GO:0007173;GO:0007517;GO:0008016;GO:0008083;GO:0008201;GO:0008284;GO:0009986;GO:0016020;GO:0016021;GO:0016477;GO:0030297;GO:0030307;GO:0030335;GO:0030666;GO:0030669;GO:0035313;GO:0038134;GO:0038135;GO:0045741;GO:0048018;GO:0048661;GO:0050731;GO:0051545;GO:0051549;GO:0051897;GO:0060326;GO:0090303	K08523	-	S;T	2S0ZP;35G2D;3A0AD;3BQ35;3CWF4;3J9T2;48AFW;4979S;4ME60;4MXYI	heparin binding EGF like growth factor [Source:HGNC Symbol;Acc:HGNC:3059]	1839	Q99075	GO:0007165//signal transduction;GO:0007171//activation of transmembrane receptor protein tyrosine kinase activity;GO:0007173//epidermal growth factor receptor signaling pathway;GO:0007517//muscle organ development;GO:0008016//regulation of heart contraction;GO:0008284//positive regulation of cell population proliferation;GO:0016477//cell migration;GO:0030307//positive regulation of cell growth;GO…	GO:0005576//extracellular region;GO:0005615//extracellular space;GO:0005886//plasma membrane;GO:0005887//integral component of plasma membrane;GO:0009986//cell surface;GO:0016020//membrane;GO:0016021//integral component of membrane;GO:0030666//endocytic vesicle membrane;GO:0030669//clathrin-coated endocytic vesicle membrane;	GO:0005154//epidermal growth factor receptor binding;GO:0005515//protein binding;GO:0008083//growth factor activity;GO:0008201//heparin binding;GO:0030297//transmembrane receptor protein tyrosine kinase activator activity;GO:0048018//receptor ligand activity;	ko05219(Bladder cancer);ko05205(Proteoglycans in cancer);ko05171(Coronavirus disease - COVID-19);ko05120(Epithelial cell signaling in Helicobacter pylori infection);ko04928(Parathyroid hormone synthesis, secretion and action);ko04915(Estrogen signaling pathway);ko04912(GnRH signaling pathway);ko04012(ErbB signaling pathway);ko01522(Endocrine resistance)
NR4A1	ENSG00000123358	2610.68	1418.37	3802.99	2.68124	1.4229	0.0155243	0.975744	12	52022832	52059507	+	7295	GO:0000785;GO:0000978;GO:0000981;GO:0001228;GO:0001938;GO:0001975;GO:0002042;GO:0003677;GO:0003700;GO:0004879;GO:0005515;GO:0005634;GO:0005654;GO:0005667;GO:0005737;GO:0005739;GO:0005829;GO:0006355;GO:0006357;GO:0006366;GO:0006915;GO:0007165;GO:0008270;GO:0014860;GO:0030522;GO:0031965;GO:0032496;GO:0035259;GO:0035767;GO:0035914;GO:0035924;GO:0042802;GO:0043065;GO:0043154;GO:0043565;GO:0044344;GO:…	K04465	-	K	KOG4217;35NPZ;39DCT;3BGP0;3D0VB;3J31A;482T2;490YP;4MADH;4MWYP	nuclear receptor subfamily 4 group A member 1 [Source:HGNC Symbol;Acc:HGNC:7980]	3164	P22736;A0A024R126	GO:0001938//positive regulation of endothelial cell proliferation;GO:0001975//response to amphetamine;GO:0002042//cell migration involved in sprouting angiogenesis;GO:0006355//regulation of transcription, DNA-templated;GO:0006357//regulation of transcription by RNA polymerase II;GO:0006366//transcription by RNA polymerase II;GO:0006915//apoptotic process;GO:0007165//signal transduction;GO:0014860…	GO:0000785//chromatin;GO:0005634//nucleus;GO:0005654//nucleoplasm;GO:0005667//transcription regulator complex;GO:0005737//cytoplasm;GO:0005739//mitochondrion;GO:0005829//cytosol;GO:0031965//nuclear membrane;GO:0098793//presynapse;	GO:0000978//RNA polymerase II cis-regulatory region sequence-specific DNA binding;GO:0000981//DNA-binding transcription factor activity, RNA polymerase II-specific;GO:0001228//DNA-binding transcription activator activity, RNA polymerase II-specific;GO:0003677//DNA binding;GO:0003700//DNA-binding transcription factor activity;GO:0004879//nuclear receptor activity;GO:0005515//protein binding;GO:000…	ko04934(Cushing syndrome);ko04927(Cortisol synthesis and secretion);ko04925(Aldosterone synthesis and secretion);ko04151(PI3K-Akt signaling pathway);ko04010(MAPK signaling pathway)
CSMD2	ENSG00000121904	43.9044	19.7494	68.0594	3.44616	1.78499	0.0159929	0.98497	1	33513998	34165842	-	18114	GO:0005886;GO:0016020;GO:0016021	K17495	-	S;T;V	KOG4297;35M7M;38B50;3BCEG;3CRUF;3J88C;486NI;491GI;4MFZE;4MT8P	CUB and Sushi multiple domains 2 [Source:HGNC Symbol;Acc:HGNC:19290]	114784	Q7Z408	-	GO:0005886//plasma membrane;GO:0016020//membrane;GO:0016021//integral component of membrane;	-	-
NABP1	ENSG00000173559	1500.22	918.893	2081.55	2.26528	1.17969	0.0163623	0.988478	2	191678068	191741097	+	17426	GO:0000724;GO:0000781;GO:0003677;GO:0003697;GO:0003723;GO:0005515;GO:0005634;GO:0005654;GO:0005829;GO:0006281;GO:0006974;GO:0010212;GO:0035861;GO:0044818;GO:0070876	-	-	S;G;E;L	KOG3416;35BXD;38ER0;3BE8S;3CZC3;3J215;48BYU;48X13;4MG3S;4N3AG	nucleic acid binding protein 1 [Source:HGNC Symbol;Acc:HGNC:26232]	64859	Q96AH0	GO:0000724//double-strand break repair via homologous recombination;GO:0006281//DNA repair;GO:0006974//cellular response to DNA damage stimulus;GO:0010212//response to ionizing radiation;GO:0044818//mitotic G2/M transition checkpoint;	GO:0000781//chromosome, telomeric region;GO:0005634//nucleus;GO:0005654//nucleoplasm;GO:0005829//cytosol;GO:0035861//site of double-strand break;GO:0070876//SOSS complex;	GO:0003677//DNA binding;GO:0003697//single-stranded DNA binding;GO:0003723//RNA binding;GO:0005515//protein binding;	-
RFLNA	ENSG00000178882	17.2618	9.27674	25.2468	2.72152	1.44441	0.0164102	0.988478	12	123973241	124316024	+	3306	GO:0005515;GO:0005737;GO:0005856;GO:0031005;GO:0032432;GO:0048705;GO:0061181;GO:0061182;GO:0061572;GO:1900158	-	-	S	2QQHM;35HEP;39FUY;3BGKE;3D0C8;3J7QR;482ER;49264;4M6W4;4N6SP	refilin A [Source:HGNC Symbol;Acc:HGNC:27051]	144347	Q6ZTI6	GO:0048705//skeletal system morphogenesis;GO:0061181//regulation of chondrocyte development;GO:0061182//negative regulation of chondrocyte development;GO:0061572//actin filament bundle organization;GO:1900158//negative regulation of bone mineralization involved in bone maturation;	GO:0005737//cytoplasm;GO:0005856//cytoskeleton;GO:0032432//actin filament bundle;	GO:0005515//protein binding;GO:0031005//filamin binding;	-
KCNJ10	ENSG00000177807	13.6231	6.67919	20.567	3.07927	1.62259	0.0166311	0.997321	1	159998651	160070160	-	6252	GO:0000166;GO:0005242;GO:0005244;GO:0005267;GO:0005515;GO:0005524;GO:0005886;GO:0005887;GO:0006811;GO:0006813;GO:0007601;GO:0007628;GO:0014003;GO:0015272;GO:0016020;GO:0016021;GO:0016323;GO:0022010;GO:0034220;GO:0034765;GO:0035865;GO:0042391;GO:0044297;GO:0048169;GO:0051649;GO:0051935;GO:0055075;GO:0060075;GO:0071805;GO:0097449;GO:0097546;GO:0098793;GO:1905515;GO:1990573	K05003	-	-	-	potassium inwardly rectifying channel subfamily J member 10 [Source:HGNC Symbol;Acc:HGNC:6256]	3766	P78508	GO:0006811//ion transport;GO:0006813//potassium ion transport;GO:0007601//visual perception;GO:0007628//adult walking behavior;GO:0014003//oligodendrocyte development;GO:0022010//central nervous system myelination;GO:0034220//ion transmembrane transport;GO:0034765//regulation of ion transmembrane transport;GO:0035865//cellular response to potassium ion;GO:0042391//regulation of membrane potential…	GO:0005886//plasma membrane;GO:0005887//integral component of plasma membrane;GO:0016020//membrane;GO:0016021//integral component of membrane;GO:0016323//basolateral plasma membrane;GO:0044297//cell body;GO:0097449//astrocyte projection;GO:0097546//ciliary base;GO:0098793//presynapse;	GO:0000166//nucleotide binding;GO:0005242//inward rectifier potassium channel activity;GO:0005244//voltage-gated ion channel activity;GO:0005267//potassium channel activity;GO:0005515//protein binding;GO:0005524//ATP binding;GO:0015272//ATP-activated inward rectifier potassium channel activity;	ko05016(Huntington disease);ko04971(Gastric acid secretion)
BTG2	ENSG00000159388	5996.93	3350.35	8643.51	2.57988	1.36731	0.0177136	1	1	203305491	203309602	+	2757	GO:0000122;GO:0003714;GO:0005515;GO:0005634;GO:0005737;GO:0005829;GO:0006281;GO:0006479;GO:0006974;GO:0008285;GO:0008306;GO:0009612;GO:0009952;GO:0010033;GO:0010243;GO:0014070;GO:0017148;GO:0021542;GO:0021954;GO:0030182;GO:0031175;GO:0035914;GO:0043066;GO:0043434;GO:0043524;GO:0045930;GO:0051602;GO:0060213;GO:0061351;GO:0070062;GO:2000178	K14443	-	S;T;K	KOG4006;35E1S;3A43J;3BH5K;3CV58;3J27S;487CA;48Y8B;4MFX8;4MY8J	BTG anti-proliferation factor 2 [Source:HGNC Symbol;Acc:HGNC:1131]	7832	P78543	GO:0000122//negative regulation of transcription by RNA polymerase II;GO:0006281//DNA repair;GO:0006479//protein methylation;GO:0006974//cellular response to DNA damage stimulus;GO:0008285//negative regulation of cell population proliferation;GO:0008306//associative learning;GO:0009612//response to mechanical stimulus;GO:0009952//anterior/posterior pattern specification;GO:0010033//response to or…	GO:0005634//nucleus;GO:0005737//cytoplasm;GO:0005829//cytosol;GO:0070062//extracellular exosome;	GO:0003714//transcription corepressor activity;GO:0005515//protein binding;	ko03018(RNA degradation)
TAFA5	ENSG00000219438	68.2098	42.7674	93.6522	2.1898	1.1308	0.0177189	1	22	48489553	48850912	+	3080	GO:0001664;GO:0005125;GO:0005576;GO:0005615;GO:0005737;GO:0007186;GO:0016020;GO:0016021;GO:0048018;GO:0061044;GO:1904706;GO:1904753	K25545	-	S	2RZT2;35Q0Y;3A0ZM;3BQ4X;3D6HX;3JGR7;48E3A;49B5E;4MJ9V;4N89Y	TAFA chemokine like family member 5 [Source:HGNC Symbol;Acc:HGNC:21592]	25817	Q7Z5A7	GO:0007186//G protein-coupled receptor signaling pathway;GO:0061044//negative regulation of vascular wound healing;GO:1904706//negative regulation of vascular associated smooth muscle cell proliferation;GO:1904753//negative regulation of vascular associated smooth muscle cell migration;	GO:0005576//extracellular region;GO:0005615//extracellular space;GO:0005737//cytoplasm;GO:0016020//membrane;GO:0016021//integral component of membrane;	GO:0001664//G protein-coupled receptor binding;GO:0005125//cytokine activity;GO:0048018//receptor ligand activity;	-
NPL	ENSG00000135838	1809.26	1140.37	2478.15	2.17312	1.11977	0.0178156	1	1	182789293	182830384	+	4975	GO:0005515;GO:0005737;GO:0005829;GO:0005975;GO:0008747;GO:0016829;GO:0019262;GO:0042802	K01639	EC:4.1.3.3	H;M;G;E	2QQA3;35BPN;38D32;3BB7D;3CZU8;3J5BA;48B9X;4956X;4MFZV;4MZM0	N-acetylneuraminate pyruvate lyase [Source:HGNC Symbol;Acc:HGNC:16781]	80896	Q9BXD5	GO:0005975//carbohydrate metabolic process;GO:0019262//N-acetylneuraminate catabolic process;	GO:0005737//cytoplasm;GO:0005829//cytosol;	GO:0005515//protein binding;GO:0008747//N-acetylneuraminate lyase activity;GO:0016829//lyase activity;GO:0042802//identical protein binding;	ko00520(Amino sugar and nucleotide sugar metabolism)
SLC2A5	ENSG00000142583	138.705	36.9229	240.486	6.5132	2.70337	0.0180016	1	1	9035106	9088478	-	6632	GO:0003044;GO:0005353;GO:0005355;GO:0005515;GO:0005886;GO:0005887;GO:0005975;GO:0008643;GO:0009750;GO:0015149;GO:0015749;GO:0015755;GO:0016020;GO:0016021;GO:0016324;GO:0022857;GO:0035579;GO:0042383;GO:0055085;GO:0070061;GO:0070062;GO:0071332;GO:0106001;GO:1904659;GO:1990539	K08143	-	P;G;U	KOG0569;35GT2;38DNJ;3BAAV;3CS42;3J5M2;480JW;48UZH;4MBKM;4MTJT	solute carrier family 2 member 5 [Source:HGNC Symbol;Acc:HGNC:11010]	6518	P22732	GO:0003044//regulation of systemic arterial blood pressure mediated by a chemical signal;GO:0005975//carbohydrate metabolic process;GO:0008643//carbohydrate transport;GO:0009750//response to fructose;GO:0015749//monosaccharide transmembrane transport;GO:0015755//fructose transmembrane transport;GO:0055085//transmembrane transport;GO:0071332//cellular response to fructose stimulus;GO:0106001//inte…	GO:0005886//plasma membrane;GO:0005887//integral component of plasma membrane;GO:0016020//membrane;GO:0016021//integral component of membrane;GO:0016324//apical plasma membrane;GO:0035579//specific granule membrane;GO:0042383//sarcolemma;GO:0070062//extracellular exosome;	GO:0005353//fructose transmembrane transporter activity;GO:0005355//glucose transmembrane transporter activity;GO:0005515//protein binding;GO:0015149//hexose transmembrane transporter activity;GO:0022857//transmembrane transporter activity;GO:0070061//fructose binding;	ko04973(Carbohydrate digestion and absorption)
AIM2	ENSG00000163568	89.274	37.2711	141.277	3.79052	1.9224	0.0183123	1	1	159061599	159187843	-	6426	GO:0002218;GO:0002221;GO:0002230;GO:0002376;GO:0003677;GO:0003690;GO:0005515;GO:0005634;GO:0005654;GO:0005737;GO:0005739;GO:0005829;GO:0006915;GO:0006954;GO:0006955;GO:0032088;GO:0032731;GO:0033209;GO:0035458;GO:0042802;GO:0044546;GO:0045087;GO:0050729;GO:0051092;GO:0051607;GO:0070269;GO:0071466;GO:0097169;GO:1904270;GO:2001056	K12966	-	S;K	2QTQS;35BCT;39WE0;3BNVR;3D1Y6;3J1TQ;489CA;48ZP7;4MKEG;4N286	absent in melanoma 2 [Source:HGNC Symbol;Acc:HGNC:357]	9447	O14862	GO:0002218//activation of innate immune response;GO:0002221//pattern recognition receptor signaling pathway;GO:0002230//positive regulation of defense response to virus by host;GO:0002376//immune system process;GO:0006915//apoptotic process;GO:0006954//inflammatory response;GO:0006955//immune response;GO:0032088//negative regulation of NF-kappaB transcription factor activity;GO:0032731//positive …	GO:0005634//nucleus;GO:0005654//nucleoplasm;GO:0005737//cytoplasm;GO:0005739//mitochondrion;GO:0005829//cytosol;GO:0097169//AIM2 inflammasome complex;	GO:0003677//DNA binding;GO:0003690//double-stranded DNA binding;GO:0005515//protein binding;GO:0042802//identical protein binding;	ko04623(Cytosolic DNA-sensing pathway);ko04621(NOD-like receptor signaling pathway)
CCN1	ENSG00000142871	5435.91	3472.23	7399.58	2.13108	1.09158	0.0183931	1	1	85580761	85584589	+	3698	GO:0000166;GO:0001649;GO:0001934;GO:0002041;GO:0003181;GO:0003278;GO:0003281;GO:0005178;GO:0005201;GO:0005515;GO:0005576;GO:0005788;GO:0006915;GO:0006935;GO:0007155;GO:0007165;GO:0008201;GO:0010518;GO:0010811;GO:0019838;GO:0030198;GO:0030335;GO:0030501;GO:0030513;GO:0031012;GO:0033690;GO:0043065;GO:0043066;GO:0043280;GO:0044319;GO:0045597;GO:0045669;GO:0045860;GO:0045944;GO:0050793;GO:0050840;GO:…	K06829	-	S;T;W	2QQQQ;35FGP;39T7W;3BCCU;3CU84;3JCNE;4868W;498JR;4MAEK;4N0K6	cellular communication network factor 1 [Source:HGNC Symbol;Acc:HGNC:2654]	3491	O00622;Q6FI18	GO:0001649//osteoblast differentiation;GO:0001934//positive regulation of protein phosphorylation;GO:0002041//intussusceptive angiogenesis;GO:0003181//atrioventricular valve morphogenesis;GO:0003278//apoptotic process involved in heart morphogenesis;GO:0003281//ventricular septum development;GO:0006915//apoptotic process;GO:0006935//chemotaxis;GO:0007155//cell adhesion;GO:0007165//signal transduc…	GO:0005576//extracellular region;GO:0005788//endoplasmic reticulum lumen;GO:0031012//extracellular matrix;GO:0062023//collagen-containing extracellular matrix;	GO:0000166//nucleotide binding;GO:0005178//integrin binding;GO:0005201//extracellular matrix structural constituent;GO:0005515//protein binding;GO:0008201//heparin binding;GO:0019838//growth factor binding;GO:0050840//extracellular matrix binding;	-
CTLA4	ENSG00000163599	123.787	77.8112	169.762	2.18172	1.12547	0.0184501	1	2	203853888	203873965	+	2329	GO:0002250;GO:0002376;GO:0005515;GO:0005794;GO:0005886;GO:0005887;GO:0006955;GO:0006974;GO:0009897;GO:0016020;GO:0016021;GO:0030889;GO:0042129;GO:0042130;GO:0043065;GO:0045334;GO:0045590;GO:0048471;GO:0050777;GO:0050852;GO:0050853;GO:0098636;GO:0110165	K06538	-	-	-	cytotoxic T-lymphocyte associated protein 4 [Source:HGNC Symbol;Acc:HGNC:2505]	1493	P16410	GO:0002250//adaptive immune response;GO:0002376//immune system process;GO:0006955//immune response;GO:0006974//cellular response to DNA damage stimulus;GO:0030889//negative regulation of B cell proliferation;GO:0042129//regulation of T cell proliferation;GO:0042130//negative regulation of T cell proliferation;GO:0043065//positive regulation of apoptotic process;GO:0045590//negative regulation of …	GO:0005794//Golgi apparatus;GO:0005886//plasma membrane;GO:0005887//integral component of plasma membrane;GO:0009897//external side of plasma membrane;GO:0016020//membrane;GO:0016021//integral component of membrane;GO:0045334//clathrin-coated endocytic vesicle;GO:0048471//perinuclear region of cytoplasm;GO:0098636//protein complex involved in cell adhesion;GO:0110165//cellular anatomical entity;	GO:0005515//protein binding;	ko05323(Rheumatoid arthritis);ko05320(Autoimmune thyroid disease);ko04660(T cell receptor signaling pathway);ko04514(Cell adhesion molecules)
HLA-DOB	ENSG00000241106	40.2855	25.6154	54.9555	2.14541	1.10125	0.0185843	1	6	32812763	32820466	-	1968	GO:0002250;GO:0002376;GO:0002503;GO:0002504;GO:0002587;GO:0005764;GO:0005765;GO:0005768;GO:0006955;GO:0010008;GO:0016020;GO:0016021;GO:0019882;GO:0019886;GO:0023026;GO:0032395;GO:0042613;GO:0050870	K06752	-	S;T;W;U	2RWX2;35NWS;3AEXA;3BKI2;3D2YD;3J6F5;487UH;491Y4;4MKWM;4N13Q	major histocompatibility complex, class II, DO beta [Source:HGNC Symbol;Acc:HGNC:4937]	3112	P13765;Q5QNS2	GO:0002250//adaptive immune response;GO:0002376//immune system process;GO:0002503//peptide antigen assembly with MHC class II protein complex;GO:0002504//antigen processing and presentation of peptide or polysaccharide antigen via MHC class II;GO:0002587//negative regulation of antigen processing and presentation of peptide antigen via MHC class II;GO:0006955//immune response;GO:0019882//antigen …	GO:0005764//lysosome;GO:0005765//lysosomal membrane;GO:0005768//endosome;GO:0010008//endosome membrane;GO:0016020//membrane;GO:0016021//integral component of membrane;GO:0042613//MHC class II protein complex;	GO:0023026//MHC class II protein complex binding;GO:0032395//MHC class II receptor activity;	ko05416(Viral myocarditis);ko05332(Graft-versus-host disease);ko05330(Allograft rejection);ko05323(Rheumatoid arthritis);ko05322(Systemic lupus erythematosus);ko05321(Inflammatory bowel disease);ko05320(Autoimmune thyroid disease);ko05310(Asthma);ko05169(Epstein-Barr virus infection);ko05168(Herpes simplex virus 1 infection);ko05166(Human T-cell leukemia virus 1 infection);ko05164(Influenza A);ko…
CCL19	ENSG00000172724	132.295	70.3353	194.255	2.76184	1.46563	0.0188923	1	9	34689570	34691276	-	773	GO:0001768;GO:0001771;GO:0002407;GO:0002408;GO:0002548;GO:0002606;GO:0005125;GO:0005515;GO:0005576;GO:0005615;GO:0006874;GO:0006935;GO:0006954;GO:0006955;GO:0007154;GO:0007165;GO:0007186;GO:0008009;GO:0009615;GO:0010560;GO:0016477;GO:0030593;GO:0031295;GO:0031732;GO:0031735;GO:0032731;GO:0032735;GO:0032760;GO:0034695;GO:0042102;GO:0042379;GO:0043123;GO:0043507;GO:0043547;GO:0043552;GO:0045627;GO:…	K05512	-	O;M;T	2SENW;35QJQ;3AA30;3BW6P;3D9UA;3JHBQ;48FCN;49C2J;4MK2X;4N7DG	C-C motif chemokine ligand 19 [Source:HGNC Symbol;Acc:HGNC:10617]	6363	Q99731;Q6IBD6	GO:0001768//establishment of T cell polarity;GO:0001771//immunological synapse formation;GO:0002407//dendritic cell chemotaxis;GO:0002408//myeloid dendritic cell chemotaxis;GO:0002548//monocyte chemotaxis;GO:0002606//positive regulation of dendritic cell antigen processing and presentation;GO:0006874//cellular calcium ion homeostasis;GO:0006935//chemotaxis;GO:0006954//inflammatory response;GO:000…	GO:0005576//extracellular region;GO:0005615//extracellular space;	GO:0005125//cytokine activity;GO:0005515//protein binding;GO:0008009//chemokine activity;GO:0031732//CCR7 chemokine receptor binding;GO:0031735//CCR10 chemokine receptor binding;GO:0042379//chemokine receptor binding;GO:0048020//CCR chemokine receptor binding;	ko04064(NF-kappa B signaling pathway);ko04062(Chemokine signaling pathway);ko04061(Viral protein interaction with cytokine and cytokine receptor);ko04060(Cytokine-cytokine receptor interaction)
TMEM132D	ENSG00000151952	24.4927	13.7053	35.2801	2.57418	1.36411	0.018972	1	12	129071725	129904025	-	7434	GO:0005515;GO:0016020;GO:0016021	K17599	-	S;O;J;I	KOG4789;35JKQ;38H28;3B9Z0;3CS00;3J80K;485A1;48VK7;4M7VW;4N5U3	transmembrane protein 132D [Source:HGNC Symbol;Acc:HGNC:29411]	121256	Q14C87	-	GO:0016020//membrane;GO:0016021//integral component of membrane;	GO:0005515//protein binding;	-
TENT5C	ENSG00000183508	1289.19	753.005	1825.37	2.42412	1.27746	0.019297	1	1	117606048	117628389	+	5654	GO:0001701;GO:0003723;GO:0004652;GO:0005515;GO:0005634;GO:0005654;GO:0005737;GO:0005813;GO:0005815;GO:0005856;GO:0016740;GO:0016779;GO:0045596;GO:0048255;GO:1990817	K23034	EC:2.7.7.19	S	KOG3852;35EIB;38F2Q;3BAXP;3CV5G;3J3HH;47ZJ9;48YUG;4MCP5;4N3T4	terminal nucleotidyltransferase 5C [Source:HGNC Symbol;Acc:HGNC:24712]	54855	Q5VWP2	GO:0001701//in utero embryonic development;GO:0045596//negative regulation of cell differentiation;GO:0048255//mRNA stabilization;	GO:0005634//nucleus;GO:0005654//nucleoplasm;GO:0005737//cytoplasm;GO:0005813//centrosome;GO:0005815//microtubule organizing center;GO:0005856//cytoskeleton;	GO:0003723//RNA binding;GO:0004652//polynucleotide adenylyltransferase activity;GO:0005515//protein binding;GO:0016740//transferase activity;GO:0016779//nucleotidyltransferase activity;GO:1990817//RNA adenylyltransferase activity;	-
TF	ENSG00000091513	26.9418	14.6907	39.193	2.66788	1.4157	0.0193249	1	3	133746040	133796641	+	26038	GO:0001895;GO:0005515;GO:0005576;GO:0005615;GO:0005768;GO:0005769;GO:0005770;GO:0005788;GO:0005886;GO:0005905;GO:0006811;GO:0006826;GO:0006879;GO:0007015;GO:0008198;GO:0008199;GO:0009617;GO:0009925;GO:0009986;GO:0010008;GO:0016020;GO:0016324;GO:0019731;GO:0030139;GO:0030316;GO:0030669;GO:0031232;GO:0031410;GO:0031647;GO:0031982;GO:0034756;GO:0034774;GO:0034986;GO:0042327;GO:0045178;GO:0045780;GO:…	K14736	-	O;T;W;P	2QT0C;35C8U;38DC4;3BB80;3E6FA;3J35J;48RXV;48UZ0;4M67U;4MWEF	transferrin [Source:HGNC Symbol;Acc:HGNC:11740]	7018	P02787;A0PJA6;Q06AH7	GO:0001895//retina homeostasis;GO:0006811//ion transport;GO:0006826//iron ion transport;GO:0006879//cellular iron ion homeostasis;GO:0007015//actin filament organization;GO:0009617//response to bacterium;GO:0019731//antibacterial humoral response;GO:0030316//osteoclast differentiation;GO:0031647//regulation of protein stability;GO:0034756//regulation of iron ion transport;GO:0042327//positive reg…	GO:0005576//extracellular region;GO:0005615//extracellular space;GO:0005768//endosome;GO:0005769//early endosome;GO:0005770//late endosome;GO:0005788//endoplasmic reticulum lumen;GO:0005886//plasma membrane;GO:0005905//clathrin-coated pit;GO:0009925//basal plasma membrane;GO:0009986//cell surface;GO:0010008//endosome membrane;GO:0016020//membrane;GO:0016324//apical plasma membrane;GO:0030139//end…	GO:0005515//protein binding;GO:0008198//ferrous iron binding;GO:0008199//ferric iron binding;GO:0034986//iron chaperone activity;GO:0046872//metal ion binding;GO:1990459//transferrin receptor binding;	ko04978(Mineral absorption);ko04216(Ferroptosis);ko04066(HIF-1 signaling pathway)
CNR2	ENSG00000188822	18.6941	9.05193	28.3363	3.13042	1.64636	0.01953	1	1	23870515	23913362	-	5265	GO:0001975;GO:0004930;GO:0004949;GO:0005515;GO:0005737;GO:0005783;GO:0005886;GO:0005887;GO:0006954;GO:0006955;GO:0007165;GO:0007186;GO:0007187;GO:0007189;GO:0016020;GO:0016021;GO:0019222;GO:0019233;GO:0030425;GO:0030595;GO:0031234;GO:0032229;GO:0032496;GO:0033004;GO:0038171;GO:0042995;GO:0043005;GO:0043025;GO:0043204;GO:0045759;GO:0050728;GO:0051001	K04278	-	O;T	KOG3656;35MSQ;39RWN;3BCPD;3D287;3J2B6;487B8;48ZZ5;4M8FH;4N1CV	cannabinoid receptor 2 [Source:HGNC Symbol;Acc:HGNC:2160]	1269	P34972;A0A024RAH7	GO:0001975//response to amphetamine;GO:0006954//inflammatory response;GO:0006955//immune response;GO:0007165//signal transduction;GO:0007186//G protein-coupled receptor signaling pathway;GO:0007187//G protein-coupled receptor signaling pathway, coupled to cyclic nucleotide second messenger;GO:0007189//adenylate cyclase-activating G protein-coupled receptor signaling pathway;GO:0019222//regulation…	GO:0005737//cytoplasm;GO:0005783//endoplasmic reticulum;GO:0005886//plasma membrane;GO:0005887//integral component of plasma membrane;GO:0016020//membrane;GO:0016021//integral component of membrane;GO:0030425//dendrite;GO:0031234//extrinsic component of cytoplasmic side of plasma membrane;GO:0042995//cell projection;GO:0043005//neuron projection;GO:0043025//neuronal cell body;GO:0043204//perikary…	GO:0004930//G protein-coupled receptor activity;GO:0004949//cannabinoid receptor activity;GO:0005515//protein binding;	ko04080(Neuroactive ligand-receptor interaction)
IER2	ENSG00000160888	459.951	289.744	630.158	2.17488	1.12094	0.0195476	1	19	13150411	13154911	+	3079	GO:0003677;GO:0005515;GO:0005634;GO:0005654;GO:0005737;GO:0030182;GO:0045944;GO:0048870;GO:0071774	-	-	S;K	2S19F;35DS6;3A1Q0;3BQTI;3D4IT;3JDRY;489I9;498BT;4MK1W;4N4UB	immediate early response 2 [Source:HGNC Symbol;Acc:HGNC:28871]	9592	Q9BTL4;A0A024R7H1	GO:0030182//neuron differentiation;GO:0045944//positive regulation of transcription by RNA polymerase II;GO:0048870//cell motility;GO:0071774//response to fibroblast growth factor;	GO:0005634//nucleus;GO:0005654//nucleoplasm;GO:0005737//cytoplasm;	GO:0003677//DNA binding;GO:0005515//protein binding;	-
CD27	ENSG00000139193	54.0575	35.4043	72.7108	2.05373	1.03825	0.0199653	1	12	6444955	6451718	+	1322	GO:0004888;GO:0005515;GO:0005576;GO:0005886;GO:0005887;GO:0006915;GO:0007166;GO:0009897;GO:0009986;GO:0016020;GO:0016021;GO:0016064;GO:0043027;GO:0043066;GO:0043154;GO:0045579;GO:0045582;GO:0046330;GO:0070233;GO:0097191;GO:1901224	K05144	-	S;T	2SBE3;35D0Q;39ZES;3BKVX;3D5HQ;3J2X0;48AJ0;48VC2;4M658;4MZEU	CD27 molecule [Source:HGNC Symbol;Acc:HGNC:11922]	939	P26842	GO:0006915//apoptotic process;GO:0007166//cell surface receptor signaling pathway;GO:0016064//immunoglobulin mediated immune response;GO:0043066//negative regulation of apoptotic process;GO:0043154//negative regulation of cysteine-type endopeptidase activity involved in apoptotic process;GO:0045579//positive regulation of B cell differentiation;GO:0045582//positive regulation of T cell differenti…	GO:0005576//extracellular region;GO:0005886//plasma membrane;GO:0005887//integral component of plasma membrane;GO:0009897//external side of plasma membrane;GO:0009986//cell surface;GO:0016020//membrane;GO:0016021//integral component of membrane;	GO:0004888//transmembrane signaling receptor activity;GO:0005515//protein binding;GO:0043027//cysteine-type endopeptidase inhibitor activity involved in apoptotic process;	ko04060(Cytokine-cytokine receptor interaction)
CHP2	ENSG00000166869	5.38434	1.50429	9.26439	6.15865	2.62261	0.0199977	1	16	23755026	23758935	+	1967	GO:0005509;GO:0005515;GO:0005634;GO:0005654;GO:0005730;GO:0005737;GO:0005829;GO:0005886;GO:0008284;GO:0010922;GO:0015031;GO:0016020;GO:0032417;GO:0042307;GO:0045944;GO:0046872;GO:0070886;GO:0071277	K17611	-	Z;T;D	KOG0034;35MD2;39ZYC;3BPK6;3D1V8;3J6X1;48BQK;497UD;4M60P;4MWQ6	calcineurin like EF-hand protein 2 [Source:HGNC Symbol;Acc:HGNC:24927]	63928	O43745	GO:0008284//positive regulation of cell population proliferation;GO:0010922//positive regulation of phosphatase activity;GO:0015031//protein transport;GO:0032417//positive regulation of sodium:proton antiporter activity;GO:0042307//positive regulation of protein import into nucleus;GO:0045944//positive regulation of transcription by RNA polymerase II;GO:0070886//positive regulation of calcineurin…	GO:0005634//nucleus;GO:0005654//nucleoplasm;GO:0005730//nucleolus;GO:0005737//cytoplasm;GO:0005829//cytosol;GO:0005886//plasma membrane;GO:0016020//membrane;	GO:0005509//calcium ion binding;GO:0005515//protein binding;GO:0046872//metal ion binding;	-
HSH2D	ENSG00000196684	304.954	175.288	434.62	2.47946	1.31003	0.0202166	1	19	16134028	16158575	+	3398	GO:0002903;GO:0005515;GO:0005634;GO:0005737;GO:0005739;GO:0005829;GO:0007165;GO:0030674;GO:0042110;GO:0051902	K23699	-	S;T	2RZYN;35JC9;3A1HF;3BK6Q;3D40T;3J3KR;48CWF;498G3;4MDBD;4MV4E	hematopoietic SH2 domain containing [Source:HGNC Symbol;Acc:HGNC:24920]	84941	Q96JZ2	GO:0002903//negative regulation of B cell apoptotic process;GO:0007165//signal transduction;GO:0042110//T cell activation;GO:0051902//negative regulation of mitochondrial depolarization;	GO:0005634//nucleus;GO:0005737//cytoplasm;GO:0005739//mitochondrion;GO:0005829//cytosol;	GO:0005515//protein binding;GO:0030674//protein-macromolecule adaptor activity;	-
ARHGAP40	ENSG00000124143	31.6082	13.6941	49.5223	3.61633	1.85452	0.0220859	1	20	38601809	38651035	+	3321	GO:0005096;GO:0005737;GO:0005829;GO:0007165;GO:0030833;GO:0050790;GO:0051056	K20639	-	Z;T	KOG2200;35HGQ;39MGA;3BA5B;3CV1Q;3J97G;48239;48YP2;4MDFK;4MSRI	Rho GTPase activating protein 40 [Source:HGNC Symbol;Acc:HGNC:16226]	343578	-	GO:0007165//signal transduction;GO:0030833//regulation of actin filament polymerization;GO:0050790//regulation of catalytic activity;GO:0051056//regulation of small GTPase mediated signal transduction;	GO:0005737//cytoplasm;GO:0005829//cytosol;	GO:0005096//GTPase activator activity;	-
FOSB	ENSG00000125740	7426.28	2739.05	12113.5	4.42252	2.14487	0.022784	1	19	45467995	45475179	+	5553	GO:0000122;GO:0000785;GO:0000978;GO:0000981;GO:0001228;GO:0003677;GO:0003690;GO:0003700;GO:0005515;GO:0005634;GO:0005654;GO:0006355;GO:0006357;GO:0006366;GO:0007565;GO:0009410;GO:0009612;GO:0032570;GO:0032870;GO:0043231;GO:0043278;GO:0043565;GO:0045944;GO:0051412;GO:0051591;GO:0071277;GO:1990837	K09029	-	K	KOG1414;35GPN;38B8W;3BB9P;3D2DX;3JFS8;47ZZP;494BT;4MEA7;4N1QX	FosB proto-oncogene, AP-1 transcription factor subunit [Source:HGNC Symbol;Acc:HGNC:3797]	2354	P53539;A0A024R0P6	GO:0000122//negative regulation of transcription by RNA polymerase II;GO:0006355//regulation of transcription, DNA-templated;GO:0006357//regulation of transcription by RNA polymerase II;GO:0006366//transcription by RNA polymerase II;GO:0007565//female pregnancy;GO:0009410//response to xenobiotic stimulus;GO:0009612//response to mechanical stimulus;GO:0032570//response to progesterone;GO:0032870//…	GO:0000785//chromatin;GO:0005634//nucleus;GO:0005654//nucleoplasm;GO:0043231//intracellular membrane-bounded organelle;	GO:0000978//RNA polymerase II cis-regulatory region sequence-specific DNA binding;GO:0000981//DNA-binding transcription factor activity, RNA polymerase II-specific;GO:0001228//DNA-binding transcription activator activity, RNA polymerase II-specific;GO:0003677//DNA binding;GO:0003690//double-stranded DNA binding;GO:0003700//DNA-binding transcription factor activity;GO:0005515//protein binding;GO:0…	ko05034(Alcoholism);ko05031(Amphetamine addiction);ko05030(Cocaine addiction);ko04657(IL-17 signaling pathway);ko04380(Osteoclast differentiation)
ACAP1	ENSG00000072818	516.851	331.927	701.776	2.11425	1.08014	0.0231711	1	17	7336529	7351477	+	7420	GO:0005096;GO:0005515;GO:0005768;GO:0010008;GO:0015031;GO:0016020;GO:0046872;GO:0050790;GO:0055038	K12489	-	T;U	KOG0521;35JGQ;38GBR;3BDH8;3CV4J;3J2R4;47ZXF;48V6Z;4MBP8;4N2BQ	ArfGAP with coiled-coil, ankyrin repeat and PH domains 1 [Source:HGNC Symbol;Acc:HGNC:16467]	9744	Q15027	GO:0015031//protein transport;GO:0050790//regulation of catalytic activity;	GO:0005768//endosome;GO:0010008//endosome membrane;GO:0016020//membrane;GO:0055038//recycling endosome membrane;	GO:0005096//GTPase activator activity;GO:0005515//protein binding;GO:0046872//metal ion binding;	ko04144(Endocytosis)
CST1	ENSG00000170373	25.6479	2.79509	48.5007	17.3521	4.11704	0.0232684	1	20	23747562	23751268	-	861	GO:0001580;GO:0004869;GO:0005515;GO:0005576;GO:0005615;GO:0005737;GO:0010466;GO:0030414;GO:0031982;GO:2000117	K13897	-	O;M	2SC50;35U4H;3A3XC;3BRKB;3D7H8;3JPMN;48GHT;49DEW;4MN55;4N6S0	cystatin SN [Source:HGNC Symbol;Acc:HGNC:2473]	1469	P01037	GO:0001580//detection of chemical stimulus involved in sensory perception of bitter taste;GO:0010466//negative regulation of peptidase activity;GO:2000117//negative regulation of cysteine-type endopeptidase activity;	GO:0005576//extracellular region;GO:0005615//extracellular space;GO:0005737//cytoplasm;GO:0031982//vesicle;	GO:0004869//cysteine-type endopeptidase inhibitor activity;GO:0005515//protein binding;GO:0030414//peptidase inhibitor activity;	ko04970(Salivary secretion)
LTF	ENSG00000012223	2597.91	467.06	4728.76	10.1245	3.33978	0.0233459	1	3	46435645	46485234	-	3989	GO:0001503;GO:0001530;GO:0001817;GO:0001895;GO:0002227;GO:0002376;GO:0003677;GO:0004252;GO:0004869;GO:0005506;GO:0005515;GO:0005576;GO:0005615;GO:0005634;GO:0005737;GO:0005769;GO:0005886;GO:0006508;GO:0006811;GO:0006826;GO:0006959;GO:0008201;GO:0008233;GO:0008236;GO:0009986;GO:0016787;GO:0019731;GO:0019732;GO:0030141;GO:0031640;GO:0031665;GO:0032680;GO:0032780;GO:0032991;GO:0033690;GO:0034145;GO:…	K17283	EC:3.4.21.-	K;P	2QT0C;35UAJ;38DC4;3BB80;3E6FA;3J35J;48RXV;48UZ0;4MRTP	lactotransferrin [Source:HGNC Symbol;Acc:HGNC:6720]	4057	P02788;V9HWI4	GO:0001503//ossification;GO:0001817//regulation of cytokine production;GO:0001895//retina homeostasis;GO:0002227//innate immune response in mucosa;GO:0002376//immune system process;GO:0006508//proteolysis;GO:0006811//ion transport;GO:0006826//iron ion transport;GO:0006959//humoral immune response;GO:0019731//antibacterial humoral response;GO:0019732//antifungal humoral response;GO:0031640//killin…	GO:0005576//extracellular region;GO:0005615//extracellular space;GO:0005634//nucleus;GO:0005737//cytoplasm;GO:0005769//early endosome;GO:0005886//plasma membrane;GO:0009986//cell surface;GO:0030141//secretory granule;GO:0032991//protein-containing complex;GO:0035580//specific granule lumen;GO:0042581//specific granule;GO:0055037//recycling endosome;GO:0070062//extracellular exosome;GO:0097013//ph…	GO:0001530//lipopolysaccharide binding;GO:0003677//DNA binding;GO:0004252//serine-type endopeptidase activity;GO:0004869//cysteine-type endopeptidase inhibitor activity;GO:0005506//iron ion binding;GO:0005515//protein binding;GO:0008201//heparin binding;GO:0008233//peptidase activity;GO:0008236//serine-type peptidase activity;GO:0016787//hydrolase activity;GO:0043539//protein serine/threonine kin…	-
IFITM10	ENSG00000244242	13.4883	7.75701	19.2196	2.4777	1.309	0.0237167	1	11	1732406	1750595	-	4792	GO:0005886;GO:0016020;GO:0016021	K06566	-	S	2SJYU;35B2F;39W9X;3BNMV;3D3NU;3JEUS;481JD;49325;4MKXX;4N04R	interferon induced transmembrane protein 10 [Source:HGNC Symbol;Acc:HGNC:40022]	402778	A6NMD0	-	GO:0005886//plasma membrane;GO:0016020//membrane;GO:0016021//integral component of membrane;	-	-
MT1X	ENSG00000187193	69.5764	44.472	94.6807	2.129	1.09017	0.0238958	1	16	56682470	56684196	+	1727	GO:0005515;GO:0005634;GO:0005737;GO:0006882;GO:0008270;GO:0010038;GO:0010273;GO:0036018;GO:0045926;GO:0046872;GO:0071248;GO:0071276;GO:0071280;GO:0071294	K14739	-	S;P	KOG4738;35T9H;3A96Y;3BUCN;3DBD8;3JI5M;48GQ6;49DDG;4MQA8;4N7QE	metallothionein 1X [Source:HGNC Symbol;Acc:HGNC:7405]	4501	P80297;A0A140VJP8	GO:0006882//cellular zinc ion homeostasis;GO:0010038//response to metal ion;GO:0010273//detoxification of copper ion;GO:0036018//cellular response to erythropoietin;GO:0045926//negative regulation of growth;GO:0071248//cellular response to metal ion;GO:0071276//cellular response to cadmium ion;GO:0071280//cellular response to copper ion;GO:0071294//cellular response to zinc ion;	GO:0005634//nucleus;GO:0005737//cytoplasm;	GO:0005515//protein binding;GO:0008270//zinc ion binding;GO:0046872//metal ion binding;	ko04978(Mineral absorption)
FAM78B	ENSG00000188859	22.9489	14.7198	31.178	2.1181	1.08277	0.0242663	1	1	166057426	166167001	-	5719	-	-	-	S	2QPXK;35JH9;38D13;3BB4A;3CWKG;3J93W;4810E;48W2Y;4MCRF;4MY4H	family with sequence similarity 78 member B [Source:HGNC Symbol;Acc:HGNC:13495]	149297	Q5VT40;F1T0K0	-	-	-	-
KEL	ENSG00000197993	13.5699	6.19526	20.9446	3.38075	1.75734	0.0243038	1	7	142941114	142962363	-	3660	GO:0004222;GO:0005515;GO:0005654;GO:0005794;GO:0005829;GO:0005886;GO:0006508;GO:0006874;GO:0008233;GO:0008237;GO:0008361;GO:0010961;GO:0016020;GO:0016021;GO:0016485;GO:0016787;GO:0031133;GO:0042310;GO:0042552;GO:0046872;GO:0048741;GO:0051649;GO:0071805;GO:1901380	K06577	EC:3.4.24.-	O;E	KOG3624;35KQJ;38HG5;3BKD4;3CVJI;3J7C5;4866Z;48X64;4MCF2;4N0KM	Kell metallo-endopeptidase (Kell blood group) [Source:HGNC Symbol;Acc:HGNC:6308]	3792	P23276;A0A077QP03	GO:0006508//proteolysis;GO:0006874//cellular calcium ion homeostasis;GO:0008361//regulation of cell size;GO:0010961//cellular magnesium ion homeostasis;GO:0016485//protein processing;GO:0031133//regulation of axon diameter;GO:0042310//vasoconstriction;GO:0042552//myelination;GO:0048741//skeletal muscle fiber development;GO:0051649//establishment of localization in cell;GO:0071805//potassium ion t…	GO:0005654//nucleoplasm;GO:0005794//Golgi apparatus;GO:0005829//cytosol;GO:0005886//plasma membrane;GO:0016020//membrane;GO:0016021//integral component of membrane;	GO:0004222//metalloendopeptidase activity;GO:0005515//protein binding;GO:0008233//peptidase activity;GO:0008237//metallopeptidase activity;GO:0016787//hydrolase activity;GO:0046872//metal ion binding;	-
PLA2G7	ENSG00000146070	642.857	408.801	876.913	2.14509	1.10104	0.0243678	1	6	46704201	46735693	-	2059	GO:0003847;GO:0005543;GO:0005576;GO:0005615;GO:0005737;GO:0006629;GO:0009395;GO:0016042;GO:0016486;GO:0016787;GO:0016788;GO:0034362;GO:0034364;GO:0034374;GO:0034440;GO:0034441;GO:0034638;GO:0046469;GO:0047499;GO:0050729;GO:0062234;GO:0090026	K01062	EC:3.1.1.47	I;B	KOG3847;35GA2;38D7T;3BE36;3D3K0;3JEH0;487PE;490Y2;4MFBT;4MUE9	phospholipase A2 group VII [Source:HGNC Symbol;Acc:HGNC:9040]	7941	Q13093	GO:0006629//lipid metabolic process;GO:0009395//phospholipid catabolic process;GO:0016042//lipid catabolic process;GO:0016486//peptide hormone processing;GO:0034374//low-density lipoprotein particle remodeling;GO:0034440//lipid oxidation;GO:0034441//plasma lipoprotein particle oxidation;GO:0034638//phosphatidylcholine catabolic process;GO:0046469//platelet activating factor metabolic process;GO:0…	GO:0005576//extracellular region;GO:0005615//extracellular space;GO:0005737//cytoplasm;GO:0034362//low-density lipoprotein particle;GO:0034364//high-density lipoprotein particle;	GO:0003847//1-alkyl-2-acetylglycerophosphocholine esterase activity;GO:0005543//phospholipid binding;GO:0016787//hydrolase activity;GO:0016788//hydrolase activity, acting on ester bonds;GO:0047499//calcium-independent phospholipase A2 activity;	ko00565(Ether lipid metabolism)
POSTN	ENSG00000133110	2753.53	1371.02	4136.04	3.01676	1.593	0.024669	1	13	37562583	37598844	-	5464	GO:0005201;GO:0005515;GO:0005576;GO:0005615;GO:0005794;GO:0005802;GO:0007155;GO:0008201;GO:0008593;GO:0009888;GO:0030198;GO:0031012;GO:0046872;GO:0050839;GO:0062023;GO:0071307	K24790	-	M;W	KOG1437;35DGV;39MP0;3BB62;3D1UP;3J8XE;4818S;492WH;4MFP2;4N3VV	periostin [Source:HGNC Symbol;Acc:HGNC:16953]	10631	Q15063;A0A024RDS2	GO:0007155//cell adhesion;GO:0008593//regulation of Notch signaling pathway;GO:0009888//tissue development;GO:0030198//extracellular matrix organization;GO:0071307//cellular response to vitamin K;	GO:0005576//extracellular region;GO:0005615//extracellular space;GO:0005794//Golgi apparatus;GO:0005802//trans-Golgi network;GO:0031012//extracellular matrix;GO:0062023//collagen-containing extracellular matrix;	GO:0005201//extracellular matrix structural constituent;GO:0005515//protein binding;GO:0008201//heparin binding;GO:0046872//metal ion binding;GO:0050839//cell adhesion molecule binding;	-
P2RY10	ENSG00000078589	157.265	86.0952	228.436	2.65329	1.40778	0.0251527	1	X	78945332	78963727	+	3576	GO:0004930;GO:0005886;GO:0005887;GO:0007165;GO:0007186;GO:0016020;GO:0016021;GO:0035025;GO:0035589;GO:0045028;GO:0051482	K04274	-	S;T	2QTX2;35CA9;38EHT;3B9F5;3CR61;3J6EY;480ER;495T5;4MEBR;4MXWR	P2Y receptor family member 10 [Source:HGNC Symbol;Acc:HGNC:19906]	27334	O00398	GO:0007165//signal transduction;GO:0007186//G protein-coupled receptor signaling pathway;GO:0035025//positive regulation of Rho protein signal transduction;GO:0035589//G protein-coupled purinergic nucleotide receptor signaling pathway;GO:0051482//positive regulation of cytosolic calcium ion concentration involved in phospholipase C-activating G protein-coupled signaling pathway;	GO:0005886//plasma membrane;GO:0005887//integral component of plasma membrane;GO:0016020//membrane;GO:0016021//integral component of membrane;	GO:0004930//G protein-coupled receptor activity;GO:0045028//G protein-coupled purinergic nucleotide receptor activity;	ko04080(Neuroactive ligand-receptor interaction)
PLA2G2D	ENSG00000117215	74.4081	34.8489	113.967	3.27033	1.70944	0.0257469	1	1	20111939	20119566	-	2681	GO:0002361;GO:0002864;GO:0004623;GO:0005509;GO:0005543;GO:0005576;GO:0006629;GO:0006644;GO:0006954;GO:0008201;GO:0016042;GO:0016787;GO:0042130;GO:0043395;GO:0046337;GO:0046470;GO:0046471;GO:0046872;GO:0047498;GO:0050482;GO:0050868	K01047	EC:3.1.1.4	I	KOG4087;35Q7V;3A39H;3BRA8;3D6NT;3JGFZ;48EQB;49AUX;4MJ8Q;4N1UG	phospholipase A2 group IID [Source:HGNC Symbol;Acc:HGNC:9033]	26279	Q9UNK4	GO:0002361//CD4-positive, CD25-positive, alpha-beta regulatory T cell differentiation;GO:0002864//regulation of acute inflammatory response to antigenic stimulus;GO:0006629//lipid metabolic process;GO:0006644//phospholipid metabolic process;GO:0006954//inflammatory response;GO:0016042//lipid catabolic process;GO:0042130//negative regulation of T cell proliferation;GO:0046337//phosphatidylethanola…	GO:0005576//extracellular region;	GO:0004623//phospholipase A2 activity;GO:0005509//calcium ion binding;GO:0005543//phospholipid binding;GO:0008201//heparin binding;GO:0016787//hydrolase activity;GO:0043395//heparan sulfate proteoglycan binding;GO:0046872//metal ion binding;GO:0047498//calcium-dependent phospholipase A2 activity;	ko04975(Fat digestion and absorption);ko04972(Pancreatic secretion);ko04270(Vascular smooth muscle contraction);ko04014(Ras signaling pathway);ko00592(alpha-Linolenic acid metabolism);ko00591(Linoleic acid metabolism);ko00590(Arachidonic acid metabolism);ko00565(Ether lipid metabolism);ko00564(Glycerophospholipid metabolism)
ADAMDEC1	ENSG00000134028	188.023	39.064	336.982	8.6264	3.10876	0.0259552	1	8	24384285	24406013	+	2438	GO:0004222;GO:0005576;GO:0006508;GO:0006955;GO:0007162;GO:0008233;GO:0008237;GO:0008270;GO:0016787;GO:0046872;GO:0062023	K08634	EC:3.4.24.-	O;W;L	KOG3607;35CUX;39XDY;3BJNZ;3D15V;3J84K;489JV;48YI6;4MHRW;4N5BG	ADAM like decysin 1 [Source:HGNC Symbol;Acc:HGNC:16299]	27299	O15204;B7Z6V5	GO:0006508//proteolysis;GO:0006955//immune response;GO:0007162//negative regulation of cell adhesion;	GO:0005576//extracellular region;GO:0062023//collagen-containing extracellular matrix;	GO:0004222//metalloendopeptidase activity;GO:0008233//peptidase activity;GO:0008237//metallopeptidase activity;GO:0008270//zinc ion binding;GO:0016787//hydrolase activity;GO:0046872//metal ion binding;	-
LRRC52	ENSG00000162763	2.34245	0.502466	4.18243	8.3238	3.05724	0.0260496	1	1	165544000	165563957	+	1372	GO:0005249;GO:0005267;GO:0005515;GO:0005886;GO:0005887;GO:0006811;GO:0006813;GO:0008076;GO:0016020;GO:0016021;GO:0022414;GO:0044325;GO:0051649;GO:0071805;GO:0099104;GO:1903818	-	-	S;T;U	KOG0619;35CUI;39WFM;3BFEK;3CU3A;3JBXZ;489GE;48W6F;4M5XJ;4N65H	leucine rich repeat containing 52 [Source:HGNC Symbol;Acc:HGNC:32156]	440699	Q8N7C0	GO:0006811//ion transport;GO:0006813//potassium ion transport;GO:0022414//reproductive process;GO:0051649//establishment of localization in cell;GO:0071805//potassium ion transmembrane transport;GO:1903818//positive regulation of voltage-gated potassium channel activity;	GO:0005886//plasma membrane;GO:0005887//integral component of plasma membrane;GO:0008076//voltage-gated potassium channel complex;GO:0016020//membrane;GO:0016021//integral component of membrane;	GO:0005249//voltage-gated potassium channel activity;GO:0005267//potassium channel activity;GO:0005515//protein binding;GO:0044325//transmembrane transporter binding;GO:0099104//potassium channel activator activity;	-
GPR171	ENSG00000174946	243.693	131.325	356.061	2.7113	1.43898	0.0267995	1	3	151197832	151203216	-	1810	GO:0004930;GO:0005886;GO:0007165;GO:0007186;GO:0007188;GO:0007218;GO:0008188;GO:0008528;GO:0016020;GO:0016021;GO:0035589;GO:0042923;GO:0045028;GO:0045638;GO:0051930;GO:0060259	K08441	-	S;T	2QTCA;35E38;38GQY;3BJDE;3CZH0;3JDK0;484ED;4972C;4M839;4N4JA	G protein-coupled receptor 171 [Source:HGNC Symbol;Acc:HGNC:30057]	29909	O14626	GO:0007165//signal transduction;GO:0007186//G protein-coupled receptor signaling pathway;GO:0007188//adenylate cyclase-modulating G protein-coupled receptor signaling pathway;GO:0007218//neuropeptide signaling pathway;GO:0035589//G protein-coupled purinergic nucleotide receptor signaling pathway;GO:0045638//negative regulation of myeloid cell differentiation;GO:0051930//regulation of sensory perc…	GO:0005886//plasma membrane;GO:0016020//membrane;GO:0016021//integral component of membrane;	GO:0004930//G protein-coupled receptor activity;GO:0008188//neuropeptide receptor activity;GO:0008528//G protein-coupled peptide receptor activity;GO:0042923//neuropeptide binding;GO:0045028//G protein-coupled purinergic nucleotide receptor activity;	-
SLCO5A1	ENSG00000137571	19.3847	12.6799	26.0895	2.05755	1.04092	0.0269638	1	8	69667046	69834978	-	9907	GO:0005515;GO:0005886;GO:0005887;GO:0015347;GO:0016020;GO:0016021;GO:0022857;GO:0043231;GO:0043252;GO:0055085	K14356	-	Q;P	KOG3626;35BX3;38DV9;3BCPB;3CSZS;3J632;487GU;48WKV;4M8VK;4MWBS	solute carrier organic anion transporter family member 5A1 [Source:HGNC Symbol;Acc:HGNC:19046]	81796	Q9H2Y9;B3KUC7	GO:0043252//sodium-independent organic anion transport;GO:0055085//transmembrane transport;	GO:0005886//plasma membrane;GO:0005887//integral component of plasma membrane;GO:0016020//membrane;GO:0016021//integral component of membrane;GO:0043231//intracellular membrane-bounded organelle;	GO:0005515//protein binding;GO:0015347//sodium-independent organic anion transmembrane transporter activity;GO:0022857//transmembrane transporter activity;	-
BLK	ENSG00000136573	36.6866	10.7547	62.6185	5.82241	2.54162	0.0271083	1	8	11486894	11564599	+	4984	GO:0000166;GO:0002431;GO:0002513;GO:0002576;GO:0002902;GO:0004672;GO:0004713;GO:0004715;GO:0005102;GO:0005515;GO:0005524;GO:0005737;GO:0005829;GO:0005886;GO:0006468;GO:0006974;GO:0007169;GO:0016020;GO:0016301;GO:0016310;GO:0016740;GO:0018108;GO:0030154;GO:0030889;GO:0031175;GO:0031234;GO:0032024;GO:0032092;GO:0035556;GO:0043304;GO:0045087;GO:0050853;GO:0050855;GO:0070667;GO:0090330;GO:0097028;GO:…	K08890	EC:2.7.10.2	T;K;L	KOG0197;35H8T;39RSB;3BE40;3D431;3JF14;48052;48WS2;4ME9A;4N4ZA	BLK proto-oncogene, Src family tyrosine kinase [Source:HGNC Symbol;Acc:HGNC:1057]	640	P51451;Q05D26	GO:0002431//Fc receptor mediated stimulatory signaling pathway;GO:0002513//tolerance induction to self antigen;GO:0002576//platelet degranulation;GO:0002902//regulation of B cell apoptotic process;GO:0006468//protein phosphorylation;GO:0006974//cellular response to DNA damage stimulus;GO:0007169//transmembrane receptor protein tyrosine kinase signaling pathway;GO:0016310//phosphorylation;GO:00181…	GO:0005737//cytoplasm;GO:0005829//cytosol;GO:0005886//plasma membrane;GO:0016020//membrane;GO:0031234//extrinsic component of cytoplasmic side of plasma membrane;	GO:0000166//nucleotide binding;GO:0004672//protein kinase activity;GO:0004713//protein tyrosine kinase activity;GO:0004715//non-membrane spanning protein tyrosine kinase activity;GO:0005102//signaling receptor binding;GO:0005515//protein binding;GO:0005524//ATP binding;GO:0016301//kinase activity;GO:0016740//transferase activity;	-
TWIST1	ENSG00000122691	19.7567	6.14878	33.3646	5.42622	2.43995	0.0274219	1	7	19020991	19117636	-	1997	GO:0000122;GO:0000785;GO:0000977;GO:0000981;GO:0001221;GO:0001503;GO:0001649;GO:0001701;GO:0001764;GO:0001843;GO:0003180;GO:0003183;GO:0003203;GO:0003253;GO:0003677;GO:0003700;GO:0005515;GO:0005634;GO:0005654;GO:0006357;GO:0007517;GO:0010628;GO:0010718;GO:0010936;GO:0014067;GO:0019904;GO:0030154;GO:0030326;GO:0030500;GO:0032000;GO:0032502;GO:0032720;GO:0032755;GO:0032760;GO:0035067;GO:0035115;GO:…	K09069	-	S;K	KOG4447;35J77;38I0S;3BFH2;3CWBC;3J8EE;488UA;48Y4B;4MN7P;4N6RQ	twist family bHLH transcription factor 1 [Source:HGNC Symbol;Acc:HGNC:12428]	7291	Q15672	GO:0000122//negative regulation of transcription by RNA polymerase II;GO:0001503//ossification;GO:0001649//osteoblast differentiation;GO:0001701//in utero embryonic development;GO:0001764//neuron migration;GO:0001843//neural tube closure;GO:0003180//aortic valve morphogenesis;GO:0003183//mitral valve morphogenesis;GO:0003203//endocardial cushion morphogenesis;GO:0003253//cardiac neural crest cell…	GO:0000785//chromatin;GO:0005634//nucleus;GO:0005654//nucleoplasm;	GO:0000977//RNA polymerase II transcription regulatory region sequence-specific DNA binding;GO:0000981//DNA-binding transcription factor activity, RNA polymerase II-specific;GO:0001221//transcription coregulator binding;GO:0003677//DNA binding;GO:0003700//DNA-binding transcription factor activity;GO:0005515//protein binding;GO:0019904//protein domain specific binding;GO:0042802//identical protein…	ko05205(Proteoglycans in cancer)
VWCE	ENSG00000167992	24.2126	13.6006	34.8246	2.56051	1.35643	0.0274689	1	11	61258286	61295316	-	4765	GO:0003674;GO:0005509;GO:0005515;GO:0005576;GO:0005737;GO:0098586	K24519	-	S;O;W;T;V	KOG1216;KOG1217;35C2U;394S4;3BE64;3D16P;3J2RN;487GQ;48WQX;4MBN7;4MVBE	von Willebrand factor C and EGF domains [Source:HGNC Symbol;Acc:HGNC:26487]	220001	Q96DN2	GO:0098586//cellular response to virus;	GO:0005576//extracellular region;GO:0005737//cytoplasm;	GO:0003674//molecular_function;GO:0005509//calcium ion binding;GO:0005515//protein binding;	-
FCRL4	ENSG00000163518	7.42906	0.255799	14.6023	57.0852	5.83504	0.0279528	1	1	157573747	157598085	-	3882	GO:0002250;GO:0002376;GO:0004888;GO:0005515;GO:0005886;GO:0005887;GO:0007166;GO:0009986;GO:0016020;GO:0016021	K06727	-	S;T	2S65W;35EPT;39Y4N;3BNXY;3D4ZM;3J3Q8;48DDE;492DV;4MB4P;4N5MK	Fc receptor like 4 [Source:HGNC Symbol;Acc:HGNC:18507]	83417	Q96PJ5	GO:0002250//adaptive immune response;GO:0002376//immune system process;GO:0007166//cell surface receptor signaling pathway;	GO:0005886//plasma membrane;GO:0005887//integral component of plasma membrane;GO:0009986//cell surface;GO:0016020//membrane;GO:0016021//integral component of membrane;	GO:0004888//transmembrane signaling receptor activity;GO:0005515//protein binding;	-
COL10A1	ENSG00000123500	251.613	115.911	387.316	3.3415	1.7405	0.0286028	1	6	116118909	116158747	-	3830	GO:0001501;GO:0005201;GO:0005515;GO:0005576;GO:0005581;GO:0005599;GO:0005615;GO:0005788;GO:0030020;GO:0030198;GO:0031012;GO:0046872;GO:0062023	K19479	-	S;W	2QS5V;35FQY;38I11;3BHEM;3D138;3JFCK;486PD;495FN;4MFTV;4N1WW	collagen type X alpha 1 chain [Source:HGNC Symbol;Acc:HGNC:2185]	1300	Q03692;A0A650AXN9	GO:0001501//skeletal system development;GO:0030198//extracellular matrix organization;	GO:0005576//extracellular region;GO:0005581//collagen trimer;GO:0005599//collagen type X trimer;GO:0005615//extracellular space;GO:0005788//endoplasmic reticulum lumen;GO:0031012//extracellular matrix;GO:0062023//collagen-containing extracellular matrix;	GO:0005201//extracellular matrix structural constituent;GO:0005515//protein binding;GO:0030020//extracellular matrix structural constituent conferring tensile strength;GO:0046872//metal ion binding;	ko04974(Protein digestion and absorption)
GJB2	ENSG00000165474	131.428	53.5101	209.346	3.91226	1.968	0.0288173	1	13	20187463	20192938	-	2474	GO:0002931;GO:0005243;GO:0005509;GO:0005515;GO:0005737;GO:0005793;GO:0005829;GO:0005886;GO:0005887;GO:0005921;GO:0005922;GO:0007154;GO:0007267;GO:0007565;GO:0007568;GO:0007605;GO:0010644;GO:0016020;GO:0016021;GO:0016264;GO:0016328;GO:0030054;GO:0032355;GO:0032496;GO:0032526;GO:0032570;GO:0034599;GO:0042802;GO:0044297;GO:0044752;GO:0046677;GO:0046697;GO:0046872;GO:0048471;GO:0048839;GO:0055085;GO:…	K07621	-	S;T;U	2QWM8;359A2;38I4N;3BI5Y;3CU3M;3JAAM;48393;48X7W;4MH5Q;4MX4R	gap junction protein beta 2 [Source:HGNC Symbol;Acc:HGNC:4284]	2706	P29033;H9U1J4	GO:0002931//response to ischemia;GO:0007154//cell communication;GO:0007267//cell-cell signaling;GO:0007565//female pregnancy;GO:0007568//aging;GO:0007605//sensory perception of sound;GO:0010644//cell communication by electrical coupling;GO:0016264//gap junction assembly;GO:0032355//response to estradiol;GO:0032496//response to lipopolysaccharide;GO:0032526//response to retinoic acid;GO:0032570//r…	GO:0005737//cytoplasm;GO:0005793//endoplasmic reticulum-Golgi intermediate compartment;GO:0005829//cytosol;GO:0005886//plasma membrane;GO:0005887//integral component of plasma membrane;GO:0005921//gap junction;GO:0005922//connexin complex;GO:0016020//membrane;GO:0016021//integral component of membrane;GO:0016328//lateral plasma membrane;GO:0030054//cell junction;GO:0044297//cell body;GO:0048471//…	GO:0005243//gap junction channel activity;GO:0005509//calcium ion binding;GO:0005515//protein binding;GO:0042802//identical protein binding;GO:0046872//metal ion binding;GO:1903763//gap junction channel activity involved in cell communication by electrical coupling;	-
CD22	ENSG00000012124	284.202	175.631	392.774	2.23635	1.16115	0.0288255	1	19	35319261	35347361	+	6165	GO:0001791;GO:0002638;GO:0005102;GO:0005515;GO:0005737;GO:0005769;GO:0005886;GO:0005887;GO:0007155;GO:0009897;GO:0009986;GO:0016020;GO:0016021;GO:0019903;GO:0030100;GO:0030246;GO:0030888;GO:0032809;GO:0033691;GO:0042113;GO:0042609;GO:0050776;GO:0050849;GO:0050859;GO:0055037;GO:0070062	K06467	-	T;P;U	KOG4475;3598F;39TQR;3BI5M;3D2KW;3J2K2;48BN8;490U5;4M5N5;4MUNJ	CD22 molecule [Source:HGNC Symbol;Acc:HGNC:1643]	933	P20273;Q0EAF5	GO:0002638//negative regulation of immunoglobulin production;GO:0007155//cell adhesion;GO:0030100//regulation of endocytosis;GO:0030888//regulation of B cell proliferation;GO:0042113//B cell activation;GO:0050776//regulation of immune response;GO:0050849//negative regulation of calcium-mediated signaling;GO:0050859//negative regulation of B cell receptor signaling pathway;	GO:0005737//cytoplasm;GO:0005769//early endosome;GO:0005886//plasma membrane;GO:0005887//integral component of plasma membrane;GO:0009897//external side of plasma membrane;GO:0009986//cell surface;GO:0016020//membrane;GO:0016021//integral component of membrane;GO:0032809//neuronal cell body membrane;GO:0055037//recycling endosome;GO:0070062//extracellular exosome;	GO:0001791//IgM binding;GO:0005102//signaling receptor binding;GO:0005515//protein binding;GO:0019903//protein phosphatase binding;GO:0030246//carbohydrate binding;GO:0033691//sialic acid binding;GO:0042609//CD4 receptor binding;	ko04662(B cell receptor signaling pathway);ko04640(Hematopoietic cell lineage);ko04514(Cell adhesion molecules)
HTR3A	ENSG00000166736	1.75052	0.129738	3.3713	25.9855	4.69964	0.0294554	1	11	113975075	113990313	+	2578	GO:0004888;GO:0005216;GO:0005230;GO:0005231;GO:0005515;GO:0005886;GO:0005887;GO:0006811;GO:0007165;GO:0007210;GO:0007268;GO:0015276;GO:0016020;GO:0016021;GO:0022848;GO:0022850;GO:0030594;GO:0032154;GO:0034220;GO:0042391;GO:0043005;GO:0045202;GO:0045211;GO:0050877;GO:0051378;GO:0060078;GO:0060079;GO:0070161;GO:0098662;GO:1904315;GO:1904602	K04819	-	T;U	KOG3645;35NEV;38CZU;3BGEE;3CV09;3J4A1;482E1;48VPG;4M5TM;4MSVF	5-hydroxytryptamine receptor 3A [Source:HGNC Symbol;Acc:HGNC:5297]	3359	P46098;B4E398	GO:0006811//ion transport;GO:0007165//signal transduction;GO:0007210//serotonin receptor signaling pathway;GO:0007268//chemical synaptic transmission;GO:0034220//ion transmembrane transport;GO:0042391//regulation of membrane potential;GO:0050877//nervous system process;GO:0060078//regulation of postsynaptic membrane potential;GO:0060079//excitatory postsynaptic potential;GO:0098662//inorganic cat…	GO:0005886//plasma membrane;GO:0005887//integral component of plasma membrane;GO:0016020//membrane;GO:0016021//integral component of membrane;GO:0032154//cleavage furrow;GO:0043005//neuron projection;GO:0045202//synapse;GO:0045211//postsynaptic membrane;GO:0070161//anchoring junction;GO:1904602//serotonin-activated cation-selective channel complex;	GO:0004888//transmembrane signaling receptor activity;GO:0005216//ion channel activity;GO:0005230//extracellular ligand-gated ion channel activity;GO:0005231//excitatory extracellular ligand-gated ion channel activity;GO:0005515//protein binding;GO:0015276//ligand-gated ion channel activity;GO:0022848//acetylcholine-gated cation-selective channel activity;GO:0022850//serotonin-gated cation-select…	ko04742(Taste transduction);ko04726(Serotonergic synapse)
NCAPH	ENSG00000121152	62.9168	37.5886	88.245	2.34765	1.23122	0.0297058	1	2	96335766	96377091	+	6545	GO:0000794;GO:0000796;GO:0003682;GO:0005515;GO:0005634;GO:0005654;GO:0005694;GO:0005737;GO:0005829;GO:0007049;GO:0007076;GO:0007143;GO:0010032;GO:0016020;GO:0030261;GO:0045132;GO:0051301;GO:0051309;GO:0051984;GO:1905820;GO:1905821	K06676	-	D;B	KOG2328;35KJ4;38HEG;3BF8V;3CUBK;3JDUA;4862R;48VVV;4MDSR;4MWH4	non-SMC condensin I complex subunit H [Source:HGNC Symbol;Acc:HGNC:1112]	23397	Q15003	GO:0007049//cell cycle;GO:0007076//mitotic chromosome condensation;GO:0007143//female meiotic nuclear division;GO:0010032//meiotic chromosome condensation;GO:0030261//chromosome condensation;GO:0045132//meiotic chromosome segregation;GO:0051301//cell division;GO:0051309//female meiosis chromosome separation;GO:0051984//positive regulation of chromosome segregation;GO:1905820//positive regulation …	GO:0000794//condensed nuclear chromosome;GO:0000796//condensin complex;GO:0005634//nucleus;GO:0005654//nucleoplasm;GO:0005694//chromosome;GO:0005737//cytoplasm;GO:0005829//cytosol;GO:0016020//membrane;	GO:0003682//chromatin binding;GO:0005515//protein binding;	-
GFI1	ENSG00000162676	205.365	131.686	279.044	2.11902	1.0834	0.0301977	1	1	92473043	92486925	-	5642	GO:0000083;GO:0000122;GO:0000976;GO:0000978;GO:0001227;GO:0003677;GO:0003700;GO:0005515;GO:0005634;GO:0006355;GO:0006357;GO:0010956;GO:0010957;GO:0010977;GO:0016032;GO:0016363;GO:0016604;GO:0017053;GO:0030097;GO:0032088;GO:0034121;GO:0045892;GO:0046872;GO:0051569;GO:0070105;GO:0071222;GO:1990837	K09223	-	K	35PF1;38B4B;3BCNN;3CVC2;3J8VP;4819U;490AQ;4MM1T;4MWYY	growth factor independent 1 transcriptional repressor [Source:HGNC Symbol;Acc:HGNC:4237]	2672	Q99684	GO:0000083//regulation of transcription involved in G1/S transition of mitotic cell cycle;GO:0000122//negative regulation of transcription by RNA polymerase II;GO:0006355//regulation of transcription, DNA-templated;GO:0006357//regulation of transcription by RNA polymerase II;GO:0010956//negative regulation of calcidiol 1-monooxygenase activity;GO:0010957//negative regulation of vitamin D biosynth…	GO:0005634//nucleus;GO:0016363//nuclear matrix;GO:0016604//nuclear body;GO:0017053//transcription repressor complex;	GO:0000976//transcription cis-regulatory region binding;GO:0000978//RNA polymerase II cis-regulatory region sequence-specific DNA binding;GO:0001227//DNA-binding transcription repressor activity, RNA polymerase II-specific;GO:0003677//DNA binding;GO:0003700//DNA-binding transcription factor activity;GO:0005515//protein binding;GO:0046872//metal ion binding;GO:1990837//sequence-specific double-str…	-
TNFRSF17	ENSG00000048462	47.1459	18.2731	76.0186	4.16013	2.05663	0.0306632	1	16	11965210	11968068	+	1015	GO:0002250;GO:0002260;GO:0002376;GO:0005515;GO:0005886;GO:0007165;GO:0012505;GO:0016020;GO:0016021;GO:0033209;GO:0038023	K05153	-	S;T	2SF2N;35NWT;3A00U;3BQ29;3D6ZT;3JFIH;48B1H;492GV;4MH8Q;4N4YV	TNF receptor superfamily member 17 [Source:HGNC Symbol;Acc:HGNC:11913]	608	Q02223	GO:0002250//adaptive immune response;GO:0002260//lymphocyte homeostasis;GO:0002376//immune system process;GO:0007165//signal transduction;GO:0033209//tumor necrosis factor-mediated signaling pathway;	GO:0005886//plasma membrane;GO:0012505//endomembrane system;GO:0016020//membrane;GO:0016021//integral component of membrane;	GO:0005515//protein binding;GO:0038023//signaling receptor activity;	ko04672(Intestinal immune network for IgA production);ko04060(Cytokine-cytokine receptor interaction)
GJB1	ENSG00000169562	26.4812	14.6992	38.2631	2.60307	1.38021	0.0308621	1	X	71212811	71225516	+	4654	GO:0005243;GO:0005515;GO:0005737;GO:0005789;GO:0005886;GO:0005921;GO:0005922;GO:0007154;GO:0007267;GO:0007399;GO:0015868;GO:0016020;GO:0016021;GO:0016264;GO:0016328;GO:0032991;GO:0042802;GO:0055085;GO:0070161;GO:1905867	K07620	-	-	-	gap junction protein beta 1 [Source:HGNC Symbol;Acc:HGNC:4283]	2705	P08034;A0A654ICJ7	GO:0007154//cell communication;GO:0007267//cell-cell signaling;GO:0007399//nervous system development;GO:0015868//purine ribonucleotide transport;GO:0016264//gap junction assembly;GO:0055085//transmembrane transport;GO:1905867//epididymis development;	GO:0005737//cytoplasm;GO:0005789//endoplasmic reticulum membrane;GO:0005886//plasma membrane;GO:0005921//gap junction;GO:0005922//connexin complex;GO:0016020//membrane;GO:0016021//integral component of membrane;GO:0016328//lateral plasma membrane;GO:0032991//protein-containing complex;GO:0070161//anchoring junction;	GO:0005243//gap junction channel activity;GO:0005515//protein binding;GO:0042802//identical protein binding;	-
PAX5	ENSG00000196092	38.5307	6.84032	70.2211	10.2658	3.35977	0.031435	1	9	36833269	37034268	-	9570	GO:0000122;GO:0000785;GO:0000978;GO:0000981;GO:0001228;GO:0001650;GO:0003676;GO:0003677;GO:0003700;GO:0005515;GO:0005634;GO:0005654;GO:0005829;GO:0006355;GO:0006357;GO:0006366;GO:0007283;GO:0007399;GO:0007568;GO:0021670;GO:0021987;GO:0030154;GO:0030183;GO:0030534;GO:0035914;GO:0043231;GO:0045944;GO:0048701;GO:0048856;GO:0051573;GO:0060090	K09383	-	K	KOG3862;35K1D;38RYK;3BDFE;3CVQQ;3J2DR;483BY;491HQ;4MQ2X;4MVDG	paired box 5 [Source:HGNC Symbol;Acc:HGNC:8619]	5079	Q02548	GO:0000122//negative regulation of transcription by RNA polymerase II;GO:0006355//regulation of transcription, DNA-templated;GO:0006357//regulation of transcription by RNA polymerase II;GO:0006366//transcription by RNA polymerase II;GO:0007283//spermatogenesis;GO:0007399//nervous system development;GO:0007568//aging;GO:0021670//lateral ventricle development;GO:0021987//cerebral cortex development…	GO:0000785//chromatin;GO:0001650//fibrillar center;GO:0005634//nucleus;GO:0005654//nucleoplasm;GO:0005829//cytosol;GO:0043231//intracellular membrane-bounded organelle;	GO:0000978//RNA polymerase II cis-regulatory region sequence-specific DNA binding;GO:0000981//DNA-binding transcription factor activity, RNA polymerase II-specific;GO:0001228//DNA-binding transcription activator activity, RNA polymerase II-specific;GO:0003676//nucleic acid binding;GO:0003677//DNA binding;GO:0003700//DNA-binding transcription factor activity;GO:0005515//protein binding;GO:0060090/…	ko05202(Transcriptional misregulation in cancer)
CYP27B1	ENSG00000111012	47.0302	15.0052	79.0551	5.26851	2.39739	0.031789	1	12	57762334	57768986	-	3284	GO:0004497;GO:0004498;GO:0005506;GO:0005737;GO:0005739;GO:0005741;GO:0006629;GO:0006766;GO:0006816;GO:0008285;GO:0010956;GO:0010980;GO:0016020;GO:0016491;GO:0016705;GO:0020037;GO:0030282;GO:0030308;GO:0030500;GO:0031966;GO:0032496;GO:0033280;GO:0034341;GO:0036378;GO:0042359;GO:0042368;GO:0042369;GO:0043627;GO:0045618;GO:0046697;GO:0046872;GO:0055074;GO:0062185;GO:0070314;GO:0070564	K07438	EC:1.14.15.18	Q;C	KOG0159;35M7Z;38CZC;3B9J4;3CUCS;3JCWM;485PH;4937Q;4MI60;4MURJ	cytochrome P450 family 27 subfamily B member 1 [Source:HGNC Symbol;Acc:HGNC:2606]	1594	O15528	GO:0006629//lipid metabolic process;GO:0006766//vitamin metabolic process;GO:0006816//calcium ion transport;GO:0008285//negative regulation of cell population proliferation;GO:0010956//negative regulation of calcidiol 1-monooxygenase activity;GO:0010980//positive regulation of vitamin D 24-hydroxylase activity;GO:0030282//bone mineralization;GO:0030308//negative regulation of cell growth;GO:00305…	GO:0005737//cytoplasm;GO:0005739//mitochondrion;GO:0005741//mitochondrial outer membrane;GO:0016020//membrane;GO:0031966//mitochondrial membrane;	GO:0004497//monooxygenase activity;GO:0004498//calcidiol 1-monooxygenase activity;GO:0005506//iron ion binding;GO:0016491//oxidoreductase activity;GO:0016705//oxidoreductase activity, acting on paired donors, with incorporation or reduction of molecular oxygen;GO:0020037//heme binding;GO:0046872//metal ion binding;GO:0062185//secalciferol 1-monooxygenase activity;	ko05152(Tuberculosis);ko04928(Parathyroid hormone synthesis, secretion and action);ko00100(Steroid biosynthesis)
CXCL13	ENSG00000156234	143.962	21.5331	266.39	12.3712	3.62892	0.0319037	1	4	77511753	77611834	+	1435	GO:0002467;GO:0002518;GO:0002544;GO:0002920;GO:0005125;GO:0005576;GO:0005615;GO:0006935;GO:0006952;GO:0006954;GO:0006955;GO:0007165;GO:0007166;GO:0007204;GO:0007267;GO:0008009;GO:0008201;GO:0009605;GO:0010820;GO:0017134;GO:0030593;GO:0031724;GO:0031735;GO:0033625;GO:0033634;GO:0035754;GO:0035768;GO:0042742;GO:0045236;GO:0045765;GO:0048018;GO:0048248;GO:0060326;GO:0061844;GO:0070098;GO:0071222;GO:…	K10032	-	S;O;T;W	2SEXJ;35R1J;3A7E8;3BSXT;3D9C9;3JHS3;48FZC;49CZM;4MK5C;4N707	C-X-C motif chemokine ligand 13 [Source:HGNC Symbol;Acc:HGNC:10639]	10563	O43927;Q53X90	GO:0002467//germinal center formation;GO:0002518//lymphocyte chemotaxis across high endothelial venule;GO:0002544//chronic inflammatory response;GO:0002920//regulation of humoral immune response;GO:0006935//chemotaxis;GO:0006952//defense response;GO:0006954//inflammatory response;GO:0006955//immune response;GO:0007165//signal transduction;GO:0007166//cell surface receptor signaling pathway;GO:000…	GO:0005576//extracellular region;GO:0005615//extracellular space;	GO:0005125//cytokine activity;GO:0008009//chemokine activity;GO:0008201//heparin binding;GO:0017134//fibroblast growth factor binding;GO:0031724//CXCR5 chemokine receptor binding;GO:0031735//CCR10 chemokine receptor binding;GO:0045236//CXCR chemokine receptor binding;GO:0048018//receptor ligand activity;GO:0048248//CXCR3 chemokine receptor binding;	ko04062(Chemokine signaling pathway);ko04061(Viral protein interaction with cytokine and cytokine receptor);ko04060(Cytokine-cytokine receptor interaction)
MCHR1	ENSG00000128285	7.71013	4.15855	11.2617	2.70809	1.43727	0.0319199	1	22	40679273	40682812	+	2436	GO:0004930;GO:0005102;GO:0005886;GO:0005887;GO:0005929;GO:0006091;GO:0007165;GO:0007166;GO:0007186;GO:0007193;GO:0007204;GO:0007218;GO:0007631;GO:0008022;GO:0008188;GO:0016020;GO:0016021;GO:0030273;GO:0042277;GO:0042562;GO:0042923;GO:0043005;GO:0051928;GO:0060170;GO:0097730	K04320	-	S;O;T	KOG3656;35B0N;38M78;3BD8B;3CTNW;3J2J4;480RU;493MC;4MBJ6;4MZW8	melanin concentrating hormone receptor 1 [Source:HGNC Symbol;Acc:HGNC:4479]	2847	Q99705	GO:0006091//generation of precursor metabolites and energy;GO:0007165//signal transduction;GO:0007166//cell surface receptor signaling pathway;GO:0007186//G protein-coupled receptor signaling pathway;GO:0007193//adenylate cyclase-inhibiting G protein-coupled receptor signaling pathway;GO:0007204//positive regulation of cytosolic calcium ion concentration;GO:0007218//neuropeptide signaling pathway…	GO:0005886//plasma membrane;GO:0005887//integral component of plasma membrane;GO:0005929//cilium;GO:0016020//membrane;GO:0016021//integral component of membrane;GO:0043005//neuron projection;GO:0060170//ciliary membrane;GO:0097730//non-motile cilium;	GO:0004930//G protein-coupled receptor activity;GO:0005102//signaling receptor binding;GO:0008022//protein C-terminus binding;GO:0008188//neuropeptide receptor activity;GO:0030273//melanin-concentrating hormone receptor activity;GO:0042277//peptide binding;GO:0042562//hormone binding;GO:0042923//neuropeptide binding;	ko04080(Neuroactive ligand-receptor interaction)
NPAS4	ENSG00000174576	2.52088	0.626317	4.41544	7.04985	2.81759	0.0322585	1	11	66421004	66426707	+	3428	GO:0000785;GO:0000977;GO:0000978;GO:0000981;GO:0001228;GO:0003677;GO:0005515;GO:0005634;GO:0005667;GO:0006357;GO:0007399;GO:0007612;GO:0007614;GO:0007616;GO:0030154;GO:0032228;GO:0035176;GO:0044877;GO:0045893;GO:0045944;GO:0046982;GO:0046983;GO:0048167;GO:0060079;GO:0060080;GO:0071386;GO:0098794;GO:1904862	-	-	K	2QRXX;35KAC;39JUP;3BDNM;3CT7M;3J6T2;4817G;4924S;4M9HZ;4MZSV	neuronal PAS domain protein 4 [Source:HGNC Symbol;Acc:HGNC:18983]	266743	Q8IUM7	GO:0006357//regulation of transcription by RNA polymerase II;GO:0007399//nervous system development;GO:0007612//learning;GO:0007614//short-term memory;GO:0007616//long-term memory;GO:0030154//cell differentiation;GO:0032228//regulation of synaptic transmission, GABAergic;GO:0035176//social behavior;GO:0045893//positive regulation of transcription, DNA-templated;GO:0045944//positive regulation of …	GO:0000785//chromatin;GO:0005634//nucleus;GO:0005667//transcription regulator complex;GO:0098794//postsynapse;	GO:0000977//RNA polymerase II transcription regulatory region sequence-specific DNA binding;GO:0000978//RNA polymerase II cis-regulatory region sequence-specific DNA binding;GO:0000981//DNA-binding transcription factor activity, RNA polymerase II-specific;GO:0001228//DNA-binding transcription activator activity, RNA polymerase II-specific;GO:0003677//DNA binding;GO:0005515//protein binding;GO:004…	-
IL17REL	ENSG00000188263	5.15026	2.2986	8.00192	3.48122	1.79959	0.0322635	1	22	49991811	50012765	-	6588	GO:0019221;GO:0030368	-	-	S	2QTUV;35MZQ;39VC1;3BEF0;3D520;3J9PA;484VV;497IN;4MHXS;4MW0V	interleukin 17 receptor E like [Source:HGNC Symbol;Acc:HGNC:33808]	400935	Q6ZVW7	GO:0019221//cytokine-mediated signaling pathway;	-	GO:0030368//interleukin-17 receptor activity;	-
STRIP2	ENSG00000128578	50.0589	32.1316	67.9861	2.11586	1.08125	0.0324027	1	7	129434432	129488399	+	5877	GO:0003674;GO:0005737;GO:0005829;GO:0007010;GO:0008360;GO:0016477	-	-	S;I	KOG3680;35MJQ;38CWD;3BCZK;3D1FE;3J8W6;483QT;48WZX;4ME2H;4MYD2	striatin interacting protein 2 [Source:HGNC Symbol;Acc:HGNC:22209]	57464	Q9ULQ0	GO:0007010//cytoskeleton organization;GO:0008360//regulation of cell shape;GO:0016477//cell migration;	GO:0005737//cytoplasm;GO:0005829//cytosol;	GO:0003674//molecular_function;	-
FCRL2	ENSG00000132704	48.8703	26.2859	71.4547	2.71837	1.44274	0.0325785	1	1	157745733	157777132	-	5058	GO:0004888;GO:0005515;GO:0005886;GO:0005887;GO:0007166;GO:0007267;GO:0009986;GO:0016020;GO:0016021;GO:0019903;GO:0035591	K06727	-	S;T	2S65W;35DP4;3AG7W;3BWQJ;3D4YY;3J9MF;48BSF;499CT;4MHNK;4N1JS	Fc receptor like 2 [Source:HGNC Symbol;Acc:HGNC:14875]	79368	Q96LA5;B4E0W2	GO:0007166//cell surface receptor signaling pathway;GO:0007267//cell-cell signaling;	GO:0005886//plasma membrane;GO:0005887//integral component of plasma membrane;GO:0009986//cell surface;GO:0016020//membrane;GO:0016021//integral component of membrane;	GO:0004888//transmembrane signaling receptor activity;GO:0005515//protein binding;GO:0019903//protein phosphatase binding;GO:0035591//signaling adaptor activity;	-
SERPINA3	ENSG00000196136	29.0319	16.7986	41.2652	2.45647	1.29659	0.032767	1	14	94612384	94624055	+	5000	GO:0003677;GO:0004867;GO:0005515;GO:0005576;GO:0005615;GO:0005634;GO:0006953;GO:0006954;GO:0010466;GO:0010951;GO:0019216;GO:0030277;GO:0030414;GO:0031093;GO:0034774;GO:0035578;GO:0062023;GO:0070062;GO:0072562	K04525	-	O;V	KOG2392;35MGV;38BQD;3BGRB;3CV0W;3JEYE;47Z2V;48UVT;4MB2B;4N04C;KOG2392;35MGV;38BQD;3BGRB;3CV0W;3JEYE;47Z2V;48UVT;4MB2B;4N04C	serpin family A member 3 [Source:HGNC Symbol;Acc:HGNC:16]	12	P01011;A0A024R6P0	GO:0006953//acute-phase response;GO:0006954//inflammatory response;GO:0010466//negative regulation of peptidase activity;GO:0010951//negative regulation of endopeptidase activity;GO:0019216//regulation of lipid metabolic process;GO:0030277//maintenance of gastrointestinal epithelium;	GO:0005576//extracellular region;GO:0005615//extracellular space;GO:0005634//nucleus;GO:0031093//platelet alpha granule lumen;GO:0034774//secretory granule lumen;GO:0035578//azurophil granule lumen;GO:0062023//collagen-containing extracellular matrix;GO:0070062//extracellular exosome;GO:0072562//blood microparticle;	GO:0003677//DNA binding;GO:0004867//serine-type endopeptidase inhibitor activity;GO:0005515//protein binding;GO:0030414//peptidase inhibitor activity;	-
ZBTB32	ENSG00000011590	19.8669	9.59788	30.136	3.13985	1.6507	0.0330257	1	19	35704558	35717038	+	2739	GO:0000122;GO:0000785;GO:0000978;GO:0000981;GO:0001227;GO:0003677;GO:0005515;GO:0005634;GO:0005654;GO:0006357;GO:0008270;GO:0042802;GO:0046872;GO:1990837	K10506	-	K	35I0S;38DPD;3BJYH;3D0SW;3JD28;480R0;49507;4MBJQ;4N6AE	zinc finger and BTB domain containing 32 [Source:HGNC Symbol;Acc:HGNC:16763]	27033	Q9Y2Y4	GO:0000122//negative regulation of transcription by RNA polymerase II;GO:0006357//regulation of transcription by RNA polymerase II;	GO:0000785//chromatin;GO:0005634//nucleus;GO:0005654//nucleoplasm;	GO:0000978//RNA polymerase II cis-regulatory region sequence-specific DNA binding;GO:0000981//DNA-binding transcription factor activity, RNA polymerase II-specific;GO:0001227//DNA-binding transcription repressor activity, RNA polymerase II-specific;GO:0003677//DNA binding;GO:0005515//protein binding;GO:0008270//zinc ion binding;GO:0042802//identical protein binding;GO:0046872//metal ion binding;G…	-
SLC9A3	ENSG00000066230	11.6805	7.14699	16.2141	2.26866	1.18184	0.033055	1	5	470456	524449	-	5754	GO:0005515;GO:0005886;GO:0005903;GO:0006811;GO:0006812;GO:0006814;GO:0006885;GO:0009986;GO:0015297;GO:0015299;GO:0015385;GO:0015386;GO:0016020;GO:0016021;GO:0016324;GO:0030165;GO:0031526;GO:0035725;GO:0051453;GO:0055085;GO:0070062;GO:0071805;GO:0098719;GO:1902600	K12040	-	P	KOG1966;35FFK;38BXC;3BBBN;3CW43;3JAF6;486GP;495B3;4MEPJ;4MX71	solute carrier family 9 member A3 [Source:HGNC Symbol;Acc:HGNC:11073]	6550	P48764	GO:0006811//ion transport;GO:0006812//cation transport;GO:0006814//sodium ion transport;GO:0006885//regulation of pH;GO:0035725//sodium ion transmembrane transport;GO:0051453//regulation of intracellular pH;GO:0055085//transmembrane transport;GO:0071805//potassium ion transmembrane transport;GO:0098719//sodium ion import across plasma membrane;GO:1902600//proton transmembrane transport;	GO:0005886//plasma membrane;GO:0005903//brush border;GO:0009986//cell surface;GO:0016020//membrane;GO:0016021//integral component of membrane;GO:0016324//apical plasma membrane;GO:0031526//brush border membrane;GO:0070062//extracellular exosome;	GO:0005515//protein binding;GO:0015297//antiporter activity;GO:0015299//solute:proton antiporter activity;GO:0015385//sodium:proton antiporter activity;GO:0015386//potassium:proton antiporter activity;GO:0030165//PDZ domain binding;	ko04978(Mineral absorption);ko04976(Bile secretion);ko04974(Protein digestion and absorption);ko04964(Proximal tubule bicarbonate reclamation)
PTPRN	ENSG00000054356	8.70446	2.37102	15.0379	6.34239	2.66503	0.0330757	1	2	219289623	219309648	-	8228	GO:0000302;GO:0001553;GO:0004725;GO:0005515;GO:0005634;GO:0005768;GO:0005794;GO:0005886;GO:0006470;GO:0008134;GO:0016020;GO:0016021;GO:0016311;GO:0016791;GO:0030073;GO:0030141;GO:0030424;GO:0030507;GO:0030658;GO:0031410;GO:0035773;GO:0042995;GO:0043025;GO:0043204;GO:0043679;GO:0044389;GO:0045202;GO:0045944;GO:0051046;GO:1904692;GO:1990502	K07817	EC:3.1.3.48	T	KOG0793;35KR2;38FJD;3B9KG;3CRJV;3J7CN;481VG;496BC;4M755;4N5SN	protein tyrosine phosphatase receptor type N [Source:HGNC Symbol;Acc:HGNC:9676]	5798	Q16849;Q96IA0	GO:0000302//response to reactive oxygen species;GO:0001553//luteinization;GO:0006470//protein dephosphorylation;GO:0016311//dephosphorylation;GO:0030073//insulin secretion;GO:0035773//insulin secretion involved in cellular response to glucose stimulus;GO:0045944//positive regulation of transcription by RNA polymerase II;GO:0051046//regulation of secretion;GO:1904692//positive regulation of type B…	GO:0005634//nucleus;GO:0005768//endosome;GO:0005794//Golgi apparatus;GO:0005886//plasma membrane;GO:0016020//membrane;GO:0016021//integral component of membrane;GO:0030141//secretory granule;GO:0030424//axon;GO:0030658//transport vesicle membrane;GO:0031410//cytoplasmic vesicle;GO:0042995//cell projection;GO:0043025//neuronal cell body;GO:0043204//perikaryon;GO:0043679//axon terminus;GO:0045202//…	GO:0004725//protein tyrosine phosphatase activity;GO:0005515//protein binding;GO:0008134//transcription factor binding;GO:0016791//phosphatase activity;GO:0030507//spectrin binding;GO:0044389//ubiquitin-like protein ligase binding;	ko04940(Type I diabetes mellitus)
IFRD1	ENSG00000006652	273.863	179.635	368.091	2.0491	1.03499	0.0332228	1	7	112422887	112481017	+	7902	GO:0005634;GO:0005737;GO:0007518;GO:0014706;GO:0016528;GO:0030154;GO:0030517;GO:0042692;GO:0043403;GO:0048671	-	-	Z;O;C	KOG2842;35J41;38EW2;3B9K5;3CYQ8;3JBZF;4889S;48ZAR;4M7GM;4MUAX	interferon related developmental regulator 1 [Source:HGNC Symbol;Acc:HGNC:5456]	3475	O00458;A4D0U1	GO:0007518//myoblast fate determination;GO:0014706//striated muscle tissue development;GO:0030154//cell differentiation;GO:0030517//negative regulation of axon extension;GO:0042692//muscle cell differentiation;GO:0043403//skeletal muscle tissue regeneration;GO:0048671//negative regulation of collateral sprouting;	GO:0005634//nucleus;GO:0005737//cytoplasm;GO:0016528//sarcoplasm;	-	-
GPR78	ENSG00000155269	5.32983	2.36336	8.2963	3.51038	1.81163	0.0338984	1	4	8558725	8619761	+	10635	GO:0004930;GO:0005515;GO:0005886;GO:0007165;GO:0007186;GO:0007189;GO:0016020;GO:0016021	K08418	-	S;O	KOG3656;35S3S;38MPC;3B95C;3DE6M;3JIVQ;48HIM;49EIX;4MMK1;4MS6M	G protein-coupled receptor 78 [Source:HGNC Symbol;Acc:HGNC:4528]	27201	Q96P69;B2R7M4	GO:0007165//signal transduction;GO:0007186//G protein-coupled receptor signaling pathway;GO:0007189//adenylate cyclase-activating G protein-coupled receptor signaling pathway;	GO:0005886//plasma membrane;GO:0016020//membrane;GO:0016021//integral component of membrane;	GO:0004930//G protein-coupled receptor activity;GO:0005515//protein binding;	-
IGLL5	ENSG00000254709	16.6515	6.1823	27.1206	4.38682	2.13317	0.0339092	1	22	22887780	22896111	+	1339	GO:0003823;GO:0005576;GO:0006910;GO:0006911;GO:0006958;GO:0009897;GO:0034987;GO:0042571;GO:0042742;GO:0045087;GO:0050853;GO:0050871;GO:0070062	-	-	S;O	2SS4M;35PN2;3A4S8;3BS3H;3D69M;3JGNZ;48DY4;49B9E;4MM6H;4N6HG	immunoglobulin lambda like polypeptide 5 [Source:HGNC Symbol;Acc:HGNC:38476]	100423062	B9A064	GO:0006910//phagocytosis, recognition;GO:0006911//phagocytosis, engulfment;GO:0006958//complement activation, classical pathway;GO:0042742//defense response to bacterium;GO:0045087//innate immune response;GO:0050853//B cell receptor signaling pathway;GO:0050871//positive regulation of B cell activation;	GO:0005576//extracellular region;GO:0009897//external side of plasma membrane;GO:0042571//immunoglobulin complex, circulating;GO:0070062//extracellular exosome;	GO:0003823//antigen binding;GO:0034987//immunoglobulin receptor binding;	-
TERT	ENSG00000164362	1.26592	0	2.53184	Inf	Inf	0.0339447	1	5	1253147	1295068	-	5920	GO:0000049;GO:0000333;GO:0000723;GO:0000781;GO:0000783;GO:0001172;GO:0001223;GO:0003677;GO:0003720;GO:0003721;GO:0003723;GO:0003964;GO:0003968;GO:0005515;GO:0005634;GO:0005654;GO:0005694;GO:0005697;GO:0005730;GO:0005737;GO:0005739;GO:0005829;GO:0005886;GO:0006278;GO:0007004;GO:0007005;GO:0008022;GO:0010629;GO:0016605;GO:0016607;GO:0016740;GO:0016779;GO:0022616;GO:0030177;GO:0030422;GO:0031379;GO:…	K11126	EC:2.7.7.49	K;L;B	KOG1005;35HCH;39QU0;3BEIN;3CT00;3JA5H;4885P;48XRY;4M8VX;4MSC2	telomerase reverse transcriptase [Source:HGNC Symbol;Acc:HGNC:11730]	7015	O14746	GO:0000723//telomere maintenance;GO:0001172//transcription, RNA-templated;GO:0006278//RNA-dependent DNA biosynthetic process;GO:0007004//telomere maintenance via telomerase;GO:0007005//mitochondrion organization;GO:0010629//negative regulation of gene expression;GO:0022616//DNA strand elongation;GO:0030177//positive regulation of Wnt signaling pathway;GO:0030422//production of siRNA involved in R…	GO:0000333//telomerase catalytic core complex;GO:0000781//chromosome, telomeric region;GO:0000783//nuclear telomere cap complex;GO:0005634//nucleus;GO:0005654//nucleoplasm;GO:0005694//chromosome;GO:0005697//telomerase holoenzyme complex;GO:0005730//nucleolus;GO:0005737//cytoplasm;GO:0005739//mitochondrion;GO:0005829//cytosol;GO:0005886//plasma membrane;GO:0016605//PML body;GO:0016607//nuclear spe…	GO:0000049//tRNA binding;GO:0001223//transcription coactivator binding;GO:0003677//DNA binding;GO:0003720//telomerase activity;GO:0003721//telomerase RNA reverse transcriptase activity;GO:0003723//RNA binding;GO:0003964//RNA-directed DNA polymerase activity;GO:0003968//RNA-directed 5'-3' RNA polymerase activity;GO:0005515//protein binding;GO:0008022//protein C-terminus binding;GO:0016740//transfe…	ko05226(Gastric cancer);ko05225(Hepatocellular carcinoma);ko05200(Pathways in cancer);ko05166(Human T-cell leukemia virus 1 infection);ko05165(Human papillomavirus infection)
GALNTL6	ENSG00000174473	19.7547	12.7864	26.723	2.08995	1.06347	0.0344034	1	4	171812254	173041559	+	9242	GO:0000139;GO:0004653;GO:0005794;GO:0006486;GO:0006493;GO:0016020;GO:0016021;GO:0016740;GO:0016757;GO:0018243;GO:0030246;GO:0046872	K00710	EC:2.4.1.41	O;M	KOG3736;35CE5;38FFX;3BDG9;3CWRR;3J6HD;486B6;491XT;4MBE1;4N1H1	polypeptide N-acetylgalactosaminyltransferase like 6 [Source:HGNC Symbol;Acc:HGNC:33844]	442117	Q49A17;E5D8G0	GO:0006486//protein glycosylation;GO:0006493//protein O-linked glycosylation;GO:0018243//protein O-linked glycosylation via threonine;	GO:0000139//Golgi membrane;GO:0005794//Golgi apparatus;GO:0016020//membrane;GO:0016021//integral component of membrane;	GO:0004653//polypeptide N-acetylgalactosaminyltransferase activity;GO:0016740//transferase activity;GO:0016757//glycosyltransferase activity;GO:0030246//carbohydrate binding;GO:0046872//metal ion binding;	ko00514(Other types of O-glycan biosynthesis);ko00512(Mucin type O-glycan biosynthesis)
CD8A	ENSG00000153563	860.514	522.202	1198.83	2.29571	1.19894	0.0344056	1	2	86784610	86808396	-	3976	GO:0002250;GO:0002376;GO:0002456;GO:0005515;GO:0005576;GO:0005886;GO:0005887;GO:0006955;GO:0007166;GO:0007169;GO:0009897;GO:0015026;GO:0016020;GO:0016021;GO:0019882;GO:0023024;GO:0042101;GO:0042110;GO:0042288;GO:0043235;GO:0044853;GO:0045065;GO:0050852	K06458	-	S;T	2SAZN;35PIM;3A5HV;3BSFY;3D301;3JCX1;48BDY;498CF;4ME1X;4N50F	CD8a molecule [Source:HGNC Symbol;Acc:HGNC:1706]	925	P01732;Q6ZVS2;Q8TAW8	GO:0002250//adaptive immune response;GO:0002376//immune system process;GO:0002456//T cell mediated immunity;GO:0006955//immune response;GO:0007166//cell surface receptor signaling pathway;GO:0007169//transmembrane receptor protein tyrosine kinase signaling pathway;GO:0019882//antigen processing and presentation;GO:0042110//T cell activation;GO:0045065//cytotoxic T cell differentiation;GO:0050852/…	GO:0005576//extracellular region;GO:0005886//plasma membrane;GO:0005887//integral component of plasma membrane;GO:0009897//external side of plasma membrane;GO:0016020//membrane;GO:0016021//integral component of membrane;GO:0042101//T cell receptor complex;GO:0043235//receptor complex;GO:0044853//plasma membrane raft;	GO:0005515//protein binding;GO:0015026//coreceptor activity;GO:0023024//MHC class I protein complex binding;GO:0042288//MHC class I protein binding;	ko05340(Primary immunodeficiency);ko05135(Yersinia infection);ko04660(T cell receptor signaling pathway);ko04640(Hematopoietic cell lineage);ko04612(Antigen processing and presentation);ko04514(Cell adhesion molecules)
RUFY4	ENSG00000188282	7.01925	3.62847	10.41	2.86898	1.52054	0.0351346	1	2	218034960	218090584	+	4360	GO:0000045;GO:0005515;GO:0005776;GO:0006914;GO:0016239;GO:0031410;GO:0032266;GO:0046872;GO:0071353	-	-	S	KOG1729;35D0P;39A0N;3BKTG;3D0FF;3JFED;48BEM;494ED;4MM5N;4N3W9	RUN and FYVE domain containing 4 [Source:HGNC Symbol;Acc:HGNC:24804]	285180	Q6ZNE9	GO:0000045//autophagosome assembly;GO:0006914//autophagy;GO:0016239//positive regulation of macroautophagy;GO:0071353//cellular response to interleukin-4;	GO:0005776//autophagosome;GO:0031410//cytoplasmic vesicle;	GO:0005515//protein binding;GO:0032266//phosphatidylinositol-3-phosphate binding;GO:0046872//metal ion binding;	-
MYO18B	ENSG00000133454	3.70213	1.40351	6.00074	4.27553	2.0961	0.0353919	1	22	25742144	26031045	+	9710	GO:0000166;GO:0001570;GO:0001701;GO:0003774;GO:0003779;GO:0005515;GO:0005524;GO:0005634;GO:0005737;GO:0016459;GO:0016460;GO:0016461;GO:0030017;GO:0030018;GO:0031032;GO:0031941;GO:0032982;GO:0051015;GO:0055013	K10362	-	Z	KOG0161;35IKS;38B7G;3BA4F;3CRJ1;3J9N8;487JS;48Z9F;4MEPM;4MW1P	myosin XVIIIB [Source:HGNC Symbol;Acc:HGNC:18150]	84700	Q8IUG5	GO:0001570//vasculogenesis;GO:0001701//in utero embryonic development;GO:0031032//actomyosin structure organization;GO:0055013//cardiac muscle cell development;	GO:0005634//nucleus;GO:0005737//cytoplasm;GO:0016459//myosin complex;GO:0016460//myosin II complex;GO:0016461//unconventional myosin complex;GO:0030017//sarcomere;GO:0030018//Z disc;GO:0031941//filamentous actin;GO:0032982//myosin filament;	GO:0000166//nucleotide binding;GO:0003774//cytoskeletal motor activity;GO:0003779//actin binding;GO:0005515//protein binding;GO:0005524//ATP binding;GO:0051015//actin filament binding;	-
NIBAN3	ENSG00000167483	39.8755	13.7618	65.9892	4.7951	2.26156	0.0354482	1	19	17523301	17553839	+	6915	GO:0005515	-	-	S;T	2QV2S;35JE8;38C9C;3BKYP;3CZ5P;3J1NM;4891G;494CG;4MJ52;4MSD5	niban apoptosis regulator 3 [Source:HGNC Symbol;Acc:HGNC:24130]	199786	Q86XR2	-	-	GO:0005515//protein binding;	-
SAA2	ENSG00000134339	28.5135	8.69048	48.3365	5.56201	2.47561	0.0358761	1	11	18239223	18248668	-	2242	GO:0005515;GO:0005576;GO:0006953;GO:0034364;GO:0070062	K17310	-	S;O	2S4PB;35Q45;3A4C9;3BRSP;3D7F3;3JGZS;48EJE;49BFN;4MJJW;4N6KQ	serum amyloid A2 [Source:HGNC Symbol;Acc:HGNC:10514]	6289	P0DJI9	GO:0006953//acute-phase response;	GO:0005576//extracellular region;GO:0034364//high-density lipoprotein particle;GO:0070062//extracellular exosome;	GO:0005515//protein binding;	-
DERL3	ENSG00000099958	46.2169	19.5816	72.8523	3.72045	1.89548	0.0359669	1	22	23834503	23839128	-	3796	GO:0000839;GO:0005047;GO:0005515;GO:0005783;GO:0005789;GO:0006950;GO:0010498;GO:0016020;GO:0016021;GO:0018279;GO:0030176;GO:0030433;GO:0030968;GO:0033554;GO:0044877;GO:0051787;GO:1904153	K13989	-	S;Q;I	KOG0858;35U1D;38HZ4;3BXUC;3DEVT;3JIJM;48H7J;49F3Y;4MB12;4MUX3	derlin 3 [Source:HGNC Symbol;Acc:HGNC:14236]	91319	Q96Q80	GO:0006950//response to stress;GO:0010498//proteasomal protein catabolic process;GO:0018279//protein N-linked glycosylation via asparagine;GO:0030433//ubiquitin-dependent ERAD pathway;GO:0030968//endoplasmic reticulum unfolded protein response;GO:0033554//cellular response to stress;GO:1904153//negative regulation of retrograde protein transport, ER to cytosol;	GO:0000839//Hrd1p ubiquitin ligase ERAD-L complex;GO:0005783//endoplasmic reticulum;GO:0005789//endoplasmic reticulum membrane;GO:0016020//membrane;GO:0016021//integral component of membrane;GO:0030176//integral component of endoplasmic reticulum membrane;	GO:0005047//signal recognition particle binding;GO:0005515//protein binding;GO:0044877//protein-containing complex binding;GO:0051787//misfolded protein binding;	ko04141(Protein processing in endoplasmic reticulum)
COL19A1	ENSG00000082293	7.09161	3.08477	11.0984	3.59782	1.84712	0.0360095	1	6	69866556	70212468	+	11018	GO:0001501;GO:0005201;GO:0005576;GO:0005581;GO:0005615;GO:0005788;GO:0007155;GO:0007517;GO:0007519;GO:0030020;GO:0030154;GO:0030198;GO:0030674;GO:0031012;GO:0062023;GO:0098609	K24340	-	W;D	KOG3544;35KZ3;38CFA;3BFAN;3CZC4;3JC8H;488PP;48XIG;4MHI2;4MXKX	collagen type XIX alpha 1 chain [Source:HGNC Symbol;Acc:HGNC:2196]	1310	Q14993	GO:0001501//skeletal system development;GO:0007155//cell adhesion;GO:0007517//muscle organ development;GO:0007519//skeletal muscle tissue development;GO:0030154//cell differentiation;GO:0030198//extracellular matrix organization;GO:0098609//cell-cell adhesion;	GO:0005576//extracellular region;GO:0005581//collagen trimer;GO:0005615//extracellular space;GO:0005788//endoplasmic reticulum lumen;GO:0031012//extracellular matrix;GO:0062023//collagen-containing extracellular matrix;	GO:0005201//extracellular matrix structural constituent;GO:0030020//extracellular matrix structural constituent conferring tensile strength;GO:0030674//protein-macromolecule adaptor activity;	ko04974(Protein digestion and absorption)
FOS	ENSG00000170345	18287.4	9970.7	26604.1	2.66823	1.41588	0.0364313	1	14	75278826	75282230	+	3186	GO:0000785;GO:0000976;GO:0000978;GO:0000979;GO:0000981;GO:0001221;GO:0001228;GO:0001661;GO:0003677;GO:0003682;GO:0003690;GO:0003700;GO:0005515;GO:0005634;GO:0005654;GO:0005667;GO:0005737;GO:0005783;GO:0005829;GO:0006306;GO:0006355;GO:0006357;GO:0006366;GO:0006954;GO:0007179;GO:0007399;GO:0007565;GO:0007568;GO:0009409;GO:0009410;GO:0009416;GO:0009612;GO:0009629;GO:0009636;GO:0010468;GO:0014070;GO:…	K04379	-	K	KOG1414;35BJA;38WBJ;3BDTE;3CWS4;3JB5E;484G2;494R7;4MB4F;4MTZY	Fos proto-oncogene, AP-1 transcription factor subunit [Source:HGNC Symbol;Acc:HGNC:3796]	2353	P01100;Q6FG41	GO:0001661//conditioned taste aversion;GO:0006306//DNA methylation;GO:0006355//regulation of transcription, DNA-templated;GO:0006357//regulation of transcription by RNA polymerase II;GO:0006366//transcription by RNA polymerase II;GO:0006954//inflammatory response;GO:0007179//transforming growth factor beta receptor signaling pathway;GO:0007399//nervous system development;GO:0007565//female pregna…	GO:0000785//chromatin;GO:0005634//nucleus;GO:0005654//nucleoplasm;GO:0005667//transcription regulator complex;GO:0005737//cytoplasm;GO:0005783//endoplasmic reticulum;GO:0005829//cytosol;GO:0016020//membrane;GO:0032993//protein-DNA complex;GO:0035976//transcription factor AP-1 complex;GO:0043005//neuron projection;GO:0090575//RNA polymerase II transcription regulator complex;	GO:0000976//transcription cis-regulatory region binding;GO:0000978//RNA polymerase II cis-regulatory region sequence-specific DNA binding;GO:0000979//RNA polymerase II core promoter sequence-specific DNA binding;GO:0000981//DNA-binding transcription factor activity, RNA polymerase II-specific;GO:0001221//transcription coregulator binding;GO:0001228//DNA-binding transcription activator activity, R…	ko05418(Fluid shear stress and atherosclerosis);ko05417(Lipid and atherosclerosis);ko05323(Rheumatoid arthritis);ko05235(PD-L1 expression and PD-1 checkpoint pathway in cancer);ko05231(Choline metabolism in cancer);ko05224(Breast cancer);ko05210(Colorectal cancer);ko05208(Chemical carcinogenesis - reactive oxygen species);ko05207(Chemical carcinogenesis - receptor activation);ko05200(Pathways in …
GPR3	ENSG00000181773	14.2926	8.9817	19.6036	2.18261	1.12605	0.0364704	1	1	27392622	27395814	+	2137	GO:0004930;GO:0005515;GO:0005737;GO:0005886;GO:0005887;GO:0007165;GO:0007186;GO:0007189;GO:0016020;GO:0016021;GO:0019222;GO:0040020;GO:0043950;GO:0051480;GO:0120162	K04311	-	O;T	KOG3656;35DKV;39WTM;3BBS6;3CWZW;3J3PH;47YXV;490A7;4MB92;4MYHB	G protein-coupled receptor 3 [Source:HGNC Symbol;Acc:HGNC:4484]	2827	P46089;F1DAM5	GO:0007165//signal transduction;GO:0007186//G protein-coupled receptor signaling pathway;GO:0007189//adenylate cyclase-activating G protein-coupled receptor signaling pathway;GO:0019222//regulation of metabolic process;GO:0040020//regulation of meiotic nuclear division;GO:0043950//positive regulation of cAMP-mediated signaling;GO:0051480//regulation of cytosolic calcium ion concentration;GO:01201…	GO:0005737//cytoplasm;GO:0005886//plasma membrane;GO:0005887//integral component of plasma membrane;GO:0016020//membrane;GO:0016021//integral component of membrane;	GO:0004930//G protein-coupled receptor activity;GO:0005515//protein binding;	-
MMP9	ENSG00000100985	325.586	67.7403	583.432	8.61277	3.10648	0.0366107	1	20	46008908	46016561	+	2336	GO:0001501;GO:0001503;GO:0001934;GO:0004175;GO:0004222;GO:0004252;GO:0005515;GO:0005518;GO:0005576;GO:0005615;GO:0006508;GO:0006915;GO:0007566;GO:0008233;GO:0008237;GO:0008270;GO:0016477;GO:0016787;GO:0022617;GO:0030198;GO:0030225;GO:0030574;GO:0031012;GO:0034614;GO:0035987;GO:0042802;GO:0043065;GO:0043066;GO:0043388;GO:0045742;GO:0046872;GO:0048013;GO:0050896;GO:0050900;GO:0051549;GO:0062023;GO:…	K01403	EC:3.4.24.35	O;M;W	KOG1565;35B8Z;39SEW;3B9DD;3CVA2;3J9CT;488CT;48ZJM;4M8RU;4N09T	matrix metallopeptidase 9 [Source:HGNC Symbol;Acc:HGNC:7176]	4318	P14780	GO:0001501//skeletal system development;GO:0001503//ossification;GO:0001934//positive regulation of protein phosphorylation;GO:0006508//proteolysis;GO:0006915//apoptotic process;GO:0007566//embryo implantation;GO:0016477//cell migration;GO:0022617//extracellular matrix disassembly;GO:0030198//extracellular matrix organization;GO:0030225//macrophage differentiation;GO:0030574//collagen catabolic p…	GO:0005576//extracellular region;GO:0005615//extracellular space;GO:0031012//extracellular matrix;GO:0062023//collagen-containing extracellular matrix;GO:0070062//extracellular exosome;GO:1904724//tertiary granule lumen;GO:1904813//ficolin-1-rich granule lumen;	GO:0004175//endopeptidase activity;GO:0004222//metalloendopeptidase activity;GO:0004252//serine-type endopeptidase activity;GO:0005515//protein binding;GO:0005518//collagen binding;GO:0008233//peptidase activity;GO:0008237//metallopeptidase activity;GO:0008270//zinc ion binding;GO:0016787//hydrolase activity;GO:0042802//identical protein binding;GO:0046872//metal ion binding;	ko05418(Fluid shear stress and atherosclerosis);ko05417(Lipid and atherosclerosis);ko05415(Diabetic cardiomyopathy);ko05219(Bladder cancer);ko05215(Prostate cancer);ko05206(MicroRNAs in cancer);ko05205(Proteoglycans in cancer);ko05202(Transcriptional misregulation in cancer);ko05200(Pathways in cancer);ko05161(Hepatitis B);ko04926(Relaxin signaling pathway);ko04915(Estrogen signaling pathway);ko0…
SYNDIG1	ENSG00000101463	16.7699	9.82591	23.7138	2.4134	1.27107	0.0368025	1	20	24469629	24666616	+	2417	GO:0005515;GO:0005768;GO:0005886;GO:0005887;GO:0006886;GO:0014069;GO:0016020;GO:0016021;GO:0030425;GO:0030672;GO:0031901;GO:0035254;GO:0042803;GO:0042995;GO:0043197;GO:0043198;GO:0043231;GO:0044297;GO:0045202;GO:0045211;GO:0051965;GO:0060076;GO:0097091;GO:0098839	K23903	-	S;U	2QQXK;35KZB;395KE;3BIPC;3CXMY;3J1NQ;489G5;48WIE;4M8NB;4N0FF	synapse differentiation inducing 1 [Source:HGNC Symbol;Acc:HGNC:15885]	79953	Q9H7V2	GO:0006886//intracellular protein transport;GO:0051965//positive regulation of synapse assembly;GO:0097091//synaptic vesicle clustering;	GO:0005768//endosome;GO:0005886//plasma membrane;GO:0005887//integral component of plasma membrane;GO:0014069//postsynaptic density;GO:0016020//membrane;GO:0016021//integral component of membrane;GO:0030425//dendrite;GO:0030672//synaptic vesicle membrane;GO:0031901//early endosome membrane;GO:0042995//cell projection;GO:0043197//dendritic spine;GO:0043198//dendritic shaft;GO:0043231//intracellula…	GO:0005515//protein binding;GO:0035254//glutamate receptor binding;GO:0042803//protein homodimerization activity;	-
GADD45B	ENSG00000099860	2244.89	1167.29	3322.48	2.84632	1.5091	0.0375825	1	19	2476122	2478259	+	2138	GO:0005515;GO:0005634;GO:0005737;GO:0006469;GO:0006915;GO:0030154;GO:0043065;GO:0043410;GO:0046330;GO:0051726;GO:1900745	K04402	-	S;K	2RY00;35KMX;3A08H;3BPJD;3CZGM;3JETU;487U3;49B2H;4MCKS;4N4UY	growth arrest and DNA damage inducible beta [Source:HGNC Symbol;Acc:HGNC:4096]	4616	O75293	GO:0006469//negative regulation of protein kinase activity;GO:0006915//apoptotic process;GO:0030154//cell differentiation;GO:0043065//positive regulation of apoptotic process;GO:0043410//positive regulation of MAPK cascade;GO:0046330//positive regulation of JNK cascade;GO:0051726//regulation of cell cycle;GO:1900745//positive regulation of p38MAPK cascade;	GO:0005634//nucleus;GO:0005737//cytoplasm;	GO:0005515//protein binding;	ko05226(Gastric cancer);ko05225(Hepatocellular carcinoma);ko05224(Breast cancer);ko05223(Non-small cell lung cancer);ko05222(Small cell lung cancer);ko05220(Chronic myeloid leukemia);ko05218(Melanoma);ko05217(Basal cell carcinoma);ko05216(Thyroid cancer);ko05214(Glioma);ko05213(Endometrial cancer);ko05212(Pancreatic cancer);ko05210(Colorectal cancer);ko05202(Transcriptional misregulation in cance…
ABCG4	ENSG00000172350	8.29258	4.31917	12.266	2.8399	1.50584	0.0382282	1	11	119149052	119162653	+	6231	GO:0000166;GO:0005515;GO:0005524;GO:0005768;GO:0005886;GO:0006355;GO:0006869;GO:0010008;GO:0010875;GO:0015918;GO:0016020;GO:0016021;GO:0016887;GO:0030659;GO:0031410;GO:0033344;GO:0034041;GO:0042626;GO:0042632;GO:0042802;GO:0042803;GO:0045542;GO:0046982;GO:0046983;GO:0055085;GO:0071403;GO:0071702;GO:0140359;GO:1990830	K05680	-	Q;V	KOG0061;35HD0;38CVQ;3BF0M;3CU51;3J2TB;4821D;48XI4;4MCYF;4MZ7T	ATP binding cassette subfamily G member 4 [Source:HGNC Symbol;Acc:HGNC:13884]	64137	Q9H172	GO:0006355//regulation of transcription, DNA-templated;GO:0006869//lipid transport;GO:0010875//positive regulation of cholesterol efflux;GO:0015918//sterol transport;GO:0033344//cholesterol efflux;GO:0042632//cholesterol homeostasis;GO:0045542//positive regulation of cholesterol biosynthetic process;GO:0055085//transmembrane transport;GO:0071403//cellular response to high density lipoprotein part…	GO:0005768//endosome;GO:0005886//plasma membrane;GO:0010008//endosome membrane;GO:0016020//membrane;GO:0016021//integral component of membrane;GO:0030659//cytoplasmic vesicle membrane;GO:0031410//cytoplasmic vesicle;	GO:0000166//nucleotide binding;GO:0005515//protein binding;GO:0005524//ATP binding;GO:0016887//ATP hydrolysis activity;GO:0034041//ABC-type sterol transporter activity;GO:0042626//ATPase-coupled transmembrane transporter activity;GO:0042802//identical protein binding;GO:0042803//protein homodimerization activity;GO:0046982//protein heterodimerization activity;GO:0046983//protein dimerization acti…	ko02010(ABC transporters)
LRRC15	ENSG00000172061	94.1512	28.6506	159.652	5.57237	2.47829	0.0390611	1	3	194355249	194369743	-	5938	GO:0001968;GO:0005515;GO:0005518;GO:0005615;GO:0016020;GO:0016021;GO:0030335;GO:0031012;GO:0043236;GO:0046813;GO:0062023;GO:0070062;GO:1903077	-	-	T;U	KOG0619;35DBC;39RPE;3BHSK;3E672;3J89P;4813R;496MK;4M5TZ;4N0X7	leucine rich repeat containing 15 [Source:HGNC Symbol;Acc:HGNC:20818]	131578	Q8TF66;B3KWI4	GO:0030335//positive regulation of cell migration;GO:0046813//receptor-mediated virion attachment to host cell;GO:1903077//negative regulation of protein localization to plasma membrane;	GO:0005615//extracellular space;GO:0016020//membrane;GO:0016021//integral component of membrane;GO:0031012//extracellular matrix;GO:0062023//collagen-containing extracellular matrix;GO:0070062//extracellular exosome;	GO:0001968//fibronectin binding;GO:0005515//protein binding;GO:0005518//collagen binding;GO:0043236//laminin binding;	-
APELA	ENSG00000248329	4.72389	2.06438	7.3834	3.57656	1.83857	0.0392347	1	4	164877178	164898965	+	2919	GO:0001525;GO:0001570;GO:0005179;GO:0005576;GO:0005615;GO:0007369;GO:0007492;GO:0007507;GO:0007509;GO:0007512;GO:0016020;GO:0016021;GO:0030154;GO:0031704;GO:0035050;GO:0045766;GO:0045823;GO:0060183;GO:0060674;GO:0060976;GO:0070374;GO:0090133;GO:0090134;GO:1901165;GO:1903589;GO:1904022	K25355	-	M;T	2TDEQ;35R4P;3ATJI;3C4TJ;3DBKE;3JIC0;48GPK;49DPE;4MNNX;4N97Q	apelin receptor early endogenous ligand [Source:HGNC Symbol;Acc:HGNC:48925]	100506013	P0DMC3;X5D2P3	GO:0001525//angiogenesis;GO:0001570//vasculogenesis;GO:0007369//gastrulation;GO:0007492//endoderm development;GO:0007507//heart development;GO:0007509//mesoderm migration involved in gastrulation;GO:0007512//adult heart development;GO:0030154//cell differentiation;GO:0035050//embryonic heart tube development;GO:0045766//positive regulation of angiogenesis;GO:0045823//positive regulation of heart …	GO:0005576//extracellular region;GO:0005615//extracellular space;GO:0016020//membrane;GO:0016021//integral component of membrane;	GO:0005179//hormone activity;GO:0031704//apelin receptor binding;	ko04371(Apelin signaling pathway);ko04080(Neuroactive ligand-receptor interaction)
DAZL	ENSG00000092345	2.25728	0.34248	4.17207	12.182	3.60667	0.0395741	1	3	16586792	16670306	-	3555	GO:0003676;GO:0003723;GO:0003729;GO:0003730;GO:0005515;GO:0005634;GO:0005737;GO:0006417;GO:0007281;GO:0007283;GO:0008494;GO:0030154;GO:0032991;GO:0045727;GO:0045948;GO:0070935	K24980	-	H;A	KOG0118;35IJX;38GYG;3B95X;3D1QD;3J8MS;48A08;491QS;4M6BB;4MVCT	deleted in azoospermia like [Source:HGNC Symbol;Acc:HGNC:2685]	1618	Q92904;A0A140VK77	GO:0006417//regulation of translation;GO:0007281//germ cell development;GO:0007283//spermatogenesis;GO:0030154//cell differentiation;GO:0045727//positive regulation of translation;GO:0045948//positive regulation of translational initiation;GO:0070935//3'-UTR-mediated mRNA stabilization;	GO:0005634//nucleus;GO:0005737//cytoplasm;GO:0032991//protein-containing complex;	GO:0003676//nucleic acid binding;GO:0003723//RNA binding;GO:0003729//mRNA binding;GO:0003730//mRNA 3'-UTR binding;GO:0005515//protein binding;GO:0008494//translation activator activity;	-
LEP	ENSG00000174697	24.7405	0.216821	49.2642	227.212	7.82789	0.0396654	1	7	128241278	128257629	+	3427	GO:0000122;GO:0001525;GO:0001542;GO:0001666;GO:0001819;GO:0001890;GO:0001932;GO:0001934;GO:0001936;GO:0002021;GO:0003300;GO:0003677;GO:0005102;GO:0005179;GO:0005515;GO:0005576;GO:0005615;GO:0005737;GO:0005829;GO:0006006;GO:0006111;GO:0006112;GO:0006114;GO:0006629;GO:0006635;GO:0006909;GO:0007165;GO:0007260;GO:0007565;GO:0007584;GO:0007623;GO:0008203;GO:0008206;GO:0008217;GO:0008284;GO:0008340;GO:…	K05424	-	O;T	2S5K5;35N69;3A4MR;3BM0U;3D2UB;3J917;48CQN;497JE;4MJ7M;4MXH8	leptin [Source:HGNC Symbol;Acc:HGNC:6553]	3952	P41159;A4D0Y8	GO:0000122//negative regulation of transcription by RNA polymerase II;GO:0001525//angiogenesis;GO:0001542//ovulation from ovarian follicle;GO:0001666//response to hypoxia;GO:0001819//positive regulation of cytokine production;GO:0001890//placenta development;GO:0001932//regulation of protein phosphorylation;GO:0001934//positive regulation of protein phosphorylation;GO:0001936//regulation of endot…	GO:0005576//extracellular region;GO:0005615//extracellular space;GO:0005737//cytoplasm;GO:0005829//cytosol;	GO:0003677//DNA binding;GO:0005102//signaling receptor binding;GO:0005179//hormone activity;GO:0005515//protein binding;GO:0051428//peptide hormone receptor binding;GO:1990460//leptin receptor binding;	ko04932(Non-alcoholic fatty liver disease);ko04920(Adipocytokine signaling pathway);ko04630(JAK-STAT signaling pathway);ko04152(AMPK signaling pathway);ko04080(Neuroactive ligand-receptor interaction);ko04060(Cytokine-cytokine receptor interaction)
BPIFB2	ENSG00000078898	4.07652	1.28334	6.8697	5.35301	2.42035	0.0399767	1	20	33007704	33023703	+	1788	GO:0005576;GO:0005615;GO:0005788;GO:0008289;GO:0070062	K25376	-	L;V	KOG4160;35940;39XJS;3BKXD;3CVFA;3JFAC;487UY;498H0;4M8RJ;4N4Y3	BPI fold containing family B member 2 [Source:HGNC Symbol;Acc:HGNC:16177]	80341	Q8N4F0	-	GO:0005576//extracellular region;GO:0005615//extracellular space;GO:0005788//endoplasmic reticulum lumen;GO:0070062//extracellular exosome;	GO:0008289//lipid binding;	-
EBF3	ENSG00000108001	9.53993	5.44451	13.6354	2.50442	1.32448	0.0400304	1	10	129835233	129973053	-	7596	GO:0000785;GO:0000978;GO:0000981;GO:0001228;GO:0003677;GO:0003700;GO:0005515;GO:0005634;GO:0006355;GO:0006357;GO:0045893;GO:0045944;GO:0046872	K09103	-	K	KOG3836;35I9R;38E1S;3B9UT;3CVPY;3J1SZ;481RE;48WEC;4MKKK;4MWR9	EBF transcription factor 3 [Source:HGNC Symbol;Acc:HGNC:19087]	253738	Q9H4W6	GO:0006355//regulation of transcription, DNA-templated;GO:0006357//regulation of transcription by RNA polymerase II;GO:0045893//positive regulation of transcription, DNA-templated;GO:0045944//positive regulation of transcription by RNA polymerase II;	GO:0000785//chromatin;GO:0005634//nucleus;	GO:0000978//RNA polymerase II cis-regulatory region sequence-specific DNA binding;GO:0000981//DNA-binding transcription factor activity, RNA polymerase II-specific;GO:0001228//DNA-binding transcription activator activity, RNA polymerase II-specific;GO:0003677//DNA binding;GO:0003700//DNA-binding transcription factor activity;GO:0005515//protein binding;GO:0046872//metal ion binding;	-
CGREF1	ENSG00000138028	19.9543	11.5324	28.3762	2.46056	1.29899	0.0409413	1	2	27098889	27119128	-	4052	GO:0005509;GO:0005515;GO:0005576;GO:0007049;GO:0007155;GO:0008285;GO:0046872;GO:0051726	-	-	S	2S2TZ;35NU8;3A510;3BRY7;3CSP3;3J4W7;48329;493AH;4MBPP;4N60P	cell growth regulator with EF-hand domain 1 [Source:HGNC Symbol;Acc:HGNC:16962]	10669	Q99674	GO:0007049//cell cycle;GO:0007155//cell adhesion;GO:0008285//negative regulation of cell population proliferation;GO:0051726//regulation of cell cycle;	GO:0005576//extracellular region;	GO:0005509//calcium ion binding;GO:0005515//protein binding;GO:0046872//metal ion binding;	-
ZFP36	ENSG00000128016	12604	5926.06	19281.9	3.25375	1.7021	0.0411051	1	19	39406847	39409412	+	1976	GO:0000122;GO:0000165;GO:0000288;GO:0000289;GO:0000932;GO:0003677;GO:0003723;GO:0003729;GO:0003730;GO:0005515;GO:0005634;GO:0005737;GO:0005829;GO:0006357;GO:0006402;GO:0009611;GO:0010494;GO:0010837;GO:0019899;GO:0019901;GO:0019957;GO:0030014;GO:0030099;GO:0031047;GO:0031072;GO:0031086;GO:0032680;GO:0032703;GO:0032897;GO:0035278;GO:0035556;GO:0035925;GO:0038066;GO:0042594;GO:0043488;GO:0044344;GO:…	K15308	-	S;K	KOG1677;35JXQ;39XXP;3BN5Y;3D6DF;3JBW1;48BNE;492IY;4MHW5;4N142	ZFP36 ring finger protein [Source:HGNC Symbol;Acc:HGNC:12862]	7538	P26651;M0QY76	GO:0000122//negative regulation of transcription by RNA polymerase II;GO:0000165//MAPK cascade;GO:0000288//nuclear-transcribed mRNA catabolic process, deadenylation-dependent decay;GO:0000289//nuclear-transcribed mRNA poly(A) tail shortening;GO:0006357//regulation of transcription by RNA polymerase II;GO:0006402//mRNA catabolic process;GO:0009611//response to wounding;GO:0010837//regulation of ke…	GO:0000932//P-body;GO:0005634//nucleus;GO:0005737//cytoplasm;GO:0005829//cytosol;GO:0010494//cytoplasmic stress granule;GO:0030014//CCR4-NOT complex;GO:0070578//RISC-loading complex;GO:1990904//ribonucleoprotein complex;	GO:0003677//DNA binding;GO:0003723//RNA binding;GO:0003729//mRNA binding;GO:0003730//mRNA 3'-UTR binding;GO:0005515//protein binding;GO:0019899//enzyme binding;GO:0019901//protein kinase binding;GO:0019957//C-C chemokine binding;GO:0031072//heat shock protein binding;GO:0035925//mRNA 3'-UTR AU-rich region binding;GO:0044877//protein-containing complex binding;GO:0046872//metal ion binding;GO:0070…	ko05167(Kaposi sarcoma-associated herpesvirus infection);ko05166(Human T-cell leukemia virus 1 infection)
TRIB1	ENSG00000173334	1986.28	1105.92	2866.63	2.59207	1.37411	0.0411143	1	8	125430358	125438403	+	4099	GO:0004672;GO:0004860;GO:0005515;GO:0005524;GO:0005634;GO:0005737;GO:0005829;GO:0006468;GO:0006469;GO:0007254;GO:0014912;GO:0031434;GO:0031625;GO:0031665;GO:0032436;GO:0032496;GO:0043405;GO:0043433;GO:0045645;GO:0045651;GO:0045659;GO:0048662;GO:0055106;GO:0061629	K08814	-	T;G	KOG0583;35FR0;38F8W;3BAWK;3CTVZ;3JB8N;47ZJD;491Z2;4MH31;4N3PH	tribbles pseudokinase 1 [Source:HGNC Symbol;Acc:HGNC:16891]	10221	Q96RU8	GO:0006468//protein phosphorylation;GO:0006469//negative regulation of protein kinase activity;GO:0007254//JNK cascade;GO:0014912//negative regulation of smooth muscle cell migration;GO:0031665//negative regulation of lipopolysaccharide-mediated signaling pathway;GO:0032436//positive regulation of proteasomal ubiquitin-dependent protein catabolic process;GO:0032496//response to lipopolysaccharide…	GO:0005634//nucleus;GO:0005737//cytoplasm;GO:0005829//cytosol;	GO:0004672//protein kinase activity;GO:0004860//protein kinase inhibitor activity;GO:0005515//protein binding;GO:0005524//ATP binding;GO:0031434//mitogen-activated protein kinase kinase binding;GO:0031625//ubiquitin protein ligase binding;GO:0055106//ubiquitin-protein transferase regulator activity;GO:0061629//RNA polymerase II-specific DNA-binding transcription factor binding;	-
CILP2	ENSG00000160161	36.4611	10.0239	62.8984	6.27486	2.64958	0.0411269	1	19	19538248	19546659	+	4360	GO:0005576;GO:0005615;GO:0070062;GO:0110165	K24436	-	S;O;T	2QQ8H;35HE4;39UNR;3BE5U;3CZ3I;3JE1H;485G3;494GM;4MDHE;4MX5N	cartilage intermediate layer protein 2 [Source:HGNC Symbol;Acc:HGNC:24213]	148113	Q8IUL8	-	GO:0005576//extracellular region;GO:0005615//extracellular space;GO:0070062//extracellular exosome;GO:0110165//cellular anatomical entity;	-	-
MT2A	ENSG00000125148	1690.72	1102.95	2278.49	2.06582	1.04672	0.041351	1	16	56608584	56609497	+	914	GO:0005515;GO:0005634;GO:0005737;GO:0005829;GO:0006878;GO:0006882;GO:0008270;GO:0010273;GO:0036016;GO:0036018;GO:0045926;GO:0046872;GO:0071248;GO:0071276;GO:0071280;GO:0071294	K14739	-	S;P	KOG4738;35R4M;3A96Y;3BUCN;3DBD8;3JI5M;48GQ6;49DDG;4MNNE;4N7NR	metallothionein 2A [Source:HGNC Symbol;Acc:HGNC:7406]	4502	P02795	GO:0006878//cellular copper ion homeostasis;GO:0006882//cellular zinc ion homeostasis;GO:0010273//detoxification of copper ion;GO:0036016//cellular response to interleukin-3;GO:0036018//cellular response to erythropoietin;GO:0045926//negative regulation of growth;GO:0071248//cellular response to metal ion;GO:0071276//cellular response to cadmium ion;GO:0071280//cellular response to copper ion;GO:…	GO:0005634//nucleus;GO:0005737//cytoplasm;GO:0005829//cytosol;	GO:0005515//protein binding;GO:0008270//zinc ion binding;GO:0046872//metal ion binding;	ko04978(Mineral absorption)
CBLN4	ENSG00000054803	26.6316	13.9341	39.3292	2.82252	1.49698	0.0421781	1	20	55997357	56005519	-	3154	GO:0005515;GO:0005576;GO:0005615;GO:0009306;GO:0045202;GO:0062023;GO:0098982;GO:0099558;GO:1904862	K24235	-	S	2QV08;35NKR;38ETN;3BCAV;3CSJM;3J1JW;481J8;492DH;4MKED;4N0CU	cerebellin 4 precursor [Source:HGNC Symbol;Acc:HGNC:16231]	140689	Q9NTU7	GO:0009306//protein secretion;GO:0099558//maintenance of synapse structure;GO:1904862//inhibitory synapse assembly;	GO:0005576//extracellular region;GO:0005615//extracellular space;GO:0045202//synapse;GO:0062023//collagen-containing extracellular matrix;GO:0098982//GABA-ergic synapse;	GO:0005515//protein binding;	-
ALDH1A3	ENSG00000184254	179.195	106.761	251.629	2.35693	1.23691	0.0434775	1	15	100877714	100916626	+	5335	GO:0001758;GO:0002072;GO:0002138;GO:0004029;GO:0004030;GO:0005737;GO:0005829;GO:0006629;GO:0006915;GO:0007626;GO:0016491;GO:0016620;GO:0021768;GO:0031076;GO:0042472;GO:0042572;GO:0042573;GO:0042574;GO:0042803;GO:0043065;GO:0043584;GO:0048048;GO:0050885;GO:0051289;GO:0060013;GO:0060166;GO:0060324;GO:0070062;GO:0070324;GO:0070384;GO:0070403	K07249	EC:1.2.1.36	C	KOG2450;35KCI;38CDB;3BHZT;3D14C;3JEU3;482RQ;48WTE;4MBQS;4MV67	aldehyde dehydrogenase 1 family member A3 [Source:HGNC Symbol;Acc:HGNC:409]	220	P47895;A0A024RC95	GO:0002072//optic cup morphogenesis involved in camera-type eye development;GO:0002138//retinoic acid biosynthetic process;GO:0006629//lipid metabolic process;GO:0006915//apoptotic process;GO:0007626//locomotory behavior;GO:0021768//nucleus accumbens development;GO:0031076//embryonic camera-type eye development;GO:0042472//inner ear morphogenesis;GO:0042572//retinol metabolic process;GO:0042573//…	GO:0005737//cytoplasm;GO:0005829//cytosol;GO:0070062//extracellular exosome;	GO:0001758//retinal dehydrogenase activity;GO:0004029//aldehyde dehydrogenase (NAD+) activity;GO:0004030//aldehyde dehydrogenase [NAD(P)+] activity;GO:0016491//oxidoreductase activity;GO:0016620//oxidoreductase activity, acting on the aldehyde or oxo group of donors, NAD or NADP as acceptor;GO:0042803//protein homodimerization activity;GO:0070324//thyroid hormone binding;GO:0070403//NAD+ binding;	ko00830(Retinol metabolism)
MSC	ENSG00000178860	83.379	38.477	128.281	3.33396	1.73724	0.0444498	1	8	71841560	71844412	-	2046	GO:0000122;GO:0000785;GO:0000977;GO:0000978;GO:0000981;GO:0001227;GO:0003161;GO:0003677;GO:0003700;GO:0005515;GO:0005634;GO:0005654;GO:0006355;GO:0006357;GO:0007519;GO:0014707;GO:0032502;GO:0046983;GO:0060021;GO:0060539;GO:1990830;GO:1990837	K09072	-	O;K	KOG4029;35MX1;38BEK;3BNK2;3D3IB;3J9A0;47ZUV;48YTK;4MA7Q;4N1EN	musculin [Source:HGNC Symbol;Acc:HGNC:7321]	9242	O60682	GO:0000122//negative regulation of transcription by RNA polymerase II;GO:0003161//cardiac conduction system development;GO:0006355//regulation of transcription, DNA-templated;GO:0006357//regulation of transcription by RNA polymerase II;GO:0007519//skeletal muscle tissue development;GO:0014707//branchiomeric skeletal muscle development;GO:0032502//developmental process;GO:0060021//roof of mouth de…	GO:0000785//chromatin;GO:0005634//nucleus;GO:0005654//nucleoplasm;	GO:0000977//RNA polymerase II transcription regulatory region sequence-specific DNA binding;GO:0000978//RNA polymerase II cis-regulatory region sequence-specific DNA binding;GO:0000981//DNA-binding transcription factor activity, RNA polymerase II-specific;GO:0001227//DNA-binding transcription repressor activity, RNA polymerase II-specific;GO:0003677//DNA binding;GO:0003700//DNA-binding transcript…	-
AMY1B	ENSG00000174876	12.1033	7.89237	16.3143	2.0671	1.04761	0.0451132	1	1	103687415	103696454	-	2035	GO:0003824;GO:0004556;GO:0005509;GO:0005576;GO:0005615;GO:0005975;GO:0008152;GO:0009311;GO:0016160;GO:0016787;GO:0016798;GO:0031404;GO:0043169;GO:0046872;GO:0070062	K01176	EC:3.2.1.1	G	KOG2212;35HV1;38FZ6;3BEV2;3CZ5I;3J21Z;480PM;495BU;4M8HM;4MZZS	amylase alpha 1B [Source:HGNC Symbol;Acc:HGNC:475]	277	P0DUB6;P0DTE7;P0DTE8	GO:0005975//carbohydrate metabolic process;GO:0008152//metabolic process;GO:0009311//oligosaccharide metabolic process;	GO:0005576//extracellular region;GO:0005615//extracellular space;GO:0070062//extracellular exosome;	GO:0003824//catalytic activity;GO:0004556//alpha-amylase activity;GO:0005509//calcium ion binding;GO:0016160//amylase activity;GO:0016787//hydrolase activity;GO:0016798//hydrolase activity, acting on glycosyl bonds;GO:0031404//chloride ion binding;GO:0043169//cation binding;GO:0046872//metal ion binding;	ko04973(Carbohydrate digestion and absorption);ko04972(Pancreatic secretion);ko04970(Salivary secretion);ko00500(Starch and sucrose metabolism)
SSR4	ENSG00000180879	1279.21	849.69	1708.73	2.011	1.00791	0.0452984	1	X	153793516	153798499	+	4564	GO:0005783;GO:0005784;GO:0005789;GO:0012505;GO:0016020;GO:0016021;GO:0070062	K04571	-	O;U	KOG4088;35HBX;390X5;3BESQ;3D24Q;3J8HD;489U0;494J6;4MDZQ;4MTYS	signal sequence receptor subunit 4 [Source:HGNC Symbol;Acc:HGNC:11326]	6748	P51571	-	GO:0005783//endoplasmic reticulum;GO:0005784//Sec61 translocon complex;GO:0005789//endoplasmic reticulum membrane;GO:0012505//endomembrane system;GO:0016020//membrane;GO:0016021//integral component of membrane;GO:0070062//extracellular exosome;	-	ko04141(Protein processing in endoplasmic reticulum)
LILRB4	ENSG00000186818	702.878	464.76	940.995	2.02469	1.0177	0.0458812	1	19	54643889	54670359	+	6328	GO:0001968;GO:0002250;GO:0002376;GO:0002507;GO:0002669;GO:0002725;GO:0002774;GO:0005515;GO:0005886;GO:0009986;GO:0016020;GO:0016021;GO:0019903;GO:0030293;GO:0030547;GO:0031623;GO:0032682;GO:0032689;GO:0032691;GO:0032693;GO:0032703;GO:0032714;GO:0032715;GO:0032720;GO:0034185;GO:0042130;GO:0043124;GO:0043378;GO:0043409;GO:0045584;GO:0045591;GO:0045671;GO:0046007;GO:0050860;GO:0061099;GO:0070062;GO:…	K06512	-	S;T	2RU0A;35RBX;3AGBA;3BWZR;3D1DZ;3JFJM;489Q3;4991T;4MPFC;4N8NX	leukocyte immunoglobulin like receptor B4 [Source:HGNC Symbol;Acc:HGNC:6608]	11006	Q8NHJ6;A0A8Q3SHR1	GO:0002250//adaptive immune response;GO:0002376//immune system process;GO:0002507//tolerance induction;GO:0002669//positive regulation of T cell anergy;GO:0002725//negative regulation of T cell cytokine production;GO:0002774//Fc receptor mediated inhibitory signaling pathway;GO:0031623//receptor internalization;GO:0032682//negative regulation of chemokine production;GO:0032689//negative regulatio…	GO:0005886//plasma membrane;GO:0009986//cell surface;GO:0016020//membrane;GO:0016021//integral component of membrane;GO:0070062//extracellular exosome;GO:0098752//integral component of the cytoplasmic side of the plasma membrane;	GO:0001968//fibronectin binding;GO:0005515//protein binding;GO:0019903//protein phosphatase binding;GO:0030293//transmembrane receptor protein tyrosine kinase inhibitor activity;GO:0030547//signaling receptor inhibitor activity;GO:0034185//apolipoprotein binding;	ko04662(B cell receptor signaling pathway);ko04380(Osteoclast differentiation)
HTR6	ENSG00000158748	2.7039	0.878179	4.52963	5.15798	2.36681	0.0463238	1	1	19664875	19680966	+	3800	GO:0004930;GO:0004969;GO:0004993;GO:0005515;GO:0005886;GO:0005887;GO:0005929;GO:0007165;GO:0007186;GO:0007187;GO:0007268;GO:0016020;GO:0016021;GO:0021795;GO:0030425;GO:0030594;GO:0032008;GO:0045202;GO:0098664	K04162	-	O;T	KOG3656;35IB4;38U1K;3BBNB;3D17P;3J2VR;48422;48WWA;4MJ08;4N530	5-hydroxytryptamine receptor 6 [Source:HGNC Symbol;Acc:HGNC:5301]	3362	P50406	GO:0007165//signal transduction;GO:0007186//G protein-coupled receptor signaling pathway;GO:0007187//G protein-coupled receptor signaling pathway, coupled to cyclic nucleotide second messenger;GO:0007268//chemical synaptic transmission;GO:0021795//cerebral cortex cell migration;GO:0032008//positive regulation of TOR signaling;GO:0098664//G protein-coupled serotonin receptor signaling pathway;	GO:0005886//plasma membrane;GO:0005887//integral component of plasma membrane;GO:0005929//cilium;GO:0016020//membrane;GO:0016021//integral component of membrane;GO:0030425//dendrite;GO:0045202//synapse;	GO:0004930//G protein-coupled receptor activity;GO:0004969//histamine receptor activity;GO:0004993//G protein-coupled serotonin receptor activity;GO:0005515//protein binding;GO:0030594//neurotransmitter receptor activity;	ko04726(Serotonergic synapse);ko04080(Neuroactive ligand-receptor interaction);ko04024(cAMP signaling pathway);ko04020(Calcium signaling pathway)
SHISA8	ENSG00000234965	1.31696	0.122715	2.5112	20.4636	4.35499	0.0473404	1	22	41909543	41915074	-	1823	GO:0014069;GO:0016020;GO:0016021;GO:0032281;GO:0032591;GO:0045211;GO:0048172;GO:2000311	-	-	S;U	2R5Y2;35PBA;39T40;3BKZ3;3CY1U;3JBIC;483RI;497ZJ;4MPF8;4N8M6	shisa family member 8 [Source:HGNC Symbol;Acc:HGNC:18351]	440829	B8ZZ34	GO:0048172//regulation of short-term neuronal synaptic plasticity;GO:2000311//regulation of AMPA receptor activity;	GO:0014069//postsynaptic density;GO:0016020//membrane;GO:0016021//integral component of membrane;GO:0032281//AMPA glutamate receptor complex;GO:0032591//dendritic spine membrane;GO:0045211//postsynaptic membrane;	-	-
PRKCG	ENSG00000126583	1.45133	0.10841	2.79424	25.7747	4.68788	0.0489546	1	19	53879190	53907652	+	3964	GO:0000166;GO:0004672;GO:0004674;GO:0004697;GO:0004698;GO:0004712;GO:0005515;GO:0005524;GO:0005634;GO:0005737;GO:0005829;GO:0005886;GO:0005911;GO:0006468;GO:0007268;GO:0007611;GO:0007635;GO:0008270;GO:0009636;GO:0014069;GO:0016020;GO:0016301;GO:0016310;GO:0016740;GO:0018105;GO:0030425;GO:0031397;GO:0032095;GO:0032425;GO:0035556;GO:0042177;GO:0042752;GO:0042995;GO:0043005;GO:0043278;GO:0043524;GO:…	K19663	EC:2.7.11.13	T	KOG0696;35K6U;3AJEW;3BFC2;3CS8B;3JAHF;4829B;492KZ;4MPBQ;4MTZK	protein kinase C gamma [Source:HGNC Symbol;Acc:HGNC:9402]	5582	P05129	GO:0006468//protein phosphorylation;GO:0007268//chemical synaptic transmission;GO:0007611//learning or memory;GO:0007635//chemosensory behavior;GO:0009636//response to toxic substance;GO:0016310//phosphorylation;GO:0018105//peptidyl-serine phosphorylation;GO:0031397//negative regulation of protein ubiquitination;GO:0032095//regulation of response to food;GO:0032425//positive regulation of mismatc…	GO:0005634//nucleus;GO:0005737//cytoplasm;GO:0005829//cytosol;GO:0005886//plasma membrane;GO:0005911//cell-cell junction;GO:0014069//postsynaptic density;GO:0016020//membrane;GO:0030425//dendrite;GO:0042995//cell projection;GO:0043005//neuron projection;GO:0044305//calyx of Held;GO:0045202//synapse;GO:0048471//perinuclear region of cytoplasm;GO:0097060//synaptic membrane;GO:0099523//presynaptic c…	GO:0000166//nucleotide binding;GO:0004672//protein kinase activity;GO:0004674//protein serine/threonine kinase activity;GO:0004697//protein kinase C activity;GO:0004698//calcium-dependent protein kinase C activity;GO:0004712//protein serine/threonine/tyrosine kinase activity;GO:0005515//protein binding;GO:0005524//ATP binding;GO:0008270//zinc ion binding;GO:0016301//kinase activity;GO:0016740//tr…	ko05415(Diabetic cardiomyopathy);ko05231(Choline metabolism in cancer);ko05225(Hepatocellular carcinoma);ko05223(Non-small cell lung cancer);ko05214(Glioma);ko05207(Chemical carcinogenesis - receptor activation);ko05206(MicroRNAs in cancer);ko05205(Proteoglycans in cancer);ko05200(Pathways in cancer);ko05171(Coronavirus disease - COVID-19);ko05170(Human immunodeficiency virus 1 infection);ko05163…
KCP	ENSG00000135253	66.898	39.0934	94.7026	2.42247	1.27648	0.0498825	1	7	128862042	128910719	-	12525	GO:0002244;GO:0005515;GO:0005576;GO:0005615;GO:0030513;GO:0036122;GO:0070700	K24522	-	S;W;V	KOG1216;35JN1;38TEU;3B98U;3CRF5;3JEC6;48827;49902;4MBQP;4N18G	kielin cysteine rich BMP regulator [Source:HGNC Symbol;Acc:HGNC:17585]	375616	Q6ZWJ8	GO:0002244//hematopoietic progenitor cell differentiation;GO:0030513//positive regulation of BMP signaling pathway;	GO:0005576//extracellular region;GO:0005615//extracellular space;	GO:0005515//protein binding;GO:0036122//BMP binding;GO:0070700//BMP receptor binding;	-
SRSF12	ENSG00000154548	16.3683	10.8992	21.8374	2.00357	1.00257	0.0499918	1	6	89095959	89118071	-	4538	GO:0000244;GO:0000381;GO:0000395;GO:0000398;GO:0003676;GO:0003723;GO:0005634;GO:0005654;GO:0005737;GO:0006397;GO:0008380;GO:0016607;GO:0048025;GO:0050733;GO:0051082	K25101	-	H;A	KOG0118;35B6D;39RA0;3BETU;3CX2U;3J89E;48BYF;48W8H;4MAKU;4N2AS	serine and arginine rich splicing factor 12 [Source:HGNC Symbol;Acc:HGNC:21220]	135295	Q8WXF0	GO:0000244//spliceosomal tri-snRNP complex assembly;GO:0000381//regulation of alternative mRNA splicing, via spliceosome;GO:0000395//mRNA 5'-splice site recognition;GO:0000398//mRNA splicing, via spliceosome;GO:0006397//mRNA processing;GO:0008380//RNA splicing;GO:0048025//negative regulation of mRNA splicing, via spliceosome;	GO:0005634//nucleus;GO:0005654//nucleoplasm;GO:0005737//cytoplasm;GO:0016607//nuclear speck;	GO:0003676//nucleic acid binding;GO:0003723//RNA binding;GO:0050733//RS domain binding;GO:0051082//unfolded protein binding;	-
