# Supplementary material for: Transcriptomic and proteomic profiling of pulmonary mucormycosis reveals a failed activation of host immune response
Source: Front Immunol. 2026 Feb 13;17:1732782. doi: 10.3389/fimmu.2026.1732782 (PMC12945811; doi:10.3389/fimmu.2026.1732782)
Supplement: Supplementary file 4 [file Table2.xlsx]

## Sheet: Sheet1
Name	id	baseMean	baseMean_NC	baseMean_MI	foldChange(MI/NC)	log2FoldChange	pval	FDR	Chromosome	Start Site	End Site	Direction	Length	GO	KEGG	EC	eggNOG Class	eggNOG	Description	Entrez_geneID	UniProtAC	BP	CC	MF	Pathway
TMEM100	ENSG00000166292	2745.9	4854.73	637.06	0.131225	-2.92989	1.65703e-09	3.02077e-05	17	55719627	55732121	-	2906	GO:0001525;GO:0001570;GO:0001701;GO:0003197;GO:0003198;GO:0003674;GO:0005515;GO:0005737;GO:0005783;GO:0005886;GO:0007219;GO:0016020;GO:0016021;GO:0030154;GO:0030509;GO:0043204;GO:0043491;GO:0045603;GO:0048471;GO:0050848;GO:0051930;GO:0060842;GO:0071773;GO:2001214	-	-	S;T	2RZCB;35PRP;3A284;3BQPT;3D71B;3JGQ0;48E80;49AUR;4MJ8A;4N6IE	transmembrane protein 100 [Source:HGNC Symbol;Acc:HGNC:25607]	55273	Q9NV29	GO:0001525//angiogenesis;GO:0001570//vasculogenesis;GO:0001701//in utero embryonic development;GO:0003197//endocardial cushion development;GO:0003198//epithelial to mesenchymal transition involved in endocardial cushion formation;GO:0007219//Notch signaling pathway;GO:0030154//cell differentiation;GO:0030509//BMP signaling pathway;GO:0043491//protein kinase B signaling;GO:0045603//positive regula…	GO:0005737//cytoplasm;GO:0005783//endoplasmic reticulum;GO:0005886//plasma membrane;GO:0016020//membrane;GO:0016021//integral component of membrane;GO:0043204//perikaryon;GO:0048471//perinuclear region of cytoplasm;	GO:0003674//molecular_function;GO:0005515//protein binding;	-
SERTM1	ENSG00000180440	61.0112	108.944	13.078	0.120043	-3.05837	1.48799e-07	0.000903807	13	36674020	36697839	+	3099	GO:0005515;GO:0016020;GO:0016021;GO:0043231	-	-	S	2S4A5;35Q5D;3A3VU;3BRYT;3D9PQ;3JHC6;48F9K;49CBE;4MJU9;4N6WX	serine rich and transmembrane domain containing 1 [Source:HGNC Symbol;Acc:HGNC:33792]	400120	A2A2V5	-	GO:0016020//membrane;GO:0016021//integral component of membrane;GO:0043231//intracellular membrane-bounded organelle;	GO:0005515//protein binding;	-
GPA33	ENSG00000143167	90.0063	150.992	29.0203	0.192197	-2.37934	1.97994e-07	0.000903807	1	167052836	167166479	-	2946	GO:0005515;GO:0005886;GO:0005887;GO:0016020;GO:0016021;GO:0038023;GO:0070062	K06790	-	S;T	2QR0Y;35GER;39WV6;3BK5X;3CS9W;3JFN7;48CAX;48ZVN;4MESI;4MUVC	glycoprotein A33 [Source:HGNC Symbol;Acc:HGNC:4445]	10223	Q99795	-	GO:0005886//plasma membrane;GO:0005887//integral component of plasma membrane;GO:0016020//membrane;GO:0016021//integral component of membrane;GO:0070062//extracellular exosome;	GO:0005515//protein binding;GO:0038023//signaling receptor activity;	-
SLC6A4	ENSG00000108576	1806.79	3482.14	131.441	0.0377471	-4.72749	1.98312e-07	0.000903807	17	30194319	30236002	-	6983	GO:0001666;GO:0005326;GO:0005335;GO:0005515;GO:0005768;GO:0005886;GO:0005887;GO:0005925;GO:0006836;GO:0006837;GO:0007420;GO:0007584;GO:0007613;GO:0007623;GO:0008504;GO:0009410;GO:0009636;GO:0010008;GO:0010033;GO:0010628;GO:0012505;GO:0014064;GO:0015293;GO:0015844;GO:0016020;GO:0016021;GO:0017075;GO:0019811;GO:0021941;GO:0022857;GO:0032227;GO:0032355;GO:0035176;GO:0035725;GO:0042310;GO:0042713;GO:…	K05037	-	Z;T;D;P	KOG3659;35H4V;38EMT;3BA4J;3CXF1;3JB3Q;47ZJZ;48Y2D;4MHIE;4MXYM	solute carrier family 6 member 4 [Source:HGNC Symbol;Acc:HGNC:11050]	6532	P31645;B2R7Y7	GO:0001666//response to hypoxia;GO:0006836//neurotransmitter transport;GO:0006837//serotonin transport;GO:0007420//brain development;GO:0007584//response to nutrient;GO:0007613//memory;GO:0007623//circadian rhythm;GO:0009410//response to xenobiotic stimulus;GO:0009636//response to toxic substance;GO:0010033//response to organic substance;GO:0010628//positive regulation of gene expression;GO:00140…	GO:0005768//endosome;GO:0005886//plasma membrane;GO:0005887//integral component of plasma membrane;GO:0005925//focal adhesion;GO:0010008//endosome membrane;GO:0012505//endomembrane system;GO:0016020//membrane;GO:0016021//integral component of membrane;GO:0043005//neuron projection;GO:0045121//membrane raft;GO:0045202//synapse;GO:0070161//anchoring junction;GO:0098793//presynapse;GO:0099055//integ…	GO:0005326//neurotransmitter transmembrane transporter activity;GO:0005335//serotonin:sodium symporter activity;GO:0005515//protein binding;GO:0008504//monoamine transmembrane transporter activity;GO:0015293//symporter activity;GO:0017075//syntaxin-1 binding;GO:0019811//cocaine binding;GO:0022857//transmembrane transporter activity;GO:0042802//identical protein binding;GO:0046872//metal ion bindi…	ko04726(Serotonergic synapse);ko04721(Synaptic vesicle cycle)
GRIA1	ENSG00000155511	156.437	265.508	47.3653	0.178395	-2.48686	1.18354e-06	0.0043152	5	153489615	153813869	+	7538	GO:0001540;GO:0004970;GO:0004971;GO:0005216;GO:0005515;GO:0005768;GO:0005783;GO:0005789;GO:0005886;GO:0006811;GO:0007165;GO:0007215;GO:0007268;GO:0007616;GO:0008021;GO:0008066;GO:0008328;GO:0009986;GO:0012507;GO:0014069;GO:0015276;GO:0016020;GO:0016021;GO:0030165;GO:0030425;GO:0030666;GO:0030672;GO:0031623;GO:0031901;GO:0032281;GO:0032590;GO:0032591;GO:0033116;GO:0034220;GO:0035235;GO:0036477;GO:…	K05197	-	T;P;E;U	KOG1054;35KWW;39MCC;3CNZE;3DEZ0;3J4AV;481EH;491AJ;4MMCQ;4MTMK	glutamate ionotropic receptor AMPA type subunit 1 [Source:HGNC Symbol;Acc:HGNC:4571]	2890	P42261;Q59GL5	GO:0006811//ion transport;GO:0007165//signal transduction;GO:0007215//glutamate receptor signaling pathway;GO:0007268//chemical synaptic transmission;GO:0007616//long-term memory;GO:0031623//receptor internalization;GO:0034220//ion transmembrane transport;GO:0035235//ionotropic glutamate receptor signaling pathway;GO:0060078//regulation of postsynaptic membrane potential;GO:0060292//long-term syn…	GO:0005768//endosome;GO:0005783//endoplasmic reticulum;GO:0005789//endoplasmic reticulum membrane;GO:0005886//plasma membrane;GO:0008021//synaptic vesicle;GO:0008328//ionotropic glutamate receptor complex;GO:0009986//cell surface;GO:0012507//ER to Golgi transport vesicle membrane;GO:0014069//postsynaptic density;GO:0016020//membrane;GO:0016021//integral component of membrane;GO:0030425//dendrite;…	GO:0001540//amyloid-beta binding;GO:0004970//ionotropic glutamate receptor activity;GO:0004971//AMPA glutamate receptor activity;GO:0005216//ion channel activity;GO:0005515//protein binding;GO:0008066//glutamate receptor activity;GO:0015276//ligand-gated ion channel activity;GO:0030165//PDZ domain binding;GO:0038023//signaling receptor activity;GO:0099583//neurotransmitter receptor activity invol…	ko05033(Nicotine addiction);ko05031(Amphetamine addiction);ko05022(Pathways of neurodegeneration - multiple diseases);ko05017(Spinocerebellar ataxia);ko05016(Huntington disease);ko05014(Amyotrophic lateral sclerosis);ko04730(Long-term depression);ko04728(Dopaminergic synapse);ko04724(Glutamatergic synapse);ko04723(Retrograde endocannabinoid signaling);ko04720(Long-term potentiation);ko04713(Circa…
SMAD6	ENSG00000137834	713.749	1172.85	254.652	0.217123	-2.20341	3.93966e-06	0.01197	15	66702236	66782849	+	8556	GO:0000785;GO:0000976;GO:0001657;GO:0003148;GO:0003170;GO:0003180;GO:0003183;GO:0003184;GO:0003281;GO:0003677;GO:0003682;GO:0005515;GO:0005634;GO:0005654;GO:0005667;GO:0005737;GO:0005794;GO:0005829;GO:0006355;GO:0006955;GO:0007179;GO:0007352;GO:0008285;GO:0009653;GO:0010991;GO:0016604;GO:0030154;GO:0030279;GO:0030509;GO:0030512;GO:0030514;GO:0031589;GO:0031625;GO:0032496;GO:0032991;GO:0034616;GO:…	K04677	-	K	KOG3701;35AR4;38NHT;3BEMQ;3CSH9;3J30C;482U7;4946T;4MF9R;4N229	SMAD family member 6 [Source:HGNC Symbol;Acc:HGNC:6772]	4091	O43541	GO:0001657//ureteric bud development;GO:0003148//outflow tract septum morphogenesis;GO:0003170//heart valve development;GO:0003180//aortic valve morphogenesis;GO:0003183//mitral valve morphogenesis;GO:0003184//pulmonary valve morphogenesis;GO:0003281//ventricular septum development;GO:0006355//regulation of transcription, DNA-templated;GO:0006955//immune response;GO:0007179//transforming growth f…	GO:0000785//chromatin;GO:0005634//nucleus;GO:0005654//nucleoplasm;GO:0005667//transcription regulator complex;GO:0005737//cytoplasm;GO:0005794//Golgi apparatus;GO:0005829//cytosol;GO:0016604//nuclear body;GO:0032991//protein-containing complex;GO:0071144//heteromeric SMAD protein complex;	GO:0000976//transcription cis-regulatory region binding;GO:0003677//DNA binding;GO:0003682//chromatin binding;GO:0005515//protein binding;GO:0031625//ubiquitin protein ligase binding;GO:0034713//type I transforming growth factor beta receptor binding;GO:0042802//identical protein binding;GO:0046872//metal ion binding;GO:0070410//co-SMAD binding;GO:0070411//I-SMAD binding;GO:0070412//R-SMAD bindin…	ko04350(TGF-beta signaling pathway)
FFAR4	ENSG00000186188	136.466	229.051	43.8801	0.191573	-2.38403	5.67499e-06	0.0134281	10	93566665	93604480	+	4060	GO:0001818;GO:0004930;GO:0005504;GO:0005515;GO:0005764;GO:0005765;GO:0005768;GO:0005886;GO:0005887;GO:0005929;GO:0006954;GO:0007165;GO:0007186;GO:0007200;GO:0007204;GO:0008289;GO:0008527;GO:0010008;GO:0010827;GO:0016020;GO:0016021;GO:0030139;GO:0030154;GO:0032691;GO:0036321;GO:0042995;GO:0043066;GO:0043950;GO:0045444;GO:0045669;GO:0046879;GO:0050728;GO:0050872;GO:0050873;GO:0050912;GO:0060170;GO:…	K08425	-	S;O;T	KOG3656;35AN4;38H4J;3BBMS;3D0ZN;3J3QF;48116;4908X;4MECQ;4N2W3	free fatty acid receptor 4 [Source:HGNC Symbol;Acc:HGNC:19061]	338557	Q5NUL3;B4DWG6	GO:0001818//negative regulation of cytokine production;GO:0006954//inflammatory response;GO:0007165//signal transduction;GO:0007186//G protein-coupled receptor signaling pathway;GO:0007200//phospholipase C-activating G protein-coupled receptor signaling pathway;GO:0007204//positive regulation of cytosolic calcium ion concentration;GO:0010827//regulation of glucose transmembrane transport;GO:00301…	GO:0005764//lysosome;GO:0005765//lysosomal membrane;GO:0005768//endosome;GO:0005886//plasma membrane;GO:0005887//integral component of plasma membrane;GO:0005929//cilium;GO:0010008//endosome membrane;GO:0016020//membrane;GO:0016021//integral component of membrane;GO:0030139//endocytic vesicle;GO:0042995//cell projection;GO:0060170//ciliary membrane;	GO:0004930//G protein-coupled receptor activity;GO:0005504//fatty acid binding;GO:0005515//protein binding;GO:0008289//lipid binding;GO:0008527//taste receptor activity;GO:1990763//arrestin family protein binding;	-
FABP4	ENSG00000170323	749.287	1235.4	263.169	0.213023	-2.23092	5.89275e-06	0.0134281	8	81478419	81483236	-	1369	GO:0005324;GO:0005504;GO:0005634;GO:0005737;GO:0005811;GO:0005829;GO:0006469;GO:0008289;GO:0009617;GO:0015908;GO:0015909;GO:0036041;GO:0042632;GO:0045892;GO:0050727;GO:0050729;GO:0050872;GO:0050873;GO:0051427;GO:0070062;GO:0071285;GO:0071356;GO:0120162	K08753	-	H;I	KOG4015;35PSJ;3A4HC;3BTCU;3D6HW;3JGP2;48DY0;49AZ4;4MJ5X;4N6U8	fatty acid binding protein 4 [Source:HGNC Symbol;Acc:HGNC:3559]	2167	P15090;E7DVW4	GO:0006469//negative regulation of protein kinase activity;GO:0009617//response to bacterium;GO:0015908//fatty acid transport;GO:0015909//long-chain fatty acid transport;GO:0042632//cholesterol homeostasis;GO:0045892//negative regulation of transcription, DNA-templated;GO:0050727//regulation of inflammatory response;GO:0050729//positive regulation of inflammatory response;GO:0050872//white fat ce…	GO:0005634//nucleus;GO:0005737//cytoplasm;GO:0005811//lipid droplet;GO:0005829//cytosol;GO:0070062//extracellular exosome;	GO:0005324//long-chain fatty acid transporter activity;GO:0005504//fatty acid binding;GO:0008289//lipid binding;GO:0036041//long-chain fatty acid binding;GO:0051427//hormone receptor binding;	ko04923(Regulation of lipolysis in adipocytes);ko03320(PPAR signaling pathway)
COLEC10	ENSG00000184374	19.9309	35.9737	3.88805	0.10808	-3.20983	1.21345e-05	0.0194188	8	118995452	119108455	+	3537	GO:0001867;GO:0002682;GO:0002752;GO:0005515;GO:0005537;GO:0005576;GO:0005581;GO:0005615;GO:0005737;GO:0005794;GO:0006508;GO:0009897;GO:0030246;GO:0042056;GO:0045087;GO:0050918;GO:1903028;GO:1904888;GO:1905370	K10065	-	S;W	KOG4297;35FQN;39TNR;3BGWB;3D2TR;3JE61;488DD;494GC;4MH06;4MZYP	collectin subfamily member 10 [Source:HGNC Symbol;Acc:HGNC:2220]	10584	Q9Y6Z7;A0A024R9J3	GO:0001867//complement activation, lectin pathway;GO:0002682//regulation of immune system process;GO:0002752//cell surface pattern recognition receptor signaling pathway;GO:0006508//proteolysis;GO:0045087//innate immune response;GO:0050918//positive chemotaxis;GO:1903028//positive regulation of opsonization;GO:1904888//cranial skeletal system development;	GO:0005576//extracellular region;GO:0005581//collagen trimer;GO:0005615//extracellular space;GO:0005737//cytoplasm;GO:0005794//Golgi apparatus;GO:0009897//external side of plasma membrane;GO:1905370//serine-type endopeptidase complex;	GO:0005515//protein binding;GO:0005537//mannose binding;GO:0030246//carbohydrate binding;GO:0042056//chemoattractant activity;	-
CHRM1	ENSG00000168539	16.4081	29.8961	2.92011	0.0976753	-3.35586	1.24908e-05	0.0194188	11	62908679	62921807	-	3250	GO:0004435;GO:0004930;GO:0004993;GO:0005515;GO:0005886;GO:0005887;GO:0007165;GO:0007186;GO:0007187;GO:0007197;GO:0007205;GO:0007207;GO:0007213;GO:0007268;GO:0007274;GO:0007399;GO:0014069;GO:0016020;GO:0016021;GO:0016907;GO:0030054;GO:0030425;GO:0030594;GO:0032279;GO:0040012;GO:0043270;GO:0043679;GO:0045202;GO:0045211;GO:0046541;GO:0050890;GO:0060078;GO:0060251;GO:0070161;GO:0090316;GO:0095500;GO:…	K04129	-	M;T	KOG4220;35GN4;38DKH;3BBA2;3CRCK;3JBZI;480MJ;4909V;4MD9X;4N0JM	cholinergic receptor muscarinic 1 [Source:HGNC Symbol;Acc:HGNC:1950]	1128	P11229;Q53XZ3	GO:0007165//signal transduction;GO:0007186//G protein-coupled receptor signaling pathway;GO:0007187//G protein-coupled receptor signaling pathway, coupled to cyclic nucleotide second messenger;GO:0007197//adenylate cyclase-inhibiting G protein-coupled acetylcholine receptor signaling pathway;GO:0007205//protein kinase C-activating G protein-coupled receptor signaling pathway;GO:0007207//phospholi…	GO:0005886//plasma membrane;GO:0005887//integral component of plasma membrane;GO:0014069//postsynaptic density;GO:0016020//membrane;GO:0016021//integral component of membrane;GO:0030054//cell junction;GO:0030425//dendrite;GO:0032279//asymmetric synapse;GO:0043679//axon terminus;GO:0045202//synapse;GO:0045211//postsynaptic membrane;GO:0070161//anchoring junction;GO:0098685//Schaffer collateral - C…	GO:0004435//phosphatidylinositol phospholipase C activity;GO:0004930//G protein-coupled receptor activity;GO:0004993//G protein-coupled serotonin receptor activity;GO:0005515//protein binding;GO:0016907//G protein-coupled acetylcholine receptor activity;GO:0030594//neurotransmitter receptor activity;GO:0099529//neurotransmitter receptor activity involved in regulation of postsynaptic membrane pot…	ko05022(Pathways of neurodegeneration - multiple diseases);ko05010(Alzheimer disease);ko04810(Regulation of actin cytoskeleton);ko04725(Cholinergic synapse);ko04151(PI3K-Akt signaling pathway);ko04080(Neuroactive ligand-receptor interaction);ko04024(cAMP signaling pathway);ko04020(Calcium signaling pathway)
ZBED2	ENSG00000177494	102.607	166.851	38.3634	0.229926	-2.12076	1.27825e-05	0.0194188	3	111592900	111595346	-	2214	GO:0000122;GO:0000785;GO:0000976;GO:0000977;GO:0000981;GO:0001227;GO:0003677;GO:0005634;GO:0006357;GO:0045618;GO:0046872	K24638	-	S	2SQ4N;35IS9;39RIF;3BDRS;3CZUD;3JD89;4805P;48Y5H;4MAWR;4MYN9	zinc finger BED-type containing 2 [Source:HGNC Symbol;Acc:HGNC:20710]	79413	Q9BTP6	GO:0000122//negative regulation of transcription by RNA polymerase II;GO:0006357//regulation of transcription by RNA polymerase II;GO:0045618//positive regulation of keratinocyte differentiation;	GO:0000785//chromatin;GO:0005634//nucleus;	GO:0000976//transcription cis-regulatory region binding;GO:0000977//RNA polymerase II transcription regulatory region sequence-specific DNA binding;GO:0000981//DNA-binding transcription factor activity, RNA polymerase II-specific;GO:0001227//DNA-binding transcription repressor activity, RNA polymerase II-specific;GO:0003677//DNA binding;GO:0046872//metal ion binding;	-
ADRA1A	ENSG00000120907	29.8647	51.7962	7.93327	0.153163	-2.70686	2.25212e-05	0.0293259	8	26748150	26867278	-	6749	GO:0000165;GO:0001985;GO:0001994;GO:0001996;GO:0001997;GO:0003084;GO:0004930;GO:0004935;GO:0004937;GO:0005515;GO:0005634;GO:0005654;GO:0005737;GO:0005829;GO:0005886;GO:0005887;GO:0005901;GO:0006915;GO:0006937;GO:0006939;GO:0007165;GO:0007186;GO:0007200;GO:0007202;GO:0007204;GO:0007267;GO:0007512;GO:0007568;GO:0008217;GO:0008285;GO:0009410;GO:0009725;GO:0010259;GO:0010460;GO:0010507;GO:0010613;GO:…	K04135	-	O;T	KOG3656;35ENR;38EWX;3BB8F;3CVUK;3J6QM;48308;48V6K;4MPI4;4MUS4	adrenoceptor alpha 1A [Source:HGNC Symbol;Acc:HGNC:277]	148	P35348	GO:0000165//MAPK cascade;GO:0001985//negative regulation of heart rate involved in baroreceptor response to increased systemic arterial blood pressure;GO:0001994//norepinephrine-epinephrine vasoconstriction involved in regulation of systemic arterial blood pressure;GO:0001996//positive regulation of heart rate by epinephrine-norepinephrine;GO:0001997//positive regulation of the force of heart con…	GO:0005634//nucleus;GO:0005654//nucleoplasm;GO:0005737//cytoplasm;GO:0005829//cytosol;GO:0005886//plasma membrane;GO:0005887//integral component of plasma membrane;GO:0005901//caveola;GO:0016020//membrane;GO:0016021//integral component of membrane;GO:0030018//Z disc;GO:0030315//T-tubule;GO:0031965//nuclear membrane;GO:0043231//intracellular membrane-bounded organelle;GO:0098691//dopaminergic syna…	GO:0004930//G protein-coupled receptor activity;GO:0004935//adrenergic receptor activity;GO:0004937//alpha1-adrenergic receptor activity;GO:0005515//protein binding;GO:0046982//protein heterodimerization activity;	ko04970(Salivary secretion);ko04270(Vascular smooth muscle contraction);ko04261(Adrenergic signaling in cardiomyocytes);ko04152(AMPK signaling pathway);ko04080(Neuroactive ligand-receptor interaction);ko04022(cGMP-PKG signaling pathway);ko04020(Calcium signaling pathway)
TRHDE	ENSG00000072657	118.044	195.194	40.8931	0.209499	-2.25498	2.59171e-05	0.0314979	12	72087266	72670758	+	12264	GO:0004177;GO:0005737;GO:0005886;GO:0005887;GO:0006508;GO:0007165;GO:0007267;GO:0008217;GO:0008233;GO:0008237;GO:0008270;GO:0016020;GO:0016021;GO:0016787;GO:0016920;GO:0042277;GO:0043171;GO:0046872;GO:0070006;GO:0070062	K01306	EC:3.4.19.6	O;E	KOG1046;35NB8;38CFG;3BD0T;3CUKR;3J431;480FP;490Q0;4M9CU;4N18M	thyrotropin releasing hormone degrading enzyme [Source:HGNC Symbol;Acc:HGNC:30748]	29953	Q9UKU6	GO:0006508//proteolysis;GO:0007165//signal transduction;GO:0007267//cell-cell signaling;GO:0008217//regulation of blood pressure;GO:0043171//peptide catabolic process;	GO:0005737//cytoplasm;GO:0005886//plasma membrane;GO:0005887//integral component of plasma membrane;GO:0016020//membrane;GO:0016021//integral component of membrane;GO:0070062//extracellular exosome;	GO:0004177//aminopeptidase activity;GO:0008233//peptidase activity;GO:0008237//metallopeptidase activity;GO:0008270//zinc ion binding;GO:0016787//hydrolase activity;GO:0016920//pyroglutamyl-peptidase activity;GO:0042277//peptide binding;GO:0046872//metal ion binding;GO:0070006//metalloaminopeptidase activity;	-
UPK3B	ENSG00000243566	344.082	566.346	121.819	0.215097	-2.21694	3.19411e-05	0.0363929	7	76510525	76516522	+	2564	GO:0005886;GO:0010629;GO:0016020;GO:0016021	-	-	S	2RZJD;35RVV;3A1FJ;3BQ2N;3CVZ9;3J88P;4877S;492IP;4MIZJ;4N3P4	uroplakin 3B [Source:HGNC Symbol;Acc:HGNC:21444]	105375355	Q9BT76	GO:0010629//negative regulation of gene expression;	GO:0005886//plasma membrane;GO:0016020//membrane;GO:0016021//integral component of membrane;	-	-
PTPN5	ENSG00000110786	16.7549	29.8742	3.63565	0.121699	-3.03861	3.74827e-05	0.0373555	11	18727928	18792721	-	5497	GO:0001784;GO:0004721;GO:0004725;GO:0005515;GO:0005654;GO:0005783;GO:0005789;GO:0005829;GO:0005886;GO:0006470;GO:0007165;GO:0016020;GO:0016021;GO:0016311;GO:0016787;GO:0016791;GO:0019901;GO:0030054;GO:0035335	K18018	EC:3.1.3.48	T	KOG0789;35G4Z;38B89;3BF0Z;3D24S;3JC92;488T8;4952Z;4MD97;4MT0Y	protein tyrosine phosphatase non-receptor type 5 [Source:HGNC Symbol;Acc:HGNC:9657]	84867	P54829;Q86TL3	GO:0006470//protein dephosphorylation;GO:0007165//signal transduction;GO:0016311//dephosphorylation;GO:0035335//peptidyl-tyrosine dephosphorylation;	GO:0005654//nucleoplasm;GO:0005783//endoplasmic reticulum;GO:0005789//endoplasmic reticulum membrane;GO:0005829//cytosol;GO:0005886//plasma membrane;GO:0016020//membrane;GO:0016021//integral component of membrane;GO:0030054//cell junction;	GO:0001784//phosphotyrosine residue binding;GO:0004721//phosphoprotein phosphatase activity;GO:0004725//protein tyrosine phosphatase activity;GO:0005515//protein binding;GO:0016787//hydrolase activity;GO:0016791//phosphatase activity;GO:0019901//protein kinase binding;	ko04010(MAPK signaling pathway)
HTR3C	ENSG00000178084	17.799	31.9085	3.68947	0.115626	-3.11246	3.92553e-05	0.0373555	3	184053047	184060673	+	1699	GO:0004888;GO:0005216;GO:0005230;GO:0005231;GO:0005515;GO:0005886;GO:0005887;GO:0006811;GO:0007165;GO:0007210;GO:0007268;GO:0016020;GO:0016021;GO:0022850;GO:0030594;GO:0034220;GO:0042391;GO:0043005;GO:0045202;GO:0050877;GO:0060078;GO:0060079;GO:0098662;GO:0098794;GO:1904315;GO:1904602	K04819	-	T;U	KOG3645;35P1Y;39ZB5;3BN6N;3D321;3J7NH;482S6;497JS;4M9F6;4MSKR	5-hydroxytryptamine receptor 3C [Source:HGNC Symbol;Acc:HGNC:24003]	170572	Q8WXA8	GO:0006811//ion transport;GO:0007165//signal transduction;GO:0007210//serotonin receptor signaling pathway;GO:0007268//chemical synaptic transmission;GO:0034220//ion transmembrane transport;GO:0042391//regulation of membrane potential;GO:0050877//nervous system process;GO:0060078//regulation of postsynaptic membrane potential;GO:0060079//excitatory postsynaptic potential;GO:0098662//inorganic cat…	GO:0005886//plasma membrane;GO:0005887//integral component of plasma membrane;GO:0016020//membrane;GO:0016021//integral component of membrane;GO:0043005//neuron projection;GO:0045202//synapse;GO:0098794//postsynapse;GO:1904602//serotonin-activated cation-selective channel complex;	GO:0004888//transmembrane signaling receptor activity;GO:0005216//ion channel activity;GO:0005230//extracellular ligand-gated ion channel activity;GO:0005231//excitatory extracellular ligand-gated ion channel activity;GO:0005515//protein binding;GO:0022850//serotonin-gated cation-selective channel activity;GO:0030594//neurotransmitter receptor activity;GO:1904315//transmitter-gated ion channel ac…	ko04742(Taste transduction);ko04726(Serotonergic synapse)
GDF10	ENSG00000266524	163.294	265.398	61.1893	0.230556	-2.11681	4.09825e-05	0.0373555	10	47300197	47313577	+	2677	GO:0001501;GO:0001503;GO:0001649;GO:0005125;GO:0005576;GO:0005615;GO:0007179;GO:0008083;GO:0010862;GO:0021549;GO:0030278;GO:0042698;GO:0045444;GO:0045668;GO:0045669;GO:0060395;GO:0062023;GO:0071559	K22674	-	M;T	KOG3900;35A2G;38DMU;3BKR2;3D02R;3J39D;47Z6H;494ZN;4M655;4MVDF	growth differentiation factor 10 [Source:HGNC Symbol;Acc:HGNC:4215]	2662	P55107	GO:0001501//skeletal system development;GO:0001503//ossification;GO:0001649//osteoblast differentiation;GO:0007179//transforming growth factor beta receptor signaling pathway;GO:0010862//positive regulation of pathway-restricted SMAD protein phosphorylation;GO:0021549//cerebellum development;GO:0030278//regulation of ossification;GO:0042698//ovulation cycle;GO:0045444//fat cell differentiation;GO…	GO:0005576//extracellular region;GO:0005615//extracellular space;GO:0062023//collagen-containing extracellular matrix;	GO:0005125//cytokine activity;GO:0008083//growth factor activity;	ko04060(Cytokine-cytokine receptor interaction)
NCKAP5	ENSG00000176771	424.495	681.828	167.162	0.245168	-2.02816	4.72235e-05	0.0391311	2	132671788	133568463	-	9558	GO:0001578;GO:0005575;GO:0007019;GO:0008150;GO:0035371	-	-	S	2QWN7;35KEY;39R77;3BENW;3D24D;3J6HE;486ZG;4909U;4M64R;4MY8V	NCK associated protein 5 [Source:HGNC Symbol;Acc:HGNC:29847]	344148	O14513	GO:0001578//microtubule bundle formation;GO:0007019//microtubule depolymerization;GO:0008150//biological_process;	GO:0005575//cellular_component;GO:0035371//microtubule plus-end;	-	-
PCOLCE2	ENSG00000163710	362.115	552.133	172.097	0.311695	-1.68179	5.26472e-05	0.0402303	3	142815922	142889206	-	3533	GO:0005515;GO:0005518;GO:0005576;GO:0008201;GO:0010952;GO:0016504;GO:1990830	K24361	-	O;T	2QRMG;35K2F;38E86;3BK5F;3CW0R;3J627;487ZI;48XSR;4MGA0;4N44G	procollagen C-endopeptidase enhancer 2 [Source:HGNC Symbol;Acc:HGNC:8739]	26577	Q9UKZ9	GO:0010952//positive regulation of peptidase activity;GO:1990830//cellular response to leukemia inhibitory factor;	GO:0005576//extracellular region;	GO:0005515//protein binding;GO:0005518//collagen binding;GO:0008201//heparin binding;GO:0016504//peptidase activator activity;	-
ADRB1	ENSG00000043591	190.913	308.995	72.8312	0.235703	-2.08496	5.36056e-05	0.0402303	10	114043866	114046904	+	3039	GO:0001996;GO:0001997;GO:0002024;GO:0002025;GO:0004930;GO:0004935;GO:0004939;GO:0004940;GO:0005085;GO:0005515;GO:0005768;GO:0005769;GO:0005886;GO:0005887;GO:0007165;GO:0007186;GO:0007189;GO:0007190;GO:0009409;GO:0016020;GO:0016021;GO:0030165;GO:0031649;GO:0031694;GO:0040015;GO:0042596;GO:0043547;GO:0045187;GO:0045823;GO:0046982;GO:0050873;GO:0060078;GO:0071880;GO:0098685;GO:0099579;GO:0120162	K04141	-	O;T	KOG3656;35DDY;392GI;3BEIZ;3CVYA;3J7NX;47ZVR;48W96;4MG8N;4MXCD	adrenoceptor beta 1 [Source:HGNC Symbol;Acc:HGNC:285]	153	P08588	GO:0001996//positive regulation of heart rate by epinephrine-norepinephrine;GO:0001997//positive regulation of the force of heart contraction by epinephrine-norepinephrine;GO:0002024//diet induced thermogenesis;GO:0002025//norepinephrine-epinephrine-mediated vasodilation involved in regulation of systemic arterial blood pressure;GO:0007165//signal transduction;GO:0007186//G protein-coupled recept…	GO:0005768//endosome;GO:0005769//early endosome;GO:0005886//plasma membrane;GO:0005887//integral component of plasma membrane;GO:0016020//membrane;GO:0016021//integral component of membrane;GO:0098685//Schaffer collateral - CA1 synapse;	GO:0004930//G protein-coupled receptor activity;GO:0004935//adrenergic receptor activity;GO:0004939//beta-adrenergic receptor activity;GO:0004940//beta1-adrenergic receptor activity;GO:0005085//guanyl-nucleotide exchange factor activity;GO:0005515//protein binding;GO:0030165//PDZ domain binding;GO:0031694//alpha-2A adrenergic receptor binding;GO:0046982//protein heterodimerization activity;GO:009…	ko05414(Dilated cardiomyopathy);ko05207(Chemical carcinogenesis - receptor activation);ko04970(Salivary secretion);ko04924(Renin secretion);ko04923(Regulation of lipolysis in adipocytes);ko04540(Gap junction);ko04261(Adrenergic signaling in cardiomyocytes);ko04080(Neuroactive ligand-receptor interaction);ko04024(cAMP signaling pathway);ko04022(cGMP-PKG signaling pathway);ko04020(Calcium signaling…
AGER	ENSG00000204305	5494.97	8735.03	2254.91	0.258146	-1.95374	5.51705e-05	0.0402303	6	32180968	32184322	-	2075	GO:0001540;GO:0001650;GO:0001666;GO:0001774;GO:0001914;GO:0001934;GO:0004888;GO:0005044;GO:0005515;GO:0005576;GO:0005886;GO:0005887;GO:0006897;GO:0006954;GO:0007166;GO:0007611;GO:0009611;GO:0009986;GO:0010255;GO:0014002;GO:0016020;GO:0016021;GO:0016324;GO:0030054;GO:0031175;GO:0032693;GO:0032722;GO:0032731;GO:0032735;GO:0032755;GO:0032760;GO:0034116;GO:0038023;GO:0042104;GO:0042802;GO:0043507;GO:…	K19722	-	S;T	2SQ8N;35H71;39SDF;3BKU9;3CWGK;3J2VJ;483QE;493B0;4MF4A;4N1A2	advanced glycosylation end-product specific receptor [Source:HGNC Symbol;Acc:HGNC:320]	177	Q15109;A0A1U9X785;B4DNX3	GO:0001666//response to hypoxia;GO:0001774//microglial cell activation;GO:0001914//regulation of T cell mediated cytotoxicity;GO:0001934//positive regulation of protein phosphorylation;GO:0006897//endocytosis;GO:0006954//inflammatory response;GO:0007166//cell surface receptor signaling pathway;GO:0007611//learning or memory;GO:0009611//response to wounding;GO:0010255//glucose mediated signaling p…	GO:0001650//fibrillar center;GO:0005576//extracellular region;GO:0005886//plasma membrane;GO:0005887//integral component of plasma membrane;GO:0009986//cell surface;GO:0016020//membrane;GO:0016021//integral component of membrane;GO:0016324//apical plasma membrane;GO:0030054//cell junction;GO:0098794//postsynapse;	GO:0001540//amyloid-beta binding;GO:0004888//transmembrane signaling receptor activity;GO:0005044//scavenger receptor activity;GO:0005515//protein binding;GO:0038023//signaling receptor activity;GO:0042802//identical protein binding;GO:0044548//S100 protein binding;GO:0044877//protein-containing complex binding;GO:0050785//advanced glycation end-product receptor activity;GO:0060090//molecular ada…	ko05417(Lipid and atherosclerosis);ko05415(Diabetic cardiomyopathy);ko05022(Pathways of neurodegeneration - multiple diseases);ko05010(Alzheimer disease);ko04933(AGE-RAGE signaling pathway in diabetic complications);ko04613(Neutrophil extracellular trap formation)
WIF1	ENSG00000156076	1387.65	2195.78	579.526	0.263927	-1.92179	6.79372e-05	0.0476344	12	65050626	65121305	-	2107	GO:0005102;GO:0005515;GO:0005576;GO:0007165;GO:0009986;GO:0016055;GO:0017147;GO:0030178;GO:0045600;GO:0048856	K01691	-	T;L	KOG1225;35NE0;39R85;3BF5J;3CTRR;3J6X9;4809T;494QM;4MISN;4N3MS	WNT inhibitory factor 1 [Source:HGNC Symbol;Acc:HGNC:18081]	11197	Q9Y5W5	GO:0007165//signal transduction;GO:0016055//Wnt signaling pathway;GO:0030178//negative regulation of Wnt signaling pathway;GO:0045600//positive regulation of fat cell differentiation;GO:0048856//anatomical structure development;	GO:0005576//extracellular region;GO:0009986//cell surface;	GO:0005102//signaling receptor binding;GO:0005515//protein binding;GO:0017147//Wnt-protein binding;	ko04310(Wnt signaling pathway)
BMPER	ENSG00000164619	114.876	186.087	43.6658	0.234653	-2.0914	8.93931e-05	0.0603569	7	33904308	34156427	+	7990	GO:0001568;GO:0001657;GO:0002043;GO:0005515;GO:0005576;GO:0005615;GO:0007182;GO:0010594;GO:0030509;GO:0030514;GO:0031012;GO:0032880;GO:0042118;GO:0045765;GO:0048839;GO:0060393;GO:0070374;GO:1903672	K24517	-	S;W;V	KOG1216;35E8W;38TEU;3B98U;3CRF5;3J8JI;4862J;490BE;4MAW7;4MZKC	BMP binding endothelial regulator [Source:HGNC Symbol;Acc:HGNC:24154]	168667	Q8N8U9;A0A090N7U6	GO:0001568//blood vessel development;GO:0001657//ureteric bud development;GO:0002043//blood vessel endothelial cell proliferation involved in sprouting angiogenesis;GO:0007182//common-partner SMAD protein phosphorylation;GO:0010594//regulation of endothelial cell migration;GO:0030509//BMP signaling pathway;GO:0030514//negative regulation of BMP signaling pathway;GO:0032880//regulation of protein …	GO:0005576//extracellular region;GO:0005615//extracellular space;GO:0031012//extracellular matrix;	GO:0005515//protein binding;	-
GCOM1	ENSG00000137878	202.336	325.251	79.4212	0.244184	-2.03396	9.49668e-05	0.0605232	15	57591908	57714745	+	10302	GO:0005634;GO:0016591;GO:0035556	K22031	-	S	2QSEE;359N7;38FT3;3BCQ3;3CVI4;3J93V;488BE;491DW;4MG6K;4N7V3	GCOM1, MYZAP-POLR2M combined locus [Source:HGNC Symbol;Acc:HGNC:26424]	145781	P0CAP1	GO:0035556//intracellular signal transduction;	GO:0005634//nucleus;GO:0016591//RNA polymerase II, holoenzyme;	-	-
CDH13	ENSG00000140945	160.723	260.979	60.4658	0.231688	-2.10975	9.64798e-05	0.0605232	16	82626965	83800640	+	11025	GO:0001938;GO:0001954;GO:0002040;GO:0005509;GO:0005515;GO:0005576;GO:0005615;GO:0005737;GO:0005886;GO:0005901;GO:0005925;GO:0007155;GO:0007156;GO:0007162;GO:0007266;GO:0008285;GO:0009897;GO:0016020;GO:0016339;GO:0016342;GO:0016601;GO:0030032;GO:0030100;GO:0030169;GO:0030335;GO:0031225;GO:0042058;GO:0042802;GO:0042803;GO:0043005;GO:0043542;GO:0043616;GO:0045296;GO:0045944;GO:0046872;GO:0048661;GO:…	K06808	-	S	KOG3594;35G32;39RI4;3BBDH;3D26X;3J81Q;48BBQ;498UW;4MG7E;4N0YG	cadherin 13 [Source:HGNC Symbol;Acc:HGNC:1753]	1012	P55290	GO:0001938//positive regulation of endothelial cell proliferation;GO:0001954//positive regulation of cell-matrix adhesion;GO:0002040//sprouting angiogenesis;GO:0007155//cell adhesion;GO:0007156//homophilic cell adhesion via plasma membrane adhesion molecules;GO:0007162//negative regulation of cell adhesion;GO:0007266//Rho protein signal transduction;GO:0008285//negative regulation of cell populat…	GO:0005576//extracellular region;GO:0005615//extracellular space;GO:0005737//cytoplasm;GO:0005886//plasma membrane;GO:0005901//caveola;GO:0005925//focal adhesion;GO:0009897//external side of plasma membrane;GO:0016020//membrane;GO:0016342//catenin complex;GO:0031225//anchored component of membrane;GO:0043005//neuron projection;GO:0062023//collagen-containing extracellular matrix;GO:0070062//extra…	GO:0005509//calcium ion binding;GO:0005515//protein binding;GO:0030169//low-density lipoprotein particle binding;GO:0042802//identical protein binding;GO:0042803//protein homodimerization activity;GO:0045296//cadherin binding;GO:0046872//metal ion binding;GO:0055100//adiponectin binding;GO:0071813//lipoprotein particle binding;	-
ITLN2	ENSG00000158764	88.4011	148.617	28.1855	0.189652	-2.39857	9.95994e-05	0.0605232	1	160945025	160954809	-	1646	GO:0005576;GO:0005615;GO:0030246;GO:0046872;GO:0070492	K17527	-	S;O	2QU6C;35FJD;39EE5;3BI2K;3D1MQ;3J4SC;486GW;4905R;4M78A;4MUT0	intelectin 2 [Source:HGNC Symbol;Acc:HGNC:20599]	142683	Q8WWU7	-	GO:0005576//extracellular region;GO:0005615//extracellular space;	GO:0030246//carbohydrate binding;GO:0046872//metal ion binding;GO:0070492//oligosaccharide binding;	-
CLIC5	ENSG00000112782	2419.32	3823.88	1014.77	0.265376	-1.91389	0.000107391	0.063153	6	45880827	46080348	-	10432	GO:0005244;GO:0005254;GO:0005515;GO:0005737;GO:0005794;GO:0005815;GO:0005856;GO:0005886;GO:0005938;GO:0006811;GO:0006821;GO:0007565;GO:0007601;GO:0007605;GO:0015629;GO:0016020;GO:0016021;GO:0016324;GO:0032421;GO:0034220;GO:0034707;GO:0034765;GO:0050896;GO:0070062;GO:1902476	K05025	-	O;P	KOG1422;35I1U;38DYR;3B9F7;3CTK9;3J70N;482YD;48W3F;4M7T0;4N214	chloride intracellular channel 5 [Source:HGNC Symbol;Acc:HGNC:13517]	53405	Q9NZA1;Q53G01	GO:0006811//ion transport;GO:0006821//chloride transport;GO:0007565//female pregnancy;GO:0007601//visual perception;GO:0007605//sensory perception of sound;GO:0034220//ion transmembrane transport;GO:0034765//regulation of ion transmembrane transport;GO:0050896//response to stimulus;GO:1902476//chloride transmembrane transport;	GO:0005737//cytoplasm;GO:0005794//Golgi apparatus;GO:0005815//microtubule organizing center;GO:0005856//cytoskeleton;GO:0005886//plasma membrane;GO:0005938//cell cortex;GO:0015629//actin cytoskeleton;GO:0016020//membrane;GO:0016021//integral component of membrane;GO:0016324//apical plasma membrane;GO:0032421//stereocilium bundle;GO:0034707//chloride channel complex;GO:0070062//extracellular exoso…	GO:0005244//voltage-gated ion channel activity;GO:0005254//chloride channel activity;GO:0005515//protein binding;	-
GPM6A	ENSG00000150625	431.254	681.687	180.82	0.265254	-1.91456	0.000137093	0.0752184	4	175632934	176002664	-	6553	GO:0001764;GO:0003407;GO:0005262;GO:0005515;GO:0005886;GO:0007399;GO:0007416;GO:0009617;GO:0016020;GO:0016021;GO:0030175;GO:0030424;GO:0030426;GO:0031175;GO:0042995;GO:0043005;GO:0043025;GO:0043197;GO:0044295;GO:0045202;GO:0048812;GO:0048863;GO:0050807;GO:0051491;GO:0070062;GO:0070588;GO:0098978;GO:0099059;GO:1903561	-	-	S	KOG4800;359CD;38GNF;3BGG2;3CS6S;3J63M;482GK;4930E;4MHWB;4N2IA	glycoprotein M6A [Source:HGNC Symbol;Acc:HGNC:4460]	2823	P51674	GO:0001764//neuron migration;GO:0003407//neural retina development;GO:0007399//nervous system development;GO:0007416//synapse assembly;GO:0009617//response to bacterium;GO:0031175//neuron projection development;GO:0048812//neuron projection morphogenesis;GO:0048863//stem cell differentiation;GO:0050807//regulation of synapse organization;GO:0051491//positive regulation of filopodium assembly;GO:0…	GO:0005886//plasma membrane;GO:0016020//membrane;GO:0016021//integral component of membrane;GO:0030175//filopodium;GO:0030424//axon;GO:0030426//growth cone;GO:0042995//cell projection;GO:0043005//neuron projection;GO:0043025//neuronal cell body;GO:0043197//dendritic spine;GO:0044295//axonal growth cone;GO:0045202//synapse;GO:0070062//extracellular exosome;GO:0098978//glutamatergic synapse;GO:0099…	GO:0005262//calcium channel activity;GO:0005515//protein binding;	-
TMEM132C	ENSG00000181234	34.4345	57.6173	11.2518	0.195286	-2.35634	0.000143152	0.0752184	12	128267170	128707911	+	5176	GO:0003674;GO:0005575;GO:0008150;GO:0016020;GO:0016021	K17599	-	S;O;J;I	KOG4789;35A7G;38H28;3B9Z0;3CS00;3J51Z;485A1;48VK7;4M8AM;4MVYW	transmembrane protein 132C [Source:HGNC Symbol;Acc:HGNC:25436]	92293	Q8N3T6	GO:0008150//biological_process;	GO:0005575//cellular_component;GO:0016020//membrane;GO:0016021//integral component of membrane;	GO:0003674//molecular_function;	-
STXBP6	ENSG00000168952	318.367	497.269	139.464	0.280459	-1.83414	0.000146774	0.0752184	14	24809454	25050147	-	8119	GO:0000145;GO:0005546;GO:0005737;GO:0005886;GO:0005912;GO:0006887;GO:0006893;GO:0016020;GO:0035493;GO:0035542;GO:0045920;GO:0098609;GO:0098641	K08519	-	T;U	KOG1983;35NIW;38HRS;3BEH0;3D2MN;3J812;483RJ;490HA;4MI8A;4MSYV	syntaxin binding protein 6 [Source:HGNC Symbol;Acc:HGNC:19666]	29091	Q8NFX7	GO:0006887//exocytosis;GO:0006893//Golgi to plasma membrane transport;GO:0035493//SNARE complex assembly;GO:0035542//regulation of SNARE complex assembly;GO:0045920//negative regulation of exocytosis;GO:0098609//cell-cell adhesion;	GO:0000145//exocyst;GO:0005737//cytoplasm;GO:0005886//plasma membrane;GO:0005912//adherens junction;GO:0016020//membrane;	GO:0005546//phosphatidylinositol-4,5-bisphosphate binding;GO:0098641//cadherin binding involved in cell-cell adhesion;	-
TYRP1	ENSG00000107165	63.3217	103.463	23.1801	0.224042	-2.15816	0.000152665	0.0752184	9	12685439	12710285	+	3736	GO:0004497;GO:0004503;GO:0005515;GO:0005737;GO:0006582;GO:0010008;GO:0016020;GO:0016021;GO:0016491;GO:0030318;GO:0030669;GO:0031410;GO:0032438;GO:0033162;GO:0042438;GO:0042470;GO:0042802;GO:0042803;GO:0043438;GO:0043473;GO:0046872;GO:0048023;GO:0097708	K00506	EC:1.14.18.-	S;Q	2QRNA;35HMX;39R7T;3BG6W;3CW4D;3JDSC;484X9;491XK;4MBBE;4MS2K	tyrosinase related protein 1 [Source:HGNC Symbol;Acc:HGNC:12450]	7306	P17643	GO:0006582//melanin metabolic process;GO:0030318//melanocyte differentiation;GO:0032438//melanosome organization;GO:0042438//melanin biosynthetic process;GO:0043438//acetoacetic acid metabolic process;GO:0043473//pigmentation;GO:0048023//positive regulation of melanin biosynthetic process;	GO:0005737//cytoplasm;GO:0010008//endosome membrane;GO:0016020//membrane;GO:0016021//integral component of membrane;GO:0030669//clathrin-coated endocytic vesicle membrane;GO:0031410//cytoplasmic vesicle;GO:0033162//melanosome membrane;GO:0042470//melanosome;GO:0097708//intracellular vesicle;	GO:0004497//monooxygenase activity;GO:0004503//tyrosinase activity;GO:0005515//protein binding;GO:0016491//oxidoreductase activity;GO:0042802//identical protein binding;GO:0042803//protein homodimerization activity;GO:0046872//metal ion binding;	ko04916(Melanogenesis);ko00350(Tyrosine metabolism)
GPC3	ENSG00000147257	1177.85	1850.47	505.233	0.273029	-1.87287	0.000179097	0.0859195	X	133535745	133987100	-	3281	GO:0001658;GO:0001822;GO:0005515;GO:0005764;GO:0005788;GO:0005796;GO:0005886;GO:0007224;GO:0008285;GO:0009617;GO:0009653;GO:0009887;GO:0009948;GO:0009966;GO:0009986;GO:0010171;GO:0010466;GO:0016020;GO:0016477;GO:0030282;GO:0030316;GO:0030324;GO:0030414;GO:0030513;GO:0031225;GO:0031226;GO:0035116;GO:0040008;GO:0042074;GO:0043202;GO:0045732;GO:0045807;GO:0045879;GO:0045880;GO:0045926;GO:0046326;GO:…	K08109	-	M;T	KOG3821;35BTI;38D4C;3B942;3CXKE;3J3ER;484V4;48Z3E;4MMHV;4N41U	glypican 3 [Source:HGNC Symbol;Acc:HGNC:4451]	2719	P51654;Q53H15;I6QTG3	GO:0001658//branching involved in ureteric bud morphogenesis;GO:0001822//kidney development;GO:0007224//smoothened signaling pathway;GO:0008285//negative regulation of cell population proliferation;GO:0009617//response to bacterium;GO:0009653//anatomical structure morphogenesis;GO:0009887//animal organ morphogenesis;GO:0009948//anterior/posterior axis specification;GO:0009966//regulation of signa…	GO:0005764//lysosome;GO:0005788//endoplasmic reticulum lumen;GO:0005796//Golgi lumen;GO:0005886//plasma membrane;GO:0009986//cell surface;GO:0016020//membrane;GO:0031225//anchored component of membrane;GO:0031226//intrinsic component of plasma membrane;GO:0043202//lysosomal lumen;GO:0046658//anchored component of plasma membrane;GO:0062023//collagen-containing extracellular matrix;	GO:0005515//protein binding;GO:0030414//peptidase inhibitor activity;GO:0060422//peptidyl-dipeptidase inhibitor activity;	ko05205(Proteoglycans in cancer)
SOSTDC1	ENSG00000171243	131.798	238.508	25.0885	0.10519	-3.24893	0.000214958	0.0934277	7	16461481	16530580	-	2473	GO:0005576;GO:0005615;GO:0007389;GO:0010454;GO:0016055;GO:0030178;GO:0030509;GO:0030514;GO:0031069;GO:0036122;GO:0042475;GO:0045165;GO:0045662;GO:0060070;GO:0060648;GO:0072148;GO:0090090;GO:0098821;GO:2000016	K25738	-	S;T	2QV5G;35NU2;39TBZ;3BFXW;3CXGH;3JBD5;489RB;491QD;4MEV7;4MSH0	sclerostin domain containing 1 [Source:HGNC Symbol;Acc:HGNC:21748]	25928	Q6X4U4;A4D125	GO:0007389//pattern specification process;GO:0010454//negative regulation of cell fate commitment;GO:0016055//Wnt signaling pathway;GO:0030178//negative regulation of Wnt signaling pathway;GO:0030509//BMP signaling pathway;GO:0030514//negative regulation of BMP signaling pathway;GO:0031069//hair follicle morphogenesis;GO:0042475//odontogenesis of dentin-containing tooth;GO:0045165//cell fate comm…	GO:0005576//extracellular region;GO:0005615//extracellular space;	GO:0036122//BMP binding;GO:0098821//BMP receptor activity;	-
SH3GL3	ENSG00000140600	21.3029	34.9206	7.68528	0.220079	-2.18391	0.000215817	0.0934277	15	83447228	83618743	+	3363	GO:0001669;GO:0005515;GO:0005737;GO:0005768;GO:0005769;GO:0006897;GO:0007165;GO:0007417;GO:0008022;GO:0008289;GO:0016020;GO:0016191;GO:0031901;GO:0042802;GO:0045202;GO:0045666;GO:0098793;GO:0098845;GO:0098978;GO:0099092;GO:1900186;GO:2000369	K11247	-	T;K	KOG1118;35MRE;38BW6;3BDN2;3CX6Q;3J312;482ZA;492R8;4MQ06;4MSDS	SH3 domain containing GRB2 like 3, endophilin A3 [Source:HGNC Symbol;Acc:HGNC:10832]	6457	Q99963	GO:0006897//endocytosis;GO:0007165//signal transduction;GO:0007417//central nervous system development;GO:0016191//synaptic vesicle uncoating;GO:0045666//positive regulation of neuron differentiation;GO:1900186//negative regulation of clathrin-dependent endocytosis;GO:2000369//regulation of clathrin-dependent endocytosis;	GO:0001669//acrosomal vesicle;GO:0005737//cytoplasm;GO:0005768//endosome;GO:0005769//early endosome;GO:0016020//membrane;GO:0031901//early endosome membrane;GO:0045202//synapse;GO:0098793//presynapse;GO:0098845//postsynaptic endosome;GO:0098978//glutamatergic synapse;GO:0099092//postsynaptic density, intracellular component;	GO:0005515//protein binding;GO:0008022//protein C-terminus binding;GO:0008289//lipid binding;GO:0042802//identical protein binding;	ko04144(Endocytosis)
MYZAP	ENSG00000263155	105.497	160.772	50.2216	0.312378	-1.67864	0.000216448	0.0934277	15	57591904	57685364	+	2598	GO:0005515;GO:0005737;GO:0005856;GO:0005886;GO:0016020;GO:0030018;GO:0030864;GO:0031234;GO:0031674;GO:0035556;GO:0070161	K22031	-	S;Z	2QSEE;359N7;38FT3;3BCQ3;3CVI4;3J93V;488BE;491DW;4MG6K;4N2K1	myocardial zonula adherens protein [Source:HGNC Symbol;Acc:HGNC:43444]	100820829	P0CAP1;A0A024R5W4	GO:0035556//intracellular signal transduction;	GO:0005737//cytoplasm;GO:0005856//cytoskeleton;GO:0005886//plasma membrane;GO:0016020//membrane;GO:0030018//Z disc;GO:0030864//cortical actin cytoskeleton;GO:0031234//extrinsic component of cytoplasmic side of plasma membrane;GO:0031674//I band;GO:0070161//anchoring junction;	GO:0005515//protein binding;	-
CLDN18	ENSG00000066405	6689.95	10504	2875.89	0.27379	-1.86886	0.000269994	0.108521	3	137998735	138033655	+	3715	GO:0005198;GO:0005515;GO:0005886;GO:0005923;GO:0007155;GO:0016020;GO:0016021;GO:0016338;GO:0034504;GO:0042802;GO:0045471;GO:0045779;GO:0048565;GO:0070161;GO:0070830;GO:0071847;GO:1900181;GO:2001205	K06087	-	S;T;U	2QTRB;35C1X;38EUJ;3BGJK;3CW7U;3JAUG;47ZS1;48Z05;4MGWD;4N9FF	claudin 18 [Source:HGNC Symbol;Acc:HGNC:2039]	51208	P56856	GO:0007155//cell adhesion;GO:0016338//calcium-independent cell-cell adhesion via plasma membrane cell-adhesion molecules;GO:0034504//protein localization to nucleus;GO:0045471//response to ethanol;GO:0045779//negative regulation of bone resorption;GO:0048565//digestive tract development;GO:0070830//bicellular tight junction assembly;GO:0071847//TNFSF11-mediated signaling pathway;GO:1900181//negat…	GO:0005886//plasma membrane;GO:0005923//bicellular tight junction;GO:0016020//membrane;GO:0016021//integral component of membrane;GO:0070161//anchoring junction;	GO:0005198//structural molecule activity;GO:0005515//protein binding;GO:0042802//identical protein binding;	ko05160(Hepatitis C);ko05130(Pathogenic Escherichia coli infection);ko04670(Leukocyte transendothelial migration);ko04530(Tight junction);ko04514(Cell adhesion molecules)
TPPP	ENSG00000171368	326.774	503.845	149.703	0.297121	-1.75088	0.000278056	0.108521	5	659862	693352	-	5979	GO:0000287;GO:0001578;GO:0003924;GO:0005515;GO:0005634;GO:0005737;GO:0005739;GO:0005794;GO:0005819;GO:0005829;GO:0005856;GO:0005874;GO:0007049;GO:0008017;GO:0014003;GO:0015631;GO:0016787;GO:0030953;GO:0031334;GO:0031643;GO:0032273;GO:0032288;GO:0042803;GO:0046785;GO:0046872;GO:0048471;GO:0048709;GO:0051301;GO:0051418;GO:0070507;GO:0072686;GO:0097427;GO:0150051;GO:1904428	K25867	EC:3.6.5.-	J;T	KOG4070;35FUF;38HU8;3BEXS;3CRUE;3JE4K;4862K;48Z4Z;4MHUJ;4MT9Z	tubulin polymerization promoting protein [Source:HGNC Symbol;Acc:HGNC:24164]	11076	O94811;Q4L233	GO:0001578//microtubule bundle formation;GO:0007049//cell cycle;GO:0014003//oligodendrocyte development;GO:0030953//astral microtubule organization;GO:0031334//positive regulation of protein-containing complex assembly;GO:0031643//positive regulation of myelination;GO:0032273//positive regulation of protein polymerization;GO:0032288//myelin assembly;GO:0046785//microtubule polymerization;GO:00487…	GO:0005634//nucleus;GO:0005737//cytoplasm;GO:0005739//mitochondrion;GO:0005794//Golgi apparatus;GO:0005819//spindle;GO:0005829//cytosol;GO:0005856//cytoskeleton;GO:0005874//microtubule;GO:0048471//perinuclear region of cytoplasm;GO:0072686//mitotic spindle;GO:0097427//microtubule bundle;GO:0150051//postsynaptic Golgi apparatus;	GO:0000287//magnesium ion binding;GO:0003924//GTPase activity;GO:0005515//protein binding;GO:0008017//microtubule binding;GO:0015631//tubulin binding;GO:0016787//hydrolase activity;GO:0042803//protein homodimerization activity;GO:0046872//metal ion binding;	-
S100A3	ENSG00000188015	34.6093	58.6384	10.5801	0.18043	-2.47049	0.000279784	0.108521	1	153547329	153549258	-	841	GO:0005509;GO:0005515;GO:0005737;GO:0005794;GO:0005829;GO:0005886;GO:0008270;GO:0046872;GO:0046914;GO:0048306	K23760	-	S	2SSQB;35QSY;3A6XX;3BUA4;3D87S;3JHIR;48F8M;49C28;4MJV0;4N6ZJ	S100 calcium binding protein A3 [Source:HGNC Symbol;Acc:HGNC:10493]	6274	P33764	-	GO:0005737//cytoplasm;GO:0005794//Golgi apparatus;GO:0005829//cytosol;GO:0005886//plasma membrane;	GO:0005509//calcium ion binding;GO:0005515//protein binding;GO:0008270//zinc ion binding;GO:0046872//metal ion binding;GO:0046914//transition metal ion binding;GO:0048306//calcium-dependent protein binding;	-
STAC	ENSG00000144681	295.66	461.974	129.346	0.279985	-1.83658	0.000311185	0.118185	3	36380503	36548007	+	4237	GO:0003009;GO:0005515;GO:0005737;GO:0005829;GO:0005886;GO:0006936;GO:0007165;GO:0016020;GO:0030315;GO:0031234;GO:0034605;GO:0042383;GO:0044325;GO:0046872;GO:1901385;GO:1901387;GO:1903078;GO:2001259	K23711	-	S;T	2QW0M;35FB8;39SEP;3BICV;3CTN6;3JAMI;480Z9;491J6;4MA5W;4MV1K	SH3 and cysteine rich domain [Source:HGNC Symbol;Acc:HGNC:11353]	6769	Q99469;Q8WUK8	GO:0003009//skeletal muscle contraction;GO:0006936//muscle contraction;GO:0007165//signal transduction;GO:0034605//cellular response to heat;GO:1901385//regulation of voltage-gated calcium channel activity;GO:1901387//positive regulation of voltage-gated calcium channel activity;GO:1903078//positive regulation of protein localization to plasma membrane;GO:2001259//positive regulation of cation ch…	GO:0005737//cytoplasm;GO:0005829//cytosol;GO:0005886//plasma membrane;GO:0016020//membrane;GO:0030315//T-tubule;GO:0031234//extrinsic component of cytoplasmic side of plasma membrane;GO:0042383//sarcolemma;	GO:0005515//protein binding;GO:0044325//transmembrane transporter binding;GO:0046872//metal ion binding;	-
NDRG4	ENSG00000103034	257.102	403.566	110.639	0.274153	-1.86695	0.00034975	0.127585	16	58462846	58513628	+	9647	GO:0001947;GO:0003674;GO:0005515;GO:0005737;GO:0005739;GO:0005789;GO:0005829;GO:0007165;GO:0007420;GO:0008542;GO:0010642;GO:0010976;GO:0014912;GO:0016020;GO:0016021;GO:0016323;GO:0030154;GO:0031253;GO:0035050;GO:0048278;GO:0048662;GO:0060038;GO:0060973;GO:0070374;GO:2001135	-	-	S	KOG2931;35MG8;39U6Z;3BH1R;3D00B;3J63Z;484IE;496SW;4MKS4;4MWKK	NDRG family member 4 [Source:HGNC Symbol;Acc:HGNC:14466]	65009	Q9ULP0;A0A0S2Z5R7	GO:0001947//heart looping;GO:0007165//signal transduction;GO:0007420//brain development;GO:0008542//visual learning;GO:0010642//negative regulation of platelet-derived growth factor receptor signaling pathway;GO:0010976//positive regulation of neuron projection development;GO:0014912//negative regulation of smooth muscle cell migration;GO:0030154//cell differentiation;GO:0035050//embryonic heart …	GO:0005737//cytoplasm;GO:0005739//mitochondrion;GO:0005789//endoplasmic reticulum membrane;GO:0005829//cytosol;GO:0016020//membrane;GO:0016021//integral component of membrane;GO:0016323//basolateral plasma membrane;GO:0031253//cell projection membrane;	GO:0003674//molecular_function;GO:0005515//protein binding;	-
IL1RL1	ENSG00000115602	610.653	1043.65	177.66	0.17023	-2.55445	0.00034993	0.127585	2	102311502	102352037	+	5746	GO:0002113;GO:0002114;GO:0002826;GO:0003953;GO:0004896;GO:0004908;GO:0005515;GO:0005576;GO:0005829;GO:0005886;GO:0005925;GO:0006955;GO:0007165;GO:0009897;GO:0016020;GO:0016021;GO:0016787;GO:0019221;GO:0032689;GO:0032722;GO:0032754;GO:0038172;GO:0043032;GO:0050135;GO:0050729;GO:0061809	K05171	-	S;T	2RU6H;35CBS;39R66;3BKXI;3D31H;3J7KG;48CYG;490Z0;4M940;4MY5P	interleukin 1 receptor like 1 [Source:HGNC Symbol;Acc:HGNC:5998]	9173	Q01638	GO:0002826//negative regulation of T-helper 1 type immune response;GO:0006955//immune response;GO:0007165//signal transduction;GO:0019221//cytokine-mediated signaling pathway;GO:0032689//negative regulation of interferon-gamma production;GO:0032722//positive regulation of chemokine production;GO:0032754//positive regulation of interleukin-5 production;GO:0038172//interleukin-33-mediated signaling…	GO:0005576//extracellular region;GO:0005829//cytosol;GO:0005886//plasma membrane;GO:0005925//focal adhesion;GO:0009897//external side of plasma membrane;GO:0016020//membrane;GO:0016021//integral component of membrane;	GO:0002113//interleukin-33 binding;GO:0002114//interleukin-33 receptor activity;GO:0003953//NAD+ nucleosidase activity;GO:0004896//cytokine receptor activity;GO:0004908//interleukin-1 receptor activity;GO:0005515//protein binding;GO:0016787//hydrolase activity;GO:0050135//NAD(P)+ nucleosidase activity;GO:0061809//NAD+ nucleotidase, cyclic ADP-ribose generating;	ko04060(Cytokine-cytokine receptor interaction)
CACNG4	ENSG00000075461	67.3118	108.116	26.508	0.245182	-2.02808	0.00036516	0.130527	17	66964707	67033398	+	3583	GO:0005244;GO:0005245;GO:0005246;GO:0005262;GO:0005886;GO:0005887;GO:0005891;GO:0006811;GO:0006816;GO:0009986;GO:0014069;GO:0016020;GO:0016021;GO:0016247;GO:0019226;GO:0030666;GO:0032281;GO:0034765;GO:0035255;GO:0036477;GO:0042220;GO:0044297;GO:0051968;GO:0070588;GO:0098839;GO:0098943;GO:0098962;GO:0098970;GO:0098978;GO:0099061;GO:0099590;GO:1990454;GO:2000311;GO:2000969	K04869	-	P	2QPQH;35BP5;38W1P;3BJ3R;3CYC5;3J9MZ;489EA;48X05;4MIGS;4MUNU	calcium voltage-gated channel auxiliary subunit gamma 4 [Source:HGNC Symbol;Acc:HGNC:1408]	27092	Q9UBN1;A0A024R8J8	GO:0006811//ion transport;GO:0006816//calcium ion transport;GO:0019226//transmission of nerve impulse;GO:0034765//regulation of ion transmembrane transport;GO:0042220//response to cocaine;GO:0051968//positive regulation of synaptic transmission, glutamatergic;GO:0070588//calcium ion transmembrane transport;GO:0098943//neurotransmitter receptor transport, postsynaptic endosome to lysosome;GO:00989…	GO:0005886//plasma membrane;GO:0005887//integral component of plasma membrane;GO:0005891//voltage-gated calcium channel complex;GO:0009986//cell surface;GO:0014069//postsynaptic density;GO:0016020//membrane;GO:0016021//integral component of membrane;GO:0030666//endocytic vesicle membrane;GO:0032281//AMPA glutamate receptor complex;GO:0036477//somatodendritic compartment;GO:0044297//cell body;GO:0…	GO:0005244//voltage-gated ion channel activity;GO:0005245//voltage-gated calcium channel activity;GO:0005246//calcium channel regulator activity;GO:0005262//calcium channel activity;GO:0016247//channel regulator activity;GO:0035255//ionotropic glutamate receptor binding;	ko05414(Dilated cardiomyopathy);ko05412(Arrhythmogenic right ventricular cardiomyopathy);ko05410(Hypertrophic cardiomyopathy);ko04921(Oxytocin signaling pathway);ko04261(Adrenergic signaling in cardiomyocytes);ko04260(Cardiac muscle contraction);ko04010(MAPK signaling pathway)
FAM167A	ENSG00000154319	183.266	283.198	83.3345	0.294262	-1.76482	0.000388269	0.136118	8	11421476	11475908	-	5049	GO:0005515	-	-	S	2RY4P;35M2F;38HU2;3BHGX;3D0KE;3JDC6;488JF;4961A;4MFRJ;4MT9A	family with sequence similarity 167 member A [Source:HGNC Symbol;Acc:HGNC:15549]	83648	Q96KS9	-	-	GO:0005515//protein binding;	-
GPER1	ENSG00000164850	115.866	174.325	57.4062	0.329306	-1.6025	0.000412193	0.138433	7	1082208	1093815	+	3123	GO:0000139;GO:0001934;GO:0001956;GO:0002376;GO:0002695;GO:0003682;GO:0004930;GO:0005496;GO:0005515;GO:0005634;GO:0005635;GO:0005654;GO:0005730;GO:0005737;GO:0005739;GO:0005768;GO:0005769;GO:0005783;GO:0005789;GO:0005794;GO:0005802;GO:0005829;GO:0005856;GO:0005886;GO:0005887;GO:0006915;GO:0006954;GO:0007049;GO:0007165;GO:0007186;GO:0007189;GO:0007204;GO:0007399;GO:0008284;GO:0008285;GO:0010628;GO:…	K04246	-	S;T	2QU56;35I37;38CYJ;3BGGN;3CWK1;3JDGI;488TS;494GP;4MGKB;4N3BN	G protein-coupled estrogen receptor 1 [Source:HGNC Symbol;Acc:HGNC:4485]	2852	Q99527;A0A024R849;Q63ZY2	GO:0001934//positive regulation of protein phosphorylation;GO:0001956//positive regulation of neurotransmitter secretion;GO:0002376//immune system process;GO:0002695//negative regulation of leukocyte activation;GO:0006915//apoptotic process;GO:0006954//inflammatory response;GO:0007049//cell cycle;GO:0007165//signal transduction;GO:0007186//G protein-coupled receptor signaling pathway;GO:0007189//…	GO:0000139//Golgi membrane;GO:0005634//nucleus;GO:0005635//nuclear envelope;GO:0005654//nucleoplasm;GO:0005730//nucleolus;GO:0005737//cytoplasm;GO:0005739//mitochondrion;GO:0005768//endosome;GO:0005769//early endosome;GO:0005783//endoplasmic reticulum;GO:0005789//endoplasmic reticulum membrane;GO:0005794//Golgi apparatus;GO:0005802//trans-Golgi network;GO:0005829//cytosol;GO:0005856//cytoskeleton…	GO:0003682//chromatin binding;GO:0004930//G protein-coupled receptor activity;GO:0005496//steroid binding;GO:0005515//protein binding;GO:0030284//estrogen receptor activity;GO:0038054//G protein-coupled estrogen receptor activity;GO:1990239//steroid hormone binding;	ko04929(GnRH secretion);ko04915(Estrogen signaling pathway);ko01522(Endocrine resistance)
CD5L	ENSG00000073754	24.9988	42.0174	7.98028	0.189928	-2.39647	0.000444185	0.142061	1	157830911	157898256	-	2469	GO:0002376;GO:0004252;GO:0005044;GO:0005576;GO:0005615;GO:0005737;GO:0005886;GO:0006897;GO:0006915;GO:0006954;GO:0006968;GO:0009986;GO:0016020;GO:0030449;GO:0031638;GO:0072562;GO:1903661	K25412	-	S;T;W	2SHID;35IV5;38NGV;3BDZ8;3D2JF;3JE8Q;4891Y;499G7;4MFYB;4N499	CD5 molecule like [Source:HGNC Symbol;Acc:HGNC:1690]	922	O43866	GO:0002376//immune system process;GO:0006897//endocytosis;GO:0006915//apoptotic process;GO:0006954//inflammatory response;GO:0006968//cellular defense response;GO:0030449//regulation of complement activation;GO:0031638//zymogen activation;GO:1903661//positive regulation of complement-dependent cytotoxicity;	GO:0005576//extracellular region;GO:0005615//extracellular space;GO:0005737//cytoplasm;GO:0005886//plasma membrane;GO:0009986//cell surface;GO:0016020//membrane;GO:0072562//blood microparticle;	GO:0004252//serine-type endopeptidase activity;GO:0005044//scavenger receptor activity;	-
EMP2	ENSG00000213853	5245.02	8077.38	2412.67	0.298694	-1.74326	0.00048502	0.151266	16	10528422	10580632	-	8652	GO:0000139;GO:0001765;GO:0001787;GO:0001913;GO:0001952;GO:0001954;GO:0003093;GO:0005178;GO:0005515;GO:0005634;GO:0005737;GO:0005794;GO:0005829;GO:0005886;GO:0007015;GO:0007155;GO:0007160;GO:0007566;GO:0008219;GO:0008284;GO:0009986;GO:0010594;GO:0016020;GO:0016021;GO:0016324;GO:0016477;GO:0019900;GO:0019901;GO:0031410;GO:0032060;GO:0032147;GO:0034394;GO:0043534;GO:0043549;GO:0044854;GO:0045022;GO:…	-	-	S;T;U	2RYYE;35NS2;39X0Z;3BBG0;3D5C8;3J47X;482EW;48Z44;4MMJ9;4MYGH	epithelial membrane protein 2 [Source:HGNC Symbol;Acc:HGNC:3334]	2013	P54851;Q7Z4B3	GO:0001765//membrane raft assembly;GO:0001787//natural killer cell proliferation;GO:0001913//T cell mediated cytotoxicity;GO:0001952//regulation of cell-matrix adhesion;GO:0001954//positive regulation of cell-matrix adhesion;GO:0003093//regulation of glomerular filtration;GO:0007015//actin filament organization;GO:0007155//cell adhesion;GO:0007160//cell-matrix adhesion;GO:0007566//embryo implanta…	GO:0000139//Golgi membrane;GO:0005634//nucleus;GO:0005737//cytoplasm;GO:0005794//Golgi apparatus;GO:0005829//cytosol;GO:0005886//plasma membrane;GO:0009986//cell surface;GO:0016020//membrane;GO:0016021//integral component of membrane;GO:0016324//apical plasma membrane;GO:0031410//cytoplasmic vesicle;GO:0045121//membrane raft;GO:0045177//apical part of cell;GO:0048471//perinuclear region of cytopl…	GO:0005178//integrin binding;GO:0005515//protein binding;GO:0019900//kinase binding;GO:0019901//protein kinase binding;	-
SSTR1	ENSG00000139874	117.741	186.459	49.0231	0.262917	-1.92732	0.000490109	0.151266	14	38207904	38213067	+	4390	GO:0004930;GO:0004994;GO:0005515;GO:0005737;GO:0005886;GO:0005887;GO:0007165;GO:0007186;GO:0007187;GO:0007215;GO:0007218;GO:0007283;GO:0008285;GO:0016020;GO:0016021;GO:0021549;GO:0030900;GO:0038170;GO:0042277;GO:0042594;GO:0042923;GO:0043005;GO:0071392;GO:0110165;GO:1990830	K04217	-	O;T	KOG3656;35FEW;38GGS;3BCR0;3CWA7;3JB9W;4807J;492K5;4M7N6;4N25S	somatostatin receptor 1 [Source:HGNC Symbol;Acc:HGNC:11330]	6751	P30872;Q86SW9	GO:0007165//signal transduction;GO:0007186//G protein-coupled receptor signaling pathway;GO:0007187//G protein-coupled receptor signaling pathway, coupled to cyclic nucleotide second messenger;GO:0007215//glutamate receptor signaling pathway;GO:0007218//neuropeptide signaling pathway;GO:0007283//spermatogenesis;GO:0008285//negative regulation of cell population proliferation;GO:0021549//cerebellu…	GO:0005737//cytoplasm;GO:0005886//plasma membrane;GO:0005887//integral component of plasma membrane;GO:0016020//membrane;GO:0016021//integral component of membrane;GO:0043005//neuron projection;GO:0110165//cellular anatomical entity;	GO:0004930//G protein-coupled receptor activity;GO:0004994//somatostatin receptor activity;GO:0005515//protein binding;GO:0042277//peptide binding;GO:0042923//neuropeptide binding;	ko04935(Growth hormone synthesis, secretion and action);ko04080(Neuroactive ligand-receptor interaction);ko04024(cAMP signaling pathway)
SEMA3G	ENSG00000010319	590.487	982.549	198.424	0.201949	-2.30794	0.00051204	0.151419	3	52433035	52445103	-	5047	GO:0001755;GO:0005102;GO:0005515;GO:0005576;GO:0005615;GO:0005887;GO:0007411;GO:0030215;GO:0030335;GO:0030517;GO:0045499;GO:0048843;GO:0050919;GO:0070062;GO:0071526	K06840	-	S;T	KOG3611;359MZ;39TZ5;3BGUP;3CWJU;3JEM8;480RW;48XYB;4MEMB;4N6B0	semaphorin 3G [Source:HGNC Symbol;Acc:HGNC:30400]	56920	Q9NS98	GO:0001755//neural crest cell migration;GO:0007411//axon guidance;GO:0030335//positive regulation of cell migration;GO:0030517//negative regulation of axon extension;GO:0048843//negative regulation of axon extension involved in axon guidance;GO:0050919//negative chemotaxis;GO:0071526//semaphorin-plexin signaling pathway;	GO:0005576//extracellular region;GO:0005615//extracellular space;GO:0005887//integral component of plasma membrane;GO:0070062//extracellular exosome;	GO:0005102//signaling receptor binding;GO:0005515//protein binding;GO:0030215//semaphorin receptor binding;GO:0045499//chemorepellent activity;	ko04360(Axon guidance)
NOS1	ENSG00000089250	61.721	106.037	17.4051	0.164142	-2.60698	0.0005156	0.151419	12	117208142	117452170	-	13113	GO:0001666;GO:0001917;GO:0002028;GO:0004517;GO:0005515;GO:0005516;GO:0005634;GO:0005654;GO:0005737;GO:0005739;GO:0005829;GO:0005856;GO:0005886;GO:0006527;GO:0006809;GO:0006936;GO:0006941;GO:0007263;GO:0007520;GO:0009408;GO:0009725;GO:0010181;GO:0010523;GO:0012506;GO:0014069;GO:0016020;GO:0016491;GO:0016529;GO:0017080;GO:0018119;GO:0020037;GO:0031284;GO:0032496;GO:0032991;GO:0033138;GO:0033555;GO:…	K13240	EC:1.14.13.39	C;P	KOG1158;35D3N;38GQ3;3BE0N;3CUVN;3JCI2;47YV0;48X8Q;4MC4Y;4MZR1	nitric oxide synthase 1 [Source:HGNC Symbol;Acc:HGNC:7872]	4842	P29475;B3VK56;A0PJJ7;B4DG68	GO:0001666//response to hypoxia;GO:0002028//regulation of sodium ion transport;GO:0006527//arginine catabolic process;GO:0006809//nitric oxide biosynthetic process;GO:0006936//muscle contraction;GO:0006941//striated muscle contraction;GO:0007263//nitric oxide mediated signal transduction;GO:0007520//myoblast fusion;GO:0009408//response to heat;GO:0009725//response to hormone;GO:0010523//negative …	GO:0001917//photoreceptor inner segment;GO:0005634//nucleus;GO:0005654//nucleoplasm;GO:0005737//cytoplasm;GO:0005739//mitochondrion;GO:0005829//cytosol;GO:0005856//cytoskeleton;GO:0005886//plasma membrane;GO:0012506//vesicle membrane;GO:0014069//postsynaptic density;GO:0016020//membrane;GO:0016529//sarcoplasmic reticulum;GO:0032991//protein-containing complex;GO:0042383//sarcolemma;GO:0042995//ce…	GO:0004517//nitric-oxide synthase activity;GO:0005515//protein binding;GO:0005516//calmodulin binding;GO:0010181//FMN binding;GO:0016491//oxidoreductase activity;GO:0017080//sodium channel regulator activity;GO:0020037//heme binding;GO:0034617//tetrahydrobiopterin binding;GO:0034618//arginine binding;GO:0044325//transmembrane transporter binding;GO:0046870//cadmium ion binding;GO:0046872//metal i…	ko05022(Pathways of neurodegeneration - multiple diseases);ko05014(Amyotrophic lateral sclerosis);ko05010(Alzheimer disease);ko04970(Salivary secretion);ko04926(Relaxin signaling pathway);ko04730(Long-term depression);ko04713(Circadian entrainment);ko04371(Apelin signaling pathway);ko04145(Phagosome);ko04020(Calcium signaling pathway);ko00330(Arginine and proline metabolism);ko00220(Arginine bios…
FCN3	ENSG00000142748	1309.81	2130.84	488.786	0.229386	-2.12415	0.000526297	0.151419	1	27369110	27374824	-	2496	GO:0001867;GO:0002376;GO:0002752;GO:0003823;GO:0005515;GO:0005576;GO:0005581;GO:0005615;GO:0006508;GO:0006956;GO:0009897;GO:0030246;GO:0043654;GO:0045087;GO:0046597;GO:0046872;GO:0051607;GO:0062023;GO:0072562;GO:1902679;GO:1903028;GO:1905370	K10104	-	S;J;M	KOG2579;359ZB;39STF;3BFZR;3D3GK;3J4PH;483Q9;49139;4MHYC;4MTMI	ficolin 3 [Source:HGNC Symbol;Acc:HGNC:3625]	8547	O75636;Q6UY50	GO:0001867//complement activation, lectin pathway;GO:0002376//immune system process;GO:0002752//cell surface pattern recognition receptor signaling pathway;GO:0006508//proteolysis;GO:0006956//complement activation;GO:0043654//recognition of apoptotic cell;GO:0045087//innate immune response;GO:0046597//negative regulation of viral entry into host cell;GO:0051607//defense response to virus;GO:19026…	GO:0005576//extracellular region;GO:0005581//collagen trimer;GO:0005615//extracellular space;GO:0009897//external side of plasma membrane;GO:0062023//collagen-containing extracellular matrix;GO:0072562//blood microparticle;GO:1905370//serine-type endopeptidase complex;	GO:0003823//antigen binding;GO:0005515//protein binding;GO:0030246//carbohydrate binding;GO:0046872//metal ion binding;	-
WNT7A	ENSG00000154764	39.874	65.0915	14.6566	0.225169	-2.15092	0.000531586	0.151419	3	13816258	13880071	-	4529	GO:0000578;GO:0001502;GO:0001525;GO:0002062;GO:0005102;GO:0005109;GO:0005125;GO:0005515;GO:0005576;GO:0005615;GO:0005788;GO:0005796;GO:0005886;GO:0006915;GO:0007269;GO:0007275;GO:0007409;GO:0007416;GO:0007548;GO:0008284;GO:0009888;GO:0009953;GO:0009986;GO:0010595;GO:0010628;GO:0014719;GO:0014834;GO:0016055;GO:0021707;GO:0021846;GO:0022009;GO:0030010;GO:0030154;GO:0030182;GO:0030326;GO:0030666;GO:…	K00572	-	M;T	KOG3913;35CWX;38K2G;3B9HW;3CS9G;3J9B9;47ZM9;493RX;4MKWN;4MWRX	Wnt family member 7A [Source:HGNC Symbol;Acc:HGNC:12786]	7476	O00755	GO:0000578//embryonic axis specification;GO:0001502//cartilage condensation;GO:0001525//angiogenesis;GO:0002062//chondrocyte differentiation;GO:0006915//apoptotic process;GO:0007269//neurotransmitter secretion;GO:0007275//multicellular organism development;GO:0007409//axonogenesis;GO:0007416//synapse assembly;GO:0007548//sex differentiation;GO:0008284//positive regulation of cell population proli…	GO:0005576//extracellular region;GO:0005615//extracellular space;GO:0005788//endoplasmic reticulum lumen;GO:0005796//Golgi lumen;GO:0005886//plasma membrane;GO:0009986//cell surface;GO:0030666//endocytic vesicle membrane;GO:0031012//extracellular matrix;GO:0070062//extracellular exosome;GO:0098685//Schaffer collateral - CA1 synapse;GO:0098793//presynapse;GO:0098978//glutamatergic synapse;	GO:0005102//signaling receptor binding;GO:0005109//frizzled binding;GO:0005125//cytokine activity;GO:0005515//protein binding;GO:0048018//receptor ligand activity;	ko05226(Gastric cancer);ko05225(Hepatocellular carcinoma);ko05224(Breast cancer);ko05217(Basal cell carcinoma);ko05205(Proteoglycans in cancer);ko05200(Pathways in cancer);ko05165(Human papillomavirus infection);ko05022(Pathways of neurodegeneration - multiple diseases);ko05010(Alzheimer disease);ko04934(Cushing syndrome);ko04916(Melanogenesis);ko04550(Signaling pathways regulating pluripotency o…
CCND1	ENSG00000110092	1510.04	2302.45	717.635	0.311684	-1.68185	0.000548413	0.153809	11	69641156	69654474	+	4761	GO:0000079;GO:0000082;GO:0000122;GO:0000307;GO:0000320;GO:0001889;GO:0001934;GO:0003714;GO:0004672;GO:0005515;GO:0005634;GO:0005654;GO:0005737;GO:0005829;GO:0005923;GO:0006468;GO:0006974;GO:0007049;GO:0007595;GO:0008283;GO:0008284;GO:0009410;GO:0010033;GO:0010039;GO:0010165;GO:0010243;GO:0010971;GO:0014070;GO:0016020;GO:0016055;GO:0016301;GO:0016538;GO:0017053;GO:0019899;GO:0019901;GO:0030182;GO:…	K04503	-	S;D;K	KOG0656;35HB3;39W06;3BDF3;3D0GM;3J4QP;48415;48VRM;4MA0H;4MU4S	cyclin D1 [Source:HGNC Symbol;Acc:HGNC:1582]	595	P24385;Q6FI00	GO:0000079//regulation of cyclin-dependent protein serine/threonine kinase activity;GO:0000082//G1/S transition of mitotic cell cycle;GO:0000122//negative regulation of transcription by RNA polymerase II;GO:0000320//re-entry into mitotic cell cycle;GO:0001889//liver development;GO:0001934//positive regulation of protein phosphorylation;GO:0006468//protein phosphorylation;GO:0006974//cellular resp…	GO:0000307//cyclin-dependent protein kinase holoenzyme complex;GO:0005634//nucleus;GO:0005654//nucleoplasm;GO:0005737//cytoplasm;GO:0005829//cytosol;GO:0005923//bicellular tight junction;GO:0016020//membrane;GO:0017053//transcription repressor complex;GO:0031965//nuclear membrane;GO:0097128//cyclin D1-CDK4 complex;	GO:0003714//transcription corepressor activity;GO:0004672//protein kinase activity;GO:0005515//protein binding;GO:0016301//kinase activity;GO:0016538//cyclin-dependent protein serine/threonine kinase regulator activity;GO:0019899//enzyme binding;GO:0019901//protein kinase binding;GO:0042826//histone deacetylase binding;GO:0044877//protein-containing complex binding;GO:0070064//proline-rich region…	ko05416(Viral myocarditis);ko05226(Gastric cancer);ko05225(Hepatocellular carcinoma);ko05224(Breast cancer);ko05223(Non-small cell lung cancer);ko05222(Small cell lung cancer);ko05221(Acute myeloid leukemia);ko05220(Chronic myeloid leukemia);ko05219(Bladder cancer);ko05218(Melanoma);ko05216(Thyroid cancer);ko05215(Prostate cancer);ko05214(Glioma);ko05213(Endometrial cancer);ko05212(Pancreatic can…
CLEC4M	ENSG00000104938	11.9438	21.6965	2.19121	0.100994	-3.30766	0.000601801	0.166075	19	7763210	7769605	+	3977	GO:0001618;GO:0002250;GO:0002376;GO:0005515;GO:0005537;GO:0005576;GO:0005737;GO:0005886;GO:0005887;GO:0006897;GO:0007159;GO:0009897;GO:0009988;GO:0016020;GO:0016021;GO:0019062;GO:0019065;GO:0019079;GO:0019882;GO:0030246;GO:0030369;GO:0035556;GO:0038023;GO:0042605;GO:0043657;GO:0045087;GO:0046718;GO:0046790;GO:0046813;GO:0046872;GO:0046968;GO:0048306;GO:0075733	K06563	-	S;T;V	KOG4297;35DC8;39TWF;3BFQ9;3CX0X;3JFZD;48C6K;49ADB;4M8R5;4MSFF	C-type lectin domain family 4 member M [Source:HGNC Symbol;Acc:HGNC:13523]	10332	Q9H2X3	GO:0002250//adaptive immune response;GO:0002376//immune system process;GO:0006897//endocytosis;GO:0007159//leukocyte cell-cell adhesion;GO:0009988//cell-cell recognition;GO:0019062//virion attachment to host cell;GO:0019065//receptor-mediated endocytosis of virus by host cell;GO:0019079//viral genome replication;GO:0019882//antigen processing and presentation;GO:0035556//intracellular signal tran…	GO:0005576//extracellular region;GO:0005737//cytoplasm;GO:0005886//plasma membrane;GO:0005887//integral component of plasma membrane;GO:0009897//external side of plasma membrane;GO:0016020//membrane;GO:0016021//integral component of membrane;GO:0043657//host cell;	GO:0001618//virus receptor activity;GO:0005515//protein binding;GO:0005537//mannose binding;GO:0030246//carbohydrate binding;GO:0030369//ICAM-3 receptor activity;GO:0038023//signaling receptor activity;GO:0042605//peptide antigen binding;GO:0046790//virion binding;GO:0046872//metal ion binding;GO:0048306//calcium-dependent protein binding;	ko05162(Measles);ko05152(Tuberculosis);ko04625(C-type lectin receptor signaling pathway);ko04145(Phagosome)
HPGD	ENSG00000164120	1311.36	1981.05	641.681	0.32391	-1.62633	0.000616962	0.166075	4	174490175	174523154	-	5531	GO:0001822;GO:0004957;GO:0005615;GO:0005654;GO:0005737;GO:0005829;GO:0006629;GO:0006631;GO:0006693;GO:0007179;GO:0007565;GO:0007567;GO:0016323;GO:0016404;GO:0016491;GO:0016616;GO:0019372;GO:0030728;GO:0032355;GO:0032496;GO:0042802;GO:0043065;GO:0045471;GO:0045786;GO:0051287;GO:0070062;GO:0070403;GO:0070493;GO:0097070;GO:1904707;GO:1905828	K00069	EC:1.1.1.141	Q;I	KOG4169;35HGI;39MT4;3BJE1;3D0NN;3J4PM;484CP;48YH1;4MJ2Z;4N42P	15-hydroxyprostaglandin dehydrogenase [Source:HGNC Symbol;Acc:HGNC:5154]	3248	P15428	GO:0001822//kidney development;GO:0006629//lipid metabolic process;GO:0006631//fatty acid metabolic process;GO:0006693//prostaglandin metabolic process;GO:0007179//transforming growth factor beta receptor signaling pathway;GO:0007565//female pregnancy;GO:0007567//parturition;GO:0019372//lipoxygenase pathway;GO:0030728//ovulation;GO:0032355//response to estradiol;GO:0032496//response to lipopolysa…	GO:0005615//extracellular space;GO:0005654//nucleoplasm;GO:0005737//cytoplasm;GO:0005829//cytosol;GO:0016323//basolateral plasma membrane;GO:0070062//extracellular exosome;	GO:0004957//prostaglandin E receptor activity;GO:0016404//15-hydroxyprostaglandin dehydrogenase (NAD+) activity;GO:0016491//oxidoreductase activity;GO:0016616//oxidoreductase activity, acting on the CH-OH group of donors, NAD or NADP as acceptor;GO:0042802//identical protein binding;GO:0051287//NAD binding;GO:0070403//NAD+ binding;	ko05202(Transcriptional misregulation in cancer)
CA4	ENSG00000167434	359.066	517.974	200.158	0.386426	-1.37174	0.000619477	0.166075	17	60149942	60170899	+	2418	GO:0004089;GO:0005515;GO:0005791;GO:0005793;GO:0005794;GO:0005802;GO:0005886;GO:0006730;GO:0008270;GO:0009986;GO:0015701;GO:0016020;GO:0016021;GO:0016324;GO:0016829;GO:0016836;GO:0030658;GO:0030667;GO:0031225;GO:0031362;GO:0031526;GO:0046658;GO:0046872;GO:0048471;GO:0070062	K18246	EC:4.2.1.1	P	KOG0382;35C6F;39XTU;3BMQY;3D16D;3JB7X;48385;49916;4M92D;4MZTD	carbonic anhydrase 4 [Source:HGNC Symbol;Acc:HGNC:1375]	762	P22748	GO:0006730//one-carbon metabolic process;GO:0015701//bicarbonate transport;	GO:0005791//rough endoplasmic reticulum;GO:0005793//endoplasmic reticulum-Golgi intermediate compartment;GO:0005794//Golgi apparatus;GO:0005802//trans-Golgi network;GO:0005886//plasma membrane;GO:0009986//cell surface;GO:0016020//membrane;GO:0016021//integral component of membrane;GO:0016324//apical plasma membrane;GO:0030658//transport vesicle membrane;GO:0030667//secretory granule membrane;GO:0…	GO:0004089//carbonate dehydratase activity;GO:0005515//protein binding;GO:0008270//zinc ion binding;GO:0016829//lyase activity;GO:0016836//hydro-lyase activity;GO:0046872//metal ion binding;	ko04964(Proximal tubule bicarbonate reclamation);ko00910(Nitrogen metabolism)
FGFBP1	ENSG00000137440	11.8215	20.8634	2.7796	0.133228	-2.90803	0.00063593	0.168015	4	15935577	15938740	-	1351	GO:0005515;GO:0005576;GO:0005615;GO:0005886;GO:0007165;GO:0007267;GO:0008201;GO:0008285;GO:0008543;GO:0009986;GO:0016020;GO:0017134;GO:0019838;GO:0045743;GO:0051450;GO:0090050;GO:1903589;GO:2000288	K25535	-	S;T	2RZQ6;35GSC;39ZJU;3BRRX;3D48C;3J6YA;4884X;49779;4M9KM;4N3FI	fibroblast growth factor binding protein 1 [Source:HGNC Symbol;Acc:HGNC:19695]	9982	Q14512	GO:0007165//signal transduction;GO:0007267//cell-cell signaling;GO:0008285//negative regulation of cell population proliferation;GO:0008543//fibroblast growth factor receptor signaling pathway;GO:0045743//positive regulation of fibroblast growth factor receptor signaling pathway;GO:0051450//myoblast proliferation;GO:0090050//positive regulation of cell migration involved in sprouting angiogenesis…	GO:0005576//extracellular region;GO:0005615//extracellular space;GO:0005886//plasma membrane;GO:0009986//cell surface;GO:0016020//membrane;	GO:0005515//protein binding;GO:0008201//heparin binding;GO:0017134//fibroblast growth factor binding;GO:0019838//growth factor binding;	-
KRT4	ENSG00000170477	91.4794	153.917	29.042	0.188687	-2.40594	0.000653662	0.168465	12	52806549	52814116	-	2877	GO:0005515;GO:0005634;GO:0005829;GO:0005882;GO:0007010;GO:0009986;GO:0030280;GO:0030855;GO:0031424;GO:0045095;GO:0045109;GO:0045111;GO:0050680	K07605	-	S;Z	2QURK;35UJQ;38S72;3BCC1;3CVM8;3JNYB;48479;49NSF;4MRBJ	keratin 4 [Source:HGNC Symbol;Acc:HGNC:6441]	3851	P19013	GO:0007010//cytoskeleton organization;GO:0030855//epithelial cell differentiation;GO:0031424//keratinization;GO:0045109//intermediate filament organization;GO:0050680//negative regulation of epithelial cell proliferation;	GO:0005634//nucleus;GO:0005829//cytosol;GO:0005882//intermediate filament;GO:0009986//cell surface;GO:0045095//keratin filament;GO:0045111//intermediate filament cytoskeleton;	GO:0005515//protein binding;GO:0030280//structural constituent of skin epidermis;	-
HEY1	ENSG00000164683	483.929	730.908	236.951	0.324187	-1.6251	0.000656118	0.168465	8	79762371	79767857	-	5487	GO:0000122;GO:0000785;GO:0000978;GO:0000981;GO:0001227;GO:0001525;GO:0003161;GO:0003180;GO:0003184;GO:0003190;GO:0003203;GO:0003208;GO:0003677;GO:0003700;GO:0005515;GO:0005634;GO:0005654;GO:0005737;GO:0006355;GO:0006357;GO:0007219;GO:0009952;GO:0010628;GO:0035912;GO:0036304;GO:0045665;GO:0045746;GO:0045892;GO:0045944;GO:0046983;GO:0050767;GO:0060317;GO:0060347;GO:0060411;GO:0060412;GO:0060716;GO:…	K09091	-	K	KOG4304;359X5;39RKH;3BE0J;3CWK3;3J7DB;47Z0K;48WI8;4M72R;4MY6P	hes related family bHLH transcription factor with YRPW motif 1 [Source:HGNC Symbol;Acc:HGNC:4880]	23462	Q9Y5J3	GO:0000122//negative regulation of transcription by RNA polymerase II;GO:0001525//angiogenesis;GO:0003161//cardiac conduction system development;GO:0003180//aortic valve morphogenesis;GO:0003184//pulmonary valve morphogenesis;GO:0003190//atrioventricular valve formation;GO:0003203//endocardial cushion morphogenesis;GO:0003208//cardiac ventricle morphogenesis;GO:0006355//regulation of transcriptio…	GO:0000785//chromatin;GO:0005634//nucleus;GO:0005654//nucleoplasm;GO:0005737//cytoplasm;	GO:0000978//RNA polymerase II cis-regulatory region sequence-specific DNA binding;GO:0000981//DNA-binding transcription factor activity, RNA polymerase II-specific;GO:0001227//DNA-binding transcription repressor activity, RNA polymerase II-specific;GO:0003677//DNA binding;GO:0003700//DNA-binding transcription factor activity;GO:0005515//protein binding;GO:0046983//protein dimerization activity;GO…	ko05224(Breast cancer);ko05200(Pathways in cancer);ko05165(Human papillomavirus infection);ko04330(Notch signaling pathway)
DEFB1	ENSG00000164825	11.4078	15.7664	7.04911	0.447097	-1.16134	0.000669621	0.169544	8	6870592	6877936	-	375	GO:0002227;GO:0005515;GO:0005576;GO:0005615;GO:0005796;GO:0006935;GO:0006952;GO:0006955;GO:0007186;GO:0009617;GO:0016020;GO:0019731;GO:0019898;GO:0019933;GO:0031731;GO:0035584;GO:0042742;GO:0042802;GO:0045087;GO:0050829;GO:0050830;GO:0060474;GO:0061844;GO:0070062;GO:0097225;GO:1990742	K23125	-	S;T	2TDMV;35R8D;3AA5Z;3BUQN;3DB27;3JI7M;48GU3;49DGX;4MNR9;4N7M4	defensin beta 1 [Source:HGNC Symbol;Acc:HGNC:2766]	1672	P60022	GO:0002227//innate immune response in mucosa;GO:0006935//chemotaxis;GO:0006952//defense response;GO:0006955//immune response;GO:0007186//G protein-coupled receptor signaling pathway;GO:0009617//response to bacterium;GO:0019731//antibacterial humoral response;GO:0019933//cAMP-mediated signaling;GO:0035584//calcium-mediated signaling using intracellular calcium source;GO:0042742//defense response t…	GO:0005576//extracellular region;GO:0005615//extracellular space;GO:0005796//Golgi lumen;GO:0016020//membrane;GO:0019898//extrinsic component of membrane;GO:0070062//extracellular exosome;GO:0097225//sperm midpiece;GO:1990742//microvesicle;	GO:0005515//protein binding;GO:0031731//CCR6 chemokine receptor binding;GO:0042802//identical protein binding;	ko05150(Staphylococcus aureus infection);ko02010(ABC transporters)
RAMP3	ENSG00000122679	568.522	868.039	269.006	0.3099	-1.69012	0.000708645	0.176967	7	45157791	45186302	+	1427	GO:0001540;GO:0001605;GO:0001921;GO:0005515;GO:0005764;GO:0005886;GO:0005887;GO:0006816;GO:0006886;GO:0007186;GO:0007189;GO:0008277;GO:0009986;GO:0010628;GO:0010739;GO:0010942;GO:0015026;GO:0015031;GO:0016020;GO:0016021;GO:0031623;GO:0032870;GO:0033138;GO:0038041;GO:0043235;GO:0051897;GO:0070374;GO:0071392;GO:0072659;GO:0086103;GO:0097643;GO:0097647;GO:0150058;GO:1903078;GO:1903143;GO:1904645;GO:…	K08449	-	S;T;U	2S3C2;35PUY;3A2EE;3BQY8;3D7XC;3JGKV;48F3C;49B9N;4MJIS;4MV7Y	receptor activity modifying protein 3 [Source:HGNC Symbol;Acc:HGNC:9845]	10268	O60896;A4D2L1	GO:0001921//positive regulation of receptor recycling;GO:0006816//calcium ion transport;GO:0006886//intracellular protein transport;GO:0007186//G protein-coupled receptor signaling pathway;GO:0007189//adenylate cyclase-activating G protein-coupled receptor signaling pathway;GO:0008277//regulation of G protein-coupled receptor signaling pathway;GO:0010628//positive regulation of gene expression;GO…	GO:0005764//lysosome;GO:0005886//plasma membrane;GO:0005887//integral component of plasma membrane;GO:0009986//cell surface;GO:0016020//membrane;GO:0016021//integral component of membrane;GO:0043235//receptor complex;GO:0150058//amylin receptor complex 3;GO:1903143//adrenomedullin receptor complex;	GO:0001540//amyloid-beta binding;GO:0001605//adrenomedullin receptor activity;GO:0005515//protein binding;GO:0015026//coreceptor activity;GO:0097643//amylin receptor activity;	ko04270(Vascular smooth muscle contraction)
CAV1	ENSG00000105974	9268.42	14100.5	4436.35	0.314623	-1.6683	0.000750928	0.184935	7	116524994	116561179	+	3868	GO:0000122;GO:0000139;GO:0000165;GO:0001525;GO:0001570;GO:0001666;GO:0001935;GO:0001937;GO:0001960;GO:0002026;GO:0002067;GO:0002080;GO:0002095;GO:0002931;GO:0003057;GO:0005102;GO:0005113;GO:0005515;GO:0005768;GO:0005783;GO:0005789;GO:0005794;GO:0005811;GO:0005886;GO:0005887;GO:0005901;GO:0005925;GO:0005929;GO:0005938;GO:0006641;GO:0006809;GO:0006816;GO:0006874;GO:0006940;GO:0007260;GO:0007519;GO:…	K06278	-	T;K;U	2QUK5;35UBM;39KZD;3BGQB;3E49I;3JNGW;48QYI;49MIG;4MD41;4N0AU	caveolin 1 [Source:HGNC Symbol;Acc:HGNC:1527]	857	Q03135;Q2TNI1;Q59E85	GO:0000122//negative regulation of transcription by RNA polymerase II;GO:0000165//MAPK cascade;GO:0001525//angiogenesis;GO:0001570//vasculogenesis;GO:0001666//response to hypoxia;GO:0001935//endothelial cell proliferation;GO:0001937//negative regulation of endothelial cell proliferation;GO:0001960//negative regulation of cytokine-mediated signaling pathway;GO:0002026//regulation of the force of h…	GO:0000139//Golgi membrane;GO:0002080//acrosomal membrane;GO:0002095//caveolar macromolecular signaling complex;GO:0005768//endosome;GO:0005783//endoplasmic reticulum;GO:0005789//endoplasmic reticulum membrane;GO:0005794//Golgi apparatus;GO:0005811//lipid droplet;GO:0005886//plasma membrane;GO:0005887//integral component of plasma membrane;GO:0005901//caveola;GO:0005925//focal adhesion;GO:0005929…	GO:0005102//signaling receptor binding;GO:0005113//patched binding;GO:0005515//protein binding;GO:0015485//cholesterol binding;GO:0016504//peptidase activator activity;GO:0019899//enzyme binding;GO:0019901//protein kinase binding;GO:0030674//protein-macromolecule adaptor activity;GO:0031267//small GTPase binding;GO:0042802//identical protein binding;GO:0044325//transmembrane transporter binding;G…	ko05418(Fluid shear stress and atherosclerosis);ko05416(Viral myocarditis);ko05205(Proteoglycans in cancer);ko05100(Bacterial invasion of epithelial cells);ko05020(Prion disease);ko04510(Focal adhesion);ko04144(Endocytosis)
VIPR1	ENSG00000114812	1248.84	2012.73	484.962	0.240948	-2.05321	0.000760842	0.184935	3	42489299	42537573	+	7384	GO:0004888;GO:0004930;GO:0004999;GO:0005515;GO:0005886;GO:0005887;GO:0007165;GO:0007166;GO:0007186;GO:0007187;GO:0007188;GO:0008284;GO:0008528;GO:0016020;GO:0016021;GO:0017046;GO:0043235	K04589	-	M;T	KOG4564;35KKF;38FV4;3BCWA;3CWMT;3JBGX;488V3;491V1;4MGUH;4N3FW	vasoactive intestinal peptide receptor 1 [Source:HGNC Symbol;Acc:HGNC:12694]	7433	P32241	GO:0007165//signal transduction;GO:0007166//cell surface receptor signaling pathway;GO:0007186//G protein-coupled receptor signaling pathway;GO:0007187//G protein-coupled receptor signaling pathway, coupled to cyclic nucleotide second messenger;GO:0007188//adenylate cyclase-modulating G protein-coupled receptor signaling pathway;GO:0008284//positive regulation of cell population proliferation;	GO:0005886//plasma membrane;GO:0005887//integral component of plasma membrane;GO:0016020//membrane;GO:0016021//integral component of membrane;GO:0043235//receptor complex;	GO:0004888//transmembrane signaling receptor activity;GO:0004930//G protein-coupled receptor activity;GO:0004999//vasoactive intestinal polypeptide receptor activity;GO:0005515//protein binding;GO:0008528//G protein-coupled peptide receptor activity;GO:0017046//peptide hormone binding;	ko04080(Neuroactive ligand-receptor interaction)
MS4A15	ENSG00000166961	428.451	655.927	200.976	0.3064	-1.70651	0.000825569	0.192311	11	60756867	60776733	+	2282	GO:0005886;GO:0007166;GO:0016020;GO:0016021	K22190	-	S	2S2RH;35MB5;3A3K0;3BK84;3D0CX;3J6YF;489KF;48Y9E;4MICF;4MV0T	membrane spanning 4-domains A15 [Source:HGNC Symbol;Acc:HGNC:28573]	219995	Q8N5U1	GO:0007166//cell surface receptor signaling pathway;	GO:0005886//plasma membrane;GO:0016020//membrane;GO:0016021//integral component of membrane;	-	-
TNXB	ENSG00000168477	1450.4	2202.98	697.821	0.316762	-1.65853	0.000856591	0.195196	6	32041153	32115334	-	15909	GO:0005178;GO:0005201;GO:0005515;GO:0005518;GO:0005576;GO:0005615;GO:0006629;GO:0006631;GO:0006641;GO:0007155;GO:0007160;GO:0008201;GO:0030036;GO:0030155;GO:0030198;GO:0030199;GO:0031012;GO:0032963;GO:0043506;GO:0045595;GO:0048251;GO:0062023;GO:0070062;GO:0098609;GO:0098633;GO:1904028;GO:1905935	K06252	-	S;M	KOG2579;35UNY;39P3U;3CQNP;3E6W3;3JNZ4;48SHF;49P0R;4MRE7;4N9QT	tenascin XB [Source:HGNC Symbol;Acc:HGNC:11976]	7148	P22105;O95680;Q9Y464;O95681	GO:0006629//lipid metabolic process;GO:0006631//fatty acid metabolic process;GO:0006641//triglyceride metabolic process;GO:0007155//cell adhesion;GO:0007160//cell-matrix adhesion;GO:0030036//actin cytoskeleton organization;GO:0030155//regulation of cell adhesion;GO:0030198//extracellular matrix organization;GO:0030199//collagen fibril organization;GO:0032963//collagen metabolic process;GO:0043506…	GO:0005576//extracellular region;GO:0005615//extracellular space;GO:0031012//extracellular matrix;GO:0062023//collagen-containing extracellular matrix;GO:0070062//extracellular exosome;	GO:0005178//integrin binding;GO:0005201//extracellular matrix structural constituent;GO:0005515//protein binding;GO:0005518//collagen binding;GO:0008201//heparin binding;GO:0098633//collagen fibril binding;	ko05206(MicroRNAs in cancer);ko05165(Human papillomavirus infection);ko04512(ECM-receptor interaction);ko04510(Focal adhesion);ko04151(PI3K-Akt signaling pathway)
LAMA3	ENSG00000053747	1635.89	2472.97	798.812	0.323017	-1.63032	0.00094784	0.213323	18	23689453	23956222	+	14488	GO:0001738;GO:0005102;GO:0005178;GO:0005198;GO:0005201;GO:0005576;GO:0005604;GO:0005608;GO:0005610;GO:0005783;GO:0005912;GO:0007155;GO:0007229;GO:0007411;GO:0008544;GO:0009887;GO:0009888;GO:0016020;GO:0016477;GO:0030056;GO:0030155;GO:0030334;GO:0031581;GO:0035987;GO:0045995;GO:0062023;GO:0070062;GO:0098609;GO:0110165	K06240	-	O;W	KOG1836;35K2T;38DXH;3BCFJ;3CRYA;3J2KG;486XU;499A4;4MGYD;4N0BI	laminin subunit alpha 3 [Source:HGNC Symbol;Acc:HGNC:6483]	3909	Q16787	GO:0001738//morphogenesis of a polarized epithelium;GO:0007155//cell adhesion;GO:0007229//integrin-mediated signaling pathway;GO:0007411//axon guidance;GO:0008544//epidermis development;GO:0009887//animal organ morphogenesis;GO:0009888//tissue development;GO:0016477//cell migration;GO:0030155//regulation of cell adhesion;GO:0030334//regulation of cell migration;GO:0031581//hemidesmosome assembly;…	GO:0005576//extracellular region;GO:0005604//basement membrane;GO:0005608//laminin-3 complex;GO:0005610//laminin-5 complex;GO:0005783//endoplasmic reticulum;GO:0005912//adherens junction;GO:0016020//membrane;GO:0030056//hemidesmosome;GO:0062023//collagen-containing extracellular matrix;GO:0070062//extracellular exosome;GO:0110165//cellular anatomical entity;	GO:0005102//signaling receptor binding;GO:0005178//integrin binding;GO:0005198//structural molecule activity;GO:0005201//extracellular matrix structural constituent;	ko05222(Small cell lung cancer);ko05200(Pathways in cancer);ko05165(Human papillomavirus infection);ko05146(Amoebiasis);ko05145(Toxoplasmosis);ko04512(ECM-receptor interaction);ko04510(Focal adhesion);ko04151(PI3K-Akt signaling pathway)
WNT3A	ENSG00000154342	29.8245	48.7257	10.9233	0.22418	-2.15727	0.00097458	0.216666	1	228006998	228061271	+	2996	GO:0001649;GO:0001701;GO:0001756;GO:0001819;GO:0001934;GO:0001947;GO:0002092;GO:0003136;GO:0003713;GO:0005102;GO:0005109;GO:0005125;GO:0005515;GO:0005576;GO:0005615;GO:0005788;GO:0005796;GO:0005886;GO:0006366;GO:0007275;GO:0007368;GO:0007409;GO:0007411;GO:0007498;GO:0008104;GO:0008283;GO:0008284;GO:0009952;GO:0009986;GO:0010387;GO:0010468;GO:0010628;GO:0010977;GO:0016055;GO:0019904;GO:0021527;GO:…	K00312	-	M;T	KOG3913;35EHQ;38FGN;3BA3V;3CS34;3JPKW;47ZKW;4978H;4M8J5;4N4S6	Wnt family member 3A [Source:HGNC Symbol;Acc:HGNC:15983]	89780	P56704	GO:0001649//osteoblast differentiation;GO:0001701//in utero embryonic development;GO:0001756//somitogenesis;GO:0001819//positive regulation of cytokine production;GO:0001934//positive regulation of protein phosphorylation;GO:0001947//heart looping;GO:0002092//positive regulation of receptor internalization;GO:0003136//negative regulation of heart induction by canonical Wnt signaling pathway;GO:00…	GO:0005576//extracellular region;GO:0005615//extracellular space;GO:0005788//endoplasmic reticulum lumen;GO:0005796//Golgi lumen;GO:0005886//plasma membrane;GO:0009986//cell surface;GO:0030666//endocytic vesicle membrane;GO:0031901//early endosome membrane;GO:0045202//synapse;GO:0070062//extracellular exosome;GO:0098793//presynapse;GO:0098978//glutamatergic synapse;GO:1990851//Wnt-Frizzled-LRP5/6…	GO:0003713//transcription coactivator activity;GO:0005102//signaling receptor binding;GO:0005109//frizzled binding;GO:0005125//cytokine activity;GO:0005515//protein binding;GO:0019904//protein domain specific binding;GO:0039706//co-receptor binding;GO:0042802//identical protein binding;GO:0048018//receptor ligand activity;	ko05226(Gastric cancer);ko05225(Hepatocellular carcinoma);ko05224(Breast cancer);ko05217(Basal cell carcinoma);ko05206(MicroRNAs in cancer);ko05205(Proteoglycans in cancer);ko05200(Pathways in cancer);ko05165(Human papillomavirus infection);ko05022(Pathways of neurodegeneration - multiple diseases);ko05010(Alzheimer disease);ko04934(Cushing syndrome);ko04916(Melanogenesis);ko04550(Signaling pathw…
MSMO1	ENSG00000052802	1136.8	1630.62	642.992	0.394325	-1.34254	0.00103219	0.226708	4	165327667	165343164	+	2852	GO:0000254;GO:0005506;GO:0005515;GO:0005783;GO:0005789;GO:0005886;GO:0006629;GO:0006631;GO:0006694;GO:0006695;GO:0008202;GO:0008203;GO:0008610;GO:0016020;GO:0016021;GO:0016126;GO:0016491	K07750	EC:1.14.18.9	I	KOG0873;35GYY;38C6I;3BF0U;3CREK;3JEES;4828J;496Z0;4MIQJ;4N6EK	methylsterol monooxygenase 1 [Source:HGNC Symbol;Acc:HGNC:10545]	6307	Q15800	GO:0006629//lipid metabolic process;GO:0006631//fatty acid metabolic process;GO:0006694//steroid biosynthetic process;GO:0006695//cholesterol biosynthetic process;GO:0008202//steroid metabolic process;GO:0008203//cholesterol metabolic process;GO:0008610//lipid biosynthetic process;GO:0016126//sterol biosynthetic process;	GO:0005783//endoplasmic reticulum;GO:0005789//endoplasmic reticulum membrane;GO:0005886//plasma membrane;GO:0016020//membrane;GO:0016021//integral component of membrane;	GO:0000254//C-4 methylsterol oxidase activity;GO:0005506//iron ion binding;GO:0005515//protein binding;GO:0016491//oxidoreductase activity;	ko00100(Steroid biosynthesis)
MAPK4	ENSG00000141639	63.6315	99.9459	27.3172	0.27332	-1.87133	0.00109837	0.235568	18	50560087	50731826	+	7594	GO:0000165;GO:0000166;GO:0004672;GO:0004674;GO:0004707;GO:0005515;GO:0005524;GO:0005634;GO:0005654;GO:0005737;GO:0005829;GO:0006468;GO:0007049;GO:0016301;GO:0016310;GO:0016740;GO:0019901;GO:0035556;GO:0042803;GO:0046982;GO:0106310	K06855	EC:2.7.11.24	H;T	KOG0660;35N5E;39S0Y;3BAU4;3D1PE;3J1JT;489XJ;48V71;4MICX;4N47B	mitogen-activated protein kinase 4 [Source:HGNC Symbol;Acc:HGNC:6878]	5596	P31152	GO:0000165//MAPK cascade;GO:0006468//protein phosphorylation;GO:0007049//cell cycle;GO:0016310//phosphorylation;GO:0035556//intracellular signal transduction;	GO:0005634//nucleus;GO:0005654//nucleoplasm;GO:0005737//cytoplasm;GO:0005829//cytosol;	GO:0000166//nucleotide binding;GO:0004672//protein kinase activity;GO:0004674//protein serine/threonine kinase activity;GO:0004707//MAP kinase activity;GO:0005515//protein binding;GO:0005524//ATP binding;GO:0016301//kinase activity;GO:0016740//transferase activity;GO:0019901//protein kinase binding;GO:0042803//protein homodimerization activity;GO:0046982//protein heterodimerization activity;GO:01…	ko04657(IL-17 signaling pathway)
SPOCK2	ENSG00000107742	2240.51	3219.63	1261.39	0.391781	-1.35188	0.00117915	0.245858	10	72059034	72089032	-	6405	GO:0005509;GO:0005515;GO:0005539;GO:0005576;GO:0007416;GO:0008191;GO:0010811;GO:0010951;GO:0019800;GO:0030198;GO:0031012;GO:0045595;GO:0050840;GO:1990830;GO:2000147	K08136	-	S;I	KOG3555;35MVJ;38FUN;3BI17;3CWGF;3J3SH;488SN;4913Y;4MAXT;4N46G	SPARC (osteonectin), cwcv and kazal like domains proteoglycan 2 [Source:HGNC Symbol;Acc:HGNC:13564]	9806	Q92563	GO:0007416//synapse assembly;GO:0010811//positive regulation of cell-substrate adhesion;GO:0010951//negative regulation of endopeptidase activity;GO:0019800//peptide cross-linking via chondroitin 4-sulfate glycosaminoglycan;GO:0030198//extracellular matrix organization;GO:0045595//regulation of cell differentiation;GO:1990830//cellular response to leukemia inhibitory factor;GO:2000147//positive r…	GO:0005576//extracellular region;GO:0031012//extracellular matrix;	GO:0005509//calcium ion binding;GO:0005515//protein binding;GO:0005539//glycosaminoglycan binding;GO:0008191//metalloendopeptidase inhibitor activity;GO:0050840//extracellular matrix binding;	-
SLC14A1	ENSG00000141469	163.446	255.376	71.517	0.280046	-1.83626	0.00118634	0.245858	18	45687025	45752520	+	7182	GO:0005372;GO:0005515;GO:0005886;GO:0005887;GO:0006833;GO:0015204;GO:0015265;GO:0015840;GO:0016020;GO:0016021;GO:0016323;GO:0051649;GO:0055085;GO:0071918	K08716	-	P;E	2S2GD;35JVE;39SYM;3BJEF;3E6J8;3J3CS;48S36;49NIW;4MDM4;4MT95	solute carrier family 14 member 1 (Kidd blood group) [Source:HGNC Symbol;Acc:HGNC:10918]	6563	Q13336;G0W2N5	GO:0006833//water transport;GO:0015840//urea transport;GO:0051649//establishment of localization in cell;GO:0055085//transmembrane transport;GO:0071918//urea transmembrane transport;	GO:0005886//plasma membrane;GO:0005887//integral component of plasma membrane;GO:0016020//membrane;GO:0016021//integral component of membrane;GO:0016323//basolateral plasma membrane;	GO:0005372//water transmembrane transporter activity;GO:0005515//protein binding;GO:0015204//urea transmembrane transporter activity;GO:0015265//urea channel activity;	-
MGAT3	ENSG00000128268	298.844	464.01	133.678	0.288094	-1.79539	0.00119305	0.245858	22	39457012	39492194	+	5789	GO:0000139;GO:0003830;GO:0005515;GO:0005794;GO:0006044;GO:0006486;GO:0006487;GO:0008104;GO:0016020;GO:0016021;GO:0016740;GO:0016757;GO:0030334;GO:0034599;GO:0050435;GO:0050890;GO:1902966;GO:1905166	K00737	EC:2.4.1.144	S;G	2QUBY;35BRT;39RS4;3BEAA;3CVUV;3J44S;489GM;496YU;4MFPF;4MU4M	beta-1,4-mannosyl-glycoprotein 4-beta-N- acetylglucosaminyltransferase [Source:HGNC Symbol;Acc:HGNC:7046]	4248	Q09327	GO:0006044//N-acetylglucosamine metabolic process;GO:0006486//protein glycosylation;GO:0006487//protein N-linked glycosylation;GO:0008104//protein localization;GO:0030334//regulation of cell migration;GO:0034599//cellular response to oxidative stress;GO:0050435//amyloid-beta metabolic process;GO:0050890//cognition;GO:1902966//positive regulation of protein localization to early endosome;GO:190516…	GO:0000139//Golgi membrane;GO:0005794//Golgi apparatus;GO:0016020//membrane;GO:0016021//integral component of membrane;	GO:0003830//beta-1,4-mannosylglycoprotein 4-beta-N-acetylglucosaminyltransferase activity;GO:0005515//protein binding;GO:0016740//transferase activity;GO:0016757//glycosyltransferase activity;	ko00510(N-Glycan biosynthesis)
NXF3	ENSG00000147206	68.3629	106.486	30.2401	0.283983	-1.81612	0.00120029	0.245858	X	103075810	103093143	-	3544	GO:0003676;GO:0003723;GO:0003729;GO:0005515;GO:0005634;GO:0005654;GO:0005737;GO:0006406;GO:0016973;GO:0042272;GO:0051028	K14284	-	A;S	KOG3763;35EAX;3AG20;3BXF8;3CZ0E;3J8CI;4857X;49919;4MCD8;4MT1C	nuclear RNA export factor 3 [Source:HGNC Symbol;Acc:HGNC:8073]	56000	Q9H4D5	GO:0006406//mRNA export from nucleus;GO:0016973//poly(A)+ mRNA export from nucleus;GO:0051028//mRNA transport;	GO:0005634//nucleus;GO:0005654//nucleoplasm;GO:0005737//cytoplasm;GO:0042272//nuclear RNA export factor complex;	GO:0003676//nucleic acid binding;GO:0003723//RNA binding;GO:0003729//mRNA binding;GO:0005515//protein binding;	ko05168(Herpes simplex virus 1 infection);ko05164(Influenza A);ko05014(Amyotrophic lateral sclerosis);ko03015(mRNA surveillance pathway);ko03013(Nucleocytoplasmic transport);ko03008(Ribosome biogenesis in eukaryotes)
EDNRB	ENSG00000136160	1183.08	1770.59	595.56	0.336362	-1.57191	0.00131775	0.260562	13	77895481	77975529	-	5608	GO:0000122;GO:0001755;GO:0001934;GO:0002001;GO:0002027;GO:0004930;GO:0004962;GO:0005515;GO:0005886;GO:0005887;GO:0006885;GO:0007165;GO:0007166;GO:0007186;GO:0007194;GO:0007200;GO:0007204;GO:0007249;GO:0007399;GO:0007422;GO:0007497;GO:0007568;GO:0008015;GO:0008217;GO:0008284;GO:0010033;GO:0010467;GO:0014043;GO:0014070;GO:0014826;GO:0016020;GO:0016021;GO:0017046;GO:0019233;GO:0019722;GO:0019934;GO:…	K04198	-	O;T	KOG3656;35I7I;38EU8;3BBGJ;3CY90;3J4KE;47ZKI;48ZIZ;4M7W2;4N050	endothelin receptor type B [Source:HGNC Symbol;Acc:HGNC:3180]	1910	P24530	GO:0000122//negative regulation of transcription by RNA polymerase II;GO:0001755//neural crest cell migration;GO:0001934//positive regulation of protein phosphorylation;GO:0002001//renin secretion into blood stream;GO:0002027//regulation of heart rate;GO:0006885//regulation of pH;GO:0007165//signal transduction;GO:0007166//cell surface receptor signaling pathway;GO:0007186//G protein-coupled rece…	GO:0005886//plasma membrane;GO:0005887//integral component of plasma membrane;GO:0016020//membrane;GO:0016021//integral component of membrane;GO:0031965//nuclear membrane;GO:0045121//membrane raft;	GO:0004930//G protein-coupled receptor activity;GO:0004962//endothelin receptor activity;GO:0005515//protein binding;GO:0017046//peptide hormone binding;GO:0031702//type 1 angiotensin receptor binding;	ko05200(Pathways in cancer);ko04926(Relaxin signaling pathway);ko04916(Melanogenesis);ko04080(Neuroactive ligand-receptor interaction);ko04022(cGMP-PKG signaling pathway);ko04020(Calcium signaling pathway)
SGCG	ENSG00000102683	43.1346	68.1016	18.1676	0.266772	-1.90632	0.00132925	0.260562	13	23180979	23325162	+	1594	GO:0005515;GO:0005737;GO:0005856;GO:0005886;GO:0007517;GO:0016011;GO:0016012;GO:0016020;GO:0016021;GO:0042383;GO:0048738;GO:0060047	K12564	-	S;Z	KOG3950;35NS7;38BCX;3B9AN;3CXTF;3J7NI;488RD;495JS;4MCRR;4MSQI	sarcoglycan gamma [Source:HGNC Symbol;Acc:HGNC:10809]	6445	Q13326	GO:0007517//muscle organ development;GO:0048738//cardiac muscle tissue development;GO:0060047//heart contraction;	GO:0005737//cytoplasm;GO:0005856//cytoskeleton;GO:0005886//plasma membrane;GO:0016011//dystroglycan complex;GO:0016012//sarcoglycan complex;GO:0016020//membrane;GO:0016021//integral component of membrane;GO:0042383//sarcolemma;	GO:0005515//protein binding;	ko05416(Viral myocarditis);ko05414(Dilated cardiomyopathy);ko05412(Arrhythmogenic right ventricular cardiomyopathy);ko05410(Hypertrophic cardiomyopathy)
RSAD2	ENSG00000134321	322.545	462.579	182.511	0.394552	-1.34171	0.00136407	0.264542	2	6865557	6898239	+	5659	GO:0001650;GO:0002376;GO:0003824;GO:0005515;GO:0005739;GO:0005741;GO:0005743;GO:0005783;GO:0005789;GO:0005794;GO:0005811;GO:0009615;GO:0016020;GO:0016829;GO:0034157;GO:0034165;GO:0035710;GO:0043367;GO:0043621;GO:0045071;GO:0045087;GO:0046872;GO:0050709;GO:0050778;GO:0051536;GO:0051539;GO:0051607;GO:2000553	K15045	-	H;O	2QQMH;35FQW;38GUG;3BHMQ;3CVEF;3JEDK;48C4T;48WX3;4MHHB;4MTB5	radical S-adenosyl methionine domain containing 2 [Source:HGNC Symbol;Acc:HGNC:30908]	91543	Q8WXG1	GO:0002376//immune system process;GO:0009615//response to virus;GO:0034157//positive regulation of toll-like receptor 7 signaling pathway;GO:0034165//positive regulation of toll-like receptor 9 signaling pathway;GO:0035710//CD4-positive, alpha-beta T cell activation;GO:0043367//CD4-positive, alpha-beta T cell differentiation;GO:0045071//negative regulation of viral genome replication;GO:0045087//…	GO:0001650//fibrillar center;GO:0005739//mitochondrion;GO:0005741//mitochondrial outer membrane;GO:0005743//mitochondrial inner membrane;GO:0005783//endoplasmic reticulum;GO:0005789//endoplasmic reticulum membrane;GO:0005794//Golgi apparatus;GO:0005811//lipid droplet;GO:0016020//membrane;	GO:0003824//catalytic activity;GO:0005515//protein binding;GO:0016829//lyase activity;GO:0043621//protein self-association;GO:0046872//metal ion binding;GO:0051536//iron-sulfur cluster binding;GO:0051539//4 iron, 4 sulfur cluster binding;	ko05164(Influenza A);ko05160(Hepatitis C)
ANOS1	ENSG00000011201	1191.26	1775.45	607.069	0.341923	-1.54826	0.00142485	0.272485	X	8528874	8732137	-	7082	GO:0004867;GO:0005201;GO:0005515;GO:0005576;GO:0005615;GO:0005886;GO:0006935;GO:0007155;GO:0007411;GO:0008201;GO:0009986;GO:0010466;GO:0010951;GO:0016020;GO:0030182;GO:0030414;GO:0031012	K23413	-	S;W	KOG4802;35K42;39RIA;3BJEM;3D2RJ;3J48G;487V6;493D5;4MCZI;4N3AB	anosmin 1 [Source:HGNC Symbol;Acc:HGNC:6211]	3730	P23352	GO:0006935//chemotaxis;GO:0007155//cell adhesion;GO:0007411//axon guidance;GO:0010466//negative regulation of peptidase activity;GO:0010951//negative regulation of endopeptidase activity;GO:0030182//neuron differentiation;	GO:0005576//extracellular region;GO:0005615//extracellular space;GO:0005886//plasma membrane;GO:0009986//cell surface;GO:0016020//membrane;GO:0031012//extracellular matrix;	GO:0004867//serine-type endopeptidase inhibitor activity;GO:0005201//extracellular matrix structural constituent;GO:0005515//protein binding;GO:0008201//heparin binding;GO:0030414//peptidase inhibitor activity;	-
WFDC1	ENSG00000103175	130.498	198.119	62.8767	0.317368	-1.65577	0.00146789	0.272485	16	84294846	84329844	+	8578	GO:0001558;GO:0003674;GO:0004867;GO:0005576;GO:0005615;GO:0010466;GO:0010951;GO:0030308;GO:0030414;GO:0050728;GO:0061045	K23635	-	S;W	2QWDC;35F9D;39STC;3BH6Q;3CUNB;3JA9B;489MW;4935S;4MBXV;4MZAV	WAP four-disulfide core domain 1 [Source:HGNC Symbol;Acc:HGNC:15466]	58189	Q9HC57	GO:0001558//regulation of cell growth;GO:0010466//negative regulation of peptidase activity;GO:0010951//negative regulation of endopeptidase activity;GO:0030308//negative regulation of cell growth;GO:0050728//negative regulation of inflammatory response;GO:0061045//negative regulation of wound healing;	GO:0005576//extracellular region;GO:0005615//extracellular space;	GO:0003674//molecular_function;GO:0004867//serine-type endopeptidase inhibitor activity;GO:0030414//peptidase inhibitor activity;	-
OR6K3	ENSG00000203757	7.56364	13.6759	1.45142	0.10613	-3.2361	0.00147136	0.272485	1	158716327	158720720	-	1875	GO:0004930;GO:0004984;GO:0005549;GO:0005886;GO:0007165;GO:0007186;GO:0007608;GO:0016020;GO:0016021;GO:0050896;GO:0050911	K04257	-	S;T	2T9P2;35PKZ;39RDC;3BM0X;3CTJT;3JE8U;47YXW;492TV;4M62F;4MZV5	olfactory receptor family 6 subfamily K member 3 [Source:HGNC Symbol;Acc:HGNC:15030]	391114	Q8NGY3;A0A0C4DFU5	GO:0007165//signal transduction;GO:0007186//G protein-coupled receptor signaling pathway;GO:0007608//sensory perception of smell;GO:0050896//response to stimulus;GO:0050911//detection of chemical stimulus involved in sensory perception of smell;	GO:0005886//plasma membrane;GO:0016020//membrane;GO:0016021//integral component of membrane;	GO:0004930//G protein-coupled receptor activity;GO:0004984//olfactory receptor activity;GO:0005549//odorant binding;	ko04740(Olfactory transduction)
CCDC85A	ENSG00000055813	25.1232	40.973	9.27347	0.226331	-2.14349	0.00147447	0.272485	2	56183990	56386172	+	4114	GO:0005515;GO:0005912;GO:0008150;GO:0070161	-	-	S;L	KOG3819;359NK;39RSS;3BG0B;3CU4R;3JD6V;4838P;492E0;4MGV2;4N60K	coiled-coil domain containing 85A [Source:HGNC Symbol;Acc:HGNC:29400]	114800	Q96PX6	GO:0008150//biological_process;	GO:0005912//adherens junction;GO:0070161//anchoring junction;	GO:0005515//protein binding;	-
GPD1	ENSG00000167588	450.517	735.292	165.742	0.22541	-2.14938	0.0015355	0.27888	12	50103982	50111313	+	3822	GO:0004367;GO:0004368;GO:0005515;GO:0005737;GO:0005829;GO:0005975;GO:0006072;GO:0006094;GO:0006116;GO:0006127;GO:0006734;GO:0009331;GO:0016491;GO:0016616;GO:0042803;GO:0045821;GO:0046168;GO:0046486;GO:0051287;GO:0070062;GO:0071320;GO:0071356	K00006	EC:1.1.1.8	C	KOG2711;35DDT;38E7F;3BCI8;3CVH2;3JANW;47ZP4;48VII;4MF9T;4N09E	glycerol-3-phosphate dehydrogenase 1 [Source:HGNC Symbol;Acc:HGNC:4455]	2819	P21695;A0A024R138	GO:0005975//carbohydrate metabolic process;GO:0006072//glycerol-3-phosphate metabolic process;GO:0006094//gluconeogenesis;GO:0006116//NADH oxidation;GO:0006127//glycerophosphate shuttle;GO:0006734//NADH metabolic process;GO:0045821//positive regulation of glycolytic process;GO:0046168//glycerol-3-phosphate catabolic process;GO:0046486//glycerolipid metabolic process;GO:0071320//cellular response …	GO:0005737//cytoplasm;GO:0005829//cytosol;GO:0009331//glycerol-3-phosphate dehydrogenase complex;GO:0070062//extracellular exosome;	GO:0004367//glycerol-3-phosphate dehydrogenase [NAD+] activity;GO:0004368//glycerol-3-phosphate dehydrogenase (quinone) activity;GO:0005515//protein binding;GO:0016491//oxidoreductase activity;GO:0016616//oxidoreductase activity, acting on the CH-OH group of donors, NAD or NADP as acceptor;GO:0042803//protein homodimerization activity;GO:0051287//NAD binding;	ko00564(Glycerophospholipid metabolism)
PCDH15	ENSG00000150275	49.606	78.1681	21.044	0.269214	-1.89317	0.00156717	0.27888	10	53802771	55627942	-	15397	GO:0001750;GO:0001964;GO:0002009;GO:0005509;GO:0005576;GO:0005615;GO:0005737;GO:0005886;GO:0005887;GO:0007015;GO:0007155;GO:0007156;GO:0007601;GO:0007605;GO:0007626;GO:0007628;GO:0016020;GO:0016021;GO:0032420;GO:0035264;GO:0042491;GO:0045202;GO:0045494;GO:0048839;GO:0050910;GO:0050953;GO:0050957;GO:0050973;GO:0060013;GO:0060088;GO:0060122;GO:1905515	K16500	-	S	KOG3594;35C1H;38CJG;3BBMH;3CY8K;3JDH9;482VV;48YGV;4MDR7;4MYY9	protocadherin related 15 [Source:HGNC Symbol;Acc:HGNC:14674]	65217	Q96QU1	GO:0001964//startle response;GO:0002009//morphogenesis of an epithelium;GO:0007015//actin filament organization;GO:0007155//cell adhesion;GO:0007156//homophilic cell adhesion via plasma membrane adhesion molecules;GO:0007601//visual perception;GO:0007605//sensory perception of sound;GO:0007626//locomotory behavior;GO:0007628//adult walking behavior;GO:0035264//multicellular organism growth;GO:004…	GO:0001750//photoreceptor outer segment;GO:0005576//extracellular region;GO:0005615//extracellular space;GO:0005737//cytoplasm;GO:0005886//plasma membrane;GO:0005887//integral component of plasma membrane;GO:0016020//membrane;GO:0016021//integral component of membrane;GO:0032420//stereocilium;GO:0045202//synapse;	GO:0005509//calcium ion binding;	-
PCSK9	ENSG00000169174	153.733	234.781	72.6861	0.309592	-1.69156	0.00156904	0.27888	1	55039447	55064852	+	5711	GO:0001822;GO:0001889;GO:0001920;GO:0002091;GO:0002092;GO:0003723;GO:0004252;GO:0005515;GO:0005576;GO:0005615;GO:0005737;GO:0005764;GO:0005765;GO:0005768;GO:0005769;GO:0005770;GO:0005783;GO:0005788;GO:0005791;GO:0005794;GO:0005886;GO:0006508;GO:0006629;GO:0006641;GO:0006644;GO:0006915;GO:0007041;GO:0008202;GO:0008203;GO:0008233;GO:0008236;GO:0009267;GO:0009986;GO:0010469;GO:0010989;GO:0016485;GO:…	K13050	EC:3.4.21.-	O	KOG1153;35N36;38H6S;3BGPH;3CRC0;3JG0W;480EY;494VM;4M7J1;4MX7H	proprotein convertase subtilisin/kexin type 9 [Source:HGNC Symbol;Acc:HGNC:20001]	255738	Q8NBP7	GO:0001822//kidney development;GO:0001889//liver development;GO:0001920//negative regulation of receptor recycling;GO:0002091//negative regulation of receptor internalization;GO:0002092//positive regulation of receptor internalization;GO:0006508//proteolysis;GO:0006629//lipid metabolic process;GO:0006641//triglyceride metabolic process;GO:0006644//phospholipid metabolic process;GO:0006915//apopto…	GO:0005576//extracellular region;GO:0005615//extracellular space;GO:0005737//cytoplasm;GO:0005764//lysosome;GO:0005765//lysosomal membrane;GO:0005768//endosome;GO:0005769//early endosome;GO:0005770//late endosome;GO:0005783//endoplasmic reticulum;GO:0005788//endoplasmic reticulum lumen;GO:0005791//rough endoplasmic reticulum;GO:0005794//Golgi apparatus;GO:0005886//plasma membrane;GO:0009986//cell…	GO:0003723//RNA binding;GO:0004252//serine-type endopeptidase activity;GO:0005515//protein binding;GO:0008233//peptidase activity;GO:0008236//serine-type peptidase activity;GO:0016787//hydrolase activity;GO:0019871//sodium channel inhibitor activity;GO:0030169//low-density lipoprotein particle binding;GO:0030547//signaling receptor inhibitor activity;GO:0034185//apolipoprotein binding;GO:0034189/…	ko04979(Cholesterol metabolism)
CNTN6	ENSG00000134115	95.7092	144.158	47.2604	0.327838	-1.60895	0.00162784	0.285341	3	1092658	1404217	+	5507	GO:0005515;GO:0005886;GO:0007155;GO:0007156;GO:0007219;GO:0007411;GO:0007417;GO:0016020;GO:0016021;GO:0030424;GO:0031225;GO:0045747;GO:0070593;GO:0098632;GO:0098688;GO:0099026	K06764	-	S;T	KOG3513;35ERN;38C7V;3B984;3CS11;3JBGM;480FX;48ZR3;4MGWK;4N3DV	contactin 6 [Source:HGNC Symbol;Acc:HGNC:2176]	27255	Q9UQ52;A1LMA8;B4DGV0	GO:0007155//cell adhesion;GO:0007156//homophilic cell adhesion via plasma membrane adhesion molecules;GO:0007219//Notch signaling pathway;GO:0007411//axon guidance;GO:0007417//central nervous system development;GO:0045747//positive regulation of Notch signaling pathway;GO:0070593//dendrite self-avoidance;	GO:0005886//plasma membrane;GO:0016020//membrane;GO:0016021//integral component of membrane;GO:0030424//axon;GO:0031225//anchored component of membrane;GO:0098688//parallel fiber to Purkinje cell synapse;GO:0099026//anchored component of presynaptic membrane;	GO:0005515//protein binding;GO:0098632//cell-cell adhesion mediator activity;	-
TEK	ENSG00000120156	1102.29	1655.43	549.152	0.331728	-1.59193	0.00165149	0.28673	9	27109141	27230174	+	4804	GO:0000166;GO:0001525;GO:0001725;GO:0001934;GO:0001935;GO:0001938;GO:0002040;GO:0004672;GO:0004713;GO:0004714;GO:0005515;GO:0005524;GO:0005576;GO:0005737;GO:0005856;GO:0005884;GO:0005886;GO:0005887;GO:0005902;GO:0005911;GO:0005925;GO:0006468;GO:0007165;GO:0007169;GO:0007267;GO:0007507;GO:0009925;GO:0009986;GO:0010595;GO:0014068;GO:0016020;GO:0016021;GO:0016301;GO:0016310;GO:0016323;GO:0016324;GO:…	K05121	EC:2.7.10.1	T	KOG0200;35DFC;38BHB;3B9P7;3CSP2;3J1VH;4833C;495YZ;4M9IR;4N17T	TEK receptor tyrosine kinase [Source:HGNC Symbol;Acc:HGNC:11724]	7010	Q02763;Q59HG2	GO:0001525//angiogenesis;GO:0001934//positive regulation of protein phosphorylation;GO:0001935//endothelial cell proliferation;GO:0001938//positive regulation of endothelial cell proliferation;GO:0002040//sprouting angiogenesis;GO:0006468//protein phosphorylation;GO:0007165//signal transduction;GO:0007169//transmembrane receptor protein tyrosine kinase signaling pathway;GO:0007267//cell-cell sign…	GO:0001725//stress fiber;GO:0005576//extracellular region;GO:0005737//cytoplasm;GO:0005856//cytoskeleton;GO:0005884//actin filament;GO:0005886//plasma membrane;GO:0005887//integral component of plasma membrane;GO:0005902//microvillus;GO:0005911//cell-cell junction;GO:0005925//focal adhesion;GO:0009925//basal plasma membrane;GO:0009986//cell surface;GO:0016020//membrane;GO:0016021//integral compon…	GO:0000166//nucleotide binding;GO:0004672//protein kinase activity;GO:0004713//protein tyrosine kinase activity;GO:0004714//transmembrane receptor protein tyrosine kinase activity;GO:0005515//protein binding;GO:0005524//ATP binding;GO:0016301//kinase activity;GO:0016740//transferase activity;GO:0038023//signaling receptor activity;GO:0042802//identical protein binding;	ko05323(Rheumatoid arthritis);ko04151(PI3K-Akt signaling pathway);ko04066(HIF-1 signaling pathway);ko04015(Rap1 signaling pathway);ko04014(Ras signaling pathway);ko04010(MAPK signaling pathway)
RAB11FIP1	ENSG00000156675	2142.73	3050.87	1234.59	0.404669	-1.30519	0.00176717	0.301079	8	37858618	37899497	-	9632	GO:0005768;GO:0005829;GO:0015031;GO:0016020;GO:0030670;GO:0031267;GO:0031410;GO:0043231;GO:0045055;GO:0055037;GO:0070164	K12484	-	S;U	2QVT0;35P3K;38CQQ;3BHAJ;3CSA0;3JDWX;482F7;48X9U;4M77C;4MZY4	RAB11 family interacting protein 1 [Source:HGNC Symbol;Acc:HGNC:30265]	80223	Q6WKZ4	GO:0015031//protein transport;GO:0045055//regulated exocytosis;GO:0070164//negative regulation of adiponectin secretion;	GO:0005768//endosome;GO:0005829//cytosol;GO:0016020//membrane;GO:0030670//phagocytic vesicle membrane;GO:0031410//cytoplasmic vesicle;GO:0043231//intracellular membrane-bounded organelle;GO:0055037//recycling endosome;	GO:0031267//small GTPase binding;	ko04144(Endocytosis)
PLA2G3	ENSG00000100078	13.6033	23.0309	4.17573	0.18131	-2.46347	0.00181624	0.306574	22	31134807	31140508	-	2600	GO:0001675;GO:0002532;GO:0004620;GO:0004623;GO:0005576;GO:0005615;GO:0005737;GO:0005768;GO:0005814;GO:0005856;GO:0005886;GO:0006629;GO:0006644;GO:0006658;GO:0007288;GO:0010629;GO:0010744;GO:0010976;GO:0016020;GO:0016787;GO:0019372;GO:0030030;GO:0031394;GO:0032308;GO:0034374;GO:0034375;GO:0042116;GO:0043303;GO:0043524;GO:0046337;GO:0046470;GO:0046471;GO:0046473;GO:0046488;GO:0046872;GO:0047498;GO:…	K01047	EC:3.1.1.4	S;O;T;W	2QTYI;35HHS;38BCM;3BMGK;3D1X9;3JBWE;483NW;48Z6W;4MFW4;4N0NU	phospholipase A2 group III [Source:HGNC Symbol;Acc:HGNC:17934]	50487	Q9NZ20	GO:0001675//acrosome assembly;GO:0002532//production of molecular mediator involved in inflammatory response;GO:0006629//lipid metabolic process;GO:0006644//phospholipid metabolic process;GO:0006658//phosphatidylserine metabolic process;GO:0007288//sperm axoneme assembly;GO:0010629//negative regulation of gene expression;GO:0010744//positive regulation of macrophage derived foam cell differentiat…	GO:0005576//extracellular region;GO:0005615//extracellular space;GO:0005737//cytoplasm;GO:0005768//endosome;GO:0005814//centriole;GO:0005856//cytoskeleton;GO:0005886//plasma membrane;GO:0016020//membrane;GO:0055037//recycling endosome;	GO:0004620//phospholipase activity;GO:0004623//phospholipase A2 activity;GO:0016787//hydrolase activity;GO:0046872//metal ion binding;GO:0047498//calcium-dependent phospholipase A2 activity;	ko04975(Fat digestion and absorption);ko04972(Pancreatic secretion);ko04270(Vascular smooth muscle contraction);ko04014(Ras signaling pathway);ko00592(alpha-Linolenic acid metabolism);ko00591(Linoleic acid metabolism);ko00590(Arachidonic acid metabolism);ko00565(Ether lipid metabolism);ko00564(Glycerophospholipid metabolism)
CACNA1D	ENSG00000157388	253.223	380.676	125.771	0.330388	-1.59777	0.00190318	0.318302	3	53328963	53813733	+	19199	GO:0005216;GO:0005244;GO:0005245;GO:0005262;GO:0005515;GO:0005886;GO:0005891;GO:0006811;GO:0006816;GO:0007188;GO:0007605;GO:0008331;GO:0016020;GO:0016021;GO:0030018;GO:0030506;GO:0034220;GO:0034765;GO:0045762;GO:0046872;GO:0051393;GO:0051928;GO:0055085;GO:0060372;GO:0070509;GO:0070588;GO:0086002;GO:0086007;GO:0086012;GO:0086046;GO:0086059;GO:0086091;GO:0098703;GO:1901016;GO:1901379;GO:1990454	K04851	-	P;U	KOG2301;35IVB;38BYK;3BAHQ;3CSUW;3JE2P;47YTR;49373;4ME23;4N4TA	calcium voltage-gated channel subunit alpha1 D [Source:HGNC Symbol;Acc:HGNC:1391]	776	Q01668;Q59GD8	GO:0006811//ion transport;GO:0006816//calcium ion transport;GO:0007188//adenylate cyclase-modulating G protein-coupled receptor signaling pathway;GO:0007605//sensory perception of sound;GO:0034220//ion transmembrane transport;GO:0034765//regulation of ion transmembrane transport;GO:0045762//positive regulation of adenylate cyclase activity;GO:0051928//positive regulation of calcium ion transport;…	GO:0005886//plasma membrane;GO:0005891//voltage-gated calcium channel complex;GO:0016020//membrane;GO:0016021//integral component of membrane;GO:0030018//Z disc;GO:1990454//L-type voltage-gated calcium channel complex;	GO:0005216//ion channel activity;GO:0005244//voltage-gated ion channel activity;GO:0005245//voltage-gated calcium channel activity;GO:0005262//calcium channel activity;GO:0005515//protein binding;GO:0008331//high voltage-gated calcium channel activity;GO:0030506//ankyrin binding;GO:0046872//metal ion binding;GO:0051393//alpha-actinin binding;GO:0086007//voltage-gated calcium channel activity invo…	ko05414(Dilated cardiomyopathy);ko05412(Arrhythmogenic right ventricular cardiomyopathy);ko05410(Hypertrophic cardiomyopathy);ko05207(Chemical carcinogenesis - receptor activation);ko05031(Amphetamine addiction);ko05022(Pathways of neurodegeneration - multiple diseases);ko05020(Prion disease);ko05010(Alzheimer disease);ko04973(Carbohydrate digestion and absorption);ko04935(Growth hormone synthesi…
TINCR	ENSG00000223573	46.445	69.9687	22.9214	0.327595	-1.61001	0.00196937	0.32055	19	5558167	5578349	-	4429	GO:0005515	-	-	-	-	TINCR ubiquitin domain containing [Source:HGNC Symbol;Acc:HGNC:14607]	257000	-	-	-	GO:0005515//protein binding;	-
PRX	ENSG00000105227	640.338	955.346	325.329	0.340535	-1.55412	0.00200172	0.322932	19	40393766	40414793	-	7402	GO:0003674;GO:0005515;GO:0005634;GO:0005737;GO:0005886;GO:0008366;GO:0016020;GO:0032287;GO:0043484;GO:0070161	-	-	S	2QS7Y;359CK;39WG5;3BIRI;3CTH0;3J2PS;483HU;493NF;4MCIV;4MU1D	periaxin [Source:HGNC Symbol;Acc:HGNC:13797]	57716	Q9BXM0	GO:0008366//axon ensheathment;GO:0032287//peripheral nervous system myelin maintenance;GO:0043484//regulation of RNA splicing;	GO:0005634//nucleus;GO:0005737//cytoplasm;GO:0005886//plasma membrane;GO:0016020//membrane;GO:0070161//anchoring junction;	GO:0003674//molecular_function;GO:0005515//protein binding;	-
LRP4	ENSG00000134569	141.626	211.636	71.6161	0.338394	-1.56323	0.00203031	0.324671	11	46856717	46918642	-	8748	GO:0001822;GO:0001932;GO:0001942;GO:0005509;GO:0005515;GO:0005886;GO:0006897;GO:0008104;GO:0009953;GO:0009954;GO:0009986;GO:0014069;GO:0016020;GO:0016021;GO:0016055;GO:0030154;GO:0030279;GO:0030326;GO:0030425;GO:0030971;GO:0031594;GO:0034185;GO:0042475;GO:0042733;GO:0042803;GO:0043025;GO:0043113;GO:0044853;GO:0048699;GO:0048813;GO:0048856;GO:0050731;GO:0050771;GO:0050808;GO:0051124;GO:0060173;GO:…	K20051	-	T;G	KOG1215;35A0A;38B6M;3B9HR;3CTYV;3JCD1;47YVC;497BX;4M72H;4MXPH	LDL receptor related protein 4 [Source:HGNC Symbol;Acc:HGNC:6696]	4038	O75096	GO:0001822//kidney development;GO:0001932//regulation of protein phosphorylation;GO:0001942//hair follicle development;GO:0006897//endocytosis;GO:0008104//protein localization;GO:0009953//dorsal/ventral pattern formation;GO:0009954//proximal/distal pattern formation;GO:0016055//Wnt signaling pathway;GO:0030154//cell differentiation;GO:0030279//negative regulation of ossification;GO:0030326//embry…	GO:0005886//plasma membrane;GO:0009986//cell surface;GO:0014069//postsynaptic density;GO:0016020//membrane;GO:0016021//integral component of membrane;GO:0030425//dendrite;GO:0031594//neuromuscular junction;GO:0043025//neuronal cell body;GO:0044853//plasma membrane raft;GO:0097060//synaptic membrane;	GO:0005509//calcium ion binding;GO:0005515//protein binding;GO:0030971//receptor tyrosine kinase binding;GO:0034185//apolipoprotein binding;GO:0042803//protein homodimerization activity;GO:0097110//scaffold protein binding;	-
GLP2R	ENSG00000065325	14.3928	25.2013	3.58438	0.14223	-2.8137	0.00209696	0.332415	17	9822206	9892099	+	5696	GO:0004888;GO:0004930;GO:0004967;GO:0005886;GO:0007165;GO:0007166;GO:0007186;GO:0007188;GO:0008284;GO:0008528;GO:0016020;GO:0016021;GO:0017046;GO:0071377	K04582	-	M;T	KOG4564;35JU6;38BI5;3BB70;3CV9Q;3JAS2;4863Z;48WEY;4MGNQ;4N3F5	glucagon like peptide 2 receptor [Source:HGNC Symbol;Acc:HGNC:4325]	9340	O95838;A0A384MTS7;B2RAN4	GO:0007165//signal transduction;GO:0007166//cell surface receptor signaling pathway;GO:0007186//G protein-coupled receptor signaling pathway;GO:0007188//adenylate cyclase-modulating G protein-coupled receptor signaling pathway;GO:0008284//positive regulation of cell population proliferation;GO:0071377//cellular response to glucagon stimulus;	GO:0005886//plasma membrane;GO:0016020//membrane;GO:0016021//integral component of membrane;	GO:0004888//transmembrane signaling receptor activity;GO:0004930//G protein-coupled receptor activity;GO:0004967//glucagon receptor activity;GO:0008528//G protein-coupled peptide receptor activity;GO:0017046//peptide hormone binding;	ko04080(Neuroactive ligand-receptor interaction)
SEMA5A	ENSG00000112902	915.605	1358.71	472.502	0.347759	-1.52384	0.00214711	0.33743	5	9035033	9546075	-	12308	GO:0001755;GO:0001938;GO:0002043;GO:0005515;GO:0005886;GO:0007155;GO:0007162;GO:0007267;GO:0007399;GO:0007411;GO:0007413;GO:0016020;GO:0016021;GO:0021536;GO:0030154;GO:0030215;GO:0030335;GO:0030836;GO:0035373;GO:0043395;GO:0045499;GO:0045545;GO:0045766;GO:0048675;GO:0048842;GO:0048843;GO:0050918;GO:0050919;GO:0051897;GO:0060326;GO:0070062;GO:0071526;GO:0090263;GO:1990256;GO:2000352;GO:2001028	K06841	-	S;T	KOG3611;35CGA;38B60;3B9EA;3CTM8;3JC15;487Q8;494RG;4MHM8;4MXZJ	semaphorin 5A [Source:HGNC Symbol;Acc:HGNC:10736]	9037	Q13591;X5DR95	GO:0001755//neural crest cell migration;GO:0001938//positive regulation of endothelial cell proliferation;GO:0002043//blood vessel endothelial cell proliferation involved in sprouting angiogenesis;GO:0007155//cell adhesion;GO:0007162//negative regulation of cell adhesion;GO:0007267//cell-cell signaling;GO:0007399//nervous system development;GO:0007411//axon guidance;GO:0007413//axonal fasciculati…	GO:0005886//plasma membrane;GO:0016020//membrane;GO:0016021//integral component of membrane;GO:0070062//extracellular exosome;	GO:0005515//protein binding;GO:0030215//semaphorin receptor binding;GO:0035373//chondroitin sulfate proteoglycan binding;GO:0043395//heparan sulfate proteoglycan binding;GO:0045499//chemorepellent activity;GO:0045545//syndecan binding;	ko04360(Axon guidance)
AKR1C3	ENSG00000196139	425.793	588.732	262.854	0.446474	-1.16335	0.00219322	0.33994	10	5035354	5107686	+	3911	GO:0001523;GO:0001758;GO:0004032;GO:0004033;GO:0004303;GO:0004745;GO:0005634;GO:0005737;GO:0005829;GO:0006629;GO:0006693;GO:0007186;GO:0007584;GO:0008202;GO:0008284;GO:0008584;GO:0009267;GO:0010942;GO:0016229;GO:0016488;GO:0016491;GO:0016655;GO:0018636;GO:0019305;GO:0019371;GO:0030216;GO:0032052;GO:0034614;GO:0035410;GO:0036130;GO:0036131;GO:0042448;GO:0042572;GO:0042574;GO:0043170;GO:0044594;GO:…	K04119	-	S;J;C	KOG1577;35M94;38T1T;3BK9X;3D0AD;3J7EU;4842J;49784;4MCCQ;4N6DX	aldo-keto reductase family 1 member C3 [Source:HGNC Symbol;Acc:HGNC:386]	8644	P42330;A0A0A0MSS8	GO:0001523//retinoid metabolic process;GO:0006629//lipid metabolic process;GO:0006693//prostaglandin metabolic process;GO:0007186//G protein-coupled receptor signaling pathway;GO:0007584//response to nutrient;GO:0008202//steroid metabolic process;GO:0008284//positive regulation of cell population proliferation;GO:0008584//male gonad development;GO:0009267//cellular response to starvation;GO:00109…	GO:0005634//nucleus;GO:0005737//cytoplasm;GO:0005829//cytosol;GO:0070062//extracellular exosome;	GO:0001758//retinal dehydrogenase activity;GO:0004032//alditol:NADP+ 1-oxidoreductase activity;GO:0004033//aldo-keto reductase (NADP) activity;GO:0004303//estradiol 17-beta-dehydrogenase activity;GO:0004745//NAD-retinol dehydrogenase activity;GO:0016229//steroid dehydrogenase activity;GO:0016491//oxidoreductase activity;GO:0016655//oxidoreductase activity, acting on NAD(P)H, quinone or similar co…	ko05208(Chemical carcinogenesis - reactive oxygen species);ko04913(Ovarian steroidogenesis);ko00790(Folate biosynthesis);ko00590(Arachidonic acid metabolism);ko00140(Steroid hormone biosynthesis)
PCARE	ENSG00000179270	14.9408	24.8567	5.02483	0.202152	-2.30649	0.0023274	0.345635	2	29060976	29074523	-	7532	GO:0001750;GO:0001917;GO:0005929;GO:0007601;GO:0035845;GO:0042995;GO:0050896;GO:0120199;GO:1903546	K24165	-	S	2QUWN;35BI6;38C2K;3BFTX;3D0BH;3J98K;486SX;492IB;4M6FR;4N5F4	photoreceptor cilium actin regulator [Source:HGNC Symbol;Acc:HGNC:34383]	388939	A6NGG8	GO:0007601//visual perception;GO:0035845//photoreceptor cell outer segment organization;GO:0050896//response to stimulus;GO:1903546//protein localization to photoreceptor outer segment;	GO:0001750//photoreceptor outer segment;GO:0001917//photoreceptor inner segment;GO:0005929//cilium;GO:0042995//cell projection;GO:0120199//cone photoreceptor outer segment;	-	-
IGSF10	ENSG00000152580	646.492	960.014	332.97	0.346838	-1.52766	0.00233179	0.345635	3	151425384	151461061	-	9222	GO:0001503;GO:0005515;GO:0005576;GO:0030154;GO:2001222	-	-	T;U	KOG0619;35EIX;38DB1;3BEQK;3D220;3JD24;4804A;496UM;4MG9N;4N3UU	immunoglobulin superfamily member 10 [Source:HGNC Symbol;Acc:HGNC:26384]	285313	Q6WRI0	GO:0001503//ossification;GO:0030154//cell differentiation;GO:2001222//regulation of neuron migration;	GO:0005576//extracellular region;	GO:0005515//protein binding;	-
C8B	ENSG00000021852	69.7562	113.224	26.2888	0.232185	-2.10665	0.00234575	0.345635	1	56929207	56974383	-	3931	GO:0002376;GO:0005515;GO:0005576;GO:0005579;GO:0005615;GO:0005886;GO:0006955;GO:0006956;GO:0006957;GO:0006958;GO:0016020;GO:0019835;GO:0044877;GO:0045087;GO:0050778;GO:0070062;GO:1903561	K03998	-	S;O;T;W	KOG3535;35D0K;394FV;3BFYU;3CVJ6;3J28U;486PI;48V8Z;4MAUJ;4MV0N	complement C8 beta chain [Source:HGNC Symbol;Acc:HGNC:1353]	732	P07358	GO:0002376//immune system process;GO:0006955//immune response;GO:0006956//complement activation;GO:0006957//complement activation, alternative pathway;GO:0006958//complement activation, classical pathway;GO:0019835//cytolysis;GO:0045087//innate immune response;GO:0050778//positive regulation of immune response;	GO:0005576//extracellular region;GO:0005579//membrane attack complex;GO:0005615//extracellular space;GO:0005886//plasma membrane;GO:0016020//membrane;GO:0070062//extracellular exosome;GO:1903561//extracellular vesicle;	GO:0005515//protein binding;GO:0044877//protein-containing complex binding;	ko05322(Systemic lupus erythematosus);ko05171(Coronavirus disease - COVID-19);ko05146(Amoebiasis);ko05020(Prion disease);ko04610(Complement and coagulation cascades)
GPRIN2	ENSG00000204175	468.709	699.029	238.388	0.341028	-1.55204	0.00236204	0.345635	10	46541736	46556658	-	9435	GO:0005515;GO:0005886;GO:0031175	-	-	S	2SG81;35KBT;39K5Q;3BI76;3D0NX;3J2M3;4809U;497JZ;4MDHV;4MUCQ	G protein regulated inducer of neurite outgrowth 2 [Source:HGNC Symbol;Acc:HGNC:23730]	9721	O60269	GO:0031175//neuron projection development;	GO:0005886//plasma membrane;	GO:0005515//protein binding;	-
JCAD	ENSG00000165757	2077.03	3085.52	1068.55	0.34631	-1.52987	0.00261996	0.375128	10	30012803	30115494	-	9574	GO:0005911;GO:0005912;GO:0007155;GO:0030054;GO:0032587;GO:0043410;GO:0048471;GO:0070161;GO:0090050;GO:1900748;GO:1903589;GO:1903672	-	-	S	2QURJ;35H4A;39UX1;3BF1W;3CU4F;3J5RR;483ZX;497PA;4ME6I;4MTTP	junctional cadherin 5 associated [Source:HGNC Symbol;Acc:HGNC:29283]	57608	Q9P266	GO:0007155//cell adhesion;GO:0043410//positive regulation of MAPK cascade;GO:0090050//positive regulation of cell migration involved in sprouting angiogenesis;GO:1900748//positive regulation of vascular endothelial growth factor signaling pathway;GO:1903589//positive regulation of blood vessel endothelial cell proliferation involved in sprouting angiogenesis;GO:1903672//positive regulation of spr…	GO:0005911//cell-cell junction;GO:0005912//adherens junction;GO:0030054//cell junction;GO:0032587//ruffle membrane;GO:0048471//perinuclear region of cytoplasm;GO:0070161//anchoring junction;	-	-
TNNC1	ENSG00000114854	196.17	290.665	101.674	0.349798	-1.51541	0.00263728	0.375128	3	52451100	52454041	-	1141	GO:0002086;GO:0003009;GO:0005509;GO:0005515;GO:0005829;GO:0005861;GO:0006937;GO:0010038;GO:0014883;GO:0031013;GO:0031014;GO:0032972;GO:0042803;GO:0043292;GO:0043462;GO:0046872;GO:0048306;GO:0051015;GO:0055010;GO:0060048;GO:1990584	K05865	-	Z;T;D	KOG0027;35MRC;3901R;3BH8P;3CRQE;3JAQ5;4822I;48USS;4MIB9;4MXNU	troponin C1, slow skeletal and cardiac type [Source:HGNC Symbol;Acc:HGNC:11943]	7134	P63316;Q6FH91	GO:0002086//diaphragm contraction;GO:0003009//skeletal muscle contraction;GO:0006937//regulation of muscle contraction;GO:0010038//response to metal ion;GO:0014883//transition between fast and slow fiber;GO:0032972//regulation of muscle filament sliding speed;GO:0043462//regulation of ATP-dependent activity;GO:0055010//ventricular cardiac muscle tissue morphogenesis;GO:0060048//cardiac muscle con…	GO:0005829//cytosol;GO:0005861//troponin complex;GO:0043292//contractile fiber;GO:1990584//cardiac Troponin complex;	GO:0005509//calcium ion binding;GO:0005515//protein binding;GO:0031013//troponin I binding;GO:0031014//troponin T binding;GO:0042803//protein homodimerization activity;GO:0046872//metal ion binding;GO:0048306//calcium-dependent protein binding;GO:0051015//actin filament binding;	ko05414(Dilated cardiomyopathy);ko05410(Hypertrophic cardiomyopathy);ko04261(Adrenergic signaling in cardiomyocytes);ko04260(Cardiac muscle contraction);ko04020(Calcium signaling pathway)
CES1	ENSG00000198848	2158.24	3084.56	1231.92	0.399384	-1.32415	0.00266871	0.375128	16	55802851	55833337	-	2937	GO:0004771;GO:0005515;GO:0005737;GO:0005783;GO:0005788;GO:0005811;GO:0005829;GO:0006629;GO:0006695;GO:0008203;GO:0009636;GO:0010875;GO:0010887;GO:0016042;GO:0016787;GO:0030855;GO:0042632;GO:0043691;GO:0047374;GO:0051791;GO:0052689;GO:0070857;GO:0071397;GO:0071404;GO:0080030;GO:0090122;GO:0090205;GO:0120188	K01044	EC:3.1.1.1	I;G;L;U	KOG1516;35D4R;38D2A;3BDJX;3CTBY;3J3G7;485ZR;48Y85;4M8P6;4MTE2	carboxylesterase 1 [Source:HGNC Symbol;Acc:HGNC:1863]	1066	P23141	GO:0006629//lipid metabolic process;GO:0006695//cholesterol biosynthetic process;GO:0008203//cholesterol metabolic process;GO:0009636//response to toxic substance;GO:0010875//positive regulation of cholesterol efflux;GO:0010887//negative regulation of cholesterol storage;GO:0016042//lipid catabolic process;GO:0030855//epithelial cell differentiation;GO:0042632//cholesterol homeostasis;GO:0043691/…	GO:0005737//cytoplasm;GO:0005783//endoplasmic reticulum;GO:0005788//endoplasmic reticulum lumen;GO:0005811//lipid droplet;GO:0005829//cytosol;	GO:0004771//sterol esterase activity;GO:0005515//protein binding;GO:0016787//hydrolase activity;GO:0047374//methylumbelliferyl-acetate deacetylase activity;GO:0052689//carboxylic ester hydrolase activity;GO:0080030//methyl indole-3-acetate esterase activity;	ko00983(Drug metabolism - other enzymes)
SEMA6A	ENSG00000092421	563.493	836.969	290.018	0.34651	-1.52903	0.00267507	0.375128	5	116443555	116574823	-	10906	GO:0001755;GO:0005515;GO:0005615;GO:0005886;GO:0005887;GO:0006915;GO:0007010;GO:0007166;GO:0007399;GO:0007411;GO:0009887;GO:0016020;GO:0016021;GO:0016525;GO:0030154;GO:0030215;GO:0030335;GO:0030424;GO:0035924;GO:0045499;GO:0048843;GO:0050919;GO:0070373;GO:0071526;GO:0106089;GO:1900747;GO:1903671;GO:2001224	K06842	-	S;T	KOG3611;35ITR;38B60;3B9EA;3CX8G;3J88J;4808K;494MK;4MI6Z;4N21A	semaphorin 6A [Source:HGNC Symbol;Acc:HGNC:10738]	57556	Q9H2E6	GO:0001755//neural crest cell migration;GO:0006915//apoptotic process;GO:0007010//cytoskeleton organization;GO:0007166//cell surface receptor signaling pathway;GO:0007399//nervous system development;GO:0007411//axon guidance;GO:0009887//animal organ morphogenesis;GO:0016525//negative regulation of angiogenesis;GO:0030154//cell differentiation;GO:0030335//positive regulation of cell migration;GO:0…	GO:0005615//extracellular space;GO:0005886//plasma membrane;GO:0005887//integral component of plasma membrane;GO:0016020//membrane;GO:0016021//integral component of membrane;GO:0030424//axon;	GO:0005515//protein binding;GO:0030215//semaphorin receptor binding;GO:0045499//chemorepellent activity;	ko04360(Axon guidance)
SLC5A1	ENSG00000100170	49.3744	82.4916	16.2572	0.197077	-2.34317	0.00287232	0.399712	22	32043261	32113029	+	5081	GO:0000017;GO:0001951;GO:0005354;GO:0005355;GO:0005367;GO:0005372;GO:0005412;GO:0005515;GO:0005769;GO:0005886;GO:0005887;GO:0006811;GO:0006814;GO:0008643;GO:0010035;GO:0015146;GO:0015150;GO:0015151;GO:0015293;GO:0015371;GO:0015750;GO:0015756;GO:0015757;GO:0015798;GO:0016020;GO:0016021;GO:0016324;GO:0022857;GO:0031526;GO:0035377;GO:0035623;GO:0043229;GO:0048471;GO:0055056;GO:0055085;GO:0070062;GO:…	K14158	-	P;E	KOG2349;35HFE;38E3B;3BA8Y;3CRHR;3JAHP;47ZTB;48YEB;4MEEA;4MUII	solute carrier family 5 member 1 [Source:HGNC Symbol;Acc:HGNC:11036]	6523	P13866	GO:0000017//alpha-glucoside transport;GO:0001951//intestinal D-glucose absorption;GO:0006811//ion transport;GO:0006814//sodium ion transport;GO:0008643//carbohydrate transport;GO:0010035//response to inorganic substance;GO:0015750//pentose transmembrane transport;GO:0015756//fucose transmembrane transport;GO:0015757//galactose transmembrane transport;GO:0015798//myo-inositol transport;GO:0035377/…	GO:0005769//early endosome;GO:0005886//plasma membrane;GO:0005887//integral component of plasma membrane;GO:0016020//membrane;GO:0016021//integral component of membrane;GO:0016324//apical plasma membrane;GO:0031526//brush border membrane;GO:0043229//intracellular organelle;GO:0048471//perinuclear region of cytoplasm;GO:0070062//extracellular exosome;GO:0097708//intracellular vesicle;	GO:0005354//galactose transmembrane transporter activity;GO:0005355//glucose transmembrane transporter activity;GO:0005367//myo-inositol:sodium symporter activity;GO:0005372//water transmembrane transporter activity;GO:0005412//glucose:sodium symporter activity;GO:0005515//protein binding;GO:0015146//pentose transmembrane transporter activity;GO:0015150//fucose transmembrane transporter activity;…	ko04978(Mineral absorption);ko04976(Bile secretion);ko04973(Carbohydrate digestion and absorption)
ADAMTS8	ENSG00000134917	296.147	440.298	151.996	0.345211	-1.53445	0.00290374	0.401024	11	130404923	130428609	-	4141	GO:0004222;GO:0005178;GO:0005576;GO:0006508;GO:0008201;GO:0008233;GO:0008237;GO:0008270;GO:0008285;GO:0009673;GO:0016787;GO:0030198;GO:0031012;GO:0035435;GO:0046872;GO:0062023	K08623	EC:3.4.24.-	O	KOG3538;35B0Q;38H65;3B9Q0;3CU7E;3J49R;481MY;48X6Q;4MEDT;4MZXJ	ADAM metallopeptidase with thrombospondin type 1 motif 8 [Source:HGNC Symbol;Acc:HGNC:224]	11095	Q9UP79;Q5FWF1	GO:0006508//proteolysis;GO:0008285//negative regulation of cell population proliferation;GO:0030198//extracellular matrix organization;GO:0035435//phosphate ion transmembrane transport;	GO:0005576//extracellular region;GO:0031012//extracellular matrix;GO:0062023//collagen-containing extracellular matrix;	GO:0004222//metalloendopeptidase activity;GO:0005178//integrin binding;GO:0008201//heparin binding;GO:0008233//peptidase activity;GO:0008237//metallopeptidase activity;GO:0008270//zinc ion binding;GO:0009673//low-affinity phosphate transmembrane transporter activity;GO:0016787//hydrolase activity;GO:0046872//metal ion binding;	-
EPAS1	ENSG00000116016	19869.5	29309.3	10429.6	0.355845	-1.49068	0.00295263	0.40471	2	46293667	46386697	+	7291	GO:0000785;GO:0000977;GO:0000978;GO:0000981;GO:0000987;GO:0001223;GO:0001228;GO:0001525;GO:0001666;GO:0001892;GO:0001974;GO:0002027;GO:0002070;GO:0003677;GO:0003700;GO:0005515;GO:0005634;GO:0005654;GO:0005667;GO:0005737;GO:0005829;GO:0006355;GO:0006357;GO:0006366;GO:0006979;GO:0007005;GO:0007165;GO:0007601;GO:0010467;GO:0016607;GO:0030097;GO:0030154;GO:0030218;GO:0030324;GO:0042415;GO:0042789;GO:…	K09095	-	K	KOG3558;35EE7;38BJP;3BEJX;3CRKC;3JFSF;481TK;48VY0;4MGM1;4N6D1	endothelial PAS domain protein 1 [Source:HGNC Symbol;Acc:HGNC:3374]	2034	Q99814;B3KW07	GO:0001525//angiogenesis;GO:0001666//response to hypoxia;GO:0001892//embryonic placenta development;GO:0001974//blood vessel remodeling;GO:0002027//regulation of heart rate;GO:0002070//epithelial cell maturation;GO:0006355//regulation of transcription, DNA-templated;GO:0006357//regulation of transcription by RNA polymerase II;GO:0006366//transcription by RNA polymerase II;GO:0006979//response to …	GO:0000785//chromatin;GO:0005634//nucleus;GO:0005654//nucleoplasm;GO:0005667//transcription regulator complex;GO:0005737//cytoplasm;GO:0005829//cytosol;GO:0016607//nuclear speck;GO:0043227//membrane-bounded organelle;GO:0043229//intracellular organelle;	GO:0000977//RNA polymerase II transcription regulatory region sequence-specific DNA binding;GO:0000978//RNA polymerase II cis-regulatory region sequence-specific DNA binding;GO:0000981//DNA-binding transcription factor activity, RNA polymerase II-specific;GO:0000987//cis-regulatory region sequence-specific DNA binding;GO:0001223//transcription coactivator binding;GO:0001228//DNA-binding transcrip…	ko05211(Renal cell carcinoma);ko05200(Pathways in cancer)
REEP1	ENSG00000068615	110.916	159.813	62.0193	0.388074	-1.3656	0.0031725	0.422202	2	86213993	86338083	-	6937	GO:0005515;GO:0005737;GO:0005739;GO:0005783;GO:0005789;GO:0005881;GO:0008017;GO:0016020;GO:0016021;GO:0031849;GO:0031966;GO:0051205;GO:0071782;GO:0071786	K17338	-	U;V	KOG1726;359D0;39RZP;3BFBW;3CVVG;3J9JW;47YZI;48Y24;4MI6T;4N4EP	receptor accessory protein 1 [Source:HGNC Symbol;Acc:HGNC:25786]	65055	Q9H902	GO:0051205//protein insertion into membrane;GO:0071786//endoplasmic reticulum tubular network organization;	GO:0005737//cytoplasm;GO:0005739//mitochondrion;GO:0005783//endoplasmic reticulum;GO:0005789//endoplasmic reticulum membrane;GO:0005881//cytoplasmic microtubule;GO:0016020//membrane;GO:0016021//integral component of membrane;GO:0031966//mitochondrial membrane;GO:0071782//endoplasmic reticulum tubular network;	GO:0005515//protein binding;GO:0008017//microtubule binding;GO:0031849//olfactory receptor binding;	-
MAP2	ENSG00000078018	436.148	640.583	231.713	0.361723	-1.46704	0.00317288	0.422202	2	209424047	209734147	+	11842	GO:0000226;GO:0001578;GO:0002162;GO:0005198;GO:0005515;GO:0005516;GO:0005737;GO:0005829;GO:0005856;GO:0005874;GO:0005875;GO:0008017;GO:0015631;GO:0016358;GO:0021954;GO:0030425;GO:0030517;GO:0031113;GO:0031115;GO:0031175;GO:0032839;GO:0032880;GO:0042995;GO:0043005;GO:0043025;GO:0043194;GO:0043198;GO:0043203;GO:0044294;GO:0044307;GO:0048156;GO:0048813;GO:0097441;GO:0110165;GO:0150001;GO:0150002;GO:…	K10430	-	S;Z	KOG2418;35NGM;39R0E;3BG9P;3CU8Q;3J20U;48BN5;48XK4;4MBYI;4N0BB	microtubule associated protein 2 [Source:HGNC Symbol;Acc:HGNC:6839]	4133	P11137;Q6NYC5	GO:0000226//microtubule cytoskeleton organization;GO:0001578//microtubule bundle formation;GO:0016358//dendrite development;GO:0021954//central nervous system neuron development;GO:0030517//negative regulation of axon extension;GO:0031113//regulation of microtubule polymerization;GO:0031115//negative regulation of microtubule polymerization;GO:0031175//neuron projection development;GO:0032880//re…	GO:0005737//cytoplasm;GO:0005829//cytosol;GO:0005856//cytoskeleton;GO:0005874//microtubule;GO:0005875//microtubule associated complex;GO:0030425//dendrite;GO:0032839//dendrite cytoplasm;GO:0042995//cell projection;GO:0043005//neuron projection;GO:0043025//neuronal cell body;GO:0043194//axon initial segment;GO:0043198//dendritic shaft;GO:0043203//axon hillock;GO:0044294//dendritic growth cone;GO:0…	GO:0002162//dystroglycan binding;GO:0005198//structural molecule activity;GO:0005515//protein binding;GO:0005516//calmodulin binding;GO:0008017//microtubule binding;GO:0015631//tubulin binding;GO:0048156//tau protein binding;	-
SYNPO2L	ENSG00000166317	11.8587	20.0171	3.70033	0.184859	-2.43551	0.00320129	0.422895	10	73644881	73663803	-	5104	GO:0003007;GO:0003779;GO:0005515;GO:0005634;GO:0005654;GO:0005737;GO:0005829;GO:0005856;GO:0015629;GO:0016607;GO:0030018;GO:0030054;GO:0032233;GO:0035025;GO:0045214;GO:0051496	-	-	Z;O;T	KOG1703;35FQ3;39RI1;3BA23;3CXPU;3JF9F;48AKM;4935A;4MB2W;4MXFP	synaptopodin 2 like [Source:HGNC Symbol;Acc:HGNC:23532]	79933	Q9H987	GO:0003007//heart morphogenesis;GO:0032233//positive regulation of actin filament bundle assembly;GO:0035025//positive regulation of Rho protein signal transduction;GO:0045214//sarcomere organization;GO:0051496//positive regulation of stress fiber assembly;	GO:0005634//nucleus;GO:0005654//nucleoplasm;GO:0005737//cytoplasm;GO:0005829//cytosol;GO:0005856//cytoskeleton;GO:0015629//actin cytoskeleton;GO:0016607//nuclear speck;GO:0030018//Z disc;GO:0030054//cell junction;	GO:0003779//actin binding;GO:0005515//protein binding;	-
IL7R	ENSG00000168685	4107.67	5567.04	2648.31	0.475712	-1.07184	0.00337826	0.439897	5	35852695	35879603	+	6020	GO:0000018;GO:0000902;GO:0001782;GO:0001913;GO:0001915;GO:0003823;GO:0004896;GO:0004917;GO:0005515;GO:0005576;GO:0005654;GO:0005829;GO:0005886;GO:0006955;GO:0007165;GO:0007166;GO:0008284;GO:0008361;GO:0009897;GO:0010467;GO:0010628;GO:0016020;GO:0016021;GO:0019221;GO:0030097;GO:0030217;GO:0030669;GO:0033077;GO:0033089;GO:0038111;GO:0042100;GO:0043029;GO:0046427;GO:0048535;GO:0050830;GO:0070233;GO:…	K05072	-	S;T	2S4WE;35GGC;39X0V;3BHQ7;3D2SA;3J4CA;480PB;4914H;4MHI8;4MXR0	interleukin 7 receptor [Source:HGNC Symbol;Acc:HGNC:6024]	3575	P16871	GO:0000018//regulation of DNA recombination;GO:0000902//cell morphogenesis;GO:0001782//B cell homeostasis;GO:0001913//T cell mediated cytotoxicity;GO:0001915//negative regulation of T cell mediated cytotoxicity;GO:0006955//immune response;GO:0007165//signal transduction;GO:0007166//cell surface receptor signaling pathway;GO:0008284//positive regulation of cell population proliferation;GO:0008361/…	GO:0005576//extracellular region;GO:0005654//nucleoplasm;GO:0005829//cytosol;GO:0005886//plasma membrane;GO:0009897//external side of plasma membrane;GO:0016020//membrane;GO:0016021//integral component of membrane;GO:0030669//clathrin-coated endocytic vesicle membrane;	GO:0003823//antigen binding;GO:0004896//cytokine receptor activity;GO:0004917//interleukin-7 receptor activity;GO:0005515//protein binding;	ko05340(Primary immunodeficiency);ko05200(Pathways in cancer);ko04640(Hematopoietic cell lineage);ko04630(JAK-STAT signaling pathway);ko04151(PI3K-Akt signaling pathway);ko04068(FoxO signaling pathway);ko04060(Cytokine-cytokine receptor interaction)
NMB	ENSG00000197696	43.9324	63.1279	24.7369	0.391854	-1.35161	0.00355914	0.450577	15	84655129	84658563	-	1022	GO:0002376;GO:0005179;GO:0005184;GO:0005515;GO:0005576;GO:0005615;GO:0007165;GO:0007204;GO:0007218;GO:0007267;GO:0008284;GO:0031710;GO:0032715;GO:0032727;GO:0042593;GO:0042995;GO:0043005;GO:0045087;GO:0046887;GO:0046888;GO:0050482;GO:0090290;GO:0140374;GO:0160023;GO:0160024;GO:0160025;GO:1903942;GO:2000845	K05223	-	S	2S66V;35Q5E;3A353;3BS3G;3D6UW;3JHIX;48F2P;49B4P;4MJIE;4N1MA	neuromedin B [Source:HGNC Symbol;Acc:HGNC:7842]	4828	P08949	GO:0002376//immune system process;GO:0007165//signal transduction;GO:0007204//positive regulation of cytosolic calcium ion concentration;GO:0007218//neuropeptide signaling pathway;GO:0007267//cell-cell signaling;GO:0008284//positive regulation of cell population proliferation;GO:0032715//negative regulation of interleukin-6 production;GO:0032727//positive regulation of interferon-alpha production…	GO:0005576//extracellular region;GO:0005615//extracellular space;GO:0042995//cell projection;GO:0043005//neuron projection;	GO:0005179//hormone activity;GO:0005184//neuropeptide hormone activity;GO:0005515//protein binding;GO:0031710//neuromedin B receptor binding;	ko04080(Neuroactive ligand-receptor interaction)
HRCT1	ENSG00000196196	18.4274	29.7293	7.12543	0.239677	-2.06083	0.00384242	0.476513	9	35906202	35907136	+	935	GO:0016020;GO:0016021	-	-	S	2SX6E;35R7J;3ADC3;3BW8M;3DAET;3JI30;48G7S;49D3M;4MJZZ;4N6W8	histidine rich carboxyl terminus 1 [Source:HGNC Symbol;Acc:HGNC:33872]	646962	Q6UXD1	-	GO:0016020//membrane;GO:0016021//integral component of membrane;	-	-
CTNND2	ENSG00000169862	18.2864	29.5639	7.00882	0.237074	-2.07659	0.0039272	0.483736	5	10971836	11904446	-	7317	GO:0005515;GO:0005634;GO:0005737;GO:0005886;GO:0005912;GO:0007043;GO:0007155;GO:0007165;GO:0008013;GO:0014069;GO:0016055;GO:0030425;GO:0042995;GO:0043204;GO:0045296;GO:0050808;GO:0060828;GO:0060997;GO:0070161;GO:0098609	K23491	-	S;T;W;K	KOG1048;35BWM;38B3V;3BC5P;3CSQE;3J51V;480XI;48ZXR;4ME05;4N3BU	catenin delta 2 [Source:HGNC Symbol;Acc:HGNC:2516]	1501	Q9UQB3	GO:0007043//cell-cell junction assembly;GO:0007155//cell adhesion;GO:0007165//signal transduction;GO:0016055//Wnt signaling pathway;GO:0050808//synapse organization;GO:0060828//regulation of canonical Wnt signaling pathway;GO:0060997//dendritic spine morphogenesis;GO:0098609//cell-cell adhesion;	GO:0005634//nucleus;GO:0005737//cytoplasm;GO:0005886//plasma membrane;GO:0005912//adherens junction;GO:0014069//postsynaptic density;GO:0030425//dendrite;GO:0042995//cell projection;GO:0043204//perikaryon;GO:0070161//anchoring junction;	GO:0005515//protein binding;GO:0008013//beta-catenin binding;GO:0045296//cadherin binding;	ko04310(Wnt signaling pathway)
NTNG1	ENSG00000162631	75.2845	114.225	36.3443	0.318183	-1.65207	0.00402884	0.492925	1	107140007	107484923	+	10496	GO:0005515;GO:0005576;GO:0005886;GO:0007399;GO:0007409;GO:0009887;GO:0009888;GO:0010975;GO:0016020;GO:0016477;GO:0030154;GO:0031225;GO:0034446;GO:0043256;GO:0046658;GO:0050804;GO:0050839;GO:0070831;GO:0098632;GO:0098685;GO:0098978;GO:0099029;GO:0099560;GO:0110165;GO:0150011;GO:2001222	K07522	-	S;O;T;W	KOG1836;KOG3512;35BWP;39UG5;3BAKN;3CWG2;3J8MR;4819A;491XW;4M5NC;4MUHI	netrin G1 [Source:HGNC Symbol;Acc:HGNC:23319]	22854	Q9Y2I2;Q5IEC8;Q5IEC3	GO:0007399//nervous system development;GO:0007409//axonogenesis;GO:0009887//animal organ morphogenesis;GO:0009888//tissue development;GO:0010975//regulation of neuron projection development;GO:0016477//cell migration;GO:0030154//cell differentiation;GO:0034446//substrate adhesion-dependent cell spreading;GO:0050804//modulation of chemical synaptic transmission;GO:0070831//basement membrane assemb…	GO:0005576//extracellular region;GO:0005886//plasma membrane;GO:0016020//membrane;GO:0031225//anchored component of membrane;GO:0043256//laminin complex;GO:0046658//anchored component of plasma membrane;GO:0098685//Schaffer collateral - CA1 synapse;GO:0098978//glutamatergic synapse;GO:0099029//anchored component of presynaptic active zone membrane;GO:0110165//cellular anatomical entity;	GO:0005515//protein binding;GO:0050839//cell adhesion molecule binding;GO:0098632//cell-cell adhesion mediator activity;	ko04514(Cell adhesion molecules);ko04360(Axon guidance)
KL	ENSG00000133116	219.695	312.365	127.026	0.40666	-1.29811	0.00422914	0.511905	13	33016423	33066143	+	5064	GO:0002526;GO:0003085;GO:0004553;GO:0004566;GO:0005104;GO:0005179;GO:0005499;GO:0005576;GO:0005615;GO:0005886;GO:0005887;GO:0005975;GO:0006112;GO:0007568;GO:0008152;GO:0008286;GO:0008422;GO:0008543;GO:0014823;GO:0016020;GO:0016021;GO:0016324;GO:0016787;GO:0016798;GO:0017134;GO:0030501;GO:0033280;GO:0042421;GO:0055074;GO:0070062;GO:0071774;GO:0090080;GO:1990776	K14756	EC:3.2.1.31	G	KOG0626;35K8C;38HEY;3BGP7;3D08H;3JBTJ;481BT;496PM;4MISC;4N2F5	klotho [Source:HGNC Symbol;Acc:HGNC:6344]	9365	Q9UEF7	GO:0002526//acute inflammatory response;GO:0003085//negative regulation of systemic arterial blood pressure;GO:0005975//carbohydrate metabolic process;GO:0006112//energy reserve metabolic process;GO:0007568//aging;GO:0008152//metabolic process;GO:0008286//insulin receptor signaling pathway;GO:0008543//fibroblast growth factor receptor signaling pathway;GO:0014823//response to activity;GO:0030501/…	GO:0005576//extracellular region;GO:0005615//extracellular space;GO:0005886//plasma membrane;GO:0005887//integral component of plasma membrane;GO:0016020//membrane;GO:0016021//integral component of membrane;GO:0016324//apical plasma membrane;GO:0070062//extracellular exosome;	GO:0004553//hydrolase activity, hydrolyzing O-glycosyl compounds;GO:0004566//beta-glucuronidase activity;GO:0005104//fibroblast growth factor receptor binding;GO:0005179//hormone activity;GO:0005499//vitamin D binding;GO:0008422//beta-glucosidase activity;GO:0016787//hydrolase activity;GO:0016798//hydrolase activity, acting on glycosyl bonds;GO:0017134//fibroblast growth factor binding;	ko04961(Endocrine and other factor-regulated calcium reabsorption);ko04928(Parathyroid hormone synthesis, secretion and action);ko04211(Longevity regulating pathway);ko00053(Ascorbate and aldarate metabolism);ko00040(Pentose and glucuronate interconversions)
FAT3	ENSG00000165323	108.403	176.123	40.6828	0.230991	-2.11409	0.00426822	0.511905	11	92224818	92896473	+	19640	GO:0000904;GO:0005509;GO:0005886;GO:0007155;GO:0007156;GO:0010842;GO:0016020;GO:0016021;GO:0016358;GO:0030425;GO:0098609;GO:1904936;GO:2000171	K16506	-	T;G	KOG1219;35IMY;3ARS9;3C2BJ;3CVJC;3J6BM;481S6;491T9;4MMWI;4N68A	FAT atypical cadherin 3 [Source:HGNC Symbol;Acc:HGNC:23112]	120114	Q8TDW7	GO:0000904//cell morphogenesis involved in differentiation;GO:0007155//cell adhesion;GO:0007156//homophilic cell adhesion via plasma membrane adhesion molecules;GO:0010842//retina layer formation;GO:0016358//dendrite development;GO:0098609//cell-cell adhesion;GO:1904936//interneuron migration;GO:2000171//negative regulation of dendrite development;	GO:0005886//plasma membrane;GO:0016020//membrane;GO:0016021//integral component of membrane;GO:0030425//dendrite;	GO:0005509//calcium ion binding;	-
MASP1	ENSG00000127241	189.813	281.573	98.0524	0.34823	-1.52189	0.00441513	0.526064	3	187217282	187291980	-	13122	GO:0001867;GO:0002376;GO:0004175;GO:0004252;GO:0005509;GO:0005515;GO:0005576;GO:0005615;GO:0005654;GO:0005829;GO:0006508;GO:0006956;GO:0008233;GO:0008236;GO:0016787;GO:0042802;GO:0042803;GO:0045087;GO:0045916;GO:0046872;GO:0048306;GO:1905370	K03992	EC:3.4.21.-	O;E	KOG3627;35F9F;38E4Y;3BCVE;3CX3J;3J5XA;487K3;495K7;4MBFK;4N2D9	MBL associated serine protease 1 [Source:HGNC Symbol;Acc:HGNC:6901]	5648	P48740	GO:0001867//complement activation, lectin pathway;GO:0002376//immune system process;GO:0006508//proteolysis;GO:0006956//complement activation;GO:0045087//innate immune response;GO:0045916//negative regulation of complement activation;	GO:0005576//extracellular region;GO:0005615//extracellular space;GO:0005654//nucleoplasm;GO:0005829//cytosol;GO:1905370//serine-type endopeptidase complex;	GO:0004175//endopeptidase activity;GO:0004252//serine-type endopeptidase activity;GO:0005509//calcium ion binding;GO:0005515//protein binding;GO:0008233//peptidase activity;GO:0008236//serine-type peptidase activity;GO:0016787//hydrolase activity;GO:0042802//identical protein binding;GO:0042803//protein homodimerization activity;GO:0046872//metal ion binding;GO:0048306//calcium-dependent protein …	ko05171(Coronavirus disease - COVID-19);ko05150(Staphylococcus aureus infection);ko04610(Complement and coagulation cascades)
SCN4B	ENSG00000177098	276.903	408.835	144.971	0.354594	-1.49576	0.00449111	0.527617	11	118133377	118152888	-	5649	GO:0001518;GO:0005244;GO:0005248;GO:0005272;GO:0005515;GO:0005886;GO:0006811;GO:0006814;GO:0010765;GO:0014704;GO:0016020;GO:0016021;GO:0017080;GO:0031226;GO:0034765;GO:0035725;GO:0044325;GO:0051649;GO:0060048;GO:0060307;GO:0086002;GO:0086006;GO:0086012;GO:0086016;GO:0086091;GO:2000649	K04848	-	T;P;U	2QTZ6;35I3D;39U5Q;3BP4M;3CZF0;3J1IK;487RR;49682;4MF1R;4MVPB	sodium voltage-gated channel beta subunit 4 [Source:HGNC Symbol;Acc:HGNC:10592]	6330	Q8IWT1;B0YJ93	GO:0006811//ion transport;GO:0006814//sodium ion transport;GO:0010765//positive regulation of sodium ion transport;GO:0034765//regulation of ion transmembrane transport;GO:0035725//sodium ion transmembrane transport;GO:0051649//establishment of localization in cell;GO:0060048//cardiac muscle contraction;GO:0060307//regulation of ventricular cardiac muscle cell membrane repolarization;GO:0086002//…	GO:0001518//voltage-gated sodium channel complex;GO:0005886//plasma membrane;GO:0014704//intercalated disc;GO:0016020//membrane;GO:0016021//integral component of membrane;GO:0031226//intrinsic component of plasma membrane;	GO:0005244//voltage-gated ion channel activity;GO:0005248//voltage-gated sodium channel activity;GO:0005272//sodium channel activity;GO:0005515//protein binding;GO:0017080//sodium channel regulator activity;GO:0044325//transmembrane transporter binding;GO:0086006//voltage-gated sodium channel activity involved in cardiac muscle cell action potential;	ko04261(Adrenergic signaling in cardiomyocytes)
RS1	ENSG00000102104	24.8054	39.0998	10.5109	0.268824	-1.89527	0.00463031	0.537647	X	18639688	18672108	-	3706	GO:0001654;GO:0001786;GO:0001917;GO:0005576;GO:0005615;GO:0005886;GO:0007155;GO:0007601;GO:0008289;GO:0010842;GO:0016020;GO:0016062;GO:0019897;GO:0043325;GO:0050896;GO:0051260;GO:0098984	K25729	-	S;T	2QU6Y;35BDW;39RS7;3BFWD;3CSEV;3J9EF;484KW;490Z2;4MCJI;4N59D	retinoschisin 1 [Source:HGNC Symbol;Acc:HGNC:10457]	6247	O15537	GO:0001654//eye development;GO:0007155//cell adhesion;GO:0007601//visual perception;GO:0010842//retina layer formation;GO:0016062//adaptation of rhodopsin mediated signaling;GO:0050896//response to stimulus;GO:0051260//protein homooligomerization;	GO:0001917//photoreceptor inner segment;GO:0005576//extracellular region;GO:0005615//extracellular space;GO:0005886//plasma membrane;GO:0016020//membrane;GO:0019897//extrinsic component of plasma membrane;GO:0098984//neuron to neuron synapse;	GO:0001786//phosphatidylserine binding;GO:0008289//lipid binding;GO:0043325//phosphatidylinositol-3,4-bisphosphate binding;	-
CEACAM6	ENSG00000086548	2224.36	3713.29	735.424	0.198052	-2.33605	0.00481707	0.555793	19	41750977	41772211	+	2956	GO:0005515;GO:0005615;GO:0005886;GO:0006915;GO:0007155;GO:0007156;GO:0007157;GO:0007165;GO:0008284;GO:0009986;GO:0016020;GO:0016324;GO:0030335;GO:0031225;GO:0034116;GO:0035577;GO:0042802;GO:0046982;GO:1904906;GO:2000811	K06499	-	S;T	2RXPD;35IWV;39R3S;3BI39;3D3EB;3JPK9;48AY4;493CQ;4MN0R;4N5FM	CEA cell adhesion molecule 6 [Source:HGNC Symbol;Acc:HGNC:1818]	4680	P40199	GO:0006915//apoptotic process;GO:0007155//cell adhesion;GO:0007156//homophilic cell adhesion via plasma membrane adhesion molecules;GO:0007157//heterophilic cell-cell adhesion via plasma membrane cell adhesion molecules;GO:0007165//signal transduction;GO:0008284//positive regulation of cell population proliferation;GO:0030335//positive regulation of cell migration;GO:0034116//positive regulation …	GO:0005615//extracellular space;GO:0005886//plasma membrane;GO:0009986//cell surface;GO:0016020//membrane;GO:0016324//apical plasma membrane;GO:0031225//anchored component of membrane;GO:0035577//azurophil granule membrane;	GO:0005515//protein binding;GO:0042802//identical protein binding;GO:0046982//protein heterodimerization activity;	-
FHL1	ENSG00000022267	3183.6	4588.06	1779.15	0.387778	-1.3667	0.00486386	0.557661	X	136146702	136211359	+	5862	GO:0003254;GO:0003674;GO:0005515;GO:0005634;GO:0005737;GO:0005829;GO:0005886;GO:0005925;GO:0007517;GO:0009887;GO:0010972;GO:0030154;GO:0030308;GO:0043268;GO:0044325;GO:0046872;GO:1901016;GO:2000134	K14365	-	S;Z;T	KOG1704;35CZ0;39TP4;3BEF6;3D2ED;3J8XS;4836J;4969Y;4MCJA;4MVF4	four and a half LIM domains 1 [Source:HGNC Symbol;Acc:HGNC:3702]	2273	Q13642	GO:0003254//regulation of membrane depolarization;GO:0007517//muscle organ development;GO:0009887//animal organ morphogenesis;GO:0010972//negative regulation of G2/M transition of mitotic cell cycle;GO:0030154//cell differentiation;GO:0030308//negative regulation of cell growth;GO:0043268//positive regulation of potassium ion transport;GO:1901016//regulation of potassium ion transmembrane transpo…	GO:0005634//nucleus;GO:0005737//cytoplasm;GO:0005829//cytosol;GO:0005886//plasma membrane;GO:0005925//focal adhesion;	GO:0003674//molecular_function;GO:0005515//protein binding;GO:0044325//transmembrane transporter binding;GO:0046872//metal ion binding;	ko04630(JAK-STAT signaling pathway)
CD300LG	ENSG00000161649	70.6028	113.28	27.9261	0.246524	-2.0202	0.0049834	0.561655	17	43847148	43863639	+	4755	GO:0002376;GO:0004888;GO:0005515;GO:0005768;GO:0005886;GO:0016020;GO:0016021;GO:0016323;GO:0016324;GO:0032585	K16663	-	S;T	2SURU;35AZP;39X7I;3BP54;3D2EK;3J93E;47ZAD;4923I;4MD6Q;4MTXU	CD300 molecule like family member g [Source:HGNC Symbol;Acc:HGNC:30455]	146894	Q6UXG3	GO:0002376//immune system process;	GO:0005768//endosome;GO:0005886//plasma membrane;GO:0016020//membrane;GO:0016021//integral component of membrane;GO:0016323//basolateral plasma membrane;GO:0016324//apical plasma membrane;GO:0032585//multivesicular body membrane;	GO:0004888//transmembrane signaling receptor activity;GO:0005515//protein binding;	-
DHCR7	ENSG00000172893	259.861	364.961	154.761	0.424049	-1.2377	0.00499112	0.561655	11	71428193	71452868	-	6878	GO:0005515;GO:0005640;GO:0005783;GO:0005789;GO:0006629;GO:0006694;GO:0006695;GO:0008202;GO:0008203;GO:0009918;GO:0016020;GO:0016021;GO:0016126;GO:0016132;GO:0016491;GO:0016627;GO:0016628;GO:0030176;GO:0033489;GO:0033490;GO:0043231;GO:0045540;GO:0047598;GO:0050661	K00213	EC:1.3.1.21	S;T;I	KOG1435;35DUY;38D45;3BE94;3CVDM;3J5B3;47ZMQ;493QS;4MEUC;4MWGB	7-dehydrocholesterol reductase [Source:HGNC Symbol;Acc:HGNC:2860]	1717	Q9UBM7;A0A024R5F7	GO:0006629//lipid metabolic process;GO:0006694//steroid biosynthetic process;GO:0006695//cholesterol biosynthetic process;GO:0008202//steroid metabolic process;GO:0008203//cholesterol metabolic process;GO:0016126//sterol biosynthetic process;GO:0016132//brassinosteroid biosynthetic process;GO:0033489//cholesterol biosynthetic process via desmosterol;GO:0033490//cholesterol biosynthetic process vi…	GO:0005640//nuclear outer membrane;GO:0005783//endoplasmic reticulum;GO:0005789//endoplasmic reticulum membrane;GO:0016020//membrane;GO:0016021//integral component of membrane;GO:0030176//integral component of endoplasmic reticulum membrane;GO:0043231//intracellular membrane-bounded organelle;	GO:0005515//protein binding;GO:0009918//sterol delta7 reductase activity;GO:0016491//oxidoreductase activity;GO:0016627//oxidoreductase activity, acting on the CH-CH group of donors;GO:0016628//oxidoreductase activity, acting on the CH-CH group of donors, NAD or NADP as acceptor;GO:0047598//7-dehydrocholesterol reductase activity;GO:0050661//NADP binding;	ko00100(Steroid biosynthesis)
SIGLEC11	ENSG00000161640	30.815	48.1839	13.4461	0.279057	-1.84137	0.00519316	0.567345	19	49948985	49961172	-	3173	GO:0005886;GO:0007155;GO:0016020;GO:0016021;GO:0019902;GO:0030246;GO:0033691	K06750	-	S;T	2S41V;35JA0;39U9G;3BJ4J;3D1CW;3J9VB;486JH;48ZAD;4M93T;4MV7M	sialic acid binding Ig like lectin 11 [Source:HGNC Symbol;Acc:HGNC:15622]	114132	Q96RL6	GO:0007155//cell adhesion;	GO:0005886//plasma membrane;GO:0016020//membrane;GO:0016021//integral component of membrane;	GO:0019902//phosphatase binding;GO:0030246//carbohydrate binding;GO:0033691//sialic acid binding;	-
MYRF	ENSG00000124920	564.597	821.59	307.604	0.374401	-1.41735	0.00532725	0.57465	11	61752636	61788518	+	10773	GO:0000981;GO:0003677;GO:0003700;GO:0005634;GO:0005654;GO:0005737;GO:0005783;GO:0005789;GO:0005794;GO:0005829;GO:0006355;GO:0006357;GO:0006508;GO:0008233;GO:0014003;GO:0016020;GO:0016021;GO:0016540;GO:0016787;GO:0022010;GO:0030154;GO:0031643;GO:0032286;GO:0042802;GO:0043565;GO:0045893;GO:0048709	K24768	EC:3.4.-.-	S;K;L	KOG3661;35CP0;38DEQ;3BATV;3CRB5;3JEMK;4885E;48ZHM;4MDQP;4N682	myelin regulatory factor [Source:HGNC Symbol;Acc:HGNC:1181]	745	Q9Y2G1	GO:0006355//regulation of transcription, DNA-templated;GO:0006357//regulation of transcription by RNA polymerase II;GO:0006508//proteolysis;GO:0014003//oligodendrocyte development;GO:0016540//protein autoprocessing;GO:0022010//central nervous system myelination;GO:0030154//cell differentiation;GO:0031643//positive regulation of myelination;GO:0032286//central nervous system myelin maintenance;GO:…	GO:0005634//nucleus;GO:0005654//nucleoplasm;GO:0005737//cytoplasm;GO:0005783//endoplasmic reticulum;GO:0005789//endoplasmic reticulum membrane;GO:0005794//Golgi apparatus;GO:0005829//cytosol;GO:0016020//membrane;GO:0016021//integral component of membrane;	GO:0000981//DNA-binding transcription factor activity, RNA polymerase II-specific;GO:0003677//DNA binding;GO:0003700//DNA-binding transcription factor activity;GO:0008233//peptidase activity;GO:0016787//hydrolase activity;GO:0042802//identical protein binding;GO:0043565//sequence-specific DNA binding;	-
TENM2	ENSG00000145934	23.619	37.5906	9.64728	0.25664	-1.96218	0.005385	0.577462	5	166979029	168264157	+	21297	GO:0000122;GO:0005509;GO:0005634;GO:0005783;GO:0005794;GO:0005886;GO:0005887;GO:0007155;GO:0007157;GO:0007165;GO:0016020;GO:0016021;GO:0016605;GO:0030054;GO:0030175;GO:0030425;GO:0030426;GO:0042803;GO:0042995;GO:0043005;GO:0043197;GO:0045202;GO:0045211;GO:0046982;GO:0048666;GO:0050839;GO:0051491;GO:0098609	K24473	-	S;T;W;L	KOG1225;KOG4659;35M5U;38CNZ;3BCCK;3CTIR;3J4FC;4857M;48Z3W;4M82B;4MYTT	teneurin transmembrane protein 2 [Source:HGNC Symbol;Acc:HGNC:29943]	57451	Q9NT68;F8VNQ3	GO:0000122//negative regulation of transcription by RNA polymerase II;GO:0007155//cell adhesion;GO:0007157//heterophilic cell-cell adhesion via plasma membrane cell adhesion molecules;GO:0007165//signal transduction;GO:0048666//neuron development;GO:0051491//positive regulation of filopodium assembly;GO:0098609//cell-cell adhesion;	GO:0005634//nucleus;GO:0005783//endoplasmic reticulum;GO:0005794//Golgi apparatus;GO:0005886//plasma membrane;GO:0005887//integral component of plasma membrane;GO:0016020//membrane;GO:0016021//integral component of membrane;GO:0016605//PML body;GO:0030054//cell junction;GO:0030175//filopodium;GO:0030425//dendrite;GO:0030426//growth cone;GO:0042995//cell projection;GO:0043005//neuron projection;GO…	GO:0005509//calcium ion binding;GO:0042803//protein homodimerization activity;GO:0046982//protein heterodimerization activity;GO:0050839//cell adhesion molecule binding;	-
LIMCH1	ENSG00000064042	3640.26	5292.1	1988.42	0.375733	-1.41222	0.00542309	0.578146	4	41359607	41700044	+	10862	GO:0001725;GO:0001934;GO:0003779;GO:0005515;GO:0005737;GO:0005856;GO:0016460;GO:0030336;GO:0031032;GO:0032034;GO:0046872;GO:0051496;GO:0051893;GO:0060327	K24422	-	S;Z;T	KOG1704;35DFB;38SYM;3BH7I;3CVWE;3J54X;484YG;48ZI7;4M623;4MS56	LIM and calponin homology domains 1 [Source:HGNC Symbol;Acc:HGNC:29191]	22998	Q9UPQ0	GO:0001934//positive regulation of protein phosphorylation;GO:0030336//negative regulation of cell migration;GO:0031032//actomyosin structure organization;GO:0051496//positive regulation of stress fiber assembly;GO:0051893//regulation of focal adhesion assembly;GO:0060327//cytoplasmic actin-based contraction involved in cell motility;	GO:0001725//stress fiber;GO:0005737//cytoplasm;GO:0005856//cytoskeleton;GO:0016460//myosin II complex;	GO:0003779//actin binding;GO:0005515//protein binding;GO:0032034//myosin II head/neck binding;GO:0046872//metal ion binding;	-
WNT9A	ENSG00000143816	77.7421	117.343	38.1413	0.325042	-1.6213	0.00563678	0.590567	1	227918656	227947932	-	4005	GO:0005102;GO:0005109;GO:0005125;GO:0005515;GO:0005576;GO:0005615;GO:0007275;GO:0008285;GO:0016055;GO:0030182;GO:0032331;GO:0045165;GO:0048018;GO:0060070;GO:0061072;GO:0061303;GO:0071300;GO:0072498	K01064	-	M;T	KOG3913;35EE3;38FHI;3BBNN;3CSCK;3J4X1;486B8;495V5;4MHSX;4N2XZ	Wnt family member 9A [Source:HGNC Symbol;Acc:HGNC:12778]	7483	O14904;D9ZGG3	GO:0007275//multicellular organism development;GO:0008285//negative regulation of cell population proliferation;GO:0016055//Wnt signaling pathway;GO:0030182//neuron differentiation;GO:0032331//negative regulation of chondrocyte differentiation;GO:0045165//cell fate commitment;GO:0060070//canonical Wnt signaling pathway;GO:0061072//iris morphogenesis;GO:0061303//cornea development in camera-type e…	GO:0005576//extracellular region;GO:0005615//extracellular space;	GO:0005102//signaling receptor binding;GO:0005109//frizzled binding;GO:0005125//cytokine activity;GO:0005515//protein binding;GO:0048018//receptor ligand activity;	ko05226(Gastric cancer);ko05225(Hepatocellular carcinoma);ko05224(Breast cancer);ko05217(Basal cell carcinoma);ko05205(Proteoglycans in cancer);ko05200(Pathways in cancer);ko05165(Human papillomavirus infection);ko05022(Pathways of neurodegeneration - multiple diseases);ko05010(Alzheimer disease);ko04934(Cushing syndrome);ko04916(Melanogenesis);ko04550(Signaling pathways regulating pluripotency o…
SLIT2	ENSG00000145147	1397.59	2024.12	771.072	0.380943	-1.39235	0.00602164	0.627283	4	20251905	20620561	+	11067	GO:0001657;GO:0001933;GO:0002042;GO:0002689;GO:0003180;GO:0003184;GO:0005095;GO:0005509;GO:0005515;GO:0005576;GO:0005615;GO:0005737;GO:0006935;GO:0007399;GO:0007411;GO:0008045;GO:0008201;GO:0010593;GO:0010596;GO:0014912;GO:0016020;GO:0021836;GO:0021972;GO:0030154;GO:0030308;GO:0030336;GO:0030837;GO:0031290;GO:0032870;GO:0035385;GO:0042802;GO:0042803;GO:0043065;GO:0043086;GO:0043116;GO:0043237;GO:…	K06839	-	T;W;K;L	KOG4237;35KQW;39P4V;3BAT5;3CRGK;3J3BP;482M6;48WCR;4MHG9;4N07U	slit guidance ligand 2 [Source:HGNC Symbol;Acc:HGNC:11086]	9353	O94813	GO:0001657//ureteric bud development;GO:0001933//negative regulation of protein phosphorylation;GO:0002042//cell migration involved in sprouting angiogenesis;GO:0002689//negative regulation of leukocyte chemotaxis;GO:0003180//aortic valve morphogenesis;GO:0003184//pulmonary valve morphogenesis;GO:0006935//chemotaxis;GO:0007399//nervous system development;GO:0007411//axon guidance;GO:0008045//moto…	GO:0005576//extracellular region;GO:0005615//extracellular space;GO:0005737//cytoplasm;GO:0016020//membrane;GO:0070062//extracellular exosome;	GO:0005095//GTPase inhibitor activity;GO:0005509//calcium ion binding;GO:0005515//protein binding;GO:0008201//heparin binding;GO:0042802//identical protein binding;GO:0042803//protein homodimerization activity;GO:0043237//laminin-1 binding;GO:0043394//proteoglycan binding;GO:0048495//Roundabout binding;	ko04360(Axon guidance)
LYPD5	ENSG00000159871	44.0383	66.9869	21.0898	0.314835	-1.66733	0.00605922	0.627611	19	43785874	43827206	-	5329	GO:0005515;GO:0005576;GO:0005886;GO:0016020;GO:0031225	-	-	S	2SVAB;35A19;39Y7Q;3BI9N;3CYET;3J6GY;482KK;496BD;4MIJN;4N27Z	LY6/PLAUR domain containing 5 [Source:HGNC Symbol;Acc:HGNC:26397]	284348	Q6UWN5	-	GO:0005576//extracellular region;GO:0005886//plasma membrane;GO:0016020//membrane;GO:0031225//anchored component of membrane;	GO:0005515//protein binding;	-
CLEC3B	ENSG00000163815	36.8451	56.7491	16.9412	0.298528	-1.74406	0.00631977	0.650547	3	45001548	45036071	+	985	GO:0001503;GO:0001652;GO:0005509;GO:0005576;GO:0005615;GO:0005737;GO:0008201;GO:0010756;GO:0030246;GO:0030282;GO:0031089;GO:0036143;GO:0062023;GO:0070062;GO:0071310;GO:0071560	K17520	-	S;T;V	KOG4297;35EX4;38ZKG;3BIE4;3CZ4F;3J33Y;48AWZ;496BK;4MHJC;4N0KX	C-type lectin domain family 3 member B [Source:HGNC Symbol;Acc:HGNC:11891]	7123	P05452	GO:0001503//ossification;GO:0010756//positive regulation of plasminogen activation;GO:0030282//bone mineralization;GO:0071310//cellular response to organic substance;GO:0071560//cellular response to transforming growth factor beta stimulus;	GO:0001652//granular component;GO:0005576//extracellular region;GO:0005615//extracellular space;GO:0005737//cytoplasm;GO:0031089//platelet dense granule lumen;GO:0062023//collagen-containing extracellular matrix;GO:0070062//extracellular exosome;	GO:0005509//calcium ion binding;GO:0008201//heparin binding;GO:0030246//carbohydrate binding;GO:0036143//kringle domain binding;	-
PRKCE	ENSG00000171132	661.455	933.657	389.252	0.416911	-1.26219	0.00635488	0.650547	2	45651345	46187990	+	9978	GO:0000165;GO:0000166;GO:0002281;GO:0002376;GO:0003785;GO:0004672;GO:0004674;GO:0004697;GO:0004698;GO:0004699;GO:0005515;GO:0005524;GO:0005634;GO:0005737;GO:0005739;GO:0005783;GO:0005794;GO:0005829;GO:0005856;GO:0005886;GO:0006468;GO:0006915;GO:0007049;GO:0007155;GO:0007165;GO:0008047;GO:0010634;GO:0010763;GO:0010811;GO:0016020;GO:0016301;GO:0016310;GO:0016740;GO:0018105;GO:0019216;GO:0019899;GO:…	K18050	EC:2.7.11.13	T	KOG0694;35KS6;38B5Z;3BDW7;3CRM6;3J5DH;4830G;48VET;4MMGX;4N62Z	protein kinase C epsilon [Source:HGNC Symbol;Acc:HGNC:9401]	5581	Q02156;L7RTI5	GO:0000165//MAPK cascade;GO:0002281//macrophage activation involved in immune response;GO:0002376//immune system process;GO:0006468//protein phosphorylation;GO:0006915//apoptotic process;GO:0007049//cell cycle;GO:0007155//cell adhesion;GO:0007165//signal transduction;GO:0010634//positive regulation of epithelial cell migration;GO:0010763//positive regulation of fibroblast migration;GO:0010811//po…	GO:0005634//nucleus;GO:0005737//cytoplasm;GO:0005739//mitochondrion;GO:0005783//endoplasmic reticulum;GO:0005794//Golgi apparatus;GO:0005829//cytosol;GO:0005856//cytoskeleton;GO:0005886//plasma membrane;GO:0016020//membrane;GO:0043231//intracellular membrane-bounded organelle;GO:0045111//intermediate filament cytoskeleton;GO:0045202//synapse;GO:0048471//perinuclear region of cytoplasm;GO:0071944/…	GO:0000166//nucleotide binding;GO:0003785//actin monomer binding;GO:0004672//protein kinase activity;GO:0004674//protein serine/threonine kinase activity;GO:0004697//protein kinase C activity;GO:0004698//calcium-dependent protein kinase C activity;GO:0004699//calcium-independent protein kinase C activity;GO:0005515//protein binding;GO:0005524//ATP binding;GO:0008047//enzyme activator activity;GO:…	ko05206(MicroRNAs in cancer);ko05131(Shigellosis);ko04933(AGE-RAGE signaling pathway in diabetic complications);ko04931(Insulin resistance);ko04930(Type II diabetes mellitus);ko04925(Aldosterone synthesis and secretion);ko04750(Inflammatory mediator regulation of TRP channels);ko04666(Fc gamma R-mediated phagocytosis);ko04530(Tight junction);ko04371(Apelin signaling pathway);ko04270(Vascular smoo…
GBP4	ENSG00000162654	1727.08	2351.22	1102.95	0.469097	-1.09204	0.00658312	0.659397	1	89181144	89198942	-	6141	GO:0000139;GO:0000166;GO:0003924;GO:0005515;GO:0005525;GO:0005634;GO:0005737;GO:0005794;GO:0005829;GO:0005886;GO:0016020;GO:0016787;GO:0031410;GO:0042802;GO:0042803;GO:0042832;GO:0048471;GO:0050830;GO:0050896;GO:0071346	K20899	-	S	KOG2037;35HFF;39TAK;3BGZV;3CZP1;3J22V;484HK;48XYQ;4M5Y6;4N3KI	guanylate binding protein 4 [Source:HGNC Symbol;Acc:HGNC:20480]	115361	Q96PP9	GO:0042832//defense response to protozoan;GO:0050830//defense response to Gram-positive bacterium;GO:0050896//response to stimulus;GO:0071346//cellular response to interferon-gamma;	GO:0000139//Golgi membrane;GO:0005634//nucleus;GO:0005737//cytoplasm;GO:0005794//Golgi apparatus;GO:0005829//cytosol;GO:0005886//plasma membrane;GO:0016020//membrane;GO:0031410//cytoplasmic vesicle;GO:0048471//perinuclear region of cytoplasm;	GO:0000166//nucleotide binding;GO:0003924//GTPase activity;GO:0005515//protein binding;GO:0005525//GTP binding;GO:0016787//hydrolase activity;GO:0042802//identical protein binding;GO:0042803//protein homodimerization activity;	ko04621(NOD-like receptor signaling pathway)
GSG1L	ENSG00000169181	3.20668	6.13475	0.278614	0.0454158	-4.46066	0.00668209	0.665653	16	27787528	28063714	-	5425	GO:0005515;GO:0005886;GO:0014069;GO:0016020;GO:0016021;GO:0032279;GO:0045202;GO:0098685;GO:0098978;GO:0099061;GO:0099149;GO:2000311	-	-	S	2QRSH;35HG4;39SCY;3BEPE;3CRV3;3J9WP;481DB;48XMQ;4METD;4MW6D	GSG1 like [Source:HGNC Symbol;Acc:HGNC:28283]	146395	Q6UXU4;B3KY67	GO:0099149//regulation of postsynaptic neurotransmitter receptor internalization;GO:2000311//regulation of AMPA receptor activity;	GO:0005886//plasma membrane;GO:0014069//postsynaptic density;GO:0016020//membrane;GO:0016021//integral component of membrane;GO:0032279//asymmetric synapse;GO:0045202//synapse;GO:0098685//Schaffer collateral - CA1 synapse;GO:0098978//glutamatergic synapse;GO:0099061//integral component of postsynaptic density membrane;	GO:0005515//protein binding;	-
BDNF	ENSG00000176697	35.4248	54.2666	16.583	0.305584	-1.71036	0.00711844	0.69193	11	27654893	27722058	-	7740	GO:0005102;GO:0005163;GO:0005515;GO:0005576;GO:0005615;GO:0005737;GO:0005739;GO:0007165;GO:0007169;GO:0007399;GO:0007411;GO:0007416;GO:0007422;GO:0007613;GO:0008021;GO:0008083;GO:0010832;GO:0010976;GO:0016607;GO:0021675;GO:0030424;GO:0030425;GO:0031547;GO:0031550;GO:0033138;GO:0038180;GO:0043524;GO:0045664;GO:0048471;GO:0048668;GO:0048672;GO:0048812;GO:0050804;GO:0051965;GO:1900122;GO:2000008;GO:…	K04355	-	M;T	2QRU8;35EJR;39U39;3BF3F;3CTC8;3J75T;485F9;48WIH;4MMD0;4N9G1	brain derived neurotrophic factor [Source:HGNC Symbol;Acc:HGNC:1033]	627	P23560;A0A0E3SU01	GO:0007165//signal transduction;GO:0007169//transmembrane receptor protein tyrosine kinase signaling pathway;GO:0007399//nervous system development;GO:0007411//axon guidance;GO:0007416//synapse assembly;GO:0007422//peripheral nervous system development;GO:0007613//memory;GO:0010832//negative regulation of myotube differentiation;GO:0010976//positive regulation of neuron projection development;GO:…	GO:0005576//extracellular region;GO:0005615//extracellular space;GO:0005737//cytoplasm;GO:0005739//mitochondrion;GO:0008021//synaptic vesicle;GO:0016607//nuclear speck;GO:0030424//axon;GO:0030425//dendrite;GO:0048471//perinuclear region of cytoplasm;	GO:0005102//signaling receptor binding;GO:0005163//nerve growth factor receptor binding;GO:0005515//protein binding;GO:0008083//growth factor activity;	ko05034(Alcoholism);ko05030(Cocaine addiction);ko05022(Pathways of neurodegeneration - multiple diseases);ko05016(Huntington disease);ko04722(Neurotrophin signaling pathway);ko04151(PI3K-Akt signaling pathway);ko04024(cAMP signaling pathway);ko04014(Ras signaling pathway);ko04010(MAPK signaling pathway)
SQLE	ENSG00000104549	468.702	662.043	275.36	0.415924	-1.26561	0.00730148	0.699875	8	124998497	125022283	+	4305	GO:0004497;GO:0004506;GO:0005515;GO:0005783;GO:0005789;GO:0006629;GO:0006725;GO:0008203;GO:0010033;GO:0016020;GO:0016021;GO:0016126;GO:0016491;GO:0042127;GO:0043231;GO:0050660;GO:0071949;GO:0140042	K00511	EC:1.14.14.17	H;C;I	KOG1298;35N9Q;38HUH;3BHPX;3CXDE;3JF94;483AQ;4976A;4MDE6;4N3GJ	squalene epoxidase [Source:HGNC Symbol;Acc:HGNC:11279]	6713	Q14534;Q5HYI4	GO:0006629//lipid metabolic process;GO:0006725//cellular aromatic compound metabolic process;GO:0008203//cholesterol metabolic process;GO:0010033//response to organic substance;GO:0016126//sterol biosynthetic process;GO:0042127//regulation of cell population proliferation;GO:0140042//lipid droplet formation;	GO:0005783//endoplasmic reticulum;GO:0005789//endoplasmic reticulum membrane;GO:0016020//membrane;GO:0016021//integral component of membrane;GO:0043231//intracellular membrane-bounded organelle;	GO:0004497//monooxygenase activity;GO:0004506//squalene monooxygenase activity;GO:0005515//protein binding;GO:0016491//oxidoreductase activity;GO:0050660//flavin adenine dinucleotide binding;GO:0071949//FAD binding;	ko00100(Steroid biosynthesis)
NRG3	ENSG00000185737	7.58634	13.1272	2.04544	0.155816	-2.68208	0.00749444	0.707366	10	81875194	82987179	+	5192	GO:0001558;GO:0005102;GO:0005576;GO:0005615;GO:0005886;GO:0005887;GO:0007171;GO:0007389;GO:0007399;GO:0008083;GO:0016020;GO:0016021;GO:0021842;GO:0030297;GO:0030879;GO:0030971;GO:0035556;GO:0038130;GO:0038138;GO:0045499;GO:0048018;GO:0048513;GO:0050804;GO:0060596;GO:0098978;GO:0110165;GO:2001223	K05457	-	S;T	2QS97;35BUI;395K3;3BENC;3CVUJ;3J5P5;47ZEZ;4920Z;4MDBE;4N0WT	neuregulin 3 [Source:HGNC Symbol;Acc:HGNC:7999]	10718	P56975;B9EGV5	GO:0001558//regulation of cell growth;GO:0007171//activation of transmembrane receptor protein tyrosine kinase activity;GO:0007389//pattern specification process;GO:0007399//nervous system development;GO:0021842//chemorepulsion involved in interneuron migration from the subpallium to the cortex;GO:0030879//mammary gland development;GO:0035556//intracellular signal transduction;GO:0038130//ERBB4 s…	GO:0005576//extracellular region;GO:0005615//extracellular space;GO:0005886//plasma membrane;GO:0005887//integral component of plasma membrane;GO:0016020//membrane;GO:0016021//integral component of membrane;GO:0098978//glutamatergic synapse;GO:0110165//cellular anatomical entity;	GO:0005102//signaling receptor binding;GO:0008083//growth factor activity;GO:0030297//transmembrane receptor protein tyrosine kinase activator activity;GO:0030971//receptor tyrosine kinase binding;GO:0045499//chemorepellent activity;GO:0048018//receptor ligand activity;	ko05014(Amyotrophic lateral sclerosis);ko04012(ErbB signaling pathway)
LGR5	ENSG00000139292	21.1469	33.3346	8.95922	0.268766	-1.89557	0.00758081	0.708709	12	71439798	71586310	+	5223	GO:0001942;GO:0004888;GO:0004930;GO:0005515;GO:0005654;GO:0005794;GO:0005886;GO:0005887;GO:0007165;GO:0007186;GO:0009994;GO:0016020;GO:0016021;GO:0016500;GO:0032588;GO:0042127;GO:0048839;GO:0090263;GO:2001013	K04308	-	T;U	KOG0619;KOG2087;35DDJ;38DRQ;3B9GE;3CSEC;3JBSR;483J8;48Z5S;4MHPW;4N661	leucine rich repeat containing G protein-coupled receptor 5 [Source:HGNC Symbol;Acc:HGNC:4504]	8549	O75473;A0A0A8K8C7	GO:0001942//hair follicle development;GO:0007165//signal transduction;GO:0007186//G protein-coupled receptor signaling pathway;GO:0009994//oocyte differentiation;GO:0042127//regulation of cell population proliferation;GO:0048839//inner ear development;GO:0090263//positive regulation of canonical Wnt signaling pathway;GO:2001013//epithelial cell proliferation involved in renal tubule morphogenesis;	GO:0005654//nucleoplasm;GO:0005794//Golgi apparatus;GO:0005886//plasma membrane;GO:0005887//integral component of plasma membrane;GO:0016020//membrane;GO:0016021//integral component of membrane;GO:0032588//trans-Golgi network membrane;	GO:0004888//transmembrane signaling receptor activity;GO:0004930//G protein-coupled receptor activity;GO:0005515//protein binding;GO:0016500//protein-hormone receptor activity;	ko04310(Wnt signaling pathway)
EFR3B	ENSG00000084710	123.963	183.276	64.6497	0.352745	-1.5033	0.00784209	0.725692	2	25042076	25159135	+	10643	GO:0005515;GO:0005737;GO:0005829;GO:0005886;GO:0015629;GO:0016020;GO:0046854;GO:0072659	K21842	-	H;S;C;P;K	KOG1877;35EYT;38CK7;3BFS7;3CRE2;3J729;48170;493MK;4M6M3;4MVIB	EFR3 homolog B [Source:HGNC Symbol;Acc:HGNC:29155]	22979	Q9Y2G0;B3KT90	GO:0046854//phosphatidylinositol phosphate biosynthetic process;GO:0072659//protein localization to plasma membrane;	GO:0005737//cytoplasm;GO:0005829//cytosol;GO:0005886//plasma membrane;GO:0015629//actin cytoskeleton;GO:0016020//membrane;	GO:0005515//protein binding;	-
CAV2	ENSG00000105971	3265.34	4651.97	1878.7	0.403851	-1.30811	0.00834997	0.752608	7	116287380	116508541	+	6578	GO:0000139;GO:0001935;GO:0001937;GO:0001938;GO:0002080;GO:0002095;GO:0005515;GO:0005634;GO:0005737;GO:0005794;GO:0005886;GO:0005887;GO:0005901;GO:0005925;GO:0006906;GO:0007005;GO:0007029;GO:0007088;GO:0007179;GO:0008283;GO:0008286;GO:0014856;GO:0014859;GO:0016020;GO:0016021;GO:0016050;GO:0019065;GO:0019076;GO:0019901;GO:0030133;GO:0030154;GO:0030512;GO:0030674;GO:0031234;GO:0031410;GO:0032991;GO:…	K12958	-	T;U	2RZYX;35BKS;3A0GR;3BPY8;3D6BE;3JAG6;48972;494MJ;4MCQH;4N13R	caveolin 2 [Source:HGNC Symbol;Acc:HGNC:1528]	858	P51636;Q53X57	GO:0001935//endothelial cell proliferation;GO:0001937//negative regulation of endothelial cell proliferation;GO:0001938//positive regulation of endothelial cell proliferation;GO:0006906//vesicle fusion;GO:0007005//mitochondrion organization;GO:0007029//endoplasmic reticulum organization;GO:0007088//regulation of mitotic nuclear division;GO:0007179//transforming growth factor beta receptor signali…	GO:0000139//Golgi membrane;GO:0002080//acrosomal membrane;GO:0002095//caveolar macromolecular signaling complex;GO:0005634//nucleus;GO:0005737//cytoplasm;GO:0005794//Golgi apparatus;GO:0005886//plasma membrane;GO:0005887//integral component of plasma membrane;GO:0005901//caveola;GO:0005925//focal adhesion;GO:0016020//membrane;GO:0016021//integral component of membrane;GO:0030133//transport vesicl…	GO:0005515//protein binding;GO:0019901//protein kinase binding;GO:0030674//protein-macromolecule adaptor activity;GO:0042803//protein homodimerization activity;GO:0046982//protein heterodimerization activity;GO:0060090//molecular adaptor activity;GO:0097110//scaffold protein binding;	ko05418(Fluid shear stress and atherosclerosis);ko05205(Proteoglycans in cancer);ko05100(Bacterial invasion of epithelial cells);ko05020(Prion disease);ko04510(Focal adhesion);ko04144(Endocytosis)
RIMKLA	ENSG00000177181	137.665	202.521	72.8091	0.359514	-1.47588	0.00839297	0.752608	1	42380792	42424232	+	10638	GO:0000166;GO:0005515;GO:0005524;GO:0005737;GO:0005829;GO:0009064;GO:0016874;GO:0016879;GO:0036211;GO:0046872;GO:0072590	K18311	-	H;F;J	2QT4M;35N5J;38FEX;3BE8W;3CX4M;3J5BS;48978;48V00;4MC5B;4N4XR	ribosomal modification protein rimK like family member A [Source:HGNC Symbol;Acc:HGNC:28725]	284716	Q8IXN7	GO:0009064//glutamine family amino acid metabolic process;GO:0036211//protein modification process;	GO:0005737//cytoplasm;GO:0005829//cytosol;	GO:0000166//nucleotide binding;GO:0005515//protein binding;GO:0005524//ATP binding;GO:0016874//ligase activity;GO:0016879//ligase activity, forming carbon-nitrogen bonds;GO:0046872//metal ion binding;GO:0072590//N-acetyl-L-aspartate-L-glutamate ligase activity;	ko00250(Alanine, aspartate and glutamate metabolism)
PDE1C	ENSG00000154678	168.898	241.241	96.5547	0.400241	-1.32106	0.00842493	0.752608	7	31751179	32428131	-	14131	GO:0004114;GO:0004115;GO:0004117;GO:0005516;GO:0005764;GO:0005829;GO:0007165;GO:0008081;GO:0016787;GO:0043025;GO:0046872;GO:0047555;GO:0048101	K13755	EC:3.1.4.17	T;L	KOG3688;35M9E;38RCI;3BB8V;3CS48;3J2CV;48062;495YV;4MKGW;4MYV3	phosphodiesterase 1C [Source:HGNC Symbol;Acc:HGNC:8776]	5137	Q14123	GO:0007165//signal transduction;	GO:0005764//lysosome;GO:0005829//cytosol;GO:0043025//neuronal cell body;	GO:0004114//3',5'-cyclic-nucleotide phosphodiesterase activity;GO:0004115//3',5'-cyclic-AMP phosphodiesterase activity;GO:0004117//calmodulin-dependent cyclic-nucleotide phosphodiesterase activity;GO:0005516//calmodulin binding;GO:0008081//phosphoric diester hydrolase activity;GO:0016787//hydrolase activity;GO:0046872//metal ion binding;GO:0047555//3',5'-cyclic-GMP phosphodiesterase activity;GO:0…	ko05032(Morphine addiction);ko04924(Renin secretion);ko04742(Taste transduction);ko04740(Olfactory transduction);ko04020(Calcium signaling pathway);ko00230(Purine metabolism)
LYVE1	ENSG00000133800	1019.22	1516.22	522.216	0.344419	-1.53776	0.00889913	0.775796	11	10556966	10611689	-	3515	GO:0002693;GO:0004888;GO:0005515;GO:0005540;GO:0005886;GO:0005887;GO:0006027;GO:0006898;GO:0007155;GO:0007160;GO:0009611;GO:0009653;GO:0016020;GO:0016021;GO:0030214;GO:0038023;GO:0038024;GO:0070062;GO:0071944;GO:0110165	K19012	-	M;T	2RY70;35CGN;38EGJ;3BKCN;3D331;3J6RP;48AM1;49640;4MA1S;4N58E	lymphatic vessel endothelial hyaluronan receptor 1 [Source:HGNC Symbol;Acc:HGNC:14687]	10894	Q9Y5Y7;B2R672	GO:0002693//positive regulation of cellular extravasation;GO:0006027//glycosaminoglycan catabolic process;GO:0006898//receptor-mediated endocytosis;GO:0007155//cell adhesion;GO:0007160//cell-matrix adhesion;GO:0009611//response to wounding;GO:0009653//anatomical structure morphogenesis;GO:0030214//hyaluronan catabolic process;	GO:0005886//plasma membrane;GO:0005887//integral component of plasma membrane;GO:0016020//membrane;GO:0016021//integral component of membrane;GO:0070062//extracellular exosome;GO:0071944//cell periphery;GO:0110165//cellular anatomical entity;	GO:0004888//transmembrane signaling receptor activity;GO:0005515//protein binding;GO:0005540//hyaluronic acid binding;GO:0038023//signaling receptor activity;GO:0038024//cargo receptor activity;	-
CDO1	ENSG00000129596	107.721	157.253	58.1893	0.370035	-1.43427	0.00906443	0.775796	5	115804733	115816659	-	1894	GO:0000097;GO:0005506;GO:0005829;GO:0006534;GO:0006954;GO:0007595;GO:0008198;GO:0008270;GO:0010243;GO:0016151;GO:0016491;GO:0016702;GO:0017172;GO:0019448;GO:0033762;GO:0042412;GO:0043200;GO:0045471;GO:0046872;GO:0051213;GO:0051384;GO:0051591	K00456	EC:1.13.11.20	C;E	KOG4064;35KKZ;38G67;3BI7G;3D0I1;3JE04;488XZ;492BA;4MAJA;4MSMQ	cysteine dioxygenase type 1 [Source:HGNC Symbol;Acc:HGNC:1795]	1036	Q16878	GO:0000097//sulfur amino acid biosynthetic process;GO:0006534//cysteine metabolic process;GO:0006954//inflammatory response;GO:0007595//lactation;GO:0010243//response to organonitrogen compound;GO:0019448//L-cysteine catabolic process;GO:0033762//response to glucagon;GO:0042412//taurine biosynthetic process;GO:0043200//response to amino acid;GO:0045471//response to ethanol;GO:0051384//response to…	GO:0005829//cytosol;	GO:0005506//iron ion binding;GO:0008198//ferrous iron binding;GO:0008270//zinc ion binding;GO:0016151//nickel cation binding;GO:0016491//oxidoreductase activity;GO:0016702//oxidoreductase activity, acting on single donors with incorporation of molecular oxygen, incorporation of two atoms of oxygen;GO:0017172//cysteine dioxygenase activity;GO:0046872//metal ion binding;GO:0051213//dioxygenase acti…	ko00430(Taurine and hypotaurine metabolism);ko00270(Cysteine and methionine metabolism)
NPR3	ENSG00000113389	717.439	1033.53	401.345	0.388324	-1.36467	0.00924236	0.783666	5	32689070	32791724	+	9979	GO:0001501;GO:0002158;GO:0005515;GO:0005886;GO:0005887;GO:0007165;GO:0007193;GO:0007194;GO:0007200;GO:0008217;GO:0008528;GO:0016020;GO:0016021;GO:0016941;GO:0017046;GO:0030157;GO:0031404;GO:0032991;GO:0033688;GO:0035810;GO:0038023;GO:0042277;GO:0042311;GO:0042562;GO:0042802;GO:0042803;GO:0048015;GO:0048662;GO:0051000;GO:0070062;GO:0120163	K12325	-	T	KOG1023;35DE0;391QS;3BBV6;3CYM4;3JD0H;47ZRU;4965B;4MFM9;4N5Q6	natriuretic peptide receptor 3 [Source:HGNC Symbol;Acc:HGNC:7945]	4883	P17342;A8K4A5	GO:0001501//skeletal system development;GO:0002158//osteoclast proliferation;GO:0007165//signal transduction;GO:0007193//adenylate cyclase-inhibiting G protein-coupled receptor signaling pathway;GO:0007194//negative regulation of adenylate cyclase activity;GO:0007200//phospholipase C-activating G protein-coupled receptor signaling pathway;GO:0008217//regulation of blood pressure;GO:0030157//pancr…	GO:0005886//plasma membrane;GO:0005887//integral component of plasma membrane;GO:0016020//membrane;GO:0016021//integral component of membrane;GO:0032991//protein-containing complex;GO:0070062//extracellular exosome;	GO:0005515//protein binding;GO:0008528//G protein-coupled peptide receptor activity;GO:0016941//natriuretic peptide receptor activity;GO:0017046//peptide hormone binding;GO:0031404//chloride ion binding;GO:0038023//signaling receptor activity;GO:0042277//peptide binding;GO:0042562//hormone binding;GO:0042802//identical protein binding;GO:0042803//protein homodimerization activity;	-
ST6GALNAC5	ENSG00000117069	181.231	263.275	99.1875	0.376745	-1.40834	0.0095143	0.793654	1	76867480	77067546	+	6059	GO:0000139;GO:0001574;GO:0001665;GO:0005794;GO:0006486;GO:0006629;GO:0006688;GO:0008373;GO:0009311;GO:0009312;GO:0016020;GO:0016021;GO:0016740;GO:0016757;GO:0097503	K03375	EC:2.4.3.-	M;G	KOG2692;35A85;38DTN;3BIRV;3CUEA;3JF20;47ZXW;49774;4MHKP;4MWBV	ST6 N-acetylgalactosaminide alpha-2,6- sialyltransferase 5 [Source:HGNC Symbol;Acc:HGNC:19342]	81849	Q9BVH7	GO:0001574//ganglioside biosynthetic process;GO:0006486//protein glycosylation;GO:0006629//lipid metabolic process;GO:0006688//glycosphingolipid biosynthetic process;GO:0009311//oligosaccharide metabolic process;GO:0009312//oligosaccharide biosynthetic process;GO:0097503//sialylation;	GO:0000139//Golgi membrane;GO:0005794//Golgi apparatus;GO:0016020//membrane;GO:0016021//integral component of membrane;	GO:0001665//alpha-N-acetylgalactosaminide alpha-2,6-sialyltransferase activity;GO:0008373//sialyltransferase activity;GO:0016740//transferase activity;GO:0016757//glycosyltransferase activity;	ko00604(Glycosphingolipid biosynthesis - ganglio series)
CCL24	ENSG00000106178	29.4019	49.3756	9.42824	0.190949	-2.38874	0.00960153	0.793654	7	75810825	75823356	-	1457	GO:0001938;GO:0002548;GO:0005125;GO:0005515;GO:0005576;GO:0005615;GO:0006935;GO:0006954;GO:0006955;GO:0007010;GO:0007165;GO:0007186;GO:0007267;GO:0008009;GO:0008360;GO:0030335;GO:0030593;GO:0030838;GO:0031728;GO:0043547;GO:0045766;GO:0048018;GO:0048020;GO:0048245;GO:0048247;GO:0050729;GO:0070098;GO:0070374;GO:0071346;GO:0071347;GO:0071356;GO:2000418	K21097	-	S;T	2S6ZP;35QR6;3A7XE;3BSB3;3D8JX;3JHNM;48FG7;49CA0;4MJWV;4N6YM	C-C motif chemokine ligand 24 [Source:HGNC Symbol;Acc:HGNC:10623]	6369	O00175	GO:0001938//positive regulation of endothelial cell proliferation;GO:0002548//monocyte chemotaxis;GO:0006935//chemotaxis;GO:0006954//inflammatory response;GO:0006955//immune response;GO:0007010//cytoskeleton organization;GO:0007165//signal transduction;GO:0007186//G protein-coupled receptor signaling pathway;GO:0007267//cell-cell signaling;GO:0008360//regulation of cell shape;GO:0030335//positive…	GO:0005576//extracellular region;GO:0005615//extracellular space;	GO:0005125//cytokine activity;GO:0005515//protein binding;GO:0008009//chemokine activity;GO:0031728//CCR3 chemokine receptor binding;GO:0048018//receptor ligand activity;GO:0048020//CCR chemokine receptor binding;	ko04062(Chemokine signaling pathway);ko04061(Viral protein interaction with cytokine and cytokine receptor);ko04060(Cytokine-cytokine receptor interaction)
IDO1	ENSG00000131203	258.908	363.168	154.647	0.425828	-1.23166	0.00963712	0.793654	8	39902275	39928790	+	3488	GO:0002376;GO:0002666;GO:0002678;GO:0002830;GO:0004833;GO:0005737;GO:0005829;GO:0006569;GO:0006954;GO:0007565;GO:0009055;GO:0016491;GO:0016702;GO:0019441;GO:0020037;GO:0022900;GO:0030485;GO:0032421;GO:0032496;GO:0032693;GO:0032735;GO:0033555;GO:0033754;GO:0034276;GO:0034354;GO:0036269;GO:0042098;GO:0042130;GO:0043065;GO:0046007;GO:0046872;GO:0051213;GO:0070233;GO:0070234	K00463	EC:1.13.11.52	Q;E	2RZ6X;35DMK;3AITA;3CQGM;3E6P5;3J9WI;48S8F;49NQT;4MG30;4MVR9	indoleamine 2,3-dioxygenase 1 [Source:HGNC Symbol;Acc:HGNC:6059]	3620	P14902;A0A348GSI3	GO:0002376//immune system process;GO:0002666//positive regulation of T cell tolerance induction;GO:0002678//positive regulation of chronic inflammatory response;GO:0002830//positive regulation of type 2 immune response;GO:0006569//tryptophan catabolic process;GO:0006954//inflammatory response;GO:0007565//female pregnancy;GO:0019441//tryptophan catabolic process to kynurenine;GO:0022900//electron …	GO:0005737//cytoplasm;GO:0005829//cytosol;GO:0030485//smooth muscle contractile fiber;GO:0032421//stereocilium bundle;	GO:0004833//tryptophan 2,3-dioxygenase activity;GO:0009055//electron transfer activity;GO:0016491//oxidoreductase activity;GO:0016702//oxidoreductase activity, acting on single donors with incorporation of molecular oxygen, incorporation of two atoms of oxygen;GO:0020037//heme binding;GO:0033754//indoleamine 2,3-dioxygenase activity;GO:0046872//metal ion binding;GO:0051213//dioxygenase activity;	ko05143(African trypanosomiasis);ko00380(Tryptophan metabolism)
LRRTM4	ENSG00000176204	6.63155	11.5233	1.73976	0.150977	-2.7276	0.0096504	0.793654	2	76747685	77593319	-	5444	GO:0005515;GO:0005615;GO:0005886;GO:0016020;GO:0016021;GO:0031012;GO:0045202;GO:0045211	-	-	T;U	KOG0619;35IBU;38I32;3B9JK;3CXDR;3J2UE;4819B;48WUC;4MKY9;4N7VH	leucine rich repeat transmembrane neuronal 4 [Source:HGNC Symbol;Acc:HGNC:19411]	80059	Q86VH4;Q6ZT31	-	GO:0005615//extracellular space;GO:0005886//plasma membrane;GO:0016020//membrane;GO:0016021//integral component of membrane;GO:0031012//extracellular matrix;GO:0045202//synapse;GO:0045211//postsynaptic membrane;	GO:0005515//protein binding;	-
MYOC	ENSG00000034971	18.3825	35.3537	1.41137	0.0399215	-4.64669	0.00966491	0.793654	1	171635417	171652688	-	2104	GO:0001649;GO:0001952;GO:0001953;GO:0001968;GO:0005109;GO:0005515;GO:0005576;GO:0005615;GO:0005739;GO:0005741;GO:0005743;GO:0005758;GO:0005783;GO:0005791;GO:0005794;GO:0005929;GO:0007165;GO:0014068;GO:0014734;GO:0016020;GO:0022011;GO:0030335;GO:0030971;GO:0031175;GO:0031410;GO:0032027;GO:0033268;GO:0035024;GO:0038031;GO:0038133;GO:0042995;GO:0043408;GO:0045162;GO:0046872;GO:0051492;GO:0051496;GO:…	K23027	-	A;W	KOG3545;359WS;38G8P;3BF8Q;3CXKT;3J26A;480XK;492PW;4MMQX;4N52R	myocilin [Source:HGNC Symbol;Acc:HGNC:7610]	4653	Q99972;A0A0S2Z421	GO:0001649//osteoblast differentiation;GO:0001952//regulation of cell-matrix adhesion;GO:0001953//negative regulation of cell-matrix adhesion;GO:0007165//signal transduction;GO:0014068//positive regulation of phosphatidylinositol 3-kinase signaling;GO:0014734//skeletal muscle hypertrophy;GO:0022011//myelination in peripheral nervous system;GO:0030335//positive regulation of cell migration;GO:0031…	GO:0005576//extracellular region;GO:0005615//extracellular space;GO:0005739//mitochondrion;GO:0005741//mitochondrial outer membrane;GO:0005743//mitochondrial inner membrane;GO:0005758//mitochondrial intermembrane space;GO:0005783//endoplasmic reticulum;GO:0005791//rough endoplasmic reticulum;GO:0005794//Golgi apparatus;GO:0005929//cilium;GO:0016020//membrane;GO:0031410//cytoplasmic vesicle;GO:003…	GO:0001968//fibronectin binding;GO:0005109//frizzled binding;GO:0005515//protein binding;GO:0030971//receptor tyrosine kinase binding;GO:0032027//myosin light chain binding;GO:0046872//metal ion binding;	-
VSIG4	ENSG00000155659	3175.87	4683.39	1668.35	0.356227	-1.48913	0.00986251	0.796174	X	66021738	66040125	-	2333	GO:0001851;GO:0002376;GO:0005515;GO:0006957;GO:0016020;GO:0016021;GO:0032703;GO:0032991;GO:0042130;GO:0043031;GO:0045087;GO:0045957	K19822	-	S;T	2S07Y;35JYT;38CS0;3BE74;3CSYV;3JCSR;48848;494AG;4MKQF;4MZKW	V-set and immunoglobulin domain containing 4 [Source:HGNC Symbol;Acc:HGNC:17032]	11326	Q9Y279	GO:0002376//immune system process;GO:0006957//complement activation, alternative pathway;GO:0032703//negative regulation of interleukin-2 production;GO:0042130//negative regulation of T cell proliferation;GO:0043031//negative regulation of macrophage activation;GO:0045087//innate immune response;GO:0045957//negative regulation of complement activation, alternative pathway;	GO:0016020//membrane;GO:0016021//integral component of membrane;GO:0032991//protein-containing complex;	GO:0001851//complement component C3b binding;GO:0005515//protein binding;	ko04610(Complement and coagulation cascades)
PALM2AKAP2	ENSG00000157654	3928.15	5573.97	2282.33	0.409463	-1.28819	0.0100968	0.80028	9	109498325	110172512	+	18341	GO:0005515;GO:0005654;GO:0005886;GO:0007015;GO:0007178;GO:0008104;GO:0008360;GO:0016020;GO:0016604;GO:0051018	K16519	-	Z;S;U	2QSC7;35MWZ;39FWV;3BHT7;3D1P5;3J7W3;48AR9;48X1N;4MC2T;4N8PJ;2QR7I;35GTH;39AJA;3BAZJ;3D0XC;3J69X;48A41;4900B;4M681;4MU0C;2QR7I;35RZN;39AJA;3BAZJ;3D0XC;3J69X;48A41;4900B;4MRTN;4MYK3	PALM2 and AKAP2 fusion [Source:HGNC Symbol;Acc:HGNC:33529]	445815	Q8IXS6	GO:0007015//actin filament organization;GO:0007178//transmembrane receptor protein serine/threonine kinase signaling pathway;GO:0008104//protein localization;GO:0008360//regulation of cell shape;	GO:0005654//nucleoplasm;GO:0005886//plasma membrane;GO:0016020//membrane;GO:0016604//nuclear body;	GO:0005515//protein binding;GO:0051018//protein kinase A binding;	-
SLCO2A1	ENSG00000174640	1867.36	2667.06	1067.66	0.400313	-1.3208	0.010143	0.800465	3	133932701	134052184	-	5127	GO:0005319;GO:0005515;GO:0005886;GO:0005887;GO:0006811;GO:0006869;GO:0015132;GO:0015347;GO:0015732;GO:0016020;GO:0016021;GO:0022857;GO:0043252;GO:0055085	K14345	-	Q;P	KOG3626;35IS1;39TM0;3BBS7;3CSX8;3J4II;47ZE3;4969P;4MFC0;4MTHY	solute carrier organic anion transporter family member 2A1 [Source:HGNC Symbol;Acc:HGNC:10955]	6578	Q92959	GO:0006811//ion transport;GO:0006869//lipid transport;GO:0015732//prostaglandin transport;GO:0043252//sodium-independent organic anion transport;GO:0055085//transmembrane transport;	GO:0005886//plasma membrane;GO:0005887//integral component of plasma membrane;GO:0016020//membrane;GO:0016021//integral component of membrane;	GO:0005319//lipid transporter activity;GO:0005515//protein binding;GO:0015132//prostaglandin transmembrane transporter activity;GO:0015347//sodium-independent organic anion transmembrane transporter activity;GO:0022857//transmembrane transporter activity;	-
TMEM139	ENSG00000178826	21.7946	33.8102	9.77897	0.289231	-1.78971	0.0104191	0.815194	7	143279957	143288048	+	2564	GO:0005515;GO:0016020;GO:0016021	-	-	S	2S6ZG;359UB;39XNQ;3BPAM;3D15Z;3JEUV;48AC3;4948C;4MF2Y;4MV9N	transmembrane protein 139 [Source:HGNC Symbol;Acc:HGNC:22058]	135932	Q8IV31	-	GO:0016020//membrane;GO:0016021//integral component of membrane;	GO:0005515//protein binding;	-
MARCO	ENSG00000019169	3679.74	5292.01	2067.47	0.390677	-1.35595	0.0104872	0.817012	2	118942194	118994660	+	2051	GO:0001540;GO:0001664;GO:0001934;GO:0002376;GO:0004888;GO:0005044;GO:0005581;GO:0005737;GO:0005886;GO:0005887;GO:0006897;GO:0006898;GO:0006911;GO:0007166;GO:0007193;GO:0016020;GO:0016021;GO:0030666;GO:0038024;GO:0038187;GO:0043277;GO:0045087;GO:0070374;GO:0097242	K13884	-	S;T	2QWN1;35BGM;39R6Z;3BFI8;3D1CM;3J6WN;486VA;4915W;4MF6V;4N1E7	macrophage receptor with collagenous structure [Source:HGNC Symbol;Acc:HGNC:6895]	8685	Q9UEW3;Q4ZG40	GO:0001934//positive regulation of protein phosphorylation;GO:0002376//immune system process;GO:0006897//endocytosis;GO:0006898//receptor-mediated endocytosis;GO:0006911//phagocytosis, engulfment;GO:0007166//cell surface receptor signaling pathway;GO:0007193//adenylate cyclase-inhibiting G protein-coupled receptor signaling pathway;GO:0043277//apoptotic cell clearance;GO:0045087//innate immune re…	GO:0005581//collagen trimer;GO:0005737//cytoplasm;GO:0005886//plasma membrane;GO:0005887//integral component of plasma membrane;GO:0016020//membrane;GO:0016021//integral component of membrane;GO:0030666//endocytic vesicle membrane;	GO:0001540//amyloid-beta binding;GO:0001664//G protein-coupled receptor binding;GO:0004888//transmembrane signaling receptor activity;GO:0005044//scavenger receptor activity;GO:0038024//cargo receptor activity;GO:0038187//pattern recognition receptor activity;	ko04145(Phagosome)
ARRB1	ENSG00000137486	1226.13	1654.21	798.061	0.482443	-1.05157	0.010644	0.823052	11	75260122	75351705	-	9888	GO:0000139;GO:0000785;GO:0001664;GO:0001934;GO:0002031;GO:0002092;GO:0003713;GO:0004857;GO:0005096;GO:0005159;GO:0005515;GO:0005634;GO:0005654;GO:0005737;GO:0005765;GO:0005829;GO:0005886;GO:0005905;GO:0006357;GO:0006511;GO:0007165;GO:0008134;GO:0009968;GO:0015031;GO:0016020;GO:0016567;GO:0016604;GO:0030659;GO:0031143;GO:0031397;GO:0031410;GO:0031625;GO:0031701;GO:0032088;GO:0032715;GO:0032717;GO:…	K04439	-	T;D;K;L;B;U	KOG3865;35IRS;38CBU;3BA04;3CRUG;3J605;480Y9;496J5;4MFGX;4MWDU	arrestin beta 1 [Source:HGNC Symbol;Acc:HGNC:711]	408	P49407;B7Z1Q3	GO:0001934//positive regulation of protein phosphorylation;GO:0002031//G protein-coupled receptor internalization;GO:0002092//positive regulation of receptor internalization;GO:0006357//regulation of transcription by RNA polymerase II;GO:0006511//ubiquitin-dependent protein catabolic process;GO:0007165//signal transduction;GO:0009968//negative regulation of signal transduction;GO:0015031//protein…	GO:0000139//Golgi membrane;GO:0000785//chromatin;GO:0005634//nucleus;GO:0005654//nucleoplasm;GO:0005737//cytoplasm;GO:0005765//lysosomal membrane;GO:0005829//cytosol;GO:0005886//plasma membrane;GO:0005905//clathrin-coated pit;GO:0016020//membrane;GO:0016604//nuclear body;GO:0030659//cytoplasmic vesicle membrane;GO:0031143//pseudopodium;GO:0031410//cytoplasmic vesicle;GO:0042995//cell projection;	GO:0001664//G protein-coupled receptor binding;GO:0003713//transcription coactivator activity;GO:0004857//enzyme inhibitor activity;GO:0005096//GTPase activator activity;GO:0005159//insulin-like growth factor receptor binding;GO:0005515//protein binding;GO:0008134//transcription factor binding;GO:0031625//ubiquitin protein ligase binding;GO:0031701//angiotensin receptor binding;GO:1990763//arrest…	ko05207(Chemical carcinogenesis - receptor activation);ko05032(Morphine addiction);ko04929(GnRH secretion);ko04928(Parathyroid hormone synthesis, secretion and action);ko04926(Relaxin signaling pathway);ko04740(Olfactory transduction);ko04728(Dopaminergic synapse);ko04340(Hedgehog signaling pathway);ko04144(Endocytosis);ko04062(Chemokine signaling pathway);ko04010(MAPK signaling pathway)
INMT	ENSG00000241644	1762.92	2512.87	1012.98	0.403118	-1.31073	0.0110452	0.845343	7	30697985	30757602	+	3376	GO:0004790;GO:0005515;GO:0005737;GO:0005829;GO:0008168;GO:0008170;GO:0009308;GO:0009636;GO:0016740;GO:0030748;GO:0032259;GO:0102707	K00562	-	H;M	KOG4564;35H3N;39SE0;3BFI5;3CWRG;3J96E;484VJ;493XX;4M7FA;4MZKB	indolethylamine N-methyltransferase [Source:HGNC Symbol;Acc:HGNC:6069]	11185	O95050	GO:0009308//amine metabolic process;GO:0009636//response to toxic substance;GO:0032259//methylation;	GO:0005737//cytoplasm;GO:0005829//cytosol;	GO:0004790//thioether S-methyltransferase activity;GO:0005515//protein binding;GO:0008168//methyltransferase activity;GO:0008170//N-methyltransferase activity;GO:0016740//transferase activity;GO:0030748//amine N-methyltransferase activity;GO:0102707//S-adenosyl-L-methionine:beta-alanine N-methyltransferase activity;	ko00450(Selenocompound metabolism);ko00380(Tryptophan metabolism)
RSPO2	ENSG00000147655	96.1154	141.573	50.6578	0.357821	-1.48269	0.0111392	0.846116	8	107899316	108083642	-	4355	GO:0001649;GO:0005102;GO:0005515;GO:0005576;GO:0008201;GO:0009986;GO:0016055;GO:0030177;GO:0030282;GO:0035115;GO:0035116;GO:0042489;GO:0050896;GO:0060070;GO:0060173;GO:0060437;GO:0060441;GO:0060535;GO:0071542;GO:0090263	K23097	-	O	KOG3525;359ZF;39F6Z;3BEBF;3CTQ4;3J77I;485CA;4943H;4M9XV;4MZ0P	R-spondin 2 [Source:HGNC Symbol;Acc:HGNC:28583]	340419	Q6UXX9;B3KVP3	GO:0001649//osteoblast differentiation;GO:0016055//Wnt signaling pathway;GO:0030177//positive regulation of Wnt signaling pathway;GO:0030282//bone mineralization;GO:0035115//embryonic forelimb morphogenesis;GO:0035116//embryonic hindlimb morphogenesis;GO:0042489//negative regulation of odontogenesis of dentin-containing tooth;GO:0050896//response to stimulus;GO:0060070//canonical Wnt signaling pa…	GO:0005576//extracellular region;GO:0009986//cell surface;	GO:0005102//signaling receptor binding;GO:0005515//protein binding;GO:0008201//heparin binding;	ko04310(Wnt signaling pathway)
CCBE1	ENSG00000183287	555.917	789.324	322.509	0.408589	-1.29128	0.0112742	0.852818	18	59430939	59697662	-	7062	GO:0001525;GO:0001945;GO:0001946;GO:0002020;GO:0002040;GO:0003016;GO:0005509;GO:0005515;GO:0005518;GO:0005576;GO:0005581;GO:0005615;GO:0007585;GO:0010575;GO:0010595;GO:0010954;GO:0030324;GO:0031012;GO:0043542;GO:0045766;GO:0048845;GO:1900748;GO:1901492;GO:1904977	K19638	-	S;T	KOG1218;35K8F;38E27;3BIF2;3CW1V;3J8HK;48B4D;48VHX;4M6WT;4MVGV	collagen and calcium binding EGF domains 1 [Source:HGNC Symbol;Acc:HGNC:29426]	147372	Q6UXH8	GO:0001525//angiogenesis;GO:0001945//lymph vessel development;GO:0001946//lymphangiogenesis;GO:0002040//sprouting angiogenesis;GO:0003016//respiratory system process;GO:0007585//respiratory gaseous exchange by respiratory system;GO:0010575//positive regulation of vascular endothelial growth factor production;GO:0010595//positive regulation of endothelial cell migration;GO:0010954//positive regula…	GO:0005576//extracellular region;GO:0005581//collagen trimer;GO:0005615//extracellular space;GO:0031012//extracellular matrix;	GO:0002020//protease binding;GO:0005509//calcium ion binding;GO:0005515//protein binding;GO:0005518//collagen binding;	-
MACC1	ENSG00000183742	409.891	584.001	235.781	0.403734	-1.30852	0.0113952	0.858404	7	20134655	20217404	-	9898	GO:0005515;GO:0005634;GO:0005737;GO:0005739;GO:0007165;GO:0008083;GO:0045944;GO:0051781	K23702	-	S;T;K	2QZDM;35I3P;38DT4;3BE9R;3D1ID;3J7UU;48C37;496DH;4MIQS;4N2X6	MET transcriptional regulator MACC1 [Source:HGNC Symbol;Acc:HGNC:30215]	346389	Q6ZN28	GO:0007165//signal transduction;GO:0045944//positive regulation of transcription by RNA polymerase II;GO:0051781//positive regulation of cell division;	GO:0005634//nucleus;GO:0005737//cytoplasm;GO:0005739//mitochondrion;	GO:0005515//protein binding;GO:0008083//growth factor activity;	-
PRSS21	ENSG00000007038	31.9184	47.7935	16.0433	0.33568	-1.57484	0.0115999	0.87023	16	2817180	2826304	+	1967	GO:0004252;GO:0005515;GO:0005576;GO:0005615;GO:0005737;GO:0005886;GO:0006508;GO:0007283;GO:0008233;GO:0008236;GO:0016020;GO:0016787;GO:0031225	K09625	EC:3.4.21.-	O	KOG3627;35H3K;38CGF;3BGUI;3CRKT;3J2ST;48KHP;49HDF;4MFRB;4MTBJ	serine protease 21 [Source:HGNC Symbol;Acc:HGNC:9485]	10942	Q9Y6M0	GO:0006508//proteolysis;GO:0007283//spermatogenesis;	GO:0005576//extracellular region;GO:0005615//extracellular space;GO:0005737//cytoplasm;GO:0005886//plasma membrane;GO:0016020//membrane;GO:0031225//anchored component of membrane;	GO:0004252//serine-type endopeptidase activity;GO:0005515//protein binding;GO:0008233//peptidase activity;GO:0008236//serine-type peptidase activity;GO:0016787//hydrolase activity;	-
PGAP4	ENSG00000165152	113.534	165.477	61.5915	0.372206	-1.42583	0.0119642	0.883028	9	101473170	101533537	-	5549	GO:0000139;GO:0005794;GO:0006506;GO:0016020;GO:0016021;GO:0016740;GO:0016757	K26235	-	S	2QT3K;35C7F;38DAA;3BI2Z;3D0SE;3J91T;482X5;48UX7;4MC84;4MV73	post-GPI attachment to proteins GalNAc transferase 4 [Source:HGNC Symbol;Acc:HGNC:28180]	84302	Q9BRR3;A0A024R188	GO:0006506//GPI anchor biosynthetic process;	GO:0000139//Golgi membrane;GO:0005794//Golgi apparatus;GO:0016020//membrane;GO:0016021//integral component of membrane;	GO:0016740//transferase activity;GO:0016757//glycosyltransferase activity;	-
TSPAN12	ENSG00000106025	907.87	1295.62	520.122	0.401447	-1.31672	0.0120707	0.887296	7	120787320	120858402	-	3309	GO:0001525;GO:0005515;GO:0005886;GO:0005887;GO:0007166;GO:0010842;GO:0016020;GO:0016021;GO:0045765;GO:1900746	K17355	-	S	KOG3882;35N35;38EB9;3BAS0;3D21P;3J3QE;487RW;495IP;4MB0N;4MYDV	tetraspanin 12 [Source:HGNC Symbol;Acc:HGNC:21641]	23554	O95859;A0A024R740	GO:0001525//angiogenesis;GO:0007166//cell surface receptor signaling pathway;GO:0010842//retina layer formation;GO:0045765//regulation of angiogenesis;GO:1900746//regulation of vascular endothelial growth factor signaling pathway;	GO:0005886//plasma membrane;GO:0005887//integral component of plasma membrane;GO:0016020//membrane;GO:0016021//integral component of membrane;	GO:0005515//protein binding;	-
ANO1	ENSG00000131620	219.354	314.681	124.026	0.394133	-1.34325	0.0122418	0.890733	11	69985907	70189530	+	6268	GO:0005102;GO:0005227;GO:0005229;GO:0005247;GO:0005254;GO:0005515;GO:0005654;GO:0005886;GO:0005887;GO:0006811;GO:0006812;GO:0006821;GO:0007200;GO:0015111;GO:0015705;GO:0016020;GO:0016021;GO:0016324;GO:0034220;GO:0034605;GO:0034707;GO:0035774;GO:0042802;GO:0042803;GO:0042995;GO:0045121;GO:0045202;GO:0046872;GO:0046983;GO:0050965;GO:0055085;GO:0070062;GO:0070254;GO:0072657;GO:0098655;GO:0098793;GO:…	K19496	-	S;P;U	KOG2514;35FIA;38BGH;3B9GR;3CS29;3J4EF;4846P;4921B;4MHAQ;4MV3I	anoctamin 1 [Source:HGNC Symbol;Acc:HGNC:21625]	55107	Q5XXA6;Q9NW72	GO:0006811//ion transport;GO:0006812//cation transport;GO:0006821//chloride transport;GO:0007200//phospholipase C-activating G protein-coupled receptor signaling pathway;GO:0015705//iodide transport;GO:0034220//ion transmembrane transport;GO:0034605//cellular response to heat;GO:0035774//positive regulation of insulin secretion involved in cellular response to glucose stimulus;GO:0050965//detecti…	GO:0005654//nucleoplasm;GO:0005886//plasma membrane;GO:0005887//integral component of plasma membrane;GO:0016020//membrane;GO:0016021//integral component of membrane;GO:0016324//apical plasma membrane;GO:0034707//chloride channel complex;GO:0042995//cell projection;GO:0045121//membrane raft;GO:0045202//synapse;GO:0070062//extracellular exosome;GO:0098793//presynapse;	GO:0005102//signaling receptor binding;GO:0005227//calcium activated cation channel activity;GO:0005229//intracellular calcium activated chloride channel activity;GO:0005247//voltage-gated chloride channel activity;GO:0005254//chloride channel activity;GO:0005515//protein binding;GO:0015111//iodide transmembrane transporter activity;GO:0042802//identical protein binding;GO:0042803//protein homodi…	-
ACVRL1	ENSG00000139567	1307.94	1854.44	761.443	0.410606	-1.28417	0.0123417	0.890733	12	51906908	51923361	+	4961	GO:0000166;GO:0001525;GO:0001666;GO:0001701;GO:0001936;GO:0001937;GO:0001938;GO:0001946;GO:0001955;GO:0001974;GO:0002043;GO:0003203;GO:0004672;GO:0004674;GO:0004675;GO:0005024;GO:0005025;GO:0005515;GO:0005524;GO:0005886;GO:0005887;GO:0006275;GO:0006355;GO:0006468;GO:0007162;GO:0007165;GO:0007178;GO:0007179;GO:0007507;GO:0008015;GO:0008217;GO:0008285;GO:0009953;GO:0009986;GO:0010596;GO:0010629;GO:…	K13594	EC:2.7.11.30	T;K;L	KOG2052;35BAI;39RA8;3BGIB;3CZKM;3J3FU;48QF2;49M13;4MFK9;4N67T	activin A receptor like type 1 [Source:HGNC Symbol;Acc:HGNC:175]	94	P37023;A0A0S2Z310	GO:0001525//angiogenesis;GO:0001666//response to hypoxia;GO:0001701//in utero embryonic development;GO:0001936//regulation of endothelial cell proliferation;GO:0001937//negative regulation of endothelial cell proliferation;GO:0001938//positive regulation of endothelial cell proliferation;GO:0001946//lymphangiogenesis;GO:0001955//blood vessel maturation;GO:0001974//blood vessel remodeling;GO:00020…	GO:0005886//plasma membrane;GO:0005887//integral component of plasma membrane;GO:0009986//cell surface;GO:0016020//membrane;GO:0016021//integral component of membrane;GO:0030425//dendrite;GO:0043025//neuronal cell body;GO:0043235//receptor complex;GO:0070724//BMP receptor complex;	GO:0000166//nucleotide binding;GO:0004672//protein kinase activity;GO:0004674//protein serine/threonine kinase activity;GO:0004675//transmembrane receptor protein serine/threonine kinase activity;GO:0005024//transforming growth factor beta-activated receptor activity;GO:0005025//transforming growth factor beta receptor activity, type I;GO:0005515//protein binding;GO:0005524//ATP binding;GO:001630…	ko04060(Cytokine-cytokine receptor interaction)
OTC	ENSG00000036473	5.37664	9.61456	1.13873	0.118438	-3.0778	0.0123568	0.890733	X	38352586	38421446	+	1683	GO:0000050;GO:0001889;GO:0004585;GO:0005543;GO:0005737;GO:0005739;GO:0005743;GO:0005759;GO:0006520;GO:0006526;GO:0006591;GO:0006593;GO:0007494;GO:0008652;GO:0009410;GO:0010043;GO:0016597;GO:0016740;GO:0016743;GO:0019240;GO:0031667;GO:0032868;GO:0042301;GO:0042450;GO:0042802;GO:0043231;GO:0044271;GO:0055081;GO:0070781;GO:0097272;GO:1901566	K00611	EC:2.1.3.3	G;E	KOG1504;35C3P;38CHJ;3BA1C;3D2TT;3JBDY;484AT;48XI9;4MBIA;4N224	ornithine transcarbamylase [Source:HGNC Symbol;Acc:HGNC:8512]	5009	P00480	GO:0000050//urea cycle;GO:0001889//liver development;GO:0006520//cellular amino acid metabolic process;GO:0006526//arginine biosynthetic process;GO:0006591//ornithine metabolic process;GO:0006593//ornithine catabolic process;GO:0007494//midgut development;GO:0008652//cellular amino acid biosynthetic process;GO:0009410//response to xenobiotic stimulus;GO:0010043//response to zinc ion;GO:0019240//c…	GO:0005737//cytoplasm;GO:0005739//mitochondrion;GO:0005743//mitochondrial inner membrane;GO:0005759//mitochondrial matrix;GO:0043231//intracellular membrane-bounded organelle;	GO:0004585//ornithine carbamoyltransferase activity;GO:0005543//phospholipid binding;GO:0016597//amino acid binding;GO:0016740//transferase activity;GO:0016743//carboxyl- or carbamoyltransferase activity;GO:0042301//phosphate ion binding;GO:0042802//identical protein binding;	ko00220(Arginine biosynthesis)
PRKG2	ENSG00000138669	66.7921	102.915	30.6692	0.298005	-1.74659	0.0124889	0.896349	4	81087370	81215222	-	5221	GO:0000166;GO:0004672;GO:0004674;GO:0004692;GO:0005524;GO:0005829;GO:0005886;GO:0006468;GO:0007165;GO:0016020;GO:0016301;GO:0016310;GO:0016324;GO:0016740;GO:0030553;GO:0031965;GO:0032330;GO:0036289;GO:0042802;GO:0046146;GO:0051019;GO:0072659;GO:0106310;GO:1902731;GO:2001226	K19477	EC:2.7.11.12	T	KOG0614;35N58;3AH8Y;3BA35;3CRYY;3J1G8;47ZK6;491XR;4MFDE;4MTGC	protein kinase cGMP-dependent 2 [Source:HGNC Symbol;Acc:HGNC:9416]	5593	Q13237;A0A140VJM3	GO:0006468//protein phosphorylation;GO:0007165//signal transduction;GO:0016310//phosphorylation;GO:0032330//regulation of chondrocyte differentiation;GO:0036289//peptidyl-serine autophosphorylation;GO:0046146//tetrahydrobiopterin metabolic process;GO:0072659//protein localization to plasma membrane;GO:1902731//negative regulation of chondrocyte proliferation;GO:2001226//negative regulation of chl…	GO:0005829//cytosol;GO:0005886//plasma membrane;GO:0016020//membrane;GO:0016324//apical plasma membrane;GO:0031965//nuclear membrane;	GO:0000166//nucleotide binding;GO:0004672//protein kinase activity;GO:0004674//protein serine/threonine kinase activity;GO:0004692//cGMP-dependent protein kinase activity;GO:0005524//ATP binding;GO:0016301//kinase activity;GO:0016740//transferase activity;GO:0030553//cGMP binding;GO:0042802//identical protein binding;GO:0051019//mitogen-activated protein kinase binding;GO:0106310//protein serine …	ko04970(Salivary secretion);ko04924(Renin secretion);ko04923(Regulation of lipolysis in adipocytes);ko04740(Olfactory transduction);ko04730(Long-term depression);ko04714(Thermogenesis);ko04713(Circadian entrainment);ko04611(Platelet activation);ko04540(Gap junction);ko04022(cGMP-PKG signaling pathway)
PRG4	ENSG00000116690	281.616	520.47	42.7611	0.0821585	-3.60545	0.012843	0.913156	1	186296279	186314567	+	5049	GO:0005044;GO:0005576;GO:0005615;GO:0006897;GO:0006955;GO:0030021;GO:0030247;GO:0062023;GO:0110165	K24286	-	O;M;W	KOG1565;35CC2;39ME4;3BETH;3CVIJ;3JC5X;485BT;48UY1;4MI2H;4N5QD	proteoglycan 4 [Source:HGNC Symbol;Acc:HGNC:9364]	10216	Q92954	GO:0006897//endocytosis;GO:0006955//immune response;	GO:0005576//extracellular region;GO:0005615//extracellular space;GO:0062023//collagen-containing extracellular matrix;GO:0110165//cellular anatomical entity;	GO:0005044//scavenger receptor activity;GO:0030021//extracellular matrix structural constituent conferring compression resistance;GO:0030247//polysaccharide binding;	-
SCEL	ENSG00000136155	659.543	1047.45	271.641	0.259337	-1.9471	0.0129923	0.918019	13	77535674	77645263	+	4205	GO:0001533;GO:0005515;GO:0005737;GO:0008544;GO:0009612;GO:0009792;GO:0016020;GO:0030216;GO:0046872;GO:0048471;GO:0070062;GO:0090263	K24424	-	S;Z;T	KOG1704;35ACS;39Y8M;3BP6F;3CW1Q;3JCW4;4889E;4933W;4MHXF;4N1BK	sciellin [Source:HGNC Symbol;Acc:HGNC:10573]	8796	O95171	GO:0008544//epidermis development;GO:0009612//response to mechanical stimulus;GO:0009792//embryo development ending in birth or egg hatching;GO:0030216//keratinocyte differentiation;GO:0090263//positive regulation of canonical Wnt signaling pathway;	GO:0001533//cornified envelope;GO:0005737//cytoplasm;GO:0016020//membrane;GO:0048471//perinuclear region of cytoplasm;GO:0070062//extracellular exosome;	GO:0005515//protein binding;GO:0046872//metal ion binding;	-
SH3GL2	ENSG00000107295	19.2811	31.025	7.53715	0.242938	-2.04134	0.0130902	0.92137	9	17579066	17797124	+	2693	GO:0000139;GO:0001933;GO:0005515;GO:0005737;GO:0005768;GO:0005769;GO:0005829;GO:0005886;GO:0006897;GO:0007165;GO:0007417;GO:0008289;GO:0010629;GO:0016020;GO:0016191;GO:0030669;GO:0031175;GO:0042802;GO:0042995;GO:0045202;GO:0048471;GO:0097484;GO:0098793;GO:0098978;GO:1905604;GO:1990416	K11247	-	T;K	KOG1118;35P5Q;38BW6;3BDN2;3CX6Q;3J5I1;482ZA;49573;4MC4E;4N2DY	SH3 domain containing GRB2 like 2, endophilin A1 [Source:HGNC Symbol;Acc:HGNC:10831]	6456	Q99962;Q7Z376	GO:0001933//negative regulation of protein phosphorylation;GO:0006897//endocytosis;GO:0007165//signal transduction;GO:0007417//central nervous system development;GO:0010629//negative regulation of gene expression;GO:0016191//synaptic vesicle uncoating;GO:0031175//neuron projection development;GO:0097484//dendrite extension;GO:1905604//negative regulation of blood-brain barrier permeability;GO:199…	GO:0000139//Golgi membrane;GO:0005737//cytoplasm;GO:0005768//endosome;GO:0005769//early endosome;GO:0005829//cytosol;GO:0005886//plasma membrane;GO:0016020//membrane;GO:0030669//clathrin-coated endocytic vesicle membrane;GO:0042995//cell projection;GO:0045202//synapse;GO:0048471//perinuclear region of cytoplasm;GO:0098793//presynapse;GO:0098978//glutamatergic synapse;	GO:0005515//protein binding;GO:0008289//lipid binding;GO:0042802//identical protein binding;	ko04144(Endocytosis)
HMGCS1	ENSG00000112972	708.907	977.33	440.485	0.450703	-1.14975	0.0131457	0.921714	5	43287470	43313512	-	6627	GO:0004421;GO:0005737;GO:0005829;GO:0006084;GO:0006629;GO:0006694;GO:0006695;GO:0008202;GO:0008203;GO:0008299;GO:0010142;GO:0016126;GO:0016740;GO:0016746;GO:0042803	K01641	EC:2.3.3.10	H;I	KOG1393;35AA1;38BNA;3BAHH;3CVM4;3J6F2;48AZG;497F0;4MAV3;4N0H0	3-hydroxy-3-methylglutaryl-CoA synthase 1 [Source:HGNC Symbol;Acc:HGNC:5007]	3157	Q01581;A0A024R059	GO:0006084//acetyl-CoA metabolic process;GO:0006629//lipid metabolic process;GO:0006694//steroid biosynthetic process;GO:0006695//cholesterol biosynthetic process;GO:0008202//steroid metabolic process;GO:0008203//cholesterol metabolic process;GO:0008299//isoprenoid biosynthetic process;GO:0010142//farnesyl diphosphate biosynthetic process, mevalonate pathway;GO:0016126//sterol biosynthetic proces…	GO:0005737//cytoplasm;GO:0005829//cytosol;	GO:0004421//hydroxymethylglutaryl-CoA synthase activity;GO:0016740//transferase activity;GO:0016746//acyltransferase activity;GO:0042803//protein homodimerization activity;	ko03320(PPAR signaling pathway);ko00900(Terpenoid backbone biosynthesis);ko00650(Butanoate metabolism);ko00280(Valine, leucine and isoleucine degradation)
GKN2	ENSG00000183607	354.463	550.616	158.311	0.287515	-1.79829	0.0138163	0.953009	2	68945232	68952893	-	1576	GO:0005515;GO:0005576;GO:0005615;GO:0009617;GO:0042127;GO:0045178	K25539	-	S	2SNS6;35MGH;39Z32;3BKAZ;3CTDQ;3J33A;489M1;498RR;4M5ZZ;4MT7V	gastrokine 2 [Source:HGNC Symbol;Acc:HGNC:24588]	200504	Q86XP6	GO:0009617//response to bacterium;GO:0042127//regulation of cell population proliferation;	GO:0005576//extracellular region;GO:0005615//extracellular space;GO:0045178//basal part of cell;	GO:0005515//protein binding;	-
NKD1	ENSG00000140807	437.803	603.317	272.289	0.45132	-1.14778	0.0138846	0.953009	16	50548396	50649249	+	17359	GO:0000159;GO:0001754;GO:0005509;GO:0005515;GO:0005737;GO:0005886;GO:0007525;GO:0016020;GO:0016055;GO:0030165;GO:0030178;GO:0045732;GO:0046872;GO:0090090;GO:0090249;GO:1901231;GO:1901233;GO:2000096	K03213	-	S;T	2QT1X;359FU;39R7S;3BJQ3;3CZF9;3J991;4817U;495GK;4M95N;4MWWV	NKD inhibitor of WNT signaling pathway 1 [Source:HGNC Symbol;Acc:HGNC:17045]	85407	Q969G9	GO:0001754//eye photoreceptor cell differentiation;GO:0007525//somatic muscle development;GO:0016055//Wnt signaling pathway;GO:0030178//negative regulation of Wnt signaling pathway;GO:0045732//positive regulation of protein catabolic process;GO:0090090//negative regulation of canonical Wnt signaling pathway;GO:0090249//regulation of cell migration involved in somitogenic axis elongation;GO:190123…	GO:0000159//protein phosphatase type 2A complex;GO:0005737//cytoplasm;GO:0005886//plasma membrane;GO:0016020//membrane;	GO:0005509//calcium ion binding;GO:0005515//protein binding;GO:0030165//PDZ domain binding;GO:0046872//metal ion binding;	ko04390(Hippo signaling pathway);ko04310(Wnt signaling pathway)
MAMDC2	ENSG00000165072	861.186	1213.71	508.663	0.419098	-1.25464	0.0139011	0.953009	9	70043848	70226972	+	3589	GO:0005515;GO:0005576;GO:0005783;GO:0016020	-	-	S	2QVDI;35DMR;39T3F;3BAP9;3D348;3JA5X;48CRC;4957A;4M5ZT;4N42Q	MAM domain containing 2 [Source:HGNC Symbol;Acc:HGNC:23673]	256691	Q7Z304	-	GO:0005576//extracellular region;GO:0005783//endoplasmic reticulum;GO:0016020//membrane;	GO:0005515//protein binding;	-
KLRG2	ENSG00000188883	17.8778	28.1363	7.61937	0.270802	-1.88469	0.0139051	0.953009	7	139452690	139483673	-	2158	GO:0016020;GO:0016021;GO:0030246	-	-	S;T;V	KOG4297;35DZC;3A324;3BQM0;3D7SA;3J57U;4847K;496I2;4MIB5;4N5V5	killer cell lectin like receptor G2 [Source:HGNC Symbol;Acc:HGNC:24778]	346689	A4D1S0	-	GO:0016020//membrane;GO:0016021//integral component of membrane;	GO:0030246//carbohydrate binding;	-
AHNAK	ENSG00000124942	30191.3	40789.7	19592.9	0.48034	-1.05787	0.0139317	0.953009	11	62433542	62556235	-	19466	GO:0003723;GO:0005515;GO:0005634;GO:0005737;GO:0005765;GO:0005829;GO:0005886;GO:0005925;GO:0015629;GO:0016020;GO:0030315;GO:0031982;GO:0042383;GO:0042802;GO:0043034;GO:0043484;GO:0044291;GO:0044548;GO:0045121;GO:0045296;GO:0070062;GO:0097493;GO:0098797;GO:1901385;GO:1905686	K23934	-	S	2QTQ3;35J4X;39RFK;3BEUV;3CRGA;3JD5J;4860Q;492NJ;4MBAT;4N3SP	AHNAK nucleoprotein [Source:HGNC Symbol;Acc:HGNC:347]	79026	Q09666	GO:0043484//regulation of RNA splicing;GO:1901385//regulation of voltage-gated calcium channel activity;GO:1905686//positive regulation of plasma membrane repair;	GO:0005634//nucleus;GO:0005737//cytoplasm;GO:0005765//lysosomal membrane;GO:0005829//cytosol;GO:0005886//plasma membrane;GO:0005925//focal adhesion;GO:0015629//actin cytoskeleton;GO:0016020//membrane;GO:0030315//T-tubule;GO:0031982//vesicle;GO:0042383//sarcolemma;GO:0043034//costamere;GO:0044291//cell-cell contact zone;GO:0045121//membrane raft;GO:0070062//extracellular exosome;GO:0098797//plasma…	GO:0003723//RNA binding;GO:0005515//protein binding;GO:0042802//identical protein binding;GO:0044548//S100 protein binding;GO:0045296//cadherin binding;GO:0097493//structural molecule activity conferring elasticity;	ko05132(Salmonella infection)
CLIC3	ENSG00000169583	164.813	225.581	104.045	0.461233	-1.11643	0.0139619	0.953009	9	136994608	136996568	-	969	GO:0005244;GO:0005254;GO:0005515;GO:0005634;GO:0005737;GO:0006811;GO:0006821;GO:0007165;GO:0016020;GO:0016021;GO:0016604;GO:0034220;GO:0034707;GO:0034765;GO:0070062;GO:1902476	K05023	-	O;P	KOG1422;35G3T;39TKF;3BCBJ;3D1IC;3J21G;48BC5;48Z28;4MAP5;4MUMR	chloride intracellular channel 3 [Source:HGNC Symbol;Acc:HGNC:2064]	9022	O95833	GO:0006811//ion transport;GO:0006821//chloride transport;GO:0007165//signal transduction;GO:0034220//ion transmembrane transport;GO:0034765//regulation of ion transmembrane transport;GO:1902476//chloride transmembrane transport;	GO:0005634//nucleus;GO:0005737//cytoplasm;GO:0016020//membrane;GO:0016021//integral component of membrane;GO:0016604//nuclear body;GO:0034707//chloride channel complex;GO:0070062//extracellular exosome;	GO:0005244//voltage-gated ion channel activity;GO:0005254//chloride channel activity;GO:0005515//protein binding;	-
KANK4	ENSG00000132854	53.5151	79.4464	27.5838	0.347201	-1.52616	0.0141839	0.955602	1	62236165	62319434	-	6814	GO:0005515;GO:0005737;GO:0005829;GO:0005856;GO:0015630;GO:0030837	K22808	-	S;T	KOG0514;35EYU;39208;3BIZ0;3CV8M;3JEVA;48BQY;490D8;4M8Y8;4MV3J	KN motif and ankyrin repeat domains 4 [Source:HGNC Symbol;Acc:HGNC:27263]	163782	Q5T7N3	GO:0030837//negative regulation of actin filament polymerization;	GO:0005737//cytoplasm;GO:0005829//cytosol;GO:0005856//cytoskeleton;GO:0015630//microtubule cytoskeleton;	GO:0005515//protein binding;	-
SYN2	ENSG00000157152	36.836	54.21	19.462	0.359012	-1.4779	0.0142056	0.955602	3	12004388	12192032	+	6329	GO:0005515;GO:0005524;GO:0005886;GO:0007268;GO:0007269;GO:0008021;GO:0014069;GO:0017156;GO:0030672;GO:0031201;GO:0042802;GO:0045202;GO:0097091;GO:0098685;GO:0098978;GO:0099504	K19941	-	S;T;U	KOG3895;35F1Y;38EM2;3BBHP;3CT80;3J9S9;483ZY;48X74;4M82D;4MYQQ	synapsin II [Source:HGNC Symbol;Acc:HGNC:11495]	6854	Q92777;Q86VA8;B3KRB3	GO:0007268//chemical synaptic transmission;GO:0007269//neurotransmitter secretion;GO:0017156//calcium-ion regulated exocytosis;GO:0097091//synaptic vesicle clustering;GO:0099504//synaptic vesicle cycle;	GO:0005886//plasma membrane;GO:0008021//synaptic vesicle;GO:0014069//postsynaptic density;GO:0030672//synaptic vesicle membrane;GO:0031201//SNARE complex;GO:0045202//synapse;GO:0098685//Schaffer collateral - CA1 synapse;GO:0098978//glutamatergic synapse;	GO:0005515//protein binding;GO:0005524//ATP binding;GO:0042802//identical protein binding;	-
LRRN4	ENSG00000125872	137.492	199.461	75.5229	0.378635	-1.40112	0.0143775	0.960078	20	6040546	6054060	-	4864	GO:0005515;GO:0005887;GO:0007616;GO:0008542;GO:0016020;GO:0016021;GO:0070062	K24493	-	T;U	KOG0619;35NUG;39EP6;3BC4G;3D44T;3J27Z;489MM;495V4;4MIEE;4N4R1	leucine rich repeat neuronal 4 [Source:HGNC Symbol;Acc:HGNC:16208]	164312	Q8WUT4	GO:0007616//long-term memory;GO:0008542//visual learning;	GO:0005887//integral component of plasma membrane;GO:0016020//membrane;GO:0016021//integral component of membrane;GO:0070062//extracellular exosome;	GO:0005515//protein binding;	-
GALNT18	ENSG00000110328	418.149	597.534	238.763	0.399581	-1.32344	0.0145996	0.969589	11	11270877	11622005	-	3626	GO:0000139;GO:0004653;GO:0005575;GO:0005794;GO:0006486;GO:0006493;GO:0016020;GO:0016021;GO:0016740;GO:0016757;GO:0030246;GO:0046872	K00710	EC:2.4.1.41	O;M	KOG3736;35CCF;38GRU;3BJGM;3CXND;3J3SZ;481M6;4980V;4M60A;4MYSC	polypeptide N-acetylgalactosaminyltransferase 18 [Source:HGNC Symbol;Acc:HGNC:30488]	374378	Q6P9A2;Q58A54	GO:0006486//protein glycosylation;GO:0006493//protein O-linked glycosylation;	GO:0000139//Golgi membrane;GO:0005575//cellular_component;GO:0005794//Golgi apparatus;GO:0016020//membrane;GO:0016021//integral component of membrane;	GO:0004653//polypeptide N-acetylgalactosaminyltransferase activity;GO:0016740//transferase activity;GO:0016757//glycosyltransferase activity;GO:0030246//carbohydrate binding;GO:0046872//metal ion binding;	ko00514(Other types of O-glycan biosynthesis);ko00512(Mucin type O-glycan biosynthesis)
PLA1A	ENSG00000144837	157.592	225.859	89.3245	0.395488	-1.33829	0.0147497	0.969589	3	119597875	119629811	+	2169	GO:0002080;GO:0005576;GO:0005615;GO:0006629;GO:0006658;GO:0008970;GO:0016042;GO:0016298;GO:0016787;GO:0036150;GO:0046872;GO:0052689;GO:0052739	K13618	EC:3.1.1.111	O;T	2QQQP;35DHJ;39STI;3BK97;3CUI6;3J4CG;485FQ;48V9W;4MI0J;4MY7U	phospholipase A1 member A [Source:HGNC Symbol;Acc:HGNC:17661]	51365	Q53H76	GO:0006629//lipid metabolic process;GO:0006658//phosphatidylserine metabolic process;GO:0016042//lipid catabolic process;GO:0036150//phosphatidylserine acyl-chain remodeling;	GO:0002080//acrosomal membrane;GO:0005576//extracellular region;GO:0005615//extracellular space;	GO:0008970//phospholipase A1 activity;GO:0016298//lipase activity;GO:0016787//hydrolase activity;GO:0046872//metal ion binding;GO:0052689//carboxylic ester hydrolase activity;GO:0052739//phosphatidylserine 1-acylhydrolase activity;	ko04014(Ras signaling pathway);ko00564(Glycerophospholipid metabolism)
JAKMIP2	ENSG00000176049	56.7876	78.8554	34.7198	0.440297	-1.18345	0.01491	0.969589	5	147585438	147782775	-	9203	GO:0005515;GO:0005794;GO:0008017;GO:0019900	K24784	-	S	2QTTJ;35JU4;38F5J;3BCYQ;3CWJ3;3J4ND;4841F;492W8;4MCNV;4MXHJ	janus kinase and microtubule interacting protein 2 [Source:HGNC Symbol;Acc:HGNC:29067]	9832	Q96AA8	-	GO:0005794//Golgi apparatus;	GO:0005515//protein binding;GO:0008017//microtubule binding;GO:0019900//kinase binding;	-
ADGRB3	ENSG00000135298	41.2624	56.5943	25.9304	0.458181	-1.12601	0.0149968	0.969589	6	68635282	69390571	+	7635	GO:0004888;GO:0004930;GO:0005096;GO:0005515;GO:0005886;GO:0005887;GO:0007165;GO:0007166;GO:0007186;GO:0007189;GO:0007520;GO:0016020;GO:0016021;GO:0016322;GO:0016525;GO:0043083;GO:0048814;GO:0050790;GO:0051965;GO:0061743;GO:0098794;GO:0099558	K04598	-	S;T	2QRKJ;35E22;38EU4;3BA5W;3CX7N;3J4E7;4856I;48WGB;4MEV1;4MWYZ	adhesion G protein-coupled receptor B3 [Source:HGNC Symbol;Acc:HGNC:945]	577	O60242	GO:0007165//signal transduction;GO:0007166//cell surface receptor signaling pathway;GO:0007186//G protein-coupled receptor signaling pathway;GO:0007189//adenylate cyclase-activating G protein-coupled receptor signaling pathway;GO:0007520//myoblast fusion;GO:0016322//neuron remodeling;GO:0016525//negative regulation of angiogenesis;GO:0048814//regulation of dendrite morphogenesis;GO:0050790//regul…	GO:0005886//plasma membrane;GO:0005887//integral component of plasma membrane;GO:0016020//membrane;GO:0016021//integral component of membrane;GO:0043083//synaptic cleft;GO:0098794//postsynapse;	GO:0004888//transmembrane signaling receptor activity;GO:0004930//G protein-coupled receptor activity;GO:0005096//GTPase activator activity;GO:0005515//protein binding;	-
MSR1	ENSG00000038945	5763.72	7976.26	3551.19	0.44522	-1.16741	0.0149986	0.969589	8	16107878	16567490	-	7812	GO:0001540;GO:0005044;GO:0005515;GO:0005581;GO:0005829;GO:0005886;GO:0005887;GO:0006897;GO:0006898;GO:0006911;GO:0009897;GO:0010629;GO:0010744;GO:0010886;GO:0016020;GO:0016021;GO:0030169;GO:0030301;GO:0030666;GO:0031410;GO:0034362;GO:0034381;GO:0038024;GO:0042953;GO:0051649;GO:0071407;GO:0097242	K06558	-	T;W;U	2QUW0;35NH7;39U8R;3BHUR;3CXD4;3JA2J;485P8;4900W;4ME08;4N1WU	macrophage scavenger receptor 1 [Source:HGNC Symbol;Acc:HGNC:7376]	4481	P21757	GO:0006897//endocytosis;GO:0006898//receptor-mediated endocytosis;GO:0006911//phagocytosis, engulfment;GO:0010629//negative regulation of gene expression;GO:0010744//positive regulation of macrophage derived foam cell differentiation;GO:0010886//positive regulation of cholesterol storage;GO:0030301//cholesterol transport;GO:0034381//plasma lipoprotein particle clearance;GO:0042953//lipoprotein tr…	GO:0005581//collagen trimer;GO:0005829//cytosol;GO:0005886//plasma membrane;GO:0005887//integral component of plasma membrane;GO:0009897//external side of plasma membrane;GO:0016020//membrane;GO:0016021//integral component of membrane;GO:0030666//endocytic vesicle membrane;GO:0031410//cytoplasmic vesicle;GO:0034362//low-density lipoprotein particle;	GO:0001540//amyloid-beta binding;GO:0005044//scavenger receptor activity;GO:0005515//protein binding;GO:0030169//low-density lipoprotein particle binding;GO:0038024//cargo receptor activity;	ko04145(Phagosome)
RNF182	ENSG00000180537	73.0047	106.52	39.4893	0.370722	-1.43159	0.0151311	0.974702	6	13924446	13980310	+	4098	GO:0004842;GO:0005515;GO:0005737;GO:0016020;GO:0016021;GO:0016567;GO:0016740;GO:0046872	K11983	EC:2.3.2.27	O	KOG2177;35G7M;38GCP;3BI9T;3CTX8;3J5I3;47Z3E;498KY;4MEGP;4N523	ring finger protein 182 [Source:HGNC Symbol;Acc:HGNC:28522]	221687	Q8N6D2;A0A024QZW5	GO:0016567//protein ubiquitination;	GO:0005737//cytoplasm;GO:0016020//membrane;GO:0016021//integral component of membrane;	GO:0004842//ubiquitin-protein transferase activity;GO:0005515//protein binding;GO:0016740//transferase activity;GO:0046872//metal ion binding;	-
CYS1	ENSG00000205795	48.1595	70.8611	25.4578	0.359263	-1.47689	0.0152916	0.975744	2	10056473	10080944	-	3154	GO:0005515;GO:0005737;GO:0005829;GO:0005856;GO:0005886;GO:0005929;GO:0016020;GO:0042995;GO:0060170	K25402	-	S;K	2T1UF;35R52;3AVTM;3C3U4;3DA2V;3JHME;48GFM;49CYU;4MN9R;4N7P4	cystin 1 [Source:HGNC Symbol;Acc:HGNC:18525]	192668	Q717R9	-	GO:0005737//cytoplasm;GO:0005829//cytosol;GO:0005856//cytoskeleton;GO:0005886//plasma membrane;GO:0005929//cilium;GO:0016020//membrane;GO:0042995//cell projection;GO:0060170//ciliary membrane;	GO:0005515//protein binding;	-
SPTBN1	ENSG00000115306	10196.3	14323.7	6068.95	0.423699	-1.23889	0.0153416	0.975744	2	54456317	54671446	+	18473	GO:0000281;GO:0003723;GO:0003779;GO:0005200;GO:0005515;GO:0005516;GO:0005543;GO:0005634;GO:0005730;GO:0005737;GO:0005829;GO:0005856;GO:0005886;GO:0007009;GO:0007010;GO:0007182;GO:0007417;GO:0008091;GO:0014069;GO:0014731;GO:0016020;GO:0021556;GO:0030036;GO:0030054;GO:0030506;GO:0030673;GO:0030863;GO:0030864;GO:0031430;GO:0032437;GO:0032743;GO:0032991;GO:0042995;GO:0043001;GO:0044877;GO:0045296;GO:…	K06115	-	Z	KOG0517;35DGS;3AH5E;3BGKT;3CTK3;3JDIE;486FD;497HC;4MDEJ;4MWI5	spectrin beta, non-erythrocytic 1 [Source:HGNC Symbol;Acc:HGNC:11275]	6711	Q01082;B2ZZ89	GO:0000281//mitotic cytokinesis;GO:0007009//plasma membrane organization;GO:0007010//cytoskeleton organization;GO:0007182//common-partner SMAD protein phosphorylation;GO:0007417//central nervous system development;GO:0021556//central nervous system formation;GO:0030036//actin cytoskeleton organization;GO:0032743//positive regulation of interleukin-2 production;GO:0043001//Golgi to plasma membrane…	GO:0005634//nucleus;GO:0005730//nucleolus;GO:0005737//cytoplasm;GO:0005829//cytosol;GO:0005856//cytoskeleton;GO:0005886//plasma membrane;GO:0008091//spectrin;GO:0014069//postsynaptic density;GO:0014731//spectrin-associated cytoskeleton;GO:0016020//membrane;GO:0030054//cell junction;GO:0030673//axolemma;GO:0030863//cortical cytoskeleton;GO:0030864//cortical actin cytoskeleton;GO:0031430//M band;GO…	GO:0003723//RNA binding;GO:0003779//actin binding;GO:0005200//structural constituent of cytoskeleton;GO:0005515//protein binding;GO:0005516//calmodulin binding;GO:0005543//phospholipid binding;GO:0030506//ankyrin binding;GO:0044877//protein-containing complex binding;GO:0045296//cadherin binding;GO:0051015//actin filament binding;GO:0051020//GTPase binding;	-
ARHGEF26	ENSG00000114790	730.918	1021.56	440.276	0.430984	-1.21429	0.0154208	0.975744	3	154121003	154257827	+	5459	GO:0001726;GO:0001886;GO:0005085;GO:0005515;GO:0005829;GO:0042995;GO:0050790;GO:0090630;GO:0097178	K13744	-	T	KOG3523;35BEK;38CD2;3BEE7;3CTY1;3J6Q8;47YYA;49485;4M86F;4MU5Q	Rho guanine nucleotide exchange factor 26 [Source:HGNC Symbol;Acc:HGNC:24490]	26084	Q96DR7;A0A140VJU4;B3KXG0	GO:0001886//endothelial cell morphogenesis;GO:0050790//regulation of catalytic activity;GO:0090630//activation of GTPase activity;GO:0097178//ruffle assembly;	GO:0001726//ruffle;GO:0005829//cytosol;GO:0042995//cell projection;	GO:0005085//guanyl-nucleotide exchange factor activity;GO:0005515//protein binding;	ko05132(Salmonella infection);ko05100(Bacterial invasion of epithelial cells)
BMPR2	ENSG00000204217	2864.76	3948.16	1781.36	0.451187	-1.1482	0.0154231	0.975744	2	202376327	202567751	+	12502	GO:0000166;GO:0001568;GO:0001649;GO:0001707;GO:0001893;GO:0001935;GO:0001938;GO:0001946;GO:0001974;GO:0002063;GO:0003085;GO:0003148;GO:0003151;GO:0003176;GO:0003177;GO:0003183;GO:0003186;GO:0003197;GO:0003252;GO:0004672;GO:0004674;GO:0004675;GO:0005024;GO:0005515;GO:0005524;GO:0005615;GO:0005654;GO:0005886;GO:0005887;GO:0005901;GO:0005905;GO:0005912;GO:0006468;GO:0007178;GO:0009267;GO:0009952;GO:…	K04671	EC:2.7.11.30	T;K;L	KOG3653;35BHF;39RAD;3BE0E;3CY4J;3J6M5;488IV;491N3;4MGUW;4MWPZ	bone morphogenetic protein receptor type 2 [Source:HGNC Symbol;Acc:HGNC:1078]	659	Q13873	GO:0001568//blood vessel development;GO:0001649//osteoblast differentiation;GO:0001707//mesoderm formation;GO:0001893//maternal placenta development;GO:0001935//endothelial cell proliferation;GO:0001938//positive regulation of endothelial cell proliferation;GO:0001946//lymphangiogenesis;GO:0001974//blood vessel remodeling;GO:0002063//chondrocyte development;GO:0003085//negative regulation of syst…	GO:0005615//extracellular space;GO:0005654//nucleoplasm;GO:0005886//plasma membrane;GO:0005887//integral component of plasma membrane;GO:0005901//caveola;GO:0005905//clathrin-coated pit;GO:0005912//adherens junction;GO:0009986//cell surface;GO:0014069//postsynaptic density;GO:0016020//membrane;GO:0016021//integral component of membrane;GO:0030424//axon;GO:0030425//dendrite;GO:0043235//receptor co…	GO:0000166//nucleotide binding;GO:0004672//protein kinase activity;GO:0004674//protein serine/threonine kinase activity;GO:0004675//transmembrane receptor protein serine/threonine kinase activity;GO:0005024//transforming growth factor beta-activated receptor activity;GO:0005515//protein binding;GO:0005524//ATP binding;GO:0016301//kinase activity;GO:0016362//activin receptor activity, type II;GO:0…	ko05418(Fluid shear stress and atherosclerosis);ko05206(MicroRNAs in cancer);ko04550(Signaling pathways regulating pluripotency of stem cells);ko04390(Hippo signaling pathway);ko04360(Axon guidance);ko04350(TGF-beta signaling pathway);ko04060(Cytokine-cytokine receptor interaction)
MFSD4A	ENSG00000174514	171.139	241.989	100.288	0.414433	-1.27079	0.0154334	0.975744	1	205568885	205602918	+	5790	GO:0005355;GO:0016020;GO:0016021;GO:0022857;GO:0055085;GO:1904659	-	-	S;P	2QRVK;35PCH;38E0I;3BDWI;3CZF1;3JACK;487VE;48YPY;4MBSQ;4MSQB	major facilitator superfamily domain containing 4A [Source:HGNC Symbol;Acc:HGNC:25433]	148808	Q8N468;Q96KX6	GO:0055085//transmembrane transport;GO:1904659//glucose transmembrane transport;	GO:0016020//membrane;GO:0016021//integral component of membrane;	GO:0005355//glucose transmembrane transporter activity;GO:0022857//transmembrane transporter activity;	-
GLDN	ENSG00000186417	331.477	460.014	202.94	0.441162	-1.18062	0.0154843	0.975744	15	51341655	51408005	+	7110	GO:0005576;GO:0005581;GO:0005615;GO:0005886;GO:0007165;GO:0007399;GO:0009986;GO:0016020;GO:0016021;GO:0030154;GO:0030424;GO:0032528;GO:0034113;GO:0042995;GO:0045162;GO:0086080	K16364	-	A;W	KOG3545;35GR6;38HF0;3BCXX;3D0XV;3J7BF;4814B;492EE;4MIDQ;4N4RD	gliomedin [Source:HGNC Symbol;Acc:HGNC:29514]	342035	Q6ZMI3	GO:0007165//signal transduction;GO:0007399//nervous system development;GO:0030154//cell differentiation;GO:0032528//microvillus organization;GO:0034113//heterotypic cell-cell adhesion;GO:0045162//clustering of voltage-gated sodium channels;	GO:0005576//extracellular region;GO:0005581//collagen trimer;GO:0005615//extracellular space;GO:0005886//plasma membrane;GO:0009986//cell surface;GO:0016020//membrane;GO:0016021//integral component of membrane;GO:0030424//axon;GO:0042995//cell projection;	GO:0086080//protein binding involved in heterotypic cell-cell adhesion;	-
PPARG	ENSG00000132170	711.261	961.991	460.531	0.478728	-1.06272	0.0156017	0.975744	3	12287368	12434356	+	11981	GO:0000122;GO:0000785;GO:0000976;GO:0000978;GO:0000981;GO:0001221;GO:0001223;GO:0001227;GO:0001890;GO:0002674;GO:0003676;GO:0003677;GO:0003682;GO:0003690;GO:0003700;GO:0004879;GO:0004955;GO:0005515;GO:0005634;GO:0005654;GO:0005737;GO:0005829;GO:0006355;GO:0006357;GO:0006629;GO:0006631;GO:0006919;GO:0007154;GO:0007165;GO:0007186;GO:0007507;GO:0007584;GO:0008022;GO:0008217;GO:0008270;GO:0008285;GO:…	K08530	-	K	KOG3575;35HIC;396F5;3BIHB;3D146;3J8VR;487TV;491Q7;4MAQ1;4MWFR	peroxisome proliferator activated receptor gamma [Source:HGNC Symbol;Acc:HGNC:9236]	5468	P37231	GO:0000122//negative regulation of transcription by RNA polymerase II;GO:0001890//placenta development;GO:0002674//negative regulation of acute inflammatory response;GO:0006355//regulation of transcription, DNA-templated;GO:0006357//regulation of transcription by RNA polymerase II;GO:0006629//lipid metabolic process;GO:0006631//fatty acid metabolic process;GO:0006919//activation of cysteine-type …	GO:0000785//chromatin;GO:0005634//nucleus;GO:0005654//nucleoplasm;GO:0005737//cytoplasm;GO:0005829//cytosol;GO:0043231//intracellular membrane-bounded organelle;GO:0043235//receptor complex;GO:0048471//perinuclear region of cytoplasm;GO:0090575//RNA polymerase II transcription regulator complex;	GO:0000976//transcription cis-regulatory region binding;GO:0000978//RNA polymerase II cis-regulatory region sequence-specific DNA binding;GO:0000981//DNA-binding transcription factor activity, RNA polymerase II-specific;GO:0001221//transcription coregulator binding;GO:0001223//transcription coactivator binding;GO:0001227//DNA-binding transcription repressor activity, RNA polymerase II-specific;GO…	ko05417(Lipid and atherosclerosis);ko05216(Thyroid cancer);ko05202(Transcriptional misregulation in cancer);ko05200(Pathways in cancer);ko05016(Huntington disease);ko04932(Non-alcoholic fatty liver disease);ko04714(Thermogenesis);ko04380(Osteoclast differentiation);ko04211(Longevity regulating pathway);ko04152(AMPK signaling pathway);ko03320(PPAR signaling pathway)
ACKR4	ENSG00000129048	78.0387	120.071	36.0062	0.299874	-1.73757	0.0157623	0.975744	3	132597270	132618967	+	2669	GO:0004930;GO:0004950;GO:0005044;GO:0005515;GO:0005768;GO:0005769;GO:0005886;GO:0005887;GO:0006897;GO:0006935;GO:0006955;GO:0007165;GO:0007186;GO:0007204;GO:0009897;GO:0016020;GO:0016021;GO:0016493;GO:0019722;GO:0019956;GO:0019957;GO:0055037;GO:0060326;GO:0070098	K04186	-	O;T	KOG3656;35FHZ;39T8J;3BAEI;3CXT3;3JDI7;4827W;48YWK;4M8YD;4MSDT	atypical chemokine receptor 4 [Source:HGNC Symbol;Acc:HGNC:1611]	51554	Q9NPB9	GO:0006897//endocytosis;GO:0006935//chemotaxis;GO:0006955//immune response;GO:0007165//signal transduction;GO:0007186//G protein-coupled receptor signaling pathway;GO:0007204//positive regulation of cytosolic calcium ion concentration;GO:0019722//calcium-mediated signaling;GO:0060326//cell chemotaxis;GO:0070098//chemokine-mediated signaling pathway;	GO:0005768//endosome;GO:0005769//early endosome;GO:0005886//plasma membrane;GO:0005887//integral component of plasma membrane;GO:0009897//external side of plasma membrane;GO:0016020//membrane;GO:0016021//integral component of membrane;GO:0055037//recycling endosome;	GO:0004930//G protein-coupled receptor activity;GO:0004950//chemokine receptor activity;GO:0005044//scavenger receptor activity;GO:0005515//protein binding;GO:0016493//C-C chemokine receptor activity;GO:0019956//chemokine binding;GO:0019957//C-C chemokine binding;	ko04061(Viral protein interaction with cytokine and cytokine receptor);ko04060(Cytokine-cytokine receptor interaction)
GRAMD2A	ENSG00000175318	351.183	500.958	201.408	0.402046	-1.31457	0.0157639	0.975744	15	72159806	72197787	-	4990	GO:0005515;GO:0005546;GO:0005783;GO:0005789;GO:0005886;GO:0008289;GO:0016020;GO:0016021;GO:0031227;GO:0031234;GO:0035091;GO:0044232;GO:0061817;GO:2001256	-	-	S	KOG1032;35KWM;38H51;3BJ5J;3D127;3J31U;481N8;4937E;4MCPE;4N1KK	GRAM domain containing 2A [Source:HGNC Symbol;Acc:HGNC:27287]	196996	Q8IUY3	GO:0061817//endoplasmic reticulum-plasma membrane tethering;GO:2001256//regulation of store-operated calcium entry;	GO:0005783//endoplasmic reticulum;GO:0005789//endoplasmic reticulum membrane;GO:0005886//plasma membrane;GO:0016020//membrane;GO:0016021//integral component of membrane;GO:0031227//intrinsic component of endoplasmic reticulum membrane;GO:0031234//extrinsic component of cytoplasmic side of plasma membrane;GO:0044232//organelle membrane contact site;	GO:0005515//protein binding;GO:0005546//phosphatidylinositol-4,5-bisphosphate binding;GO:0008289//lipid binding;GO:0035091//phosphatidylinositol binding;	-
FGF10	ENSG00000070193	39.4139	58.9222	19.9056	0.337829	-1.56564	0.0160983	0.988122	5	44300247	44389706	-	6399	GO:0000132;GO:0000278;GO:0001525;GO:0001656;GO:0001759;GO:0001823;GO:0001934;GO:0001935;GO:0001938;GO:0001974;GO:0003338;GO:0005104;GO:0005111;GO:0005515;GO:0005576;GO:0005615;GO:0005634;GO:0005737;GO:0005886;GO:0006935;GO:0007267;GO:0007368;GO:0007431;GO:0007435;GO:0008083;GO:0008201;GO:0008283;GO:0008284;GO:0008543;GO:0008544;GO:0008589;GO:0009880;GO:0009887;GO:0009986;GO:0010468;GO:0010628;GO:…	K04358	-	S;T	KOG3885;35BGD;39XGX;3BG0Y;3D2Z2;3J8TN;485WY;48X67;4M9JS;4N018	fibroblast growth factor 10 [Source:HGNC Symbol;Acc:HGNC:3666]	2255	O15520;A0A7U3JW18	GO:0000132//establishment of mitotic spindle orientation;GO:0000278//mitotic cell cycle;GO:0001525//angiogenesis;GO:0001656//metanephros development;GO:0001759//organ induction;GO:0001823//mesonephros development;GO:0001934//positive regulation of protein phosphorylation;GO:0001935//endothelial cell proliferation;GO:0001938//positive regulation of endothelial cell proliferation;GO:0001974//blood …	GO:0005576//extracellular region;GO:0005615//extracellular space;GO:0005634//nucleus;GO:0005737//cytoplasm;GO:0005886//plasma membrane;GO:0009986//cell surface;GO:0062023//collagen-containing extracellular matrix;	GO:0005104//fibroblast growth factor receptor binding;GO:0005111//type 2 fibroblast growth factor receptor binding;GO:0005515//protein binding;GO:0008083//growth factor activity;GO:0008201//heparin binding;GO:0042056//chemoattractant activity;	ko05226(Gastric cancer);ko05224(Breast cancer);ko05218(Melanoma);ko05207(Chemical carcinogenesis - receptor activation);ko05200(Pathways in cancer);ko04810(Regulation of actin cytoskeleton);ko04151(PI3K-Akt signaling pathway);ko04020(Calcium signaling pathway);ko04015(Rap1 signaling pathway);ko04014(Ras signaling pathway);ko04010(MAPK signaling pathway)
ARHGEF4	ENSG00000136002	45.9715	67.486	24.457	0.362401	-1.46434	0.0161908	0.988478	2	130836914	131047263	+	10613	GO:0005085;GO:0005515;GO:0005737;GO:0005829;GO:0005886;GO:0016020;GO:0019904;GO:0030032;GO:0032587;GO:0035556;GO:0042995;GO:0046847;GO:0050790;GO:0051056	K05769	-	T;I	KOG3519;359S8;38H4U;3BAWQ;3CTCW;3J27A;48194;48YFM;4MDPJ;4MVG3	Rho guanine nucleotide exchange factor 4 [Source:HGNC Symbol;Acc:HGNC:684]	50649	Q9NR80;Q9NTG0	GO:0030032//lamellipodium assembly;GO:0035556//intracellular signal transduction;GO:0046847//filopodium assembly;GO:0050790//regulation of catalytic activity;GO:0051056//regulation of small GTPase mediated signal transduction;	GO:0005737//cytoplasm;GO:0005829//cytosol;GO:0005886//plasma membrane;GO:0016020//membrane;GO:0032587//ruffle membrane;GO:0042995//cell projection;	GO:0005085//guanyl-nucleotide exchange factor activity;GO:0005515//protein binding;GO:0019904//protein domain specific binding;	ko04810(Regulation of actin cytoskeleton)
WFS1	ENSG00000109501	489.517	683.644	295.39	0.432081	-1.21063	0.0162449	0.988478	4	6269849	6303265	+	6369	GO:0000122;GO:0001822;GO:0003091;GO:0005515;GO:0005516;GO:0005783;GO:0005788;GO:0005789;GO:0006983;GO:0007601;GO:0007605;GO:0016020;GO:0016021;GO:0022417;GO:0030133;GO:0030141;GO:0030176;GO:0030285;GO:0030425;GO:0030433;GO:0030968;GO:0031016;GO:0031398;GO:0031410;GO:0031625;GO:0032469;GO:0034976;GO:0042048;GO:0042593;GO:0043066;GO:0043069;GO:0043433;GO:0043524;GO:0045927;GO:0048306;GO:0050821;GO:…	K14020	-	S;T	2QSC1;35NQH;39BF5;3BBXR;3CX7M;3JF2A;487DF;48WJY;4M7JM;4MUQ2	wolframin ER transmembrane glycoprotein [Source:HGNC Symbol;Acc:HGNC:12762]	7466	O76024;A0A0S2Z4V6	GO:0000122//negative regulation of transcription by RNA polymerase II;GO:0001822//kidney development;GO:0003091//renal water homeostasis;GO:0006983//ER overload response;GO:0007601//visual perception;GO:0007605//sensory perception of sound;GO:0022417//protein maturation by protein folding;GO:0030433//ubiquitin-dependent ERAD pathway;GO:0030968//endoplasmic reticulum unfolded protein response;GO:0…	GO:0005783//endoplasmic reticulum;GO:0005788//endoplasmic reticulum lumen;GO:0005789//endoplasmic reticulum membrane;GO:0016020//membrane;GO:0016021//integral component of membrane;GO:0030133//transport vesicle;GO:0030141//secretory granule;GO:0030176//integral component of endoplasmic reticulum membrane;GO:0030285//integral component of synaptic vesicle membrane;GO:0030425//dendrite;GO:0031410//…	GO:0005515//protein binding;GO:0005516//calmodulin binding;GO:0031625//ubiquitin protein ligase binding;GO:0048306//calcium-dependent protein binding;GO:0051117//ATPase binding;GO:0070628//proteasome binding;GO:0140297//DNA-binding transcription factor binding;	ko04141(Protein processing in endoplasmic reticulum)
RXFP1	ENSG00000171509	141.228	201.225	81.2299	0.403676	-1.30873	0.0164039	0.988478	4	158315311	158653372	+	5684	GO:0004930;GO:0005515;GO:0005886;GO:0005887;GO:0007165;GO:0007186;GO:0007188;GO:0007189;GO:0007190;GO:0007567;GO:0008528;GO:0009755;GO:0016020;GO:0016021;GO:0030198;GO:0036446;GO:0042562;GO:0046872;GO:0060427;GO:0060658	K04306	-	T;U	KOG0619;KOG2087;35JP1;38CC3;3BCC2;3CZ7Q;3JBEB;4873M;48WT6;4MI9C;4MYI3	relaxin family peptide receptor 1 [Source:HGNC Symbol;Acc:HGNC:19718]	59350	Q9HBX9	GO:0007165//signal transduction;GO:0007186//G protein-coupled receptor signaling pathway;GO:0007188//adenylate cyclase-modulating G protein-coupled receptor signaling pathway;GO:0007189//adenylate cyclase-activating G protein-coupled receptor signaling pathway;GO:0007190//activation of adenylate cyclase activity;GO:0007567//parturition;GO:0009755//hormone-mediated signaling pathway;GO:0030198//ex…	GO:0005886//plasma membrane;GO:0005887//integral component of plasma membrane;GO:0016020//membrane;GO:0016021//integral component of membrane;	GO:0004930//G protein-coupled receptor activity;GO:0005515//protein binding;GO:0008528//G protein-coupled peptide receptor activity;GO:0042562//hormone binding;GO:0046872//metal ion binding;	ko04926(Relaxin signaling pathway);ko04080(Neuroactive ligand-receptor interaction)
CYP1A2	ENSG00000140505	6.48286	10.4189	2.54685	0.244446	-2.03241	0.0164294	0.988478	15	74748845	74756607	+	3132	GO:0004497;GO:0005506;GO:0005515;GO:0005783;GO:0005789;GO:0006629;GO:0006631;GO:0006706;GO:0006725;GO:0006778;GO:0006805;GO:0008202;GO:0008203;GO:0008210;GO:0009055;GO:0009403;GO:0009404;GO:0009791;GO:0009820;GO:0010468;GO:0016020;GO:0016098;GO:0016491;GO:0016705;GO:0016712;GO:0016829;GO:0018894;GO:0019369;GO:0019373;GO:0019899;GO:0020037;GO:0022900;GO:0030324;GO:0032259;GO:0032451;GO:0032787;GO:…	K07409	EC:1.14.14.1	Q	KOG0156;35J3A;39XZT;3BP3P;3E4BR;3J472;48R14;49MM4;4M7KF;4N5KM	cytochrome P450 family 1 subfamily A member 2 [Source:HGNC Symbol;Acc:HGNC:2596]	1544	P05177	GO:0006629//lipid metabolic process;GO:0006631//fatty acid metabolic process;GO:0006706//steroid catabolic process;GO:0006725//cellular aromatic compound metabolic process;GO:0006778//porphyrin-containing compound metabolic process;GO:0006805//xenobiotic metabolic process;GO:0008202//steroid metabolic process;GO:0008203//cholesterol metabolic process;GO:0008210//estrogen metabolic process;GO:0009…	GO:0005783//endoplasmic reticulum;GO:0005789//endoplasmic reticulum membrane;GO:0016020//membrane;GO:0043231//intracellular membrane-bounded organelle;	GO:0004497//monooxygenase activity;GO:0005506//iron ion binding;GO:0005515//protein binding;GO:0009055//electron transfer activity;GO:0016491//oxidoreductase activity;GO:0016705//oxidoreductase activity, acting on paired donors, with incorporation or reduction of molecular oxygen;GO:0016712//oxidoreductase activity, acting on paired donors, with incorporation or reduction of molecular oxygen, red…	ko05208(Chemical carcinogenesis - reactive oxygen species);ko05207(Chemical carcinogenesis - receptor activation);ko05204(Chemical carcinogenesis - DNA adducts);ko00982(Drug metabolism - cytochrome P450);ko00980(Metabolism of xenobiotics by cytochrome P450);ko00830(Retinol metabolism);ko00591(Linoleic acid metabolism);ko00380(Tryptophan metabolism);ko00232(Caffeine metabolism);ko00140(Steroid hor…
RAMP2	ENSG00000131477	373.146	529.182	217.111	0.410277	-1.28533	0.0167096	0.998743	17	42758447	42763041	+	1115	GO:0001525;GO:0001570;GO:0001605;GO:0002040;GO:0005515;GO:0005737;GO:0005764;GO:0005886;GO:0005887;GO:0005905;GO:0006816;GO:0006886;GO:0007186;GO:0007189;GO:0007507;GO:0008217;GO:0008277;GO:0009986;GO:0010628;GO:0015026;GO:0015031;GO:0016020;GO:0016021;GO:0031623;GO:0032870;GO:0034333;GO:0035924;GO:0043116;GO:0043235;GO:0045766;GO:0070830;GO:0070831;GO:0072659;GO:0097084;GO:0097643;GO:0097647;GO:…	K08448	-	S;T;U	2S5WC;35QCP;3A4NE;3BRYI;3D4NF;3JGBW;48E9J;49ATX;4MN37;4MV2V	receptor activity modifying protein 2 [Source:HGNC Symbol;Acc:HGNC:9844]	10266	O60895;A0A024R1Z2	GO:0001525//angiogenesis;GO:0001570//vasculogenesis;GO:0002040//sprouting angiogenesis;GO:0006816//calcium ion transport;GO:0006886//intracellular protein transport;GO:0007186//G protein-coupled receptor signaling pathway;GO:0007189//adenylate cyclase-activating G protein-coupled receptor signaling pathway;GO:0007507//heart development;GO:0008217//regulation of blood pressure;GO:0008277//regulati…	GO:0005737//cytoplasm;GO:0005764//lysosome;GO:0005886//plasma membrane;GO:0005887//integral component of plasma membrane;GO:0005905//clathrin-coated pit;GO:0009986//cell surface;GO:0016020//membrane;GO:0016021//integral component of membrane;GO:0043235//receptor complex;GO:0150057//amylin receptor complex 2;GO:1903143//adrenomedullin receptor complex;	GO:0001605//adrenomedullin receptor activity;GO:0005515//protein binding;GO:0015026//coreceptor activity;GO:0097643//amylin receptor activity;GO:1990409//adrenomedullin binding;	ko04270(Vascular smooth muscle contraction)
PCYOX1	ENSG00000116005	2535.63	3483.79	1587.48	0.455677	-1.13392	0.0168612	1	2	70257386	70281185	+	5864	GO:0001735;GO:0005515;GO:0005764;GO:0005886;GO:0016491;GO:0016670;GO:0030327;GO:0030328;GO:0034361;GO:0070062;GO:0071949;GO:0102149;GO:1902476	K05906	-	H;S;C;E	2QSHJ;35BGC;392PH;3BCAS;3CW0T;3JCPV;481QI;48WDQ;4MCXR;4N2Y7	prenylcysteine oxidase 1 [Source:HGNC Symbol;Acc:HGNC:20588]	51449	Q9UHG3	GO:0030327//prenylated protein catabolic process;GO:0030328//prenylcysteine catabolic process;GO:1902476//chloride transmembrane transport;	GO:0005764//lysosome;GO:0005886//plasma membrane;GO:0034361//very-low-density lipoprotein particle;GO:0070062//extracellular exosome;	GO:0001735//prenylcysteine oxidase activity;GO:0005515//protein binding;GO:0016491//oxidoreductase activity;GO:0016670//oxidoreductase activity, acting on a sulfur group of donors, oxygen as acceptor;GO:0071949//FAD binding;GO:0102149//farnesylcysteine lyase activity;	ko00900(Terpenoid backbone biosynthesis)
GPC5	ENSG00000179399	16.7497	26.0869	7.41261	0.284151	-1.81527	0.0171902	1	13	91398621	92873682	+	3530	GO:0005515;GO:0005576;GO:0005615;GO:0005796;GO:0005886;GO:0009966;GO:0009986;GO:0016020;GO:0016021;GO:0016477;GO:0031225;GO:0043202;GO:0046658;GO:0062023;GO:0090263;GO:1905475	K08111	-	M;T	KOG3821;35I4M;38D4C;3B942;3CXKE;3J3ER;484V4;48Z3E;4MMQC;4MUUU	glypican 5 [Source:HGNC Symbol;Acc:HGNC:4453]	2262	P78333	GO:0009966//regulation of signal transduction;GO:0016477//cell migration;GO:0090263//positive regulation of canonical Wnt signaling pathway;GO:1905475//regulation of protein localization to membrane;	GO:0005576//extracellular region;GO:0005615//extracellular space;GO:0005796//Golgi lumen;GO:0005886//plasma membrane;GO:0009986//cell surface;GO:0016020//membrane;GO:0016021//integral component of membrane;GO:0031225//anchored component of membrane;GO:0043202//lysosomal lumen;GO:0046658//anchored component of plasma membrane;GO:0062023//collagen-containing extracellular matrix;	GO:0005515//protein binding;	-
FAM189A1	ENSG00000104059	23.4781	35.7034	11.2528	0.315174	-1.66578	0.017473	1	15	29120252	29570979	-	5803	GO:0016020;GO:0016021	-	-	S	2QUMS;35HBJ;38G4N;3BCFD;3CR7J;3JF8T;480RH;48ZW5;4MADF;4N5T0	family with sequence similarity 189 member A1 [Source:HGNC Symbol;Acc:HGNC:29075]	23359	O60320	-	GO:0016020//membrane;GO:0016021//integral component of membrane;	-	-
CST6	ENSG00000175315	29.8489	44.8799	14.818	0.330171	-1.59871	0.0177092	1	11	66012008	66013505	+	592	GO:0001533;GO:0004869;GO:0005515;GO:0005576;GO:0008544;GO:0009653;GO:0010466;GO:0010951;GO:0030414;GO:0070062	K13902	-	O;M;G	2SC50;35Q55;3A3XC;3BRKB;3D7H8;3JGMQ;48EDB;49ATZ;4MJF7;4MS28	cystatin E/M [Source:HGNC Symbol;Acc:HGNC:2478]	1474	Q15828	GO:0008544//epidermis development;GO:0009653//anatomical structure morphogenesis;GO:0010466//negative regulation of peptidase activity;GO:0010951//negative regulation of endopeptidase activity;	GO:0001533//cornified envelope;GO:0005576//extracellular region;GO:0070062//extracellular exosome;	GO:0004869//cysteine-type endopeptidase inhibitor activity;GO:0005515//protein binding;GO:0030414//peptidase inhibitor activity;	-
CPA4	ENSG00000128510	2.65476	4.99653	0.312976	0.0626387	-3.9968	0.0177557	1	7	130293134	130324180	+	3958	GO:0004180;GO:0004181;GO:0005575;GO:0005576;GO:0005615;GO:0006508;GO:0008233;GO:0008237;GO:0008270;GO:0016573;GO:0016787;GO:0046872	K08637	EC:3.4.17.-	O;E	KOG2650;35EIQ;38DUK;3BA6U;3CUQS;3J2BP;481VD;490AY;4M8Z9;4N7S0	carboxypeptidase A4 [Source:HGNC Symbol;Acc:HGNC:15740]	51200	Q9UI42;A4D1M3	GO:0006508//proteolysis;GO:0016573//histone acetylation;	GO:0005575//cellular_component;GO:0005576//extracellular region;GO:0005615//extracellular space;	GO:0004180//carboxypeptidase activity;GO:0004181//metallocarboxypeptidase activity;GO:0008233//peptidase activity;GO:0008237//metallopeptidase activity;GO:0008270//zinc ion binding;GO:0016787//hydrolase activity;GO:0046872//metal ion binding;	-
MYH10	ENSG00000133026	2839.52	3969.6	1709.44	0.430632	-1.21547	0.017915	1	17	8474207	8631376	-	32700	GO:0000146;GO:0000166;GO:0000281;GO:0001725;GO:0003774;GO:0003779;GO:0005515;GO:0005516;GO:0005524;GO:0005634;GO:0005737;GO:0005829;GO:0005844;GO:0005938;GO:0007155;GO:0008360;GO:0016459;GO:0016460;GO:0030027;GO:0030048;GO:0030496;GO:0031032;GO:0032154;GO:0032982;GO:0035613;GO:0042641;GO:0042995;GO:0043531;GO:0048027;GO:0050714;GO:0051015;GO:0070062;GO:0097513	K10352	-	Z	KOG0160;KOG0161;35U0D;38CVC;3BBPR;3CSM1;3J87I;47ZWQ;48X1J;4MFPX;4MXWA	myosin heavy chain 10 [Source:HGNC Symbol;Acc:HGNC:7568]	4628	P35580	GO:0000281//mitotic cytokinesis;GO:0007155//cell adhesion;GO:0008360//regulation of cell shape;GO:0030048//actin filament-based movement;GO:0031032//actomyosin structure organization;GO:0050714//positive regulation of protein secretion;	GO:0001725//stress fiber;GO:0005634//nucleus;GO:0005737//cytoplasm;GO:0005829//cytosol;GO:0005844//polysome;GO:0005938//cell cortex;GO:0016459//myosin complex;GO:0016460//myosin II complex;GO:0030027//lamellipodium;GO:0030496//midbody;GO:0032154//cleavage furrow;GO:0032982//myosin filament;GO:0042641//actomyosin;GO:0042995//cell projection;GO:0070062//extracellular exosome;GO:0097513//myosin II f…	GO:0000146//microfilament motor activity;GO:0000166//nucleotide binding;GO:0003774//cytoskeletal motor activity;GO:0003779//actin binding;GO:0005515//protein binding;GO:0005516//calmodulin binding;GO:0005524//ATP binding;GO:0035613//RNA stem-loop binding;GO:0043531//ADP binding;GO:0048027//mRNA 5'-UTR binding;GO:0051015//actin filament binding;	ko05130(Pathogenic Escherichia coli infection);ko04810(Regulation of actin cytoskeleton);ko04530(Tight junction);ko04270(Vascular smooth muscle contraction)
ILDR2	ENSG00000143195	25.5195	38.1275	12.9115	0.338639	-1.56218	0.0186238	1	1	166895711	166975540	-	13946	GO:0005634;GO:0005783;GO:0005789;GO:0005923;GO:0009749;GO:0016020;GO:0016021;GO:0030073;GO:0030154;GO:0031016;GO:0043484;GO:0048873;GO:0050868;GO:0070160;GO:0070161	K25782	-	S;T;U	2QSI2;35E6K;38FN5;3BEFX;3CX9Q;3J2S4;4802V;492JX;4MIQ5;4N5HP	immunoglobulin like domain containing receptor 2 [Source:HGNC Symbol;Acc:HGNC:18131]	387597	Q71H61	GO:0009749//response to glucose;GO:0030073//insulin secretion;GO:0030154//cell differentiation;GO:0031016//pancreas development;GO:0043484//regulation of RNA splicing;GO:0048873//homeostasis of number of cells within a tissue;GO:0050868//negative regulation of T cell activation;	GO:0005634//nucleus;GO:0005783//endoplasmic reticulum;GO:0005789//endoplasmic reticulum membrane;GO:0005923//bicellular tight junction;GO:0016020//membrane;GO:0016021//integral component of membrane;GO:0070160//tight junction;GO:0070161//anchoring junction;	-	-
MYO7B	ENSG00000169994	195.098	315.492	74.7052	0.23679	-2.07832	0.0187278	1	2	127535683	127637729	+	8910	GO:0000146;GO:0000166;GO:0003774;GO:0003779;GO:0005515;GO:0005524;GO:0005737;GO:0005856;GO:0005902;GO:0005903;GO:0007015;GO:0007423;GO:0007605;GO:0015629;GO:0016459;GO:0030050;GO:0030154;GO:0042995;GO:0051015;GO:0090651;GO:0120025;GO:1904970	K21868	-	Z	KOG4229;35D5A;38DNN;3BDWW;3CWTT;3J6GC;483T1;494DP;4MC41;4MZ8C	myosin VIIB [Source:HGNC Symbol;Acc:HGNC:7607]	4648	Q6PIF6	GO:0007015//actin filament organization;GO:0007423//sensory organ development;GO:0007605//sensory perception of sound;GO:0030050//vesicle transport along actin filament;GO:0030154//cell differentiation;GO:1904970//brush border assembly;	GO:0005737//cytoplasm;GO:0005856//cytoskeleton;GO:0005902//microvillus;GO:0005903//brush border;GO:0015629//actin cytoskeleton;GO:0016459//myosin complex;GO:0042995//cell projection;GO:0090651//apical cytoplasm;GO:0120025//plasma membrane bounded cell projection;	GO:0000146//microfilament motor activity;GO:0000166//nucleotide binding;GO:0003774//cytoskeletal motor activity;GO:0003779//actin binding;GO:0005515//protein binding;GO:0005524//ATP binding;GO:0051015//actin filament binding;	-
PI16	ENSG00000164530	50.803	91.6996	9.90645	0.108032	-3.21048	0.0191988	1	6	36948263	36964837	+	2305	GO:0005515;GO:0005576;GO:0005615;GO:0010466;GO:0030414;GO:0061052	K20412	-	A;S;D;K	KOG3017;35E5V;39U9X;3BHZ2;3CXDK;3J6BH;48QNY;49M90;4MDAK;4MUD0	peptidase inhibitor 16 [Source:HGNC Symbol;Acc:HGNC:21245]	221476	Q6UXB8	GO:0010466//negative regulation of peptidase activity;GO:0061052//negative regulation of cell growth involved in cardiac muscle cell development;	GO:0005576//extracellular region;GO:0005615//extracellular space;	GO:0005515//protein binding;GO:0030414//peptidase inhibitor activity;	-
SEMA3B	ENSG00000012171	468.668	657.607	279.729	0.425375	-1.23319	0.0192158	1	3	50267558	50277546	+	5768	GO:0001755;GO:0005515;GO:0005576;GO:0005615;GO:0005783;GO:0005887;GO:0007267;GO:0007411;GO:0030215;GO:0030335;GO:0045499;GO:0048843;GO:0050919;GO:0061643;GO:0062023;GO:0071526	K06840	-	S;T	KOG3611;35EJ9;39UZZ;3BEBZ;3D163;3J6HC;484PC;4944T;4M6NH;4N5NF	semaphorin 3B [Source:HGNC Symbol;Acc:HGNC:10724]	7869	Q13214	GO:0001755//neural crest cell migration;GO:0007267//cell-cell signaling;GO:0007411//axon guidance;GO:0030335//positive regulation of cell migration;GO:0048843//negative regulation of axon extension involved in axon guidance;GO:0050919//negative chemotaxis;GO:0061643//chemorepulsion of axon;GO:0071526//semaphorin-plexin signaling pathway;	GO:0005576//extracellular region;GO:0005615//extracellular space;GO:0005783//endoplasmic reticulum;GO:0005887//integral component of plasma membrane;GO:0062023//collagen-containing extracellular matrix;	GO:0005515//protein binding;GO:0030215//semaphorin receptor binding;GO:0045499//chemorepellent activity;	ko04360(Axon guidance)
CYP4B1	ENSG00000142973	2738.91	3849.39	1628.43	0.423035	-1.24115	0.0198099	1	1	46757838	46819413	+	3465	GO:0004497;GO:0005506;GO:0005783;GO:0005789;GO:0006631;GO:0016020;GO:0016021;GO:0016491;GO:0016705;GO:0018879;GO:0019825;GO:0020037;GO:0043231;GO:0046872;GO:0070330;GO:1901363	K07426	EC:1.14.14.1	Q	KOG0157;35K5B;38CHP;3B9GY;3CSEG;3JCQI;47ZDK;48Y71;4M8UV;4MWQW	cytochrome P450 family 4 subfamily B member 1 [Source:HGNC Symbol;Acc:HGNC:2644]	1580	P13584	GO:0006631//fatty acid metabolic process;GO:0018879//biphenyl metabolic process;	GO:0005783//endoplasmic reticulum;GO:0005789//endoplasmic reticulum membrane;GO:0016020//membrane;GO:0016021//integral component of membrane;GO:0043231//intracellular membrane-bounded organelle;	GO:0004497//monooxygenase activity;GO:0005506//iron ion binding;GO:0016491//oxidoreductase activity;GO:0016705//oxidoreductase activity, acting on paired donors, with incorporation or reduction of molecular oxygen;GO:0019825//oxygen binding;GO:0020037//heme binding;GO:0046872//metal ion binding;GO:0070330//aromatase activity;GO:1901363//heterocyclic compound binding;	-
SH2D4A	ENSG00000104611	322.001	451.595	192.407	0.42606	-1.23087	0.0198313	1	8	19313693	19396218	+	4072	GO:0005515;GO:0005737;GO:0005829;GO:0019902	K17577	-	S;T	2QVV5;359CT;38I62;3BD0U;3D1U7;3J6W0;48B5Z;495QE;4MEUN;4N03J	SH2 domain containing 4A [Source:HGNC Symbol;Acc:HGNC:26102]	63898	Q9H788	-	GO:0005737//cytoplasm;GO:0005829//cytosol;	GO:0005515//protein binding;GO:0019902//phosphatase binding;	-
SOX17	ENSG00000164736	113.046	160.283	65.8084	0.410577	-1.28428	0.019972	1	8	54457935	54460892	+	2346	GO:0000785;GO:0000976;GO:0000978;GO:0000981;GO:0001228;GO:0001525;GO:0001570;GO:0001656;GO:0001706;GO:0001714;GO:0001828;GO:0001947;GO:0003142;GO:0003143;GO:0003151;GO:0003308;GO:0003677;GO:0003700;GO:0005515;GO:0005634;GO:0005654;GO:0005667;GO:0006355;GO:0006357;GO:0007283;GO:0007369;GO:0007492;GO:0007493;GO:0007507;GO:0008013;GO:0009653;GO:0010467;GO:0010628;GO:0016055;GO:0021903;GO:0023019;GO:…	K04495	-	K;B	KOG0527;35B3R;39RI7;3BDX8;3CWNB;3J4N7;487ZC;496HP;4MD4F;4N4QS	SRY-box transcription factor 17 [Source:HGNC Symbol;Acc:HGNC:18122]	64321	Q9H6I2	GO:0001525//angiogenesis;GO:0001570//vasculogenesis;GO:0001656//metanephros development;GO:0001706//endoderm formation;GO:0001714//endodermal cell fate specification;GO:0001828//inner cell mass cellular morphogenesis;GO:0001947//heart looping;GO:0003142//cardiogenic plate morphogenesis;GO:0003143//embryonic heart tube morphogenesis;GO:0003151//outflow tract morphogenesis;GO:0003308//negative regu…	GO:0000785//chromatin;GO:0005634//nucleus;GO:0005654//nucleoplasm;GO:0005667//transcription regulator complex;	GO:0000976//transcription cis-regulatory region binding;GO:0000978//RNA polymerase II cis-regulatory region sequence-specific DNA binding;GO:0000981//DNA-binding transcription factor activity, RNA polymerase II-specific;GO:0001228//DNA-binding transcription activator activity, RNA polymerase II-specific;GO:0003677//DNA binding;GO:0003700//DNA-binding transcription factor activity;GO:0005515//prot…	ko04310(Wnt signaling pathway)
IRX1	ENSG00000170549	14.6394	23.0678	6.21103	0.269252	-1.89297	0.02021	1	5	3595832	3601403	+	2080	GO:0000122;GO:0000785;GO:0000978;GO:0000981;GO:0001227;GO:0001656;GO:0003677;GO:0005634;GO:0006355;GO:0006357;GO:0030182;GO:0043565;GO:0048468;GO:0072086;GO:0072272;GO:1990837	K24889	-	K	KOG0773;35E1B;39TB7;3BG9Z;3CZ1I;3J1H2;4871U;491DY;4MHQZ;4MU6X	iroquois homeobox 1 [Source:HGNC Symbol;Acc:HGNC:14358]	79192	P78414	GO:0000122//negative regulation of transcription by RNA polymerase II;GO:0001656//metanephros development;GO:0006355//regulation of transcription, DNA-templated;GO:0006357//regulation of transcription by RNA polymerase II;GO:0030182//neuron differentiation;GO:0048468//cell development;GO:0072086//specification of loop of Henle identity;GO:0072272//proximal/distal pattern formation involved in met…	GO:0000785//chromatin;GO:0005634//nucleus;	GO:0000978//RNA polymerase II cis-regulatory region sequence-specific DNA binding;GO:0000981//DNA-binding transcription factor activity, RNA polymerase II-specific;GO:0001227//DNA-binding transcription repressor activity, RNA polymerase II-specific;GO:0003677//DNA binding;GO:0043565//sequence-specific DNA binding;GO:1990837//sequence-specific double-stranded DNA binding;	-
HYAL1	ENSG00000114378	250.272	353.157	147.386	0.417338	-1.26071	0.0202144	1	3	50299890	50312381	-	3085	GO:0000302;GO:0004415;GO:0005576;GO:0005615;GO:0005737;GO:0005764;GO:0005975;GO:0006954;GO:0008152;GO:0009615;GO:0010634;GO:0016787;GO:0016798;GO:0030207;GO:0030212;GO:0030213;GO:0030214;GO:0030307;GO:0030308;GO:0031410;GO:0036117;GO:0036120;GO:0043202;GO:0044344;GO:0045766;GO:0045785;GO:0045927;GO:0046677;GO:0050501;GO:0050679;GO:0051216;GO:0052757;GO:0060272;GO:0070062;GO:0071347;GO:0071356;GO:…	K01197	EC:3.2.1.35	G	2QTUU;359X0;38H70;3BBEP;3CZQY;3JBN9;47YYV;4918D;4MEA1;4MVCI	hyaluronidase 1 [Source:HGNC Symbol;Acc:HGNC:5320]	3373	Q12794;A0A024R2X3	GO:0000302//response to reactive oxygen species;GO:0005975//carbohydrate metabolic process;GO:0006954//inflammatory response;GO:0008152//metabolic process;GO:0009615//response to virus;GO:0010634//positive regulation of epithelial cell migration;GO:0030207//chondroitin sulfate catabolic process;GO:0030212//hyaluronan metabolic process;GO:0030213//hyaluronan biosynthetic process;GO:0030214//hyalur…	GO:0005576//extracellular region;GO:0005615//extracellular space;GO:0005737//cytoplasm;GO:0005764//lysosome;GO:0031410//cytoplasmic vesicle;GO:0036117//hyaluranon cable;GO:0043202//lysosomal lumen;GO:0070062//extracellular exosome;	GO:0004415//hyalurononglucosaminidase activity;GO:0016787//hydrolase activity;GO:0016798//hydrolase activity, acting on glycosyl bonds;GO:0050501//hyaluronan synthase activity;GO:0052757//chondroitin hydrolase activity;	ko04142(Lysosome);ko00531(Glycosaminoglycan degradation)
SLC2A12	ENSG00000146411	57.189	82.8999	31.478	0.379711	-1.39702	0.0206886	1	6	133987581	134052624	-	5572	GO:0005355;GO:0005737;GO:0005886;GO:0008643;GO:0008645;GO:0012505;GO:0015293;GO:0016020;GO:0016021;GO:0022857;GO:0048471;GO:0055056;GO:0055085;GO:0072359;GO:1904659	K08149	-	P;U	KOG0254;35DJI;38HZ7;3BFPM;3CWAI;3JEDN;486KE;48WKS;4MB6R;4MXKI	solute carrier family 2 member 12 [Source:HGNC Symbol;Acc:HGNC:18067]	154091	Q8TD20	GO:0008643//carbohydrate transport;GO:0008645//hexose transmembrane transport;GO:0055085//transmembrane transport;GO:0072359//circulatory system development;GO:1904659//glucose transmembrane transport;	GO:0005737//cytoplasm;GO:0005886//plasma membrane;GO:0012505//endomembrane system;GO:0016020//membrane;GO:0016021//integral component of membrane;GO:0048471//perinuclear region of cytoplasm;	GO:0005355//glucose transmembrane transporter activity;GO:0015293//symporter activity;GO:0022857//transmembrane transporter activity;GO:0055056//D-glucose transmembrane transporter activity;	-
SP5	ENSG00000204335	6.8637	11.5104	2.21696	0.192604	-2.37629	0.0212979	1	2	170715337	170718078	+	2074	GO:0000122;GO:0000785;GO:0000977;GO:0000978;GO:0000981;GO:0001227;GO:0003677;GO:0005634;GO:0006357;GO:0036342;GO:0043565;GO:0046872;GO:0060349;GO:0071407	K09195	-	K	35IA8;38EB8;3B9ZF;3D06A;3JAEX;480AV;494DH;4MM1Y;4MVJC	Sp5 transcription factor [Source:HGNC Symbol;Acc:HGNC:14529]	389058	Q6BEB4	GO:0000122//negative regulation of transcription by RNA polymerase II;GO:0006357//regulation of transcription by RNA polymerase II;GO:0036342//post-anal tail morphogenesis;GO:0060349//bone morphogenesis;GO:0071407//cellular response to organic cyclic compound;	GO:0000785//chromatin;GO:0005634//nucleus;	GO:0000977//RNA polymerase II transcription regulatory region sequence-specific DNA binding;GO:0000978//RNA polymerase II cis-regulatory region sequence-specific DNA binding;GO:0000981//DNA-binding transcription factor activity, RNA polymerase II-specific;GO:0001227//DNA-binding transcription repressor activity, RNA polymerase II-specific;GO:0003677//DNA binding;GO:0043565//sequence-specific DNA …	-
SCUBE1	ENSG00000159307	148.923	210.887	86.9579	0.412344	-1.27808	0.0220674	1	22	43197280	43343372	-	12122	GO:0005509;GO:0005515;GO:0005576;GO:0005615;GO:0005886;GO:0006954;GO:0007165;GO:0007512;GO:0007596;GO:0009791;GO:0009897;GO:0009986;GO:0016020;GO:0019897;GO:0042802;GO:0045446;GO:0045880	K24468	-	O;T	KOG1217;35ANB;38H1E;3BCPX;3CSEI;3J5RB;485RU;494Q3;4MKKM;4N06Y	signal peptide, CUB domain and EGF like domain containing 1 [Source:HGNC Symbol;Acc:HGNC:13441]	80274	Q8IWY4;Q86TI6;Q6ZS56;A0JP65	GO:0006954//inflammatory response;GO:0007165//signal transduction;GO:0007512//adult heart development;GO:0007596//blood coagulation;GO:0009791//post-embryonic development;GO:0045446//endothelial cell differentiation;GO:0045880//positive regulation of smoothened signaling pathway;	GO:0005576//extracellular region;GO:0005615//extracellular space;GO:0005886//plasma membrane;GO:0009897//external side of plasma membrane;GO:0009986//cell surface;GO:0016020//membrane;GO:0019897//extrinsic component of plasma membrane;	GO:0005509//calcium ion binding;GO:0005515//protein binding;GO:0042802//identical protein binding;	-
PCDH1	ENSG00000156453	551.606	773.425	329.788	0.426399	-1.22972	0.0223676	1	5	141853090	141879246	-	5924	GO:0005509;GO:0005654;GO:0005730;GO:0005886;GO:0005887;GO:0005911;GO:0007155;GO:0007156;GO:0007267;GO:0007399;GO:0016020;GO:0016021;GO:0030054;GO:0043231;GO:0070161	K16498	-	S;T;W	2QWB7;35JFW;39FUM;3BH6P;3CWZG;3JCF0;48192;48V0N;4METR;4MWI0	protocadherin 1 [Source:HGNC Symbol;Acc:HGNC:8655]	5097	Q08174;A8K0E7;B4E2D8	GO:0007155//cell adhesion;GO:0007156//homophilic cell adhesion via plasma membrane adhesion molecules;GO:0007267//cell-cell signaling;GO:0007399//nervous system development;	GO:0005654//nucleoplasm;GO:0005730//nucleolus;GO:0005886//plasma membrane;GO:0005887//integral component of plasma membrane;GO:0005911//cell-cell junction;GO:0016020//membrane;GO:0016021//integral component of membrane;GO:0030054//cell junction;GO:0043231//intracellular membrane-bounded organelle;GO:0070161//anchoring junction;	GO:0005509//calcium ion binding;	-
GREM2	ENSG00000180875	32.9466	48.9504	16.9428	0.346122	-1.53065	0.0225227	1	1	240489573	240612155	-	4176	GO:0005125;GO:0005576;GO:0005615;GO:0008201;GO:0009887;GO:0010172;GO:0019221;GO:0030514;GO:0036122;GO:0038098;GO:0042802;GO:0048018;GO:0048263;GO:0060300	K23318	-	S;O;T	2QZFW;35AYF;39VB9;3BM5I;3D1CN;3JFV3;4848E;49051;4M6B6;4N6BG	gremlin 2, DAN family BMP antagonist [Source:HGNC Symbol;Acc:HGNC:17655]	64388	Q9H772	GO:0009887//animal organ morphogenesis;GO:0010172//embryonic body morphogenesis;GO:0019221//cytokine-mediated signaling pathway;GO:0030514//negative regulation of BMP signaling pathway;GO:0038098//sequestering of BMP from receptor via BMP binding;GO:0048263//determination of dorsal identity;GO:0060300//regulation of cytokine activity;	GO:0005576//extracellular region;GO:0005615//extracellular space;	GO:0005125//cytokine activity;GO:0008201//heparin binding;GO:0036122//BMP binding;GO:0042802//identical protein binding;GO:0048018//receptor ligand activity;	ko04350(TGF-beta signaling pathway)
SLC1A1	ENSG00000106688	647.352	900.528	394.177	0.437718	-1.19193	0.0226079	1	9	4490468	4587469	+	3974	GO:0001662;GO:0001932;GO:0001975;GO:0002027;GO:0005253;GO:0005313;GO:0005314;GO:0005515;GO:0005737;GO:0005768;GO:0005783;GO:0005886;GO:0005887;GO:0006749;GO:0006750;GO:0006801;GO:0006811;GO:0006836;GO:0006865;GO:0006882;GO:0006919;GO:0007212;GO:0007215;GO:0007268;GO:0007420;GO:0007611;GO:0007613;GO:0007625;GO:0007626;GO:0008514;GO:0009410;GO:0009986;GO:0010460;GO:0010467;GO:0010842;GO:0015108;GO:…	K05612	-	C;P;E	KOG3787;35E4I;38C9Y;3BD67;3CWZP;3JAZY;47Z2Q;48YQW;4MH8I;4N39Y	solute carrier family 1 member 1 [Source:HGNC Symbol;Acc:HGNC:10939]	6505	P43005	GO:0001662//behavioral fear response;GO:0001932//regulation of protein phosphorylation;GO:0001975//response to amphetamine;GO:0002027//regulation of heart rate;GO:0006749//glutathione metabolic process;GO:0006750//glutathione biosynthetic process;GO:0006801//superoxide metabolic process;GO:0006811//ion transport;GO:0006836//neurotransmitter transport;GO:0006865//amino acid transport;GO:0006882//c…	GO:0005737//cytoplasm;GO:0005768//endosome;GO:0005783//endoplasmic reticulum;GO:0005886//plasma membrane;GO:0005887//integral component of plasma membrane;GO:0009986//cell surface;GO:0016020//membrane;GO:0016021//integral component of membrane;GO:0016324//apical plasma membrane;GO:0030424//axon;GO:0030425//dendrite;GO:0031901//early endosome membrane;GO:0031902//late endosome membrane;GO:0031982/…	GO:0005253//anion channel activity;GO:0005313//L-glutamate transmembrane transporter activity;GO:0005314//high-affinity glutamate transmembrane transporter activity;GO:0005515//protein binding;GO:0008514//organic anion transmembrane transporter activity;GO:0015108//chloride transmembrane transporter activity;GO:0015175//neutral amino acid transmembrane transporter activity;GO:0015179//L-amino aci…	ko04974(Protein digestion and absorption);ko04724(Glutamatergic synapse);ko04721(Synaptic vesicle cycle)
TGFB2	ENSG00000092969	194.088	273.995	114.181	0.416728	-1.26282	0.0237286	1	1	218345336	218444619	+	6050	GO:0000902;GO:0001501;GO:0001540;GO:0001654;GO:0001666;GO:0001822;GO:0001837;GO:0001843;GO:0001942;GO:0003007;GO:0003148;GO:0003149;GO:0003179;GO:0003181;GO:0003184;GO:0003203;GO:0003215;GO:0003222;GO:0003274;GO:0003289;GO:0003407;GO:0005102;GO:0005114;GO:0005125;GO:0005160;GO:0005515;GO:0005576;GO:0005615;GO:0006468;GO:0007179;GO:0007435;GO:0007507;GO:0008083;GO:0008219;GO:0008284;GO:0008285;GO:…	K13376	-	M;T	KOG3900;35NV4;38BXM;3BDHF;3CUHZ;3J1TY;487TT;48VUH;4M5TQ;4MTG7	transforming growth factor beta 2 [Source:HGNC Symbol;Acc:HGNC:11768]	7042	P61812;Q59EG9	GO:0000902//cell morphogenesis;GO:0001501//skeletal system development;GO:0001654//eye development;GO:0001666//response to hypoxia;GO:0001822//kidney development;GO:0001837//epithelial to mesenchymal transition;GO:0001843//neural tube closure;GO:0001942//hair follicle development;GO:0003007//heart morphogenesis;GO:0003148//outflow tract septum morphogenesis;GO:0003149//membranous septum morphogen…	GO:0005576//extracellular region;GO:0005615//extracellular space;GO:0030424//axon;GO:0031093//platelet alpha granule lumen;GO:0043025//neuronal cell body;GO:0062023//collagen-containing extracellular matrix;	GO:0001540//amyloid-beta binding;GO:0005102//signaling receptor binding;GO:0005114//type II transforming growth factor beta receptor binding;GO:0005125//cytokine activity;GO:0005160//transforming growth factor beta receptor binding;GO:0005515//protein binding;GO:0008083//growth factor activity;GO:0034714//type III transforming growth factor beta receptor binding;GO:0042803//protein homodimerizati…	ko05415(Diabetic cardiomyopathy);ko05414(Dilated cardiomyopathy);ko05410(Hypertrophic cardiomyopathy);ko05323(Rheumatoid arthritis);ko05321(Inflammatory bowel disease);ko05226(Gastric cancer);ko05225(Hepatocellular carcinoma);ko05220(Chronic myeloid leukemia);ko05212(Pancreatic cancer);ko05211(Renal cell carcinoma);ko05210(Colorectal cancer);ko05206(MicroRNAs in cancer);ko05205(Proteoglycans in c…
PGM5	ENSG00000154330	449.884	630.923	268.845	0.426113	-1.23069	0.0238726	1	9	68328308	68531061	+	7714	GO:0000287;GO:0001725;GO:0004614;GO:0005198;GO:0005737;GO:0005829;GO:0005856;GO:0005886;GO:0005912;GO:0005914;GO:0005925;GO:0005975;GO:0007155;GO:0009898;GO:0014704;GO:0014706;GO:0016010;GO:0016020;GO:0016868;GO:0030018;GO:0030055;GO:0030239;GO:0042383;GO:0043034;GO:0070161;GO:0071704	K15636	-	G	KOG0625;3590X;38BW9;3BG51;3CV12;3JDKG;480QK;48UXN;4MDX8;4N8B1	phosphoglucomutase 5 [Source:HGNC Symbol;Acc:HGNC:8908]	5239	Q15124	GO:0005975//carbohydrate metabolic process;GO:0007155//cell adhesion;GO:0014706//striated muscle tissue development;GO:0030239//myofibril assembly;GO:0071704//organic substance metabolic process;	GO:0001725//stress fiber;GO:0005737//cytoplasm;GO:0005829//cytosol;GO:0005856//cytoskeleton;GO:0005886//plasma membrane;GO:0005912//adherens junction;GO:0005914//spot adherens junction;GO:0005925//focal adhesion;GO:0009898//cytoplasmic side of plasma membrane;GO:0014704//intercalated disc;GO:0016010//dystrophin-associated glycoprotein complex;GO:0016020//membrane;GO:0030018//Z disc;GO:0030055//ce…	GO:0000287//magnesium ion binding;GO:0004614//phosphoglucomutase activity;GO:0005198//structural molecule activity;GO:0016868//intramolecular transferase activity, phosphotransferases;	-
ENPP1	ENSG00000197594	57.913	80.0095	35.8166	0.447654	-1.15954	0.0241298	1	6	131808016	131895155	+	11423	GO:0003676;GO:0004115;GO:0004527;GO:0004528;GO:0004551;GO:0005044;GO:0005158;GO:0005509;GO:0005515;GO:0005524;GO:0005576;GO:0005615;GO:0005765;GO:0005886;GO:0005887;GO:0006091;GO:0006796;GO:0006807;GO:0006897;GO:0006955;GO:0008270;GO:0009143;GO:0009986;GO:0010035;GO:0010467;GO:0016020;GO:0016021;GO:0016323;GO:0016787;GO:0016788;GO:0016791;GO:0030247;GO:0030282;GO:0030308;GO:0030318;GO:0030500;GO:…	K01513	-	-	-	ectonucleotide pyrophosphatase/phosphodiesterase 1 [Source:HGNC Symbol;Acc:HGNC:3356]	5167	P22413	GO:0006091//generation of precursor metabolites and energy;GO:0006796//phosphate-containing compound metabolic process;GO:0006807//nitrogen compound metabolic process;GO:0006897//endocytosis;GO:0006955//immune response;GO:0009143//nucleoside triphosphate catabolic process;GO:0010035//response to inorganic substance;GO:0010467//gene expression;GO:0030282//bone mineralization;GO:0030308//negative r…	GO:0005576//extracellular region;GO:0005615//extracellular space;GO:0005765//lysosomal membrane;GO:0005886//plasma membrane;GO:0005887//integral component of plasma membrane;GO:0009986//cell surface;GO:0016020//membrane;GO:0016021//integral component of membrane;GO:0016323//basolateral plasma membrane;GO:0110165//cellular anatomical entity;	GO:0003676//nucleic acid binding;GO:0004115//3',5'-cyclic-AMP phosphodiesterase activity;GO:0004527//exonuclease activity;GO:0004528//phosphodiesterase I activity;GO:0004551//nucleotide diphosphatase activity;GO:0005044//scavenger receptor activity;GO:0005158//insulin receptor binding;GO:0005509//calcium ion binding;GO:0005515//protein binding;GO:0005524//ATP binding;GO:0008270//zinc ion binding;…	ko00770(Pantothenate and CoA biosynthesis);ko00760(Nicotinate and nicotinamide metabolism);ko00740(Riboflavin metabolism);ko00500(Starch and sucrose metabolism);ko00240(Pyrimidine metabolism);ko00230(Purine metabolism)
AMZ1	ENSG00000174945	104.72	144.278	65.1623	0.451643	-1.14675	0.0244118	1	7	2679522	2775500	+	10165	GO:0005575;GO:0006508;GO:0008233;GO:0008237;GO:0016787;GO:0046872	K06974	EC:3.4.-.-	S	2QV2Q;35EU3;39TJC;3BJ3T;3CT43;3J2E0;4800Y;495SV;4M67E;4N4KK	archaelysin family metallopeptidase 1 [Source:HGNC Symbol;Acc:HGNC:22231]	155185	Q400G9;A4D202	GO:0006508//proteolysis;	GO:0005575//cellular_component;	GO:0008233//peptidase activity;GO:0008237//metallopeptidase activity;GO:0016787//hydrolase activity;GO:0046872//metal ion binding;	-
TENT5B	ENSG00000158246	113.193	161.331	65.0548	0.403239	-1.31029	0.0250163	1	1	27005020	27012850	-	2382	GO:0004652;GO:0005515;GO:0005634;GO:0005737;GO:0008285;GO:0016740;GO:0016779;GO:0043066;GO:0045727;GO:0045786;GO:0048255;GO:1990817	K23033	EC:2.7.7.-	S	KOG3852;35F0E;38F2Q;3BAXP;3D3SU;3JAI8;488YG;494J7;4MDBI;4MVJ9	terminal nucleotidyltransferase 5B [Source:HGNC Symbol;Acc:HGNC:28273]	115572	Q96A09	GO:0008285//negative regulation of cell population proliferation;GO:0043066//negative regulation of apoptotic process;GO:0045727//positive regulation of translation;GO:0045786//negative regulation of cell cycle;GO:0048255//mRNA stabilization;	GO:0005634//nucleus;GO:0005737//cytoplasm;	GO:0004652//polynucleotide adenylyltransferase activity;GO:0005515//protein binding;GO:0016740//transferase activity;GO:0016779//nucleotidyltransferase activity;GO:1990817//RNA adenylyltransferase activity;	-
HSPA12B	ENSG00000132622	259.208	362.235	156.18	0.431157	-1.21372	0.0250932	1	20	3732685	3753111	+	3133	GO:0000166;GO:0005515;GO:0005524	-	-	O	KOG0101;35A42;38CTR;3BB5B;3CW3Q;3J7C7;482VY;48Z5A;4M6WD;4N4NG	heat shock protein family A (Hsp70) member 12B [Source:HGNC Symbol;Acc:HGNC:16193]	116835	Q96MM6	-	-	GO:0000166//nucleotide binding;GO:0005515//protein binding;GO:0005524//ATP binding;	-
LRRN3	ENSG00000173114	103.296	163.746	42.8459	0.261661	-1.93423	0.0251819	1	7	111091006	111125454	+	3875	GO:0005515;GO:0005615;GO:0016020;GO:0016021;GO:0031012;GO:0051965	K24492	-	T;U	KOG0619;35DVZ;39T2I;3BEQ0;3CXXP;3JD3T;47ZX2;494DU;4MEG4;4MX8J	leucine rich repeat neuronal 3 [Source:HGNC Symbol;Acc:HGNC:17200]	54674	Q9H3W5;A4D0T1	GO:0051965//positive regulation of synapse assembly;	GO:0005615//extracellular space;GO:0016020//membrane;GO:0016021//integral component of membrane;GO:0031012//extracellular matrix;	GO:0005515//protein binding;	-
MISP	ENSG00000099812	196.984	274.441	119.527	0.435529	-1.19916	0.0252329	1	19	751112	764318	+	2980	GO:0000132;GO:0003779;GO:0005515;GO:0005737;GO:0005856;GO:0005884;GO:0005886;GO:0005925;GO:0005938;GO:0007049;GO:0016477;GO:0030864;GO:0031616;GO:0043231;GO:0051015;GO:0051301;GO:0051640;GO:0051660;GO:0070161;GO:0090307;GO:1904776;GO:1905721	-	-	S;Z	2RZZI;35BDG;39V9S;3BP2Y;3D3KX;3JD1N;487XF;4995W;4ME8G;4N4AT	mitotic spindle positioning [Source:HGNC Symbol;Acc:HGNC:27000]	126353	Q8IVT2	GO:0000132//establishment of mitotic spindle orientation;GO:0007049//cell cycle;GO:0016477//cell migration;GO:0051301//cell division;GO:0051640//organelle localization;GO:0051660//establishment of centrosome localization;GO:0090307//mitotic spindle assembly;GO:1904776//regulation of protein localization to cell cortex;	GO:0005737//cytoplasm;GO:0005856//cytoskeleton;GO:0005884//actin filament;GO:0005886//plasma membrane;GO:0005925//focal adhesion;GO:0005938//cell cortex;GO:0030864//cortical actin cytoskeleton;GO:0031616//spindle pole centrosome;GO:0043231//intracellular membrane-bounded organelle;GO:0070161//anchoring junction;GO:1905721//mitotic spindle astral microtubule end;	GO:0003779//actin binding;GO:0005515//protein binding;GO:0051015//actin filament binding;	-
ADRA1D	ENSG00000171873	12.8772	20.0519	5.70247	0.284385	-1.81408	0.0253341	1	20	4220630	4249287	-	3004	GO:0001996;GO:0004930;GO:0004935;GO:0004937;GO:0005515;GO:0005886;GO:0005887;GO:0007165;GO:0007186;GO:0007188;GO:0007200;GO:0007204;GO:0007267;GO:0008284;GO:0016020;GO:0016021;GO:0042802;GO:0043410;GO:0045907;GO:0071875;GO:0071880;GO:0150099	K04137	-	O;T	KOG3656;35NM4;38EWX;3BB8F;3CVUK;3JBDP;485IJ;491UA;4MH1F;4MTUC	adrenoceptor alpha 1D [Source:HGNC Symbol;Acc:HGNC:280]	146	P25100;B0ZBE0	GO:0001996//positive regulation of heart rate by epinephrine-norepinephrine;GO:0007165//signal transduction;GO:0007186//G protein-coupled receptor signaling pathway;GO:0007188//adenylate cyclase-modulating G protein-coupled receptor signaling pathway;GO:0007200//phospholipase C-activating G protein-coupled receptor signaling pathway;GO:0007204//positive regulation of cytosolic calcium ion concent…	GO:0005886//plasma membrane;GO:0005887//integral component of plasma membrane;GO:0016020//membrane;GO:0016021//integral component of membrane;	GO:0004930//G protein-coupled receptor activity;GO:0004935//adrenergic receptor activity;GO:0004937//alpha1-adrenergic receptor activity;GO:0005515//protein binding;GO:0042802//identical protein binding;	ko04970(Salivary secretion);ko04270(Vascular smooth muscle contraction);ko04261(Adrenergic signaling in cardiomyocytes);ko04080(Neuroactive ligand-receptor interaction);ko04022(cGMP-PKG signaling pathway);ko04020(Calcium signaling pathway)
FRAS1	ENSG00000138759	606.311	846.377	366.246	0.432722	-1.20849	0.0253585	1	4	78057323	78544269	+	20323	GO:0002009;GO:0003338;GO:0005201;GO:0005515;GO:0005604;GO:0005886;GO:0007154;GO:0009653;GO:0015031;GO:0016020;GO:0016021;GO:0030326;GO:0043588;GO:0046872;GO:0060021;GO:0062023	K23379	-	S;O;W;T;C;P;V	KOG1216;KOG3525;KOG3597;35MF4;38EIV;3BCII;3CWGT;3JDMG;4805S;492KY;4M7K7;4N387	Fraser extracellular matrix complex subunit 1 [Source:HGNC Symbol;Acc:HGNC:19185]	80144	Q86XX4	GO:0002009//morphogenesis of an epithelium;GO:0003338//metanephros morphogenesis;GO:0007154//cell communication;GO:0009653//anatomical structure morphogenesis;GO:0015031//protein transport;GO:0030326//embryonic limb morphogenesis;GO:0043588//skin development;GO:0060021//roof of mouth development;	GO:0005604//basement membrane;GO:0005886//plasma membrane;GO:0016020//membrane;GO:0016021//integral component of membrane;GO:0062023//collagen-containing extracellular matrix;	GO:0005201//extracellular matrix structural constituent;GO:0005515//protein binding;GO:0046872//metal ion binding;	ko04512(ECM-receptor interaction)
HECW2	ENSG00000138411	784.091	1061.64	506.545	0.477136	-1.06753	0.0260129	1	2	196189099	196593684	-	23675	GO:0000209;GO:0004842;GO:0005515;GO:0005737;GO:0005819;GO:0005856;GO:0006511;GO:0016567;GO:0016740;GO:0030071;GO:0043161;GO:0048814;GO:0061630;GO:0072686;GO:2000650	K12168	EC:2.3.2.26	O	KOG0940;359QS;38BYB;3BG98;3CRA1;3JN7D;4813J;48Z94;4MAVZ;4N4QG	HECT, C2 and WW domain containing E3 ubiquitin protein ligase 2 [Source:HGNC Symbol;Acc:HGNC:29853]	57520	Q9P2P5	GO:0000209//protein polyubiquitination;GO:0006511//ubiquitin-dependent protein catabolic process;GO:0016567//protein ubiquitination;GO:0030071//regulation of mitotic metaphase/anaphase transition;GO:0043161//proteasome-mediated ubiquitin-dependent protein catabolic process;GO:0048814//regulation of dendrite morphogenesis;GO:2000650//negative regulation of sodium ion transmembrane transporter acti…	GO:0005737//cytoplasm;GO:0005819//spindle;GO:0005856//cytoskeleton;GO:0072686//mitotic spindle;	GO:0004842//ubiquitin-protein transferase activity;GO:0005515//protein binding;GO:0016740//transferase activity;GO:0061630//ubiquitin protein ligase activity;	-
SLC5A9	ENSG00000117834	137.826	193.829	81.8222	0.422135	-1.24422	0.0262357	1	1	48222685	48248644	+	4535	GO:0005362;GO:0005412;GO:0005886;GO:0006811;GO:0006814;GO:0008645;GO:0016020;GO:0016021;GO:0022857;GO:0055085;GO:0070062;GO:1904659	K14389	-	P;E	KOG2349;35NI3;38E3B;3BA8Y;3CRHR;3JDHJ;47ZTB;495TU;4MHCC;4MSH4	solute carrier family 5 member 9 [Source:HGNC Symbol;Acc:HGNC:22146]	200010	Q2M3M2	GO:0006811//ion transport;GO:0006814//sodium ion transport;GO:0008645//hexose transmembrane transport;GO:0055085//transmembrane transport;GO:1904659//glucose transmembrane transport;	GO:0005886//plasma membrane;GO:0016020//membrane;GO:0016021//integral component of membrane;GO:0070062//extracellular exosome;	GO:0005362//low-affinity glucose:sodium symporter activity;GO:0005412//glucose:sodium symporter activity;GO:0022857//transmembrane transporter activity;	-
PHEX	ENSG00000102174	45.0234	69.511	20.5358	0.295432	-1.7591	0.0262638	1	X	22032325	22494713	+	10399	GO:0001501;GO:0004222;GO:0005515;GO:0005783;GO:0005794;GO:0005886;GO:0005887;GO:0006508;GO:0007267;GO:0008233;GO:0008237;GO:0008270;GO:0016020;GO:0016021;GO:0016485;GO:0016787;GO:0019637;GO:0030282;GO:0030324;GO:0031214;GO:0033280;GO:0036211;GO:0042476;GO:0046872;GO:0048471;GO:0060348;GO:0060416;GO:0071305;GO:0071374;GO:1904383;GO:1990418	K08636	EC:3.4.24.-	O;E	KOG3624;35CQF;38BNF;3B9I2;3CW8Q;3J9Q0;4830U;48VAY;4M6TS;4MYS6	phosphate regulating endopeptidase homolog X-linked [Source:HGNC Symbol;Acc:HGNC:8918]	5251	P78562;B4DWG8	GO:0001501//skeletal system development;GO:0006508//proteolysis;GO:0007267//cell-cell signaling;GO:0016485//protein processing;GO:0019637//organophosphate metabolic process;GO:0030282//bone mineralization;GO:0030324//lung development;GO:0031214//biomineral tissue development;GO:0033280//response to vitamin D;GO:0036211//protein modification process;GO:0042476//odontogenesis;GO:0060348//bone devel…	GO:0005783//endoplasmic reticulum;GO:0005794//Golgi apparatus;GO:0005886//plasma membrane;GO:0005887//integral component of plasma membrane;GO:0016020//membrane;GO:0016021//integral component of membrane;GO:0048471//perinuclear region of cytoplasm;	GO:0004222//metalloendopeptidase activity;GO:0005515//protein binding;GO:0008233//peptidase activity;GO:0008237//metallopeptidase activity;GO:0008270//zinc ion binding;GO:0016787//hydrolase activity;GO:0046872//metal ion binding;	-
GATA2	ENSG00000179348	338.27	463.966	212.574	0.458166	-1.12606	0.0263499	1	3	128479427	128493201	-	4915	GO:0000122;GO:0000978;GO:0000981;GO:0001221;GO:0001223;GO:0001228;GO:0001525;GO:0001655;GO:0001709;GO:0001764;GO:0001892;GO:0002067;GO:0002071;GO:0002244;GO:0003677;GO:0003682;GO:0003700;GO:0005515;GO:0005634;GO:0005654;GO:0005667;GO:0005737;GO:0006355;GO:0006357;GO:0006366;GO:0006909;GO:0007204;GO:0008270;GO:0009653;GO:0010628;GO:0010629;GO:0010725;GO:0021514;GO:0021533;GO:0021902;GO:0021954;GO:…	K17894	-	K	KOG1601;35KQ5;38D41;3BC4M;3CX72;3JFV5;481ZW;497ED;4MDRP;4MY4K	GATA binding protein 2 [Source:HGNC Symbol;Acc:HGNC:4171]	2624	P23769	GO:0000122//negative regulation of transcription by RNA polymerase II;GO:0001525//angiogenesis;GO:0001655//urogenital system development;GO:0001709//cell fate determination;GO:0001764//neuron migration;GO:0001892//embryonic placenta development;GO:0002067//glandular epithelial cell differentiation;GO:0002071//glandular epithelial cell maturation;GO:0002244//hematopoietic progenitor cell different…	GO:0005634//nucleus;GO:0005654//nucleoplasm;GO:0005667//transcription regulator complex;GO:0005737//cytoplasm;	GO:0000978//RNA polymerase II cis-regulatory region sequence-specific DNA binding;GO:0000981//DNA-binding transcription factor activity, RNA polymerase II-specific;GO:0001221//transcription coregulator binding;GO:0001223//transcription coactivator binding;GO:0001228//DNA-binding transcription activator activity, RNA polymerase II-specific;GO:0003677//DNA binding;GO:0003682//chromatin binding;GO:0…	-
LMO7	ENSG00000136153	3944.57	5456.74	2432.4	0.445761	-1.16566	0.0267365	1	13	75620434	75859870	+	14371	GO:0000151;GO:0004842;GO:0005515;GO:0005634;GO:0005635;GO:0005654;GO:0005737;GO:0005829;GO:0005886;GO:0005912;GO:0005925;GO:0008022;GO:0009986;GO:0016020;GO:0016021;GO:0016324;GO:0016567;GO:0023051;GO:0030155;GO:0042805;GO:0045944;GO:0046872	K06084	-	S;Z;T	KOG1704;35F94;38SYM;3BH7I;3CS36;3J3GV;489I3;48WKN;4M95Z;4MV8D	LIM domain 7 [Source:HGNC Symbol;Acc:HGNC:6646]	4008	Q8WWI1;F8WD26;F8J2B5	GO:0016567//protein ubiquitination;GO:0023051//regulation of signaling;GO:0030155//regulation of cell adhesion;GO:0045944//positive regulation of transcription by RNA polymerase II;	GO:0000151//ubiquitin ligase complex;GO:0005634//nucleus;GO:0005635//nuclear envelope;GO:0005654//nucleoplasm;GO:0005737//cytoplasm;GO:0005829//cytosol;GO:0005886//plasma membrane;GO:0005912//adherens junction;GO:0005925//focal adhesion;GO:0009986//cell surface;GO:0016020//membrane;GO:0016021//integral component of membrane;GO:0016324//apical plasma membrane;	GO:0004842//ubiquitin-protein transferase activity;GO:0005515//protein binding;GO:0008022//protein C-terminus binding;GO:0042805//actinin binding;GO:0046872//metal ion binding;	ko04520(Adherens junction)
ST8SIA6	ENSG00000148488	312.501	475.819	149.183	0.313529	-1.67333	0.0268773	1	10	17315421	17454595	-	7063	GO:0000139;GO:0001574;GO:0001835;GO:0003828;GO:0005794;GO:0006486;GO:0006491;GO:0006493;GO:0006629;GO:0008373;GO:0009100;GO:0009247;GO:0009311;GO:0016020;GO:0016021;GO:0016051;GO:0016740;GO:0016757;GO:0097503	K06615	EC:2.4.3.-	M;G	KOG2692;35BTE;39VFV;3BJ9P;3D09J;3JC20;48756;495M8;4MFDK;4MZB2	ST8 alpha-N-acetyl-neuraminide alpha-2,8- sialyltransferase 6 [Source:HGNC Symbol;Acc:HGNC:23317]	338596	P61647	GO:0001574//ganglioside biosynthetic process;GO:0001835//blastocyst hatching;GO:0006486//protein glycosylation;GO:0006491//N-glycan processing;GO:0006493//protein O-linked glycosylation;GO:0006629//lipid metabolic process;GO:0009100//glycoprotein metabolic process;GO:0009247//glycolipid biosynthetic process;GO:0009311//oligosaccharide metabolic process;GO:0016051//carbohydrate biosynthetic proces…	GO:0000139//Golgi membrane;GO:0005794//Golgi apparatus;GO:0016020//membrane;GO:0016021//integral component of membrane;	GO:0003828//alpha-N-acetylneuraminate alpha-2,8-sialyltransferase activity;GO:0008373//sialyltransferase activity;GO:0016740//transferase activity;GO:0016757//glycosyltransferase activity;	-
TSPAN18	ENSG00000157570	612.002	847.258	376.747	0.444666	-1.16921	0.0269993	1	11	44726465	44932423	+	6014	GO:0005887;GO:0016020;GO:0016021	K17353	-	S	KOG3882;3594D;38HTQ;3BFP7;3CXBB;3J92X;4872Q;497KY;4MDH4;4N6EA	tetraspanin 18 [Source:HGNC Symbol;Acc:HGNC:20660]	90139	Q96SJ8	-	GO:0005887//integral component of plasma membrane;GO:0016020//membrane;GO:0016021//integral component of membrane;	-	-
COLGALT2	ENSG00000198756	117.262	160.61	73.9131	0.460202	-1.11966	0.0270224	1	1	183929854	184037729	-	7806	GO:0005515;GO:0005783;GO:0005788;GO:0016740;GO:0016757;GO:0030199;GO:0050211	K11703	EC:2.4.1.50	O;G	KOG4179;35KUR;38BZB;3BB9G;3CT83;3J3QY;47Z13;48YFR;4MGM9;4N3YA	collagen beta(1-O)galactosyltransferase 2 [Source:HGNC Symbol;Acc:HGNC:16790]	23127	Q8IYK4	GO:0030199//collagen fibril organization;	GO:0005783//endoplasmic reticulum;GO:0005788//endoplasmic reticulum lumen;	GO:0005515//protein binding;GO:0016740//transferase activity;GO:0016757//glycosyltransferase activity;GO:0050211//procollagen galactosyltransferase activity;	ko00514(Other types of O-glycan biosynthesis);ko00310(Lysine degradation)
FGFR4	ENSG00000160867	342.869	477.844	207.895	0.435069	-1.20068	0.0270526	1	5	177086905	177098144	+	4810	GO:0000166;GO:0004672;GO:0004713;GO:0004714;GO:0005007;GO:0005515;GO:0005524;GO:0005576;GO:0005737;GO:0005768;GO:0005783;GO:0005794;GO:0005886;GO:0005887;GO:0005911;GO:0006468;GO:0007169;GO:0008201;GO:0008284;GO:0008543;GO:0010628;GO:0010715;GO:0016020;GO:0016021;GO:0016301;GO:0016310;GO:0016477;GO:0016740;GO:0017134;GO:0018108;GO:0019216;GO:0030133;GO:0033674;GO:0042593;GO:0042632;GO:0043085;GO:…	K05095	EC:2.7.10.1	T	KOG0200;35DF1;38BHI;3BAU7;3CRP7;3J1X0;483JP;4910R;4MM4I;4N1ZT	fibroblast growth factor receptor 4 [Source:HGNC Symbol;Acc:HGNC:3691]	2264	P22455	GO:0006468//protein phosphorylation;GO:0007169//transmembrane receptor protein tyrosine kinase signaling pathway;GO:0008284//positive regulation of cell population proliferation;GO:0008543//fibroblast growth factor receptor signaling pathway;GO:0010628//positive regulation of gene expression;GO:0010715//regulation of extracellular matrix disassembly;GO:0016310//phosphorylation;GO:0016477//cell mi…	GO:0005576//extracellular region;GO:0005737//cytoplasm;GO:0005768//endosome;GO:0005783//endoplasmic reticulum;GO:0005794//Golgi apparatus;GO:0005886//plasma membrane;GO:0005887//integral component of plasma membrane;GO:0005911//cell-cell junction;GO:0016020//membrane;GO:0016021//integral component of membrane;GO:0030133//transport vesicle;GO:0043235//receptor complex;	GO:0000166//nucleotide binding;GO:0004672//protein kinase activity;GO:0004713//protein tyrosine kinase activity;GO:0004714//transmembrane receptor protein tyrosine kinase activity;GO:0005007//fibroblast growth factor-activated receptor activity;GO:0005515//protein binding;GO:0005524//ATP binding;GO:0008201//heparin binding;GO:0016301//kinase activity;GO:0016740//transferase activity;GO:0017134//f…	ko05200(Pathways in cancer);ko04810(Regulation of actin cytoskeleton);ko04550(Signaling pathways regulating pluripotency of stem cells);ko04151(PI3K-Akt signaling pathway);ko04144(Endocytosis);ko04020(Calcium signaling pathway);ko04015(Rap1 signaling pathway);ko04014(Ras signaling pathway);ko04010(MAPK signaling pathway)
PLP1	ENSG00000123560	5.01507	8.59051	1.43963	0.167584	-2.57704	0.027388	1	X	103773718	103792619	+	6088	GO:0005198;GO:0005515;GO:0005886;GO:0006954;GO:0007268;GO:0008366;GO:0010001;GO:0010628;GO:0014002;GO:0016020;GO:0016021;GO:0019911;GO:0021762;GO:0022010;GO:0030335;GO:0031175;GO:0034683;GO:0042552;GO:0042759;GO:0043209;GO:0044877;GO:0045202;GO:0061564;GO:0098990;GO:1904427	K17271	-	S	KOG4800;35M9I;39VDQ;3BG7H;3CS0C;3J68X;485Z4;492T1;4M9BT;4MZZJ	proteolipid protein 1 [Source:HGNC Symbol;Acc:HGNC:9086]	5354	P60201;A8K9L3	GO:0006954//inflammatory response;GO:0007268//chemical synaptic transmission;GO:0008366//axon ensheathment;GO:0010001//glial cell differentiation;GO:0010628//positive regulation of gene expression;GO:0014002//astrocyte development;GO:0021762//substantia nigra development;GO:0022010//central nervous system myelination;GO:0030335//positive regulation of cell migration;GO:0031175//neuron projection …	GO:0005886//plasma membrane;GO:0016020//membrane;GO:0016021//integral component of membrane;GO:0034683//integrin alphav-beta3 complex;GO:0043209//myelin sheath;GO:0045202//synapse;	GO:0005198//structural molecule activity;GO:0005515//protein binding;GO:0019911//structural constituent of myelin sheath;GO:0044877//protein-containing complex binding;	-
ALPP	ENSG00000163283	20.0068	32.0192	7.99434	0.249673	-2.00189	0.0279028	1	2	232378724	232382889	+	2869	GO:0000287;GO:0004035;GO:0005515;GO:0005886;GO:0008270;GO:0009986;GO:0016020;GO:0016021;GO:0016311;GO:0016787;GO:0016791;GO:0031225;GO:0046872	K01077	EC:3.1.3.1	P;G	KOG4126;35MKS;38GD6;3B9Y3;3CRTE;3J8ZW;483RG;4934A;4MM2U;4N8AG	alkaline phosphatase, placental [Source:HGNC Symbol;Acc:HGNC:439]	250	P05187;B2R7C7	GO:0016311//dephosphorylation;	GO:0005886//plasma membrane;GO:0009986//cell surface;GO:0016020//membrane;GO:0016021//integral component of membrane;GO:0031225//anchored component of membrane;	GO:0000287//magnesium ion binding;GO:0004035//alkaline phosphatase activity;GO:0005515//protein binding;GO:0008270//zinc ion binding;GO:0016787//hydrolase activity;GO:0016791//phosphatase activity;GO:0046872//metal ion binding;	ko00790(Folate biosynthesis);ko00730(Thiamine metabolism)
B3GALNT1	ENSG00000169255	400.319	547.149	253.489	0.463291	-1.11001	0.0281199	1	3	161083883	161105411	-	7816	GO:0000139;GO:0005794;GO:0006486;GO:0006629;GO:0006687;GO:0008194;GO:0008499;GO:0009312;GO:0016020;GO:0016021;GO:0016740;GO:0016757;GO:0016758;GO:0047273	K00719	EC:2.4.1.79	M;G	KOG2287;35J7F;39WR9;3B94S;3D3H5;3J8X7;486D6;48VKT;4MHS7;4MVB5	beta-1,3-N-acetylgalactosaminyltransferase 1 (globoside blood group) [Source:HGNC Symbol;Acc:HGNC:918]	8706	O75752;Q8TDY1;Q49AT3	GO:0006486//protein glycosylation;GO:0006629//lipid metabolic process;GO:0006687//glycosphingolipid metabolic process;GO:0009312//oligosaccharide biosynthetic process;	GO:0000139//Golgi membrane;GO:0005794//Golgi apparatus;GO:0016020//membrane;GO:0016021//integral component of membrane;	GO:0008194//UDP-glycosyltransferase activity;GO:0008499//UDP-galactose:beta-N-acetylglucosamine beta-1,3-galactosyltransferase activity;GO:0016740//transferase activity;GO:0016757//glycosyltransferase activity;GO:0016758//hexosyltransferase activity;GO:0047273//galactosylgalactosylglucosylceramide beta-D-acetylgalactosaminyltransferase activity;	ko00603(Glycosphingolipid biosynthesis - globo and isoglobo series);ko00601(Glycosphingolipid biosynthesis - lacto and neolacto series)
PCDHGC3	ENSG00000240184	379.902	532.858	226.945	0.425902	-1.23141	0.0281561	1	5	141475947	141512977	+	5430	GO:0005509;GO:0005515;GO:0005886;GO:0005887;GO:0007155;GO:0007156;GO:0007399;GO:0016020;GO:0016021;GO:0016339;GO:0043524;GO:0050808	K16497	-	S;P	KOG3594;35K5P;38GJN;3BCWC;3CVTX;3J69G;48208;48VXJ;4MMYF;4N9FC	protocadherin gamma subfamily C, 3 [Source:HGNC Symbol;Acc:HGNC:8716]	5098	Q9UN70;Q9BR81	GO:0007155//cell adhesion;GO:0007156//homophilic cell adhesion via plasma membrane adhesion molecules;GO:0007399//nervous system development;GO:0016339//calcium-dependent cell-cell adhesion via plasma membrane cell adhesion molecules;GO:0043524//negative regulation of neuron apoptotic process;GO:0050808//synapse organization;	GO:0005886//plasma membrane;GO:0005887//integral component of plasma membrane;GO:0016020//membrane;GO:0016021//integral component of membrane;	GO:0005509//calcium ion binding;GO:0005515//protein binding;	-
PPP1R3C	ENSG00000119938	167.254	240.091	94.4177	0.393259	-1.34645	0.0288872	1	10	91628442	91633071	-	2541	GO:0000164;GO:0004722;GO:0005515;GO:0005829;GO:0005975;GO:0005977;GO:0005978;GO:0005979;GO:0008157;GO:0019903;GO:0060090;GO:2001069	K07189	-	O;T	KOG3986;3594J;38C5W;3BD56;3CYKK;3J6EG;489B9;48ZSZ;4MBAM;4N2CU	protein phosphatase 1 regulatory subunit 3C [Source:HGNC Symbol;Acc:HGNC:9293]	5507	Q9UQK1	GO:0005975//carbohydrate metabolic process;GO:0005977//glycogen metabolic process;GO:0005978//glycogen biosynthetic process;GO:0005979//regulation of glycogen biosynthetic process;	GO:0000164//protein phosphatase type 1 complex;GO:0005829//cytosol;	GO:0004722//protein serine/threonine phosphatase activity;GO:0005515//protein binding;GO:0008157//protein phosphatase 1 binding;GO:0019903//protein phosphatase binding;GO:0060090//molecular adaptor activity;GO:2001069//glycogen binding;	ko04931(Insulin resistance);ko04910(Insulin signaling pathway)
SEMA3E	ENSG00000170381	101.293	166.163	36.4222	0.219195	-2.18971	0.0289227	1	7	83363238	83649139	-	8450	GO:0001525;GO:0001569;GO:0001755;GO:0001953;GO:0002040;GO:0005515;GO:0005576;GO:0005615;GO:0005887;GO:0007399;GO:0007411;GO:0008360;GO:0014068;GO:0016525;GO:0021828;GO:0030154;GO:0030215;GO:0030335;GO:0043524;GO:0045499;GO:0048018;GO:0048843;GO:0050808;GO:0050919;GO:0071526;GO:2000249	K06840	-	-	-	semaphorin 3E [Source:HGNC Symbol;Acc:HGNC:10727]	9723	O15041	GO:0001525//angiogenesis;GO:0001569//branching involved in blood vessel morphogenesis;GO:0001755//neural crest cell migration;GO:0001953//negative regulation of cell-matrix adhesion;GO:0002040//sprouting angiogenesis;GO:0007399//nervous system development;GO:0007411//axon guidance;GO:0008360//regulation of cell shape;GO:0014068//positive regulation of phosphatidylinositol 3-kinase signaling;GO:00…	GO:0005576//extracellular region;GO:0005615//extracellular space;GO:0005887//integral component of plasma membrane;	GO:0005515//protein binding;GO:0030215//semaphorin receptor binding;GO:0045499//chemorepellent activity;GO:0048018//receptor ligand activity;	ko04360(Axon guidance)
SPAAR	ENSG00000235387	55.5388	79.499	31.5787	0.397221	-1.33199	0.0290216	1	9	35909490	35937153	+	2902	GO:0005764;GO:0005765;GO:0005768;GO:0016020;GO:0016021;GO:0031902;GO:0043416;GO:0046611;GO:0071230;GO:1904262;GO:1905103	-	-	-	-	small regulatory polypeptide of amino acid response [Source:HGNC Symbol;Acc:HGNC:27244]	158376	A0A1B0GVQ0	GO:0043416//regulation of skeletal muscle tissue regeneration;GO:0071230//cellular response to amino acid stimulus;GO:1904262//negative regulation of TORC1 signaling;	GO:0005764//lysosome;GO:0005765//lysosomal membrane;GO:0005768//endosome;GO:0016020//membrane;GO:0016021//integral component of membrane;GO:0031902//late endosome membrane;GO:0046611//lysosomal proton-transporting V-type ATPase complex;GO:1905103//integral component of lysosomal membrane;	-	-
PCDH12	ENSG00000113555	449.198	630.952	267.444	0.423874	-1.23829	0.0291762	1	5	141943581	141969741	-	6114	GO:0005509;GO:0005576;GO:0005886;GO:0005887;GO:0005911;GO:0005977;GO:0007155;GO:0007156;GO:0008038;GO:0016020;GO:0016021;GO:0016339;GO:0060711;GO:0070062;GO:0070161	K16499	-	S	KOG3594;35B5M;38GP2;3BHZR;3CXW0;3JCV5;4889P;494Y7;4M5X2;4MUN3	protocadherin 12 [Source:HGNC Symbol;Acc:HGNC:8657]	51294	Q9NPG4	GO:0005977//glycogen metabolic process;GO:0007155//cell adhesion;GO:0007156//homophilic cell adhesion via plasma membrane adhesion molecules;GO:0008038//neuron recognition;GO:0016339//calcium-dependent cell-cell adhesion via plasma membrane cell adhesion molecules;GO:0060711//labyrinthine layer development;	GO:0005576//extracellular region;GO:0005886//plasma membrane;GO:0005887//integral component of plasma membrane;GO:0005911//cell-cell junction;GO:0016020//membrane;GO:0016021//integral component of membrane;GO:0070062//extracellular exosome;GO:0070161//anchoring junction;	GO:0005509//calcium ion binding;	-
LAMC2	ENSG00000058085	858.701	1196.38	521.019	0.435496	-1.19927	0.0292761	1	1	183186238	183245127	+	6770	GO:0005102;GO:0005201;GO:0005576;GO:0005604;GO:0005607;GO:0005615;GO:0005938;GO:0007155;GO:0008045;GO:0008201;GO:0008284;GO:0008544;GO:0009887;GO:0009888;GO:0016020;GO:0016358;GO:0030335;GO:0031012;GO:0048471;GO:0062023	K06246	-	O;W	KOG1836;35I28;39VN0;3BJYD;3CXV3;3JDEU;481N2;48ZUB;4MAWS;4N1J0	laminin subunit gamma 2 [Source:HGNC Symbol;Acc:HGNC:6493]	3918	Q13753	GO:0007155//cell adhesion;GO:0008045//motor neuron axon guidance;GO:0008284//positive regulation of cell population proliferation;GO:0008544//epidermis development;GO:0009887//animal organ morphogenesis;GO:0009888//tissue development;GO:0016358//dendrite development;GO:0030335//positive regulation of cell migration;	GO:0005576//extracellular region;GO:0005604//basement membrane;GO:0005607//laminin-2 complex;GO:0005615//extracellular space;GO:0005938//cell cortex;GO:0016020//membrane;GO:0031012//extracellular matrix;GO:0048471//perinuclear region of cytoplasm;GO:0062023//collagen-containing extracellular matrix;	GO:0005102//signaling receptor binding;GO:0005201//extracellular matrix structural constituent;GO:0008201//heparin binding;	ko05222(Small cell lung cancer);ko05200(Pathways in cancer);ko05165(Human papillomavirus infection);ko05146(Amoebiasis);ko05145(Toxoplasmosis);ko04512(ECM-receptor interaction);ko04510(Focal adhesion);ko04151(PI3K-Akt signaling pathway)
TMEM74B	ENSG00000125895	71.8282	101.753	41.9038	0.41182	-1.27991	0.0298161	1	20	1180561	1185415	-	2516	GO:0016020;GO:0016021	-	-	S	2RXT5;35M7D;38DCJ;3BIPS;3CZM4;3J8E4;47ZFY;493V5;4MFGE;4MSFD	transmembrane protein 74B [Source:HGNC Symbol;Acc:HGNC:15893]	55321	Q9NUR3	-	GO:0016020//membrane;GO:0016021//integral component of membrane;	-	-
SHE	ENSG00000169291	547.112	756.251	337.972	0.446905	-1.16196	0.0298398	1	1	154469772	154502412	-	8740	GO:0001784;GO:0005515	K23697	-	S;T	2R9PR;35NTC;39WUP;3BEI7;3D18J;3JBB8;488BP;493T3;4MAE0;4N5RJ	Src homology 2 domain containing E [Source:HGNC Symbol;Acc:HGNC:27004]	126669	Q5VZ18	-	-	GO:0001784//phosphotyrosine residue binding;GO:0005515//protein binding;	-
ARHGEF28	ENSG00000214944	248.981	347.265	150.697	0.433954	-1.20439	0.0298617	1	5	73626158	73941993	+	15617	GO:0000902;GO:0003723;GO:0005085;GO:0005515;GO:0005737;GO:0005829;GO:0005886;GO:0016020;GO:0030154;GO:0035023;GO:0046872;GO:0048013;GO:0050790;GO:0051056	K21072	-	T	KOG3520;KOG4305;35GZ6;38EVD;3B9V5;3CZ7I;3JCR9;489BH;49607;4MGGP;4MW2E	Rho guanine nucleotide exchange factor 28 [Source:HGNC Symbol;Acc:HGNC:30322]	64283	Q8N1W1	GO:0000902//cell morphogenesis;GO:0030154//cell differentiation;GO:0035023//regulation of Rho protein signal transduction;GO:0048013//ephrin receptor signaling pathway;GO:0050790//regulation of catalytic activity;GO:0051056//regulation of small GTPase mediated signal transduction;	GO:0005737//cytoplasm;GO:0005829//cytosol;GO:0005886//plasma membrane;GO:0016020//membrane;	GO:0003723//RNA binding;GO:0005085//guanyl-nucleotide exchange factor activity;GO:0005515//protein binding;GO:0046872//metal ion binding;	ko05135(Yersinia infection)
GALNT13	ENSG00000144278	45.6169	73.9337	17.3002	0.233996	-2.09545	0.0304083	1	2	153871922	154453979	+	6641	GO:0000139;GO:0004653;GO:0005794;GO:0006486;GO:0006493;GO:0016020;GO:0016021;GO:0016266;GO:0016740;GO:0016757;GO:0018242;GO:0018243;GO:0030246;GO:0046872	K00710	EC:2.4.1.41	O;M	KOG3736;35AUB;38FFX;3BAUJ;3CR92;3JCVC;485AZ;48VM4;4MMF3;4MZA6	polypeptide N-acetylgalactosaminyltransferase 13 [Source:HGNC Symbol;Acc:HGNC:23242]	114805	Q8IUC8	GO:0006486//protein glycosylation;GO:0006493//protein O-linked glycosylation;GO:0016266//O-glycan processing;GO:0018242//protein O-linked glycosylation via serine;GO:0018243//protein O-linked glycosylation via threonine;	GO:0000139//Golgi membrane;GO:0005794//Golgi apparatus;GO:0016020//membrane;GO:0016021//integral component of membrane;	GO:0004653//polypeptide N-acetylgalactosaminyltransferase activity;GO:0016740//transferase activity;GO:0016757//glycosyltransferase activity;GO:0030246//carbohydrate binding;GO:0046872//metal ion binding;	ko00514(Other types of O-glycan biosynthesis);ko00512(Mucin type O-glycan biosynthesis)
BTNL9	ENSG00000165810	1398.59	1908.14	889.034	0.465916	-1.10186	0.0304109	1	5	181040225	181061521	+	5563	GO:0001817;GO:0005102;GO:0005515;GO:0005886;GO:0009897;GO:0016020;GO:0016021;GO:0050852	K06712	-	O	KOG2177;35UMI;38HCU;3BKQ0;3D1D4;3JQ66;48SBS;49NUJ;4MKW1;4N03D	butyrophilin like 9 [Source:HGNC Symbol;Acc:HGNC:24176]	153579	Q6UXG8;Q8N324	GO:0001817//regulation of cytokine production;GO:0050852//T cell receptor signaling pathway;	GO:0005886//plasma membrane;GO:0009897//external side of plasma membrane;GO:0016020//membrane;GO:0016021//integral component of membrane;	GO:0005102//signaling receptor binding;GO:0005515//protein binding;	-
IFI27	ENSG00000165949	1754.49	2356.3	1152.69	0.489196	-1.03152	0.0304892	1	14	94104836	94116695	+	4144	GO:0000122;GO:0002376;GO:0003674;GO:0005515;GO:0005521;GO:0005634;GO:0005635;GO:0005637;GO:0005739;GO:0005741;GO:0005783;GO:0005789;GO:0006915;GO:0016020;GO:0016021;GO:0031966;GO:0042802;GO:0043161;GO:0044827;GO:0045087;GO:0046825;GO:0051607;GO:0060337;GO:0061629;GO:0070936;GO:0097190;GO:0097191	-	-	S	2S85T;35SDA;3A3KI;3BRNH;3D857;3JHBU;48FP9;49C4I;4MNRA;4N7IE	interferon alpha inducible protein 27 [Source:HGNC Symbol;Acc:HGNC:5397]	3429	P40305	GO:0000122//negative regulation of transcription by RNA polymerase II;GO:0002376//immune system process;GO:0006915//apoptotic process;GO:0043161//proteasome-mediated ubiquitin-dependent protein catabolic process;GO:0044827//modulation by host of viral genome replication;GO:0045087//innate immune response;GO:0046825//regulation of protein export from nucleus;GO:0051607//defense response to virus;G…	GO:0005634//nucleus;GO:0005635//nuclear envelope;GO:0005637//nuclear inner membrane;GO:0005739//mitochondrion;GO:0005741//mitochondrial outer membrane;GO:0005783//endoplasmic reticulum;GO:0005789//endoplasmic reticulum membrane;GO:0016020//membrane;GO:0016021//integral component of membrane;GO:0031966//mitochondrial membrane;	GO:0003674//molecular_function;GO:0005515//protein binding;GO:0005521//lamin binding;GO:0042802//identical protein binding;GO:0061629//RNA polymerase II-specific DNA-binding transcription factor binding;	-
SHISA3	ENSG00000178343	69.4758	98.6273	40.3242	0.408854	-1.29034	0.0305752	1	4	42397488	42402487	+	2322	GO:0005515;GO:0005783;GO:0005789;GO:0016020;GO:0016021;GO:0090090	-	-	S	2RY5T;35DHB;38FJ0;3BHVT;3D1UC;3JDAZ;47ZMZ;48VGR;4MIUQ;4MSBY	shisa family member 3 [Source:HGNC Symbol;Acc:HGNC:25159]	152573	A0PJX4	GO:0090090//negative regulation of canonical Wnt signaling pathway;	GO:0005783//endoplasmic reticulum;GO:0005789//endoplasmic reticulum membrane;GO:0016020//membrane;GO:0016021//integral component of membrane;	GO:0005515//protein binding;	-
CCM2L	ENSG00000101331	100.709	141.399	60.0189	0.424466	-1.23628	0.0307089	1	20	32010438	32032180	+	2599	GO:0003007;GO:0003674;GO:0005515;GO:0005575;GO:0008150	-	-	S	2QW6F;35GSW;38FZX;3BIYZ;3CSD6;3JAIZ;47ZRI;497J7;4MBTM;4MUKD	CCM2 like scaffold protein [Source:HGNC Symbol;Acc:HGNC:16153]	140706	Q9NUG4	GO:0003007//heart morphogenesis;GO:0008150//biological_process;	GO:0005575//cellular_component;	GO:0003674//molecular_function;GO:0005515//protein binding;	-
MAB21L4	ENSG00000172478	77.0671	109.104	45.0307	0.412734	-1.27672	0.0310583	1	2	240886048	240896889	-	2772	-	-	-	S	2QV1H;35I3F;39TSH;3BEIR;3D1N6;3JA5D;482UQ;4950D;4M9V2;4N3WC	mab-21 like 4 [Source:HGNC Symbol;Acc:HGNC:26216]	79919	Q08AI8;B3KU29	-	-	-	-
SLC9A3R2	ENSG00000065054	1184.57	1606.98	762.155	0.474277	-1.0762	0.031223	1	16	2025356	2039026	+	3516	GO:0004222;GO:0005102;GO:0005515;GO:0005634;GO:0005886;GO:0005925;GO:0006508;GO:0008013;GO:0008022;GO:0012505;GO:0016020;GO:0016324;GO:0019902;GO:0031799;GO:0031800;GO:0042802;GO:0043495;GO:0045296;GO:0060090;GO:0065003;GO:0070062;GO:0072659	K13358	-	S;T	KOG3528;35ASH;38W1C;3BAA3;3CTMG;3JE55;48ANN;498MM;4M7RJ;4N1BS	SLC9A3 regulator 2 [Source:HGNC Symbol;Acc:HGNC:11076]	9351	Q15599	GO:0006508//proteolysis;GO:0065003//protein-containing complex assembly;GO:0072659//protein localization to plasma membrane;	GO:0005634//nucleus;GO:0005886//plasma membrane;GO:0005925//focal adhesion;GO:0012505//endomembrane system;GO:0016020//membrane;GO:0016324//apical plasma membrane;GO:0070062//extracellular exosome;	GO:0004222//metalloendopeptidase activity;GO:0005102//signaling receptor binding;GO:0005515//protein binding;GO:0008013//beta-catenin binding;GO:0008022//protein C-terminus binding;GO:0019902//phosphatase binding;GO:0031799//type 2 metabotropic glutamate receptor binding;GO:0031800//type 3 metabotropic glutamate receptor binding;GO:0042802//identical protein binding;GO:0043495//protein-membrane a…	ko04960(Aldosterone-regulated sodium reabsorption)
NEBL	ENSG00000078114	1406.65	1928.02	885.289	0.45917	-1.1229	0.0323014	1	10	20779973	21293011	-	17810	GO:0001725;GO:0003779;GO:0005515;GO:0005523;GO:0005737;GO:0008092;GO:0008307;GO:0030018;GO:0031005;GO:0031674;GO:0051015;GO:0070062;GO:0071691	K25865	-	S;Z;T	KOG1702;358W2;38E8J;3BE0T;3CWR0;3JDA8;484J2;495Q0;4M6X5;4N62G	nebulette [Source:HGNC Symbol;Acc:HGNC:16932]	10529	O76041;Q59FZ8	GO:0071691//cardiac muscle thin filament assembly;	GO:0001725//stress fiber;GO:0005737//cytoplasm;GO:0030018//Z disc;GO:0031674//I band;GO:0070062//extracellular exosome;	GO:0003779//actin binding;GO:0005515//protein binding;GO:0005523//tropomyosin binding;GO:0008092//cytoskeletal protein binding;GO:0008307//structural constituent of muscle;GO:0031005//filamin binding;GO:0051015//actin filament binding;	-
ANGPT4	ENSG00000101280	53.3223	87.7916	18.8531	0.214748	-2.21928	0.0324119	1	20	869900	916334	-	4692	GO:0001525;GO:0005102;GO:0005576;GO:0005615;GO:0007165;GO:0007171;GO:0007219;GO:0010595;GO:0016525;GO:0030297;GO:0030971;GO:0043066;GO:0043536;GO:0043537;GO:0045766;GO:0050731;GO:0062023;GO:0071456	K05467	-	S;M;T;U	KOG2579;35U9F;39PX8;3BKKW;3DBS6;3JPU2;48QQG;49MBI;4MIVZ;4MWRN	angiopoietin 4 [Source:HGNC Symbol;Acc:HGNC:487]	51378	Q9Y264	GO:0001525//angiogenesis;GO:0007165//signal transduction;GO:0007171//activation of transmembrane receptor protein tyrosine kinase activity;GO:0007219//Notch signaling pathway;GO:0010595//positive regulation of endothelial cell migration;GO:0016525//negative regulation of angiogenesis;GO:0043066//negative regulation of apoptotic process;GO:0043536//positive regulation of blood vessel endothelial c…	GO:0005576//extracellular region;GO:0005615//extracellular space;GO:0062023//collagen-containing extracellular matrix;	GO:0005102//signaling receptor binding;GO:0030297//transmembrane receptor protein tyrosine kinase activator activity;GO:0030971//receptor tyrosine kinase binding;	ko04151(PI3K-Akt signaling pathway);ko04066(HIF-1 signaling pathway);ko04015(Rap1 signaling pathway);ko04014(Ras signaling pathway);ko04010(MAPK signaling pathway)
C14orf132	ENSG00000227051	978.43	1348.58	608.284	0.451056	-1.14862	0.0325333	1	14	96039362	96093971	+	7819	GO:0016020;GO:0016021	-	-	-	-	chromosome 14 open reading frame 132 [Source:HGNC Symbol;Acc:HGNC:20346]	56967	Q9NPU4	-	GO:0016020//membrane;GO:0016021//integral component of membrane;	-	-
ANKRD1	ENSG00000148677	252.723	391.926	113.519	0.289644	-1.78765	0.0327523	1	10	90912096	90921087	-	1790	GO:0001650;GO:0002039;GO:0003677;GO:0003713;GO:0003714;GO:0005515;GO:0005634;GO:0005654;GO:0005667;GO:0005737;GO:0005829;GO:0006357;GO:0030016;GO:0031432;GO:0031674;GO:0032991;GO:0035914;GO:0035994;GO:0042826;GO:0043065;GO:0043517;GO:0045214;GO:0045892;GO:0045893;GO:0050714;GO:0055008;GO:0061629;GO:0070412;GO:0070528;GO:0071222;GO:0071260;GO:0071347;GO:0071356;GO:0071466;GO:0071560;GO:2000279	K21433	-	S;K;I	KOG0504;359QB;393VD;3BKYD;3CW15;3J4Z0;486GQ;492V8;4MD2C;4MXX3	ankyrin repeat domain 1 [Source:HGNC Symbol;Acc:HGNC:15819]	27063	Q15327;A0A384NYH5	GO:0006357//regulation of transcription by RNA polymerase II;GO:0035914//skeletal muscle cell differentiation;GO:0035994//response to muscle stretch;GO:0043065//positive regulation of apoptotic process;GO:0043517//positive regulation of DNA damage response, signal transduction by p53 class mediator;GO:0045214//sarcomere organization;GO:0045892//negative regulation of transcription, DNA-templated;…	GO:0001650//fibrillar center;GO:0005634//nucleus;GO:0005654//nucleoplasm;GO:0005667//transcription regulator complex;GO:0005737//cytoplasm;GO:0005829//cytosol;GO:0030016//myofibril;GO:0031674//I band;GO:0032991//protein-containing complex;	GO:0002039//p53 binding;GO:0003677//DNA binding;GO:0003713//transcription coactivator activity;GO:0003714//transcription corepressor activity;GO:0005515//protein binding;GO:0031432//titin binding;GO:0042826//histone deacetylase binding;GO:0061629//RNA polymerase II-specific DNA-binding transcription factor binding;GO:0070412//R-SMAD binding;	-
ETV5	ENSG00000244405	788.355	1079.78	496.927	0.46021	-1.11963	0.033287	1	3	186046314	186110318	-	5773	GO:0000122;GO:0000785;GO:0000976;GO:0000977;GO:0000981;GO:0001228;GO:0003677;GO:0003700;GO:0005515;GO:0005634;GO:0005654;GO:0006355;GO:0006357;GO:0030154;GO:0034599;GO:0043565;GO:0045944;GO:1990837	K15593	-	K	KOG3806;359FT;39S15;3BF6S;3E4B1;3JBU7;48R0E;4982F;4MIGG;4N19M	ETS variant transcription factor 5 [Source:HGNC Symbol;Acc:HGNC:3494]	2119	P41161	GO:0000122//negative regulation of transcription by RNA polymerase II;GO:0006355//regulation of transcription, DNA-templated;GO:0006357//regulation of transcription by RNA polymerase II;GO:0030154//cell differentiation;GO:0034599//cellular response to oxidative stress;GO:0045944//positive regulation of transcription by RNA polymerase II;	GO:0000785//chromatin;GO:0005634//nucleus;GO:0005654//nucleoplasm;	GO:0000976//transcription cis-regulatory region binding;GO:0000977//RNA polymerase II transcription regulatory region sequence-specific DNA binding;GO:0000981//DNA-binding transcription factor activity, RNA polymerase II-specific;GO:0001228//DNA-binding transcription activator activity, RNA polymerase II-specific;GO:0003677//DNA binding;GO:0003700//DNA-binding transcription factor activity;GO:000…	ko05215(Prostate cancer);ko05202(Transcriptional misregulation in cancer)
PTPN21	ENSG00000070778	818.869	1122.18	515.553	0.45942	-1.12212	0.0332976	1	14	88465778	88555007	-	7670	GO:0004721;GO:0004725;GO:0005515;GO:0005737;GO:0005856;GO:0006470;GO:0016311;GO:0016787;GO:0016791	K18025	EC:3.1.3.48	T	KOG0792;35I0C;38DER;3BBEY;3CV2R;3JFVH;480G4;4945U;4M83Z;4N6BX	protein tyrosine phosphatase non-receptor type 21 [Source:HGNC Symbol;Acc:HGNC:9651]	11099	Q16825	GO:0006470//protein dephosphorylation;GO:0016311//dephosphorylation;	GO:0005737//cytoplasm;GO:0005856//cytoskeleton;	GO:0004721//phosphoprotein phosphatase activity;GO:0004725//protein tyrosine phosphatase activity;GO:0005515//protein binding;GO:0016787//hydrolase activity;GO:0016791//phosphatase activity;	-
PCDHGA9	ENSG00000261934	29.3957	43.0486	15.7427	0.365696	-1.45128	0.0333663	1	5	141402778	141512975	+	4899	GO:0003723;GO:0005509;GO:0005515;GO:0005886;GO:0005887;GO:0007155;GO:0007156;GO:0007399;GO:0016020;GO:0016021	K16495	-	S	KOG3594;35EQZ;38GJN;3BCWC;3CVTX;3J69G;48208;48VXJ	protocadherin gamma subfamily A, 9 [Source:HGNC Symbol;Acc:HGNC:8707]	56107	Q9Y5G4	GO:0007155//cell adhesion;GO:0007156//homophilic cell adhesion via plasma membrane adhesion molecules;GO:0007399//nervous system development;	GO:0005886//plasma membrane;GO:0005887//integral component of plasma membrane;GO:0016020//membrane;GO:0016021//integral component of membrane;	GO:0003723//RNA binding;GO:0005509//calcium ion binding;GO:0005515//protein binding;	-
NTRK2	ENSG00000148053	201.264	311.092	91.4356	0.293918	-1.76651	0.0334616	1	9	84668375	85095751	+	33162	GO:0000166;GO:0001570;GO:0001764;GO:0001934;GO:0002020;GO:0004672;GO:0004713;GO:0004714;GO:0005030;GO:0005515;GO:0005524;GO:0005737;GO:0005768;GO:0005769;GO:0005829;GO:0005886;GO:0005887;GO:0006468;GO:0007169;GO:0007399;GO:0007612;GO:0007623;GO:0007631;GO:0008284;GO:0010008;GO:0010628;GO:0010976;GO:0014047;GO:0014068;GO:0014069;GO:0016020;GO:0016021;GO:0016301;GO:0016310;GO:0016740;GO:0018105;GO:…	K04360	EC:2.7.10.1	T;K;L	KOG1026;35MEE;38CP6;3BC7R;3CW3Z;3J4GI;47ZI1;491IF;4MIIE;4MSIV	neurotrophic receptor tyrosine kinase 2 [Source:HGNC Symbol;Acc:HGNC:8032]	4915	Q16620;Q5VWE5;Q548C2	GO:0001570//vasculogenesis;GO:0001764//neuron migration;GO:0001934//positive regulation of protein phosphorylation;GO:0006468//protein phosphorylation;GO:0007169//transmembrane receptor protein tyrosine kinase signaling pathway;GO:0007399//nervous system development;GO:0007612//learning;GO:0007623//circadian rhythm;GO:0007631//feeding behavior;GO:0008284//positive regulation of cell population pr…	GO:0005737//cytoplasm;GO:0005768//endosome;GO:0005769//early endosome;GO:0005829//cytosol;GO:0005886//plasma membrane;GO:0005887//integral component of plasma membrane;GO:0010008//endosome membrane;GO:0014069//postsynaptic density;GO:0016020//membrane;GO:0016021//integral component of membrane;GO:0030424//axon;GO:0030425//dendrite;GO:0031901//early endosome membrane;GO:0042995//cell projection;GO…	GO:0000166//nucleotide binding;GO:0002020//protease binding;GO:0004672//protein kinase activity;GO:0004713//protein tyrosine kinase activity;GO:0004714//transmembrane receptor protein tyrosine kinase activity;GO:0005030//neurotrophin receptor activity;GO:0005515//protein binding;GO:0005524//ATP binding;GO:0016301//kinase activity;GO:0016740//transferase activity;GO:0042803//protein homodimerizati…	ko05034(Alcoholism);ko04722(Neurotrophin signaling pathway);ko04151(PI3K-Akt signaling pathway);ko04020(Calcium signaling pathway);ko04014(Ras signaling pathway);ko04010(MAPK signaling pathway)
ADGRG6	ENSG00000112414	716.208	976.958	455.457	0.4662	-1.10098	0.0343561	1	6	142301854	142446266	+	8473	GO:0004175;GO:0004888;GO:0004930;GO:0005518;GO:0005737;GO:0005789;GO:0005886;GO:0005887;GO:0007165;GO:0007166;GO:0007186;GO:0007189;GO:0007399;GO:0009986;GO:0014037;GO:0016020;GO:0016021;GO:0019933;GO:0022011;GO:0042552;GO:0043236;GO:0050840;GO:0060347	K08463	-	S;T	KOG4193;35A5G;38BU2;3BJP4;3CUR3;3J2TV;48A44;493UI;4MIFX;4MYWZ	adhesion G protein-coupled receptor G6 [Source:HGNC Symbol;Acc:HGNC:13841]	57211	Q86SQ4	GO:0007165//signal transduction;GO:0007166//cell surface receptor signaling pathway;GO:0007186//G protein-coupled receptor signaling pathway;GO:0007189//adenylate cyclase-activating G protein-coupled receptor signaling pathway;GO:0007399//nervous system development;GO:0014037//Schwann cell differentiation;GO:0019933//cAMP-mediated signaling;GO:0022011//myelination in peripheral nervous system;GO:…	GO:0005737//cytoplasm;GO:0005789//endoplasmic reticulum membrane;GO:0005886//plasma membrane;GO:0005887//integral component of plasma membrane;GO:0009986//cell surface;GO:0016020//membrane;GO:0016021//integral component of membrane;	GO:0004175//endopeptidase activity;GO:0004888//transmembrane signaling receptor activity;GO:0004930//G protein-coupled receptor activity;GO:0005518//collagen binding;GO:0043236//laminin binding;GO:0050840//extracellular matrix binding;	-
JAM2	ENSG00000154721	684.977	944.737	425.216	0.450089	-1.15172	0.0346321	1	21	25639258	25717562	+	5947	GO:0005178;GO:0005515;GO:0005886;GO:0005887;GO:0005923;GO:0007159;GO:0007286;GO:0007520;GO:0009986;GO:0016020;GO:0016021;GO:0031642;GO:0035633;GO:0036477;GO:0044291;GO:0045123;GO:0050901;GO:0070160;GO:0070161;GO:0071593;GO:0097241;GO:0098609;GO:0098636;GO:2000403	K06735	-	S;T	2QZ6E;35GK9;39Z96;3BM7E;3CUMI;3JAEB;488I2;4954I;4MGVH;4MXBR	junctional adhesion molecule 2 [Source:HGNC Symbol;Acc:HGNC:14686]	58494	P57087	GO:0007159//leukocyte cell-cell adhesion;GO:0007286//spermatid development;GO:0007520//myoblast fusion;GO:0031642//negative regulation of myelination;GO:0035633//maintenance of blood-brain barrier;GO:0045123//cellular extravasation;GO:0050901//leukocyte tethering or rolling;GO:0071593//lymphocyte aggregation;GO:0097241//hematopoietic stem cell migration to bone marrow;GO:0098609//cell-cell adhesi…	GO:0005886//plasma membrane;GO:0005887//integral component of plasma membrane;GO:0005923//bicellular tight junction;GO:0009986//cell surface;GO:0016020//membrane;GO:0016021//integral component of membrane;GO:0036477//somatodendritic compartment;GO:0044291//cell-cell contact zone;GO:0070160//tight junction;GO:0070161//anchoring junction;GO:0098636//protein complex involved in cell adhesion;	GO:0005178//integrin binding;GO:0005515//protein binding;	ko05120(Epithelial cell signaling in Helicobacter pylori infection);ko04670(Leukocyte transendothelial migration);ko04530(Tight junction);ko04514(Cell adhesion molecules)
PCDHGB5	ENSG00000276547	42.1789	60.9617	23.396	0.383783	-1.38164	0.0351831	1	5	141397947	141512975	+	4887	GO:0003674;GO:0005509;GO:0005886;GO:0005887;GO:0007155;GO:0007156;GO:0007399;GO:0008150;GO:0016020;GO:0016021;GO:0070062	K16496	-	S	KOG3594;35C82;38GJN;3BCWC;3CVTX;3JB8J;48208;48VXJ	protocadherin gamma subfamily B, 5 [Source:HGNC Symbol;Acc:HGNC:8712]	56101	Q9Y5G0	GO:0007155//cell adhesion;GO:0007156//homophilic cell adhesion via plasma membrane adhesion molecules;GO:0007399//nervous system development;GO:0008150//biological_process;	GO:0005886//plasma membrane;GO:0005887//integral component of plasma membrane;GO:0016020//membrane;GO:0016021//integral component of membrane;GO:0070062//extracellular exosome;	GO:0003674//molecular_function;GO:0005509//calcium ion binding;	-
GPR17	ENSG00000144230	59.1461	88.4725	29.8196	0.33705	-1.56897	0.0353009	1	2	127645864	127652639	+	2671	GO:0002862;GO:0004930;GO:0004950;GO:0005886;GO:0005887;GO:0007165;GO:0007186;GO:0016020;GO:0016021;GO:0033612;GO:0035025;GO:0048709;GO:0051482;GO:0070098	K08404	-	S;T	2QW6S;35HH6;38HSK;3BFDV;3CY0X;3JCRQ;487FK;491XS;4M5RD;4MXHN	G protein-coupled receptor 17 [Source:HGNC Symbol;Acc:HGNC:4471]	2840	Q13304	GO:0002862//negative regulation of inflammatory response to antigenic stimulus;GO:0007165//signal transduction;GO:0007186//G protein-coupled receptor signaling pathway;GO:0035025//positive regulation of Rho protein signal transduction;GO:0048709//oligodendrocyte differentiation;GO:0051482//positive regulation of cytosolic calcium ion concentration involved in phospholipase C-activating G protein-…	GO:0005886//plasma membrane;GO:0005887//integral component of plasma membrane;GO:0016020//membrane;GO:0016021//integral component of membrane;	GO:0004930//G protein-coupled receptor activity;GO:0004950//chemokine receptor activity;GO:0033612//receptor serine/threonine kinase binding;	-
KANK3	ENSG00000186994	146.276	202.881	89.672	0.441993	-1.1779	0.0353573	1	19	8322584	8343262	-	3214	GO:0005515;GO:0005737;GO:0005856;GO:0030837	K22808	-	S;T	KOG0514;35E72;38C0S;3BD39;3D11W;3JFFC;483XB;491T4;4MAWX;4N344	KN motif and ankyrin repeat domains 3 [Source:HGNC Symbol;Acc:HGNC:24796]	256949	Q6NY19	GO:0030837//negative regulation of actin filament polymerization;	GO:0005737//cytoplasm;GO:0005856//cytoskeleton;	GO:0005515//protein binding;	-
KDR	ENSG00000128052	1156.66	1600.37	712.954	0.445494	-1.16652	0.0364079	1	4	55078481	55125595	-	6341	GO:0000166;GO:0001525;GO:0001541;GO:0001569;GO:0001570;GO:0001934;GO:0001938;GO:0001945;GO:0002042;GO:0002053;GO:0002070;GO:0002244;GO:0003157;GO:0003158;GO:0004672;GO:0004713;GO:0004714;GO:0005021;GO:0005178;GO:0005515;GO:0005524;GO:0005576;GO:0005634;GO:0005737;GO:0005768;GO:0005769;GO:0005783;GO:0005794;GO:0005886;GO:0005887;GO:0006468;GO:0007169;GO:0008284;GO:0008360;GO:0009897;GO:0009986;GO:…	K05098	EC:2.7.10.1	T	KOG0200;35M2V;38B6K;3BDE9;3CSY8;3J5S2;480Q5;4946Z;4MHJ4;4N5IB	kinase insert domain receptor [Source:HGNC Symbol;Acc:HGNC:6307]	3791	P35968	GO:0001525//angiogenesis;GO:0001541//ovarian follicle development;GO:0001569//branching involved in blood vessel morphogenesis;GO:0001570//vasculogenesis;GO:0001934//positive regulation of protein phosphorylation;GO:0001938//positive regulation of endothelial cell proliferation;GO:0001945//lymph vessel development;GO:0002042//cell migration involved in sprouting angiogenesis;GO:0002053//positive …	GO:0005576//extracellular region;GO:0005634//nucleus;GO:0005737//cytoplasm;GO:0005768//endosome;GO:0005769//early endosome;GO:0005783//endoplasmic reticulum;GO:0005794//Golgi apparatus;GO:0005886//plasma membrane;GO:0005887//integral component of plasma membrane;GO:0009897//external side of plasma membrane;GO:0009986//cell surface;GO:0016020//membrane;GO:0016021//integral component of membrane;GO…	GO:0000166//nucleotide binding;GO:0004672//protein kinase activity;GO:0004713//protein tyrosine kinase activity;GO:0004714//transmembrane receptor protein tyrosine kinase activity;GO:0005021//vascular endothelial growth factor-activated receptor activity;GO:0005178//integrin binding;GO:0005515//protein binding;GO:0005524//ATP binding;GO:0015026//coreceptor activity;GO:0016301//kinase activity;GO:…	ko05418(Fluid shear stress and atherosclerosis);ko05205(Proteoglycans in cancer);ko04510(Focal adhesion);ko04370(VEGF signaling pathway);ko04151(PI3K-Akt signaling pathway);ko04020(Calcium signaling pathway);ko04015(Rap1 signaling pathway);ko04014(Ras signaling pathway);ko04010(MAPK signaling pathway);ko01521(EGFR tyrosine kinase inhibitor resistance)
ITGA3	ENSG00000005884	2182.71	2993.91	1371.51	0.458102	-1.12626	0.0367023	1	17	50055968	50090481	+	9802	GO:0001764;GO:0001968;GO:0002020;GO:0005178;GO:0005515;GO:0005518;GO:0005886;GO:0005925;GO:0007155;GO:0007160;GO:0007229;GO:0007266;GO:0007507;GO:0007613;GO:0008305;GO:0009410;GO:0009897;GO:0009986;GO:0010628;GO:0010634;GO:0010811;GO:0010976;GO:0016020;GO:0016021;GO:0016323;GO:0017015;GO:0019904;GO:0030111;GO:0030324;GO:0030426;GO:0030510;GO:0031345;GO:0031527;GO:0033627;GO:0034667;GO:0034698;GO:…	K06482	-	M;W	KOG3637;359MF;38CFX;3B96W;3CVH7;3JCGB;48089;48YCR;4M8NZ;4N3VJ	integrin subunit alpha 3 [Source:HGNC Symbol;Acc:HGNC:6139]	3675	P26006;A0A140VJM0	GO:0001764//neuron migration;GO:0007155//cell adhesion;GO:0007160//cell-matrix adhesion;GO:0007229//integrin-mediated signaling pathway;GO:0007266//Rho protein signal transduction;GO:0007507//heart development;GO:0007613//memory;GO:0009410//response to xenobiotic stimulus;GO:0010628//positive regulation of gene expression;GO:0010634//positive regulation of epithelial cell migration;GO:0010811//po…	GO:0005886//plasma membrane;GO:0005925//focal adhesion;GO:0008305//integrin complex;GO:0009897//external side of plasma membrane;GO:0009986//cell surface;GO:0016020//membrane;GO:0016021//integral component of membrane;GO:0016323//basolateral plasma membrane;GO:0030426//growth cone;GO:0031527//filopodium membrane;GO:0034667//integrin alpha3-beta1 complex;GO:0042995//cell projection;GO:0043235//rec…	GO:0001968//fibronectin binding;GO:0002020//protease binding;GO:0005178//integrin binding;GO:0005515//protein binding;GO:0005518//collagen binding;GO:0019904//protein domain specific binding;GO:0043236//laminin binding;GO:0044877//protein-containing complex binding;GO:0046872//metal ion binding;GO:0046982//protein heterodimerization activity;	ko05414(Dilated cardiomyopathy);ko05412(Arrhythmogenic right ventricular cardiomyopathy);ko05410(Hypertrophic cardiomyopathy);ko05222(Small cell lung cancer);ko05200(Pathways in cancer);ko05165(Human papillomavirus infection);ko04810(Regulation of actin cytoskeleton);ko04640(Hematopoietic cell lineage);ko04512(ECM-receptor interaction);ko04510(Focal adhesion);ko04151(PI3K-Akt signaling pathway)
CGNL1	ENSG00000128849	1135.66	1567.7	703.633	0.448832	-1.15575	0.0369009	1	15	57375967	57550717	+	8653	GO:0005515;GO:0005923;GO:0007015;GO:0016459;GO:0032991;GO:0051058;GO:0051497;GO:0070161;GO:0150105	K21110	-	S;Z	2QSXG;359C5;38W11;3B9SQ;3CW1M;3J8A4;481AS;495GT;4M9N5;4N0B7	cingulin like 1 [Source:HGNC Symbol;Acc:HGNC:25931]	84952	Q0VF96	GO:0007015//actin filament organization;GO:0051058//negative regulation of small GTPase mediated signal transduction;GO:0051497//negative regulation of stress fiber assembly;GO:0150105//protein localization to cell-cell junction;	GO:0005923//bicellular tight junction;GO:0016459//myosin complex;GO:0032991//protein-containing complex;GO:0070161//anchoring junction;	GO:0005515//protein binding;	ko04530(Tight junction)
SLCO1A2	ENSG00000084453	92.1409	156.662	27.6199	0.176303	-2.50387	0.037372	1	12	21264600	21419594	-	11524	GO:0005515;GO:0005886;GO:0005887;GO:0006811;GO:0008514;GO:0015125;GO:0015347;GO:0015711;GO:0015721;GO:0016020;GO:0016021;GO:0022857;GO:0043252;GO:0055085	K03460	-	Q;P	KOG3626;35HGS;38FGX;3BKHD;3D0X4;3JB31;47ZM1;492QS;4M6XU;4MYTF	solute carrier organic anion transporter family member 1A2 [Source:HGNC Symbol;Acc:HGNC:10956]	6579	P46721;A0A024RAT5	GO:0006811//ion transport;GO:0015711//organic anion transport;GO:0015721//bile acid and bile salt transport;GO:0043252//sodium-independent organic anion transport;GO:0055085//transmembrane transport;	GO:0005886//plasma membrane;GO:0005887//integral component of plasma membrane;GO:0016020//membrane;GO:0016021//integral component of membrane;	GO:0005515//protein binding;GO:0008514//organic anion transmembrane transporter activity;GO:0015125//bile acid transmembrane transporter activity;GO:0015347//sodium-independent organic anion transmembrane transporter activity;GO:0022857//transmembrane transporter activity;	ko04976(Bile secretion)
C13orf46	ENSG00000283199	46.2394	66.2394	26.2395	0.396132	-1.33595	0.0376186	1	13	113953705	113974076	-	3833	-	-	-	-	-	chromosome 13 open reading frame 46 [Source:HGNC Symbol;Acc:HGNC:53786]	100507747	-	-	-	-	-
DES	ENSG00000175084	390.342	534.688	245.996	0.460075	-1.12006	0.0377695	1	2	219418377	219426735	+	2489	GO:0005200;GO:0005515;GO:0005634;GO:0005737;GO:0005829;GO:0005856;GO:0005882;GO:0005886;GO:0005911;GO:0005916;GO:0006936;GO:0007010;GO:0008016;GO:0008092;GO:0014704;GO:0016020;GO:0030018;GO:0031594;GO:0042383;GO:0042802;GO:0043292;GO:0045109;GO:0045111;GO:0060538;GO:0070062;GO:0097512	K07610	-	S;Z	KOG0977;35J8U;39RT4;3BFG1;3D1BS;3J2V4;47YVK;496ZF;4M80H;4N5KV	desmin [Source:HGNC Symbol;Acc:HGNC:2770]	1674	P17661;Q53SB5	GO:0006936//muscle contraction;GO:0007010//cytoskeleton organization;GO:0008016//regulation of heart contraction;GO:0045109//intermediate filament organization;GO:0060538//skeletal muscle organ development;	GO:0005634//nucleus;GO:0005737//cytoplasm;GO:0005829//cytosol;GO:0005856//cytoskeleton;GO:0005882//intermediate filament;GO:0005886//plasma membrane;GO:0005911//cell-cell junction;GO:0005916//fascia adherens;GO:0014704//intercalated disc;GO:0016020//membrane;GO:0030018//Z disc;GO:0031594//neuromuscular junction;GO:0042383//sarcolemma;GO:0043292//contractile fiber;GO:0045111//intermediate filament…	GO:0005200//structural constituent of cytoskeleton;GO:0005515//protein binding;GO:0008092//cytoskeletal protein binding;GO:0042802//identical protein binding;	ko05414(Dilated cardiomyopathy);ko05412(Arrhythmogenic right ventricular cardiomyopathy);ko05410(Hypertrophic cardiomyopathy)
HEG1	ENSG00000173706	3198.91	4322.7	2075.12	0.480051	-1.05874	0.0378467	1	3	124965710	125055997	-	9956	GO:0001570;GO:0001701;GO:0001885;GO:0001886;GO:0001944;GO:0001945;GO:0003017;GO:0003209;GO:0003222;GO:0003281;GO:0005509;GO:0005515;GO:0005576;GO:0005886;GO:0005911;GO:0007043;GO:0007507;GO:0009791;GO:0009897;GO:0009986;GO:0016020;GO:0016021;GO:0030324;GO:0035024;GO:0035264;GO:0045216;GO:0048845;GO:0050878;GO:0055017;GO:0060039;GO:0070161;GO:0090271;GO:1902414;GO:1905709;GO:2000299	K24472	-	S;T	2QPW9;35BP9;39UQ3;3BCPF;3D0X2;3J2Q4;4886H;49668;4M67P;4MV8C	heart development protein with EGF like domains 1 [Source:HGNC Symbol;Acc:HGNC:29227]	57493	Q9ULI3	GO:0001570//vasculogenesis;GO:0001701//in utero embryonic development;GO:0001885//endothelial cell development;GO:0001886//endothelial cell morphogenesis;GO:0001944//vasculature development;GO:0001945//lymph vessel development;GO:0003017//lymph circulation;GO:0003209//cardiac atrium morphogenesis;GO:0003222//ventricular trabecula myocardium morphogenesis;GO:0003281//ventricular septum development…	GO:0005576//extracellular region;GO:0005886//plasma membrane;GO:0005911//cell-cell junction;GO:0009897//external side of plasma membrane;GO:0009986//cell surface;GO:0016020//membrane;GO:0016021//integral component of membrane;GO:0070161//anchoring junction;	GO:0005509//calcium ion binding;GO:0005515//protein binding;	-
CALCRL	ENSG00000064989	3096.81	4844.12	1349.5	0.278584	-1.84382	0.0388163	1	2	187341964	187448460	-	7309	GO:0001525;GO:0001605;GO:0001635;GO:0004888;GO:0004930;GO:0004948;GO:0005515;GO:0005737;GO:0005764;GO:0005768;GO:0005783;GO:0005886;GO:0005887;GO:0006816;GO:0007165;GO:0007166;GO:0007186;GO:0007187;GO:0007188;GO:0007189;GO:0007507;GO:0008283;GO:0008284;GO:0008528;GO:0015031;GO:0016020;GO:0016021;GO:0031623;GO:0045986;GO:0048659;GO:0050728;GO:0071329;GO:1903143;GO:1904707;GO:1990406;GO:1990408;GO:…	K04577	-	M;T	KOG4564;35DQ1;38EUZ;3BIY2;3CX86;3J2HB;4839B;495G0;4MD2U;4N4RX	calcitonin receptor like receptor [Source:HGNC Symbol;Acc:HGNC:16709]	10203	Q16602	GO:0001525//angiogenesis;GO:0006816//calcium ion transport;GO:0007165//signal transduction;GO:0007166//cell surface receptor signaling pathway;GO:0007186//G protein-coupled receptor signaling pathway;GO:0007187//G protein-coupled receptor signaling pathway, coupled to cyclic nucleotide second messenger;GO:0007188//adenylate cyclase-modulating G protein-coupled receptor signaling pathway;GO:000718…	GO:0005737//cytoplasm;GO:0005764//lysosome;GO:0005768//endosome;GO:0005783//endoplasmic reticulum;GO:0005886//plasma membrane;GO:0005887//integral component of plasma membrane;GO:0016020//membrane;GO:0016021//integral component of membrane;GO:1903143//adrenomedullin receptor complex;GO:1990406//CGRP receptor complex;	GO:0001605//adrenomedullin receptor activity;GO:0001635//calcitonin gene-related peptide receptor activity;GO:0004888//transmembrane signaling receptor activity;GO:0004930//G protein-coupled receptor activity;GO:0004948//calcitonin receptor activity;GO:0005515//protein binding;GO:0008528//G protein-coupled peptide receptor activity;GO:1990409//adrenomedullin binding;	ko04270(Vascular smooth muscle contraction);ko04080(Neuroactive ligand-receptor interaction)
TACR3	ENSG00000169836	1.40537	2.81075	0	0	-Inf	0.0388332	1	4	103586031	103719985	-	5359	GO:0004930;GO:0004995;GO:0005515;GO:0005634;GO:0005737;GO:0005886;GO:0005887;GO:0007165;GO:0007186;GO:0007217;GO:0007568;GO:0010460;GO:0016020;GO:0016021;GO:0032355;GO:0032590;GO:0032809;GO:0042053;GO:0042220;GO:0042538;GO:0043278;GO:0045777;GO:0060259;GO:0070474;GO:0097225;GO:1902093	K04224	-	S;T	KOG4219;35GAQ;38C5T;3BE9X;3D079;3J87U;487UV;497Q1;4M6BD;4MTY9	tachykinin receptor 3 [Source:HGNC Symbol;Acc:HGNC:11528]	6870	P29371	GO:0007165//signal transduction;GO:0007186//G protein-coupled receptor signaling pathway;GO:0007217//tachykinin receptor signaling pathway;GO:0007568//aging;GO:0010460//positive regulation of heart rate;GO:0032355//response to estradiol;GO:0042053//regulation of dopamine metabolic process;GO:0042220//response to cocaine;GO:0042538//hyperosmotic salinity response;GO:0043278//response to morphine;G…	GO:0005634//nucleus;GO:0005737//cytoplasm;GO:0005886//plasma membrane;GO:0005887//integral component of plasma membrane;GO:0016020//membrane;GO:0016021//integral component of membrane;GO:0032590//dendrite membrane;GO:0032809//neuronal cell body membrane;GO:0097225//sperm midpiece;	GO:0004930//G protein-coupled receptor activity;GO:0004995//tachykinin receptor activity;GO:0005515//protein binding;	ko04080(Neuroactive ligand-receptor interaction);ko04020(Calcium signaling pathway)
TMEM213	ENSG00000214128	55.1174	85.3978	24.8369	0.290837	-1.78172	0.0391015	1	7	138797952	138838101	+	4813	GO:0016020;GO:0016021	-	-	S	2SA74;35QGU;3A7VT;3BT8D;3D87R;3JHG8;48F6I;49C3I;4MJUB;4N6W6	transmembrane protein 213 [Source:HGNC Symbol;Acc:HGNC:27220]	155006	A2RRL7	-	GO:0016020//membrane;GO:0016021//integral component of membrane;	-	-
CYP51A1	ENSG00000001630	11.5985	18.0582	5.1388	0.284569	-1.81315	0.0395752	1	7	92084987	92134803	-	4171	GO:0004497;GO:0005506;GO:0005783;GO:0005789;GO:0006629;GO:0006694;GO:0006695;GO:0008202;GO:0008203;GO:0008398;GO:0016020;GO:0016021;GO:0016125;GO:0016126;GO:0016491;GO:0016705;GO:0020037;GO:0042177;GO:0043231;GO:0046872;GO:0050709;GO:1900222	K05917	-	Q;C	KOG0684;35GY4;38DPK;3BFP9;3CWR4;3JBEH;4864T;48ZD8;4MHV2;4N21F	cytochrome P450 family 51 subfamily A member 1 [Source:HGNC Symbol;Acc:HGNC:2649]	1595	Q16850	GO:0006629//lipid metabolic process;GO:0006694//steroid biosynthetic process;GO:0006695//cholesterol biosynthetic process;GO:0008202//steroid metabolic process;GO:0008203//cholesterol metabolic process;GO:0016125//sterol metabolic process;GO:0016126//sterol biosynthetic process;GO:0042177//negative regulation of protein catabolic process;GO:0050709//negative regulation of protein secretion;GO:190…	GO:0005783//endoplasmic reticulum;GO:0005789//endoplasmic reticulum membrane;GO:0016020//membrane;GO:0016021//integral component of membrane;GO:0043231//intracellular membrane-bounded organelle;	GO:0004497//monooxygenase activity;GO:0005506//iron ion binding;GO:0008398//sterol 14-demethylase activity;GO:0016491//oxidoreductase activity;GO:0016705//oxidoreductase activity, acting on paired donors, with incorporation or reduction of molecular oxygen;GO:0020037//heme binding;GO:0046872//metal ion binding;	ko00100(Steroid biosynthesis)
FN1	ENSG00000115414	48958.8	67417.9	30499.7	0.452398	-1.14433	0.0396115	1	2	215360440	215436073	-	17216	GO:0001525;GO:0001932;GO:0002020;GO:0005102;GO:0005178;GO:0005201;GO:0005515;GO:0005518;GO:0005576;GO:0005577;GO:0005604;GO:0005615;GO:0005788;GO:0005793;GO:0005886;GO:0006953;GO:0007044;GO:0007155;GO:0007160;GO:0007161;GO:0007229;GO:0007399;GO:0007507;GO:0008022;GO:0008201;GO:0008284;GO:0008360;GO:0009611;GO:0010628;GO:0010952;GO:0014068;GO:0016324;GO:0016504;GO:0018149;GO:0019899;GO:0031012;GO:…	K05717	-	S;T;W	2QPTS;35MPP;38QCR;3BEEU;3CW1X;3J5YD;482GD;4916Z;4MBHX;4MVRH	fibronectin 1 [Source:HGNC Symbol;Acc:HGNC:3778]	2335	P02751;Q6MZM7;Q9UQS6	GO:0001525//angiogenesis;GO:0001932//regulation of protein phosphorylation;GO:0006953//acute-phase response;GO:0007044//cell-substrate junction assembly;GO:0007155//cell adhesion;GO:0007160//cell-matrix adhesion;GO:0007161//calcium-independent cell-matrix adhesion;GO:0007229//integrin-mediated signaling pathway;GO:0007399//nervous system development;GO:0007507//heart development;GO:0008284//posit…	GO:0005576//extracellular region;GO:0005577//fibrinogen complex;GO:0005604//basement membrane;GO:0005615//extracellular space;GO:0005788//endoplasmic reticulum lumen;GO:0005793//endoplasmic reticulum-Golgi intermediate compartment;GO:0005886//plasma membrane;GO:0016324//apical plasma membrane;GO:0031012//extracellular matrix;GO:0031093//platelet alpha granule lumen;GO:0062023//collagen-containing…	GO:0002020//protease binding;GO:0005102//signaling receptor binding;GO:0005178//integrin binding;GO:0005201//extracellular matrix structural constituent;GO:0005515//protein binding;GO:0005518//collagen binding;GO:0008022//protein C-terminus binding;GO:0008201//heparin binding;GO:0016504//peptidase activator activity;GO:0019899//enzyme binding;GO:0042802//identical protein binding;GO:0043394//prot…	ko05222(Small cell lung cancer);ko05205(Proteoglycans in cancer);ko05200(Pathways in cancer);ko05165(Human papillomavirus infection);ko05146(Amoebiasis);ko05135(Yersinia infection);ko05100(Bacterial invasion of epithelial cells);ko04933(AGE-RAGE signaling pathway in diabetic complications);ko04810(Regulation of actin cytoskeleton);ko04512(ECM-receptor interaction);ko04510(Focal adhesion);ko04151(…
RADIL	ENSG00000157927	45.0453	64.6447	25.446	0.393629	-1.34509	0.0399065	1	7	4797055	4883716	-	6513	GO:0001755;GO:0005515;GO:0005874;GO:0007155;GO:0007165;GO:0030154;GO:0032991;GO:0034446;GO:0048856;GO:0051020	-	-	Z;T	KOG0160;35A90;39V06;3BDTP;3CTWM;3J2VY;4822S;493S8;4M64V;4N0XI	Rap associating with DIL domain [Source:HGNC Symbol;Acc:HGNC:22226]	55698	Q96JH8	GO:0001755//neural crest cell migration;GO:0007155//cell adhesion;GO:0007165//signal transduction;GO:0030154//cell differentiation;GO:0034446//substrate adhesion-dependent cell spreading;GO:0048856//anatomical structure development;	GO:0005874//microtubule;GO:0032991//protein-containing complex;	GO:0005515//protein binding;GO:0051020//GTPase binding;	-
FGD5	ENSG00000154783	863.026	1177.83	548.226	0.465456	-1.10328	0.0400614	1	3	14810853	14934571	+	8099	GO:0001726;GO:0005085;GO:0005515;GO:0005737;GO:0005768;GO:0005769;GO:0005783;GO:0005794;GO:0005829;GO:0005856;GO:0005886;GO:0007010;GO:0008360;GO:0016020;GO:0030027;GO:0030036;GO:0031267;GO:0032587;GO:0042995;GO:0043087;GO:0046847;GO:0046872;GO:0050790;GO:0051056	K05724	-	S;T	KOG1729;KOG3531;35A22;39MPV;3CPA4;3CS9X;3J4HF;4872U;48YK2;4M6QA;4N654	FYVE, RhoGEF and PH domain containing 5 [Source:HGNC Symbol;Acc:HGNC:19117]	152273	Q6ZNL6;A0A2X0SFF2	GO:0007010//cytoskeleton organization;GO:0008360//regulation of cell shape;GO:0030036//actin cytoskeleton organization;GO:0043087//regulation of GTPase activity;GO:0046847//filopodium assembly;GO:0050790//regulation of catalytic activity;GO:0051056//regulation of small GTPase mediated signal transduction;	GO:0001726//ruffle;GO:0005737//cytoplasm;GO:0005768//endosome;GO:0005769//early endosome;GO:0005783//endoplasmic reticulum;GO:0005794//Golgi apparatus;GO:0005829//cytosol;GO:0005856//cytoskeleton;GO:0005886//plasma membrane;GO:0016020//membrane;GO:0030027//lamellipodium;GO:0032587//ruffle membrane;GO:0042995//cell projection;	GO:0005085//guanyl-nucleotide exchange factor activity;GO:0005515//protein binding;GO:0031267//small GTPase binding;GO:0046872//metal ion binding;	-
TSPAN13	ENSG00000106537	2886.26	3895.07	1877.46	0.482009	-1.05287	0.0409802	1	7	16753755	16784536	+	2004	GO:0005246;GO:0005886;GO:0005887;GO:0016020;GO:0016021;GO:1903169	K17356	-	S	KOG3882;35JP3;38GDG;3BEEZ;3CZUH;3JBXT;480IA;495B6;4MF42;4N0BH	tetraspanin 13 [Source:HGNC Symbol;Acc:HGNC:21643]	27075	O95857;Q6FGK0	GO:1903169//regulation of calcium ion transmembrane transport;	GO:0005886//plasma membrane;GO:0005887//integral component of plasma membrane;GO:0016020//membrane;GO:0016021//integral component of membrane;	GO:0005246//calcium channel regulator activity;	-
ENG	ENSG00000106991	1597.96	2169.54	1026.37	0.473084	-1.07983	0.0414496	1	9	127815013	127854658	-	3836	GO:0000122;GO:0001525;GO:0001569;GO:0001570;GO:0001666;GO:0001837;GO:0001934;GO:0001937;GO:0001947;GO:0003084;GO:0003148;GO:0003198;GO:0003203;GO:0003208;GO:0003209;GO:0003222;GO:0003273;GO:0004888;GO:0005024;GO:0005114;GO:0005515;GO:0005534;GO:0005539;GO:0005615;GO:0005886;GO:0005925;GO:0006355;GO:0007155;GO:0007179;GO:0007507;GO:0009410;GO:0009897;GO:0009986;GO:0010628;GO:0010629;GO:0010862;GO:…	K06526	-	S;T	2RZQ9;35MX5;38D7I;3BI4C;3D15X;3J7Q0;480TA;495ZQ;4MDJK;4N57J	endoglin [Source:HGNC Symbol;Acc:HGNC:3349]	2022	P17813;Q96CG0;A0A024R878	GO:0000122//negative regulation of transcription by RNA polymerase II;GO:0001525//angiogenesis;GO:0001569//branching involved in blood vessel morphogenesis;GO:0001570//vasculogenesis;GO:0001666//response to hypoxia;GO:0001837//epithelial to mesenchymal transition;GO:0001934//positive regulation of protein phosphorylation;GO:0001937//negative regulation of endothelial cell proliferation;GO:0001947…	GO:0005615//extracellular space;GO:0005886//plasma membrane;GO:0005925//focal adhesion;GO:0009897//external side of plasma membrane;GO:0009986//cell surface;GO:0016020//membrane;GO:0016021//integral component of membrane;GO:0016604//nuclear body;GO:0043235//receptor complex;GO:0072563//endothelial microparticle;	GO:0004888//transmembrane signaling receptor activity;GO:0005024//transforming growth factor beta-activated receptor activity;GO:0005114//type II transforming growth factor beta receptor binding;GO:0005515//protein binding;GO:0005534//galactose binding;GO:0005539//glycosaminoglycan binding;GO:0015026//coreceptor activity;GO:0034713//type I transforming growth factor beta receptor binding;GO:00361…	-
TCF21	ENSG00000118526	290.119	398.418	181.821	0.456357	-1.13176	0.0417156	1	6	133889113	133895553	+	3679	GO:0000122;GO:0000785;GO:0000977;GO:0000981;GO:0001227;GO:0001228;GO:0001657;GO:0001658;GO:0001763;GO:0001822;GO:0001944;GO:0003677;GO:0005515;GO:0005634;GO:0005667;GO:0006357;GO:0007530;GO:0007548;GO:0009887;GO:0014707;GO:0030855;GO:0032502;GO:0032835;GO:0042826;GO:0043425;GO:0045944;GO:0046983;GO:0048286;GO:0048536;GO:0048557;GO:0048608;GO:0048732;GO:0050681;GO:0060008;GO:0060021;GO:0060425;GO:…	-	-	O;K	KOG4029;35CE9;38BEK;3BT6T;3D0HY;3J968;482F8;491W7;4M907;4N24S	transcription factor 21 [Source:HGNC Symbol;Acc:HGNC:11632]	6943	O43680	GO:0000122//negative regulation of transcription by RNA polymerase II;GO:0001657//ureteric bud development;GO:0001658//branching involved in ureteric bud morphogenesis;GO:0001763//morphogenesis of a branching structure;GO:0001822//kidney development;GO:0001944//vasculature development;GO:0006357//regulation of transcription by RNA polymerase II;GO:0007530//sex determination;GO:0007548//sex differ…	GO:0000785//chromatin;GO:0005634//nucleus;GO:0005667//transcription regulator complex;	GO:0000977//RNA polymerase II transcription regulatory region sequence-specific DNA binding;GO:0000981//DNA-binding transcription factor activity, RNA polymerase II-specific;GO:0001227//DNA-binding transcription repressor activity, RNA polymerase II-specific;GO:0001228//DNA-binding transcription activator activity, RNA polymerase II-specific;GO:0003677//DNA binding;GO:0005515//protein binding;GO:…	-
FIBIN	ENSG00000176971	430.914	579.464	282.363	0.487283	-1.03717	0.0423271	1	11	26994112	26997087	+	2976	GO:0003674;GO:0005575;GO:0005576;GO:0005783;GO:0005794;GO:0008150;GO:0010042;GO:0042803;GO:0070528;GO:0071548	-	-	S;O	2QSW0;35D1U;38FUG;3BFDA;3CZAY;3J3JU;482YT;48YH2;4MDUZ;4MZZI	fin bud initiation factor homolog [Source:HGNC Symbol;Acc:HGNC:33747]	387758	Q8TAL6	GO:0008150//biological_process;GO:0010042//response to manganese ion;GO:0070528//protein kinase C signaling;GO:0071548//response to dexamethasone;	GO:0005575//cellular_component;GO:0005576//extracellular region;GO:0005783//endoplasmic reticulum;GO:0005794//Golgi apparatus;	GO:0003674//molecular_function;GO:0042803//protein homodimerization activity;	-
GGTLC1	ENSG00000149435	118.89	175.562	62.2179	0.354392	-1.49658	0.0423372	1	20	23985050	23988779	-	1279	GO:0003674;GO:0005575;GO:0006751;GO:0008150;GO:0036374;GO:1901750	-	-	E	KOG2410;35NMF;38EE0;3B9HX;3CZXS;3J7QP;484WE;495U5;4M8X3;4N01P	gamma-glutamyltransferase light chain 1 [Source:HGNC Symbol;Acc:HGNC:16437]	92086	Q9BX51	GO:0006751//glutathione catabolic process;GO:0008150//biological_process;GO:1901750//leukotriene D4 biosynthetic process;	GO:0005575//cellular_component;	GO:0003674//molecular_function;GO:0036374//glutathione hydrolase activity;	-
CDH5	ENSG00000179776	2725.23	3734.05	1716.4	0.459663	-1.12135	0.0423432	1	16	66366622	66404784	+	6080	GO:0000902;GO:0001932;GO:0001944;GO:0001955;GO:0005102;GO:0005509;GO:0005515;GO:0005654;GO:0005886;GO:0005911;GO:0005912;GO:0005923;GO:0006874;GO:0007043;GO:0007155;GO:0007156;GO:0007179;GO:0008013;GO:0008285;GO:0009897;GO:0009986;GO:0010628;GO:0016020;GO:0016021;GO:0016339;GO:0016342;GO:0019903;GO:0030054;GO:0030335;GO:0030513;GO:0031115;GO:0031334;GO:0031965;GO:0034332;GO:0035307;GO:0035633;GO:…	K06533	-	S	KOG3594;35KDV;392JD;3BBKE;3CVPM;3JEPW;47Z8W;48USP;4MA70;4N21D	cadherin 5 [Source:HGNC Symbol;Acc:HGNC:1764]	1003	P33151;Q59EA3	GO:0000902//cell morphogenesis;GO:0001932//regulation of protein phosphorylation;GO:0001944//vasculature development;GO:0001955//blood vessel maturation;GO:0006874//cellular calcium ion homeostasis;GO:0007043//cell-cell junction assembly;GO:0007155//cell adhesion;GO:0007156//homophilic cell adhesion via plasma membrane adhesion molecules;GO:0007179//transforming growth factor beta receptor signal…	GO:0005654//nucleoplasm;GO:0005886//plasma membrane;GO:0005911//cell-cell junction;GO:0005912//adherens junction;GO:0005923//bicellular tight junction;GO:0009897//external side of plasma membrane;GO:0009986//cell surface;GO:0016020//membrane;GO:0016021//integral component of membrane;GO:0016342//catenin complex;GO:0030054//cell junction;GO:0031965//nuclear membrane;GO:0070161//anchoring junction;…	GO:0005102//signaling receptor binding;GO:0005509//calcium ion binding;GO:0005515//protein binding;GO:0008013//beta-catenin binding;GO:0019903//protein phosphatase binding;GO:0043184//vascular endothelial growth factor receptor 2 binding;GO:0044325//transmembrane transporter binding;GO:0045296//cadherin binding;GO:0046872//metal ion binding;GO:0070051//fibrinogen binding;GO:0070700//BMP receptor …	ko05418(Fluid shear stress and atherosclerosis);ko04670(Leukocyte transendothelial migration);ko04514(Cell adhesion molecules)
PLLP	ENSG00000102934	384.169	527.461	240.877	0.456672	-1.13077	0.0427261	1	16	57248547	57284672	-	8705	GO:0005515;GO:0006811;GO:0009611;GO:0016020;GO:0016021;GO:0019911;GO:0042552;GO:0043218;GO:0045121;GO:0110165	-	-	S;V	KOG4788;359N5;38ET7;3BKHI;3CV07;3J2JW;489DX;48V21;4MJ9P;4MTHU	plasmolipin [Source:HGNC Symbol;Acc:HGNC:18553]	51090	Q9Y342;A0A024R6T3	GO:0006811//ion transport;GO:0009611//response to wounding;GO:0042552//myelination;	GO:0016020//membrane;GO:0016021//integral component of membrane;GO:0043218//compact myelin;GO:0045121//membrane raft;GO:0110165//cellular anatomical entity;	GO:0005515//protein binding;GO:0019911//structural constituent of myelin sheath;	-
GPM6B	ENSG00000046653	249.052	341.33	156.773	0.459299	-1.12249	0.0428696	1	X	13770939	13938638	-	5767	GO:0001503;GO:0003674;GO:0005515;GO:0005886;GO:0007399;GO:0015031;GO:0016020;GO:0016021;GO:0030154;GO:0030501;GO:0031175;GO:0032956;GO:0045121;GO:0051612;GO:0051893;GO:0085029;GO:2000009	-	-	S;U	KOG4800;3597G;38GNF;3BGG2;3CS6S;3J557;4802S;48VCT;4MDJR;4MZV0	glycoprotein M6B [Source:HGNC Symbol;Acc:HGNC:4461]	2824	Q13491;A0A024RBV7	GO:0001503//ossification;GO:0007399//nervous system development;GO:0015031//protein transport;GO:0030154//cell differentiation;GO:0030501//positive regulation of bone mineralization;GO:0031175//neuron projection development;GO:0032956//regulation of actin cytoskeleton organization;GO:0051612//negative regulation of serotonin uptake;GO:0051893//regulation of focal adhesion assembly;GO:0085029//ext…	GO:0005886//plasma membrane;GO:0016020//membrane;GO:0016021//integral component of membrane;GO:0045121//membrane raft;	GO:0003674//molecular_function;GO:0005515//protein binding;	-
ABCG2	ENSG00000118777	203.612	280.374	126.85	0.452434	-1.14422	0.0429715	1	4	88090150	88231628	-	5602	GO:0000166;GO:0005515;GO:0005524;GO:0005654;GO:0005739;GO:0005886;GO:0006869;GO:0008514;GO:0008559;GO:0015143;GO:0015225;GO:0015562;GO:0015711;GO:0015747;GO:0015878;GO:0016020;GO:0016021;GO:0016324;GO:0031526;GO:0031966;GO:0032217;GO:0032218;GO:0042626;GO:0042802;GO:0042803;GO:0042908;GO:0042910;GO:0045121;GO:0046415;GO:0046983;GO:0055085;GO:0070633;GO:0071702;GO:0097744;GO:0098591;GO:0140115;GO:…	K05681	-	Q;V	KOG0061;35BVF;38CVQ;3BCP7;3CWB5;3J6G8;481XE;496DT;4MG3X;4N16M	ATP binding cassette subfamily G member 2 (Junior blood group) [Source:HGNC Symbol;Acc:HGNC:74]	9429	Q9UNQ0;A1LUE4	GO:0006869//lipid transport;GO:0015711//organic anion transport;GO:0015747//urate transport;GO:0015878//biotin transport;GO:0032218//riboflavin transport;GO:0042908//xenobiotic transport;GO:0046415//urate metabolic process;GO:0055085//transmembrane transport;GO:0070633//transepithelial transport;GO:0071702//organic substance transport;GO:0097744//urate salt excretion;GO:0140115//export across pla…	GO:0005654//nucleoplasm;GO:0005739//mitochondrion;GO:0005886//plasma membrane;GO:0016020//membrane;GO:0016021//integral component of membrane;GO:0016324//apical plasma membrane;GO:0031526//brush border membrane;GO:0031966//mitochondrial membrane;GO:0045121//membrane raft;GO:0098591//external side of apical plasma membrane;	GO:0000166//nucleotide binding;GO:0005515//protein binding;GO:0005524//ATP binding;GO:0008514//organic anion transmembrane transporter activity;GO:0008559//ABC-type xenobiotic transporter activity;GO:0015143//urate transmembrane transporter activity;GO:0015225//biotin transmembrane transporter activity;GO:0015562//efflux transmembrane transporter activity;GO:0032217//riboflavin transmembrane tran…	ko04976(Bile secretion);ko02010(ABC transporters);ko01523(Antifolate resistance)
DKK3	ENSG00000050165	1494.06	2031.52	956.603	0.47088	-1.08657	0.0436646	1	11	11956207	12009769	-	11958	GO:0005515;GO:0005576;GO:0005615;GO:0007275;GO:0009653;GO:0016055;GO:0017015;GO:0030178;GO:0030325;GO:0032348;GO:0039706;GO:0045892;GO:0048019;GO:0090090;GO:1902613;GO:2000065;GO:2000272	K25493	-	S;T	KOG1218;35F49;39V18;3BKV1;3CTVS;3J6TV;488DX;497I1;4M79V;4N2MC	dickkopf WNT signaling pathway inhibitor 3 [Source:HGNC Symbol;Acc:HGNC:2893]	27122	Q9UBP4	GO:0007275//multicellular organism development;GO:0009653//anatomical structure morphogenesis;GO:0016055//Wnt signaling pathway;GO:0017015//regulation of transforming growth factor beta receptor signaling pathway;GO:0030178//negative regulation of Wnt signaling pathway;GO:0030325//adrenal gland development;GO:0032348//negative regulation of aldosterone biosynthetic process;GO:0045892//negative re…	GO:0005576//extracellular region;GO:0005615//extracellular space;	GO:0005515//protein binding;GO:0039706//co-receptor binding;GO:0048019//receptor antagonist activity;	-
CAMK2N1	ENSG00000162545	820.285	1116.2	524.367	0.469777	-1.08995	0.0438788	1	1	20482391	20486210	-	2605	GO:0004860;GO:0005575;GO:0006469;GO:0007616;GO:0008427;GO:0014069;GO:0019901;GO:0030425;GO:0042995;GO:0045202;GO:0050729	-	-	S;T	2S6QW;35QUE;3A5JJ;3BSIZ;3D9S0;3JI00;48FYB;49CXE;4MK8Z;4N7JV	calcium/calmodulin dependent protein kinase II inhibitor 1 [Source:HGNC Symbol;Acc:HGNC:24190]	55450	Q7Z7J9	GO:0006469//negative regulation of protein kinase activity;GO:0007616//long-term memory;GO:0050729//positive regulation of inflammatory response;	GO:0005575//cellular_component;GO:0014069//postsynaptic density;GO:0030425//dendrite;GO:0042995//cell projection;GO:0045202//synapse;	GO:0004860//protein kinase inhibitor activity;GO:0008427//calcium-dependent protein kinase inhibitor activity;GO:0019901//protein kinase binding;	-
MGAT5B	ENSG00000167889	14.2725	21.434	7.11101	0.331763	-1.59177	0.0448329	1	17	76868404	76950393	+	6438	GO:0000139;GO:0005515;GO:0005794;GO:0006486;GO:0006487;GO:0016020;GO:0016021;GO:0016740;GO:0016757;GO:0018242;GO:0030144;GO:0030145;GO:0046872	K09661	EC:2.4.1.-	S;G	2QWJG;35GX8;39E40;3BCXN;3DFKB;3JF8K;48J16;490VZ;4M6EK;4N4HS	alpha-1,6-mannosylglycoprotein 6-beta-N- acetylglucosaminyltransferase B [Source:HGNC Symbol;Acc:HGNC:24140]	146664	Q3V5L5	GO:0006486//protein glycosylation;GO:0006487//protein N-linked glycosylation;GO:0018242//protein O-linked glycosylation via serine;	GO:0000139//Golgi membrane;GO:0005794//Golgi apparatus;GO:0016020//membrane;GO:0016021//integral component of membrane;	GO:0005515//protein binding;GO:0016740//transferase activity;GO:0016757//glycosyltransferase activity;GO:0030144//alpha-1,6-mannosylglycoprotein 6-beta-N-acetylglucosaminyltransferase activity;GO:0030145//manganese ion binding;GO:0046872//metal ion binding;	ko00515(Mannose type O-glycan biosynthesis);ko00510(N-Glycan biosynthesis)
PODXL	ENSG00000128567	1908.7	2603.67	1213.72	0.466159	-1.10111	0.04493	1	7	131500262	131558217	-	6893	GO:0001726;GO:0005515;GO:0005615;GO:0005730;GO:0005737;GO:0005886;GO:0005887;GO:0005902;GO:0007155;GO:0007162;GO:0016020;GO:0016021;GO:0016324;GO:0016477;GO:0022407;GO:0022408;GO:0030027;GO:0030175;GO:0030335;GO:0031528;GO:0032534;GO:0033634;GO:0034451;GO:0036057;GO:0042995;GO:0043231;GO:0045121;GO:0070062;GO:0072015;GO:0072175	K06817	-	S;T	2S2JU;35E24;38DUX;3BIG7;3CUKZ;3JF0W;48CF4;493E4;4MI7R;4N2IG	podocalyxin like [Source:HGNC Symbol;Acc:HGNC:9171]	5420	O00592;Q96N83	GO:0007155//cell adhesion;GO:0007162//negative regulation of cell adhesion;GO:0016477//cell migration;GO:0022407//regulation of cell-cell adhesion;GO:0022408//negative regulation of cell-cell adhesion;GO:0030335//positive regulation of cell migration;GO:0032534//regulation of microvillus assembly;GO:0033634//positive regulation of cell-cell adhesion mediated by integrin;GO:0072015//glomerular vis…	GO:0001726//ruffle;GO:0005615//extracellular space;GO:0005730//nucleolus;GO:0005737//cytoplasm;GO:0005886//plasma membrane;GO:0005887//integral component of plasma membrane;GO:0005902//microvillus;GO:0016020//membrane;GO:0016021//integral component of membrane;GO:0016324//apical plasma membrane;GO:0030027//lamellipodium;GO:0030175//filopodium;GO:0031528//microvillus membrane;GO:0034451//centriola…	GO:0005515//protein binding;	ko05132(Salmonella infection)
C1orf116	ENSG00000182795	2513.69	3440.65	1586.74	0.461174	-1.11662	0.0450372	1	1	207018522	207032756	-	5501	GO:0003674;GO:0005515;GO:0005737;GO:0005829;GO:0005886;GO:0008150;GO:0070062	-	-	S	2RGW5;35AQ0;38E4N;3BG3S;3D0WQ;3J9EB;48C0X;494Z3;4MAK1;4N3K5	chromosome 1 open reading frame 116 [Source:HGNC Symbol;Acc:HGNC:28667]	79098	Q9BW04	GO:0008150//biological_process;	GO:0005737//cytoplasm;GO:0005829//cytosol;GO:0005886//plasma membrane;GO:0070062//extracellular exosome;	GO:0003674//molecular_function;GO:0005515//protein binding;	-
ACTG2	ENSG00000163017	417.411	594.817	240.006	0.403495	-1.30938	0.0451541	1	2	73892314	73919865	+	3811	GO:0000166;GO:0005524;GO:0005615;GO:0005737;GO:0005829;GO:0005856;GO:0005869;GO:0010628;GO:0030027;GO:0030175;GO:0032982;GO:0044297;GO:0070062;GO:0071944;GO:0072562;GO:0090131	K12315	-	Z	KOG0676;35BK6;38C0D;3BBGP;3CRBJ;3J6YY;485B3;493M4;4MACA;4MWMU	actin gamma 2, smooth muscle [Source:HGNC Symbol;Acc:HGNC:145]	72	P63267	GO:0010628//positive regulation of gene expression;GO:0090131//mesenchyme migration;	GO:0005615//extracellular space;GO:0005737//cytoplasm;GO:0005829//cytosol;GO:0005856//cytoskeleton;GO:0005869//dynactin complex;GO:0030027//lamellipodium;GO:0030175//filopodium;GO:0032982//myosin filament;GO:0044297//cell body;GO:0070062//extracellular exosome;GO:0071944//cell periphery;GO:0072562//blood microparticle;	GO:0000166//nucleotide binding;GO:0005524//ATP binding;	ko04270(Vascular smooth muscle contraction)
SOGA3	ENSG00000214338	8.33845	13.0522	3.62474	0.277712	-1.84834	0.0452454	1	6	127472806	127519335	-	5107	GO:0005615;GO:0010506;GO:0016020;GO:0016021	-	-	S;E	KOG4787;35BQ9;38GWN;3BDSG;3CWUV;3JC87;483C9;48VV3;4M9AZ;4N079	SOGA family member 3 [Source:HGNC Symbol;Acc:HGNC:21494]	387104	-	GO:0010506//regulation of autophagy;	GO:0005615//extracellular space;GO:0016020//membrane;GO:0016021//integral component of membrane;	-	-
TSPAN11	ENSG00000110900	178.436	277.013	79.86	0.28829	-1.79441	0.0452764	1	12	30926428	30996602	+	7116	GO:0005887;GO:0016020;GO:0016021;GO:0016477	K17352	-	S	KOG3882;358WA;38CSJ;3BC87;3CTIY;3JFZX;481K2;48XBG;4M7CW;4N2I8	tetraspanin 11 [Source:HGNC Symbol;Acc:HGNC:30795]	441631	A1L157	GO:0016477//cell migration;	GO:0005887//integral component of plasma membrane;GO:0016020//membrane;GO:0016021//integral component of membrane;	-	-
EFNB1	ENSG00000090776	517.894	692.381	343.406	0.495979	-1.01165	0.0457828	1	X	68829021	68842160	+	3303	GO:0001755;GO:0005515;GO:0005634;GO:0005737;GO:0005886;GO:0005887;GO:0007155;GO:0007267;GO:0007399;GO:0007411;GO:0009880;GO:0016020;GO:0016021;GO:0030154;GO:0031295;GO:0042098;GO:0042102;GO:0045121;GO:0045202;GO:0046875;GO:0048013;GO:0070062	K05463	-	T;B	KOG3858;35DU9;38DCE;3BCSW;3D0IQ;3JFWR;486PN;492X7;4MEWV;4N0S7	ephrin B1 [Source:HGNC Symbol;Acc:HGNC:3226]	1947	P98172	GO:0001755//neural crest cell migration;GO:0007155//cell adhesion;GO:0007267//cell-cell signaling;GO:0007399//nervous system development;GO:0007411//axon guidance;GO:0009880//embryonic pattern specification;GO:0030154//cell differentiation;GO:0031295//T cell costimulation;GO:0042098//T cell proliferation;GO:0042102//positive regulation of T cell proliferation;GO:0048013//ephrin receptor signaling…	GO:0005634//nucleus;GO:0005737//cytoplasm;GO:0005886//plasma membrane;GO:0005887//integral component of plasma membrane;GO:0016020//membrane;GO:0016021//integral component of membrane;GO:0045121//membrane raft;GO:0045202//synapse;GO:0070062//extracellular exosome;	GO:0005515//protein binding;GO:0046875//ephrin receptor binding;	ko04360(Axon guidance)
FAM189A2	ENSG00000135063	593.097	800.632	385.562	0.481573	-1.05417	0.0466247	1	9	69324567	69392558	+	9559	GO:0003674;GO:0005515;GO:0005575;GO:0005886;GO:0008150;GO:0016020;GO:0016021;GO:0022401;GO:0031623;GO:0031901;GO:0031902;GO:0038160;GO:0055038;GO:1990757	-	-	S	2QS0Q;35BFP;38H6X;3BBY4;3CRRH;3JAIE;480NJ;48Z3A;4MGMM;4N3H9	family with sequence similarity 189 member A2 [Source:HGNC Symbol;Acc:HGNC:24820]	9413	Q15884;Q8WU02	GO:0008150//biological_process;GO:0022401//negative adaptation of signaling pathway;GO:0031623//receptor internalization;GO:0038160//CXCL12-activated CXCR4 signaling pathway;	GO:0005575//cellular_component;GO:0005886//plasma membrane;GO:0016020//membrane;GO:0016021//integral component of membrane;GO:0031901//early endosome membrane;GO:0031902//late endosome membrane;GO:0055038//recycling endosome membrane;	GO:0003674//molecular_function;GO:0005515//protein binding;GO:1990757//ubiquitin ligase activator activity;	-
FZD4	ENSG00000174804	1420.6	1917.77	923.422	0.481507	-1.05437	0.0470791	1	11	86945679	86955395	-	7387	GO:0001540;GO:0001553;GO:0001568;GO:0001570;GO:0004888;GO:0004896;GO:0004930;GO:0005515;GO:0005615;GO:0005886;GO:0005887;GO:0005911;GO:0007165;GO:0007166;GO:0007186;GO:0007223;GO:0007605;GO:0009986;GO:0010812;GO:0016020;GO:0016021;GO:0016055;GO:0017147;GO:0019221;GO:0019955;GO:0030165;GO:0030182;GO:0030335;GO:0030425;GO:0030669;GO:0030947;GO:0031625;GO:0031987;GO:0034446;GO:0035426;GO:0035567;GO:…	K02354	-	M;T	KOG3577;35K75;38C7N;3BBTS;3CSV6;3J3PR;4836D;48XFY;4M6HG;4N1KQ	frizzled class receptor 4 [Source:HGNC Symbol;Acc:HGNC:4042]	8322	Q9ULV1	GO:0001553//luteinization;GO:0001568//blood vessel development;GO:0001570//vasculogenesis;GO:0007165//signal transduction;GO:0007166//cell surface receptor signaling pathway;GO:0007186//G protein-coupled receptor signaling pathway;GO:0007223//Wnt signaling pathway, calcium modulating pathway;GO:0007605//sensory perception of sound;GO:0010812//negative regulation of cell-substrate adhesion;GO:0016…	GO:0005615//extracellular space;GO:0005886//plasma membrane;GO:0005887//integral component of plasma membrane;GO:0005911//cell-cell junction;GO:0009986//cell surface;GO:0016020//membrane;GO:0016021//integral component of membrane;GO:0030425//dendrite;GO:0030669//clathrin-coated endocytic vesicle membrane;GO:0045202//synapse;GO:0098978//glutamatergic synapse;	GO:0001540//amyloid-beta binding;GO:0004888//transmembrane signaling receptor activity;GO:0004896//cytokine receptor activity;GO:0004930//G protein-coupled receptor activity;GO:0005515//protein binding;GO:0017147//Wnt-protein binding;GO:0019955//cytokine binding;GO:0030165//PDZ domain binding;GO:0031625//ubiquitin protein ligase binding;GO:0038023//signaling receptor activity;GO:0042803//protein …	ko05226(Gastric cancer);ko05225(Hepatocellular carcinoma);ko05224(Breast cancer);ko05217(Basal cell carcinoma);ko05205(Proteoglycans in cancer);ko05200(Pathways in cancer);ko05165(Human papillomavirus infection);ko05022(Pathways of neurodegeneration - multiple diseases);ko05010(Alzheimer disease);ko04934(Cushing syndrome);ko04916(Melanogenesis);ko04550(Signaling pathways regulating pluripotency o…
LEPR	ENSG00000116678	925.517	1244.14	606.895	0.487803	-1.03563	0.0473116	1	1	65420652	65641559	+	11370	GO:0001525;GO:0001934;GO:0004888;GO:0004896;GO:0005515;GO:0005576;GO:0005886;GO:0005977;GO:0006094;GO:0006112;GO:0006909;GO:0007166;GO:0007275;GO:0008203;GO:0009897;GO:0010507;GO:0014009;GO:0016020;GO:0016021;GO:0016323;GO:0017046;GO:0019221;GO:0019953;GO:0019955;GO:0030217;GO:0033210;GO:0038021;GO:0042593;GO:0042802;GO:0043235;GO:0044321;GO:0045721;GO:0046850;GO:0051049;GO:0051346;GO:0060259;GO:…	K05062	-	S;T	2RK5B;35N10;38FJB;3BCDR;3D1MD;3JE9X;485X9;4962G;4M5U5;4MWI7	leptin receptor [Source:HGNC Symbol;Acc:HGNC:6554]	3953	P48357	GO:0001525//angiogenesis;GO:0001934//positive regulation of protein phosphorylation;GO:0005977//glycogen metabolic process;GO:0006094//gluconeogenesis;GO:0006112//energy reserve metabolic process;GO:0006909//phagocytosis;GO:0007166//cell surface receptor signaling pathway;GO:0007275//multicellular organism development;GO:0008203//cholesterol metabolic process;GO:0010507//negative regulation of au…	GO:0005576//extracellular region;GO:0005886//plasma membrane;GO:0009897//external side of plasma membrane;GO:0016020//membrane;GO:0016021//integral component of membrane;GO:0016323//basolateral plasma membrane;GO:0043235//receptor complex;	GO:0004888//transmembrane signaling receptor activity;GO:0004896//cytokine receptor activity;GO:0005515//protein binding;GO:0017046//peptide hormone binding;GO:0019955//cytokine binding;GO:0038021//leptin receptor activity;GO:0042802//identical protein binding;	ko04932(Non-alcoholic fatty liver disease);ko04920(Adipocytokine signaling pathway);ko04630(JAK-STAT signaling pathway);ko04152(AMPK signaling pathway);ko04080(Neuroactive ligand-receptor interaction);ko04060(Cytokine-cytokine receptor interaction)
ERICH4	ENSG00000204978	10.8828	16.7211	5.04452	0.301687	-1.72888	0.0475203	1	19	41443156	41444765	+	948	GO:0005515	-	-	S	2RWFY;35QND;3AKKN;3BVXX;3D8XF;3JHGQ;48FN1;49C6H;4MJWW;4N6RV	glutamate rich 4 [Source:HGNC Symbol;Acc:HGNC:34497]	100170765	A6NGS2	-	-	GO:0005515//protein binding;	-
LIMS2	ENSG00000072163	621.103	832.878	409.327	0.491461	-1.02485	0.0476569	1	2	127638381	127681786	-	8731	GO:0005515;GO:0005634;GO:0005737;GO:0005829;GO:0005886;GO:0005911;GO:0005925;GO:0007229;GO:0016020;GO:0043066;GO:0045216;GO:0046872;GO:0061351;GO:0070161;GO:0098609;GO:0110165;GO:1900026;GO:1904055;GO:1990705;GO:2000178;GO:2000346;GO:2001046	K23354	-	Z;J;T	KOG2272;35JXF;38HVZ;3BDRC;3CSTH;3J4A5;486MD;493IH;4MMJ7;4N6CS	LIM zinc finger domain containing 2 [Source:HGNC Symbol;Acc:HGNC:16084]	55679	Q7Z4I7	GO:0007229//integrin-mediated signaling pathway;GO:0043066//negative regulation of apoptotic process;GO:0045216//cell-cell junction organization;GO:0061351//neural precursor cell proliferation;GO:0098609//cell-cell adhesion;GO:1900026//positive regulation of substrate adhesion-dependent cell spreading;GO:1904055//negative regulation of cholangiocyte proliferation;GO:1990705//cholangiocyte prolife…	GO:0005634//nucleus;GO:0005737//cytoplasm;GO:0005829//cytosol;GO:0005886//plasma membrane;GO:0005911//cell-cell junction;GO:0005925//focal adhesion;GO:0016020//membrane;GO:0070161//anchoring junction;GO:0110165//cellular anatomical entity;	GO:0005515//protein binding;GO:0046872//metal ion binding;	-
AGRP	ENSG00000159723	13.0774	19.6677	6.48708	0.329835	-1.60018	0.0480715	1	16	67482571	67483547	-	498	GO:0005102;GO:0005184;GO:0005576;GO:0005615;GO:0005794;GO:0005796;GO:0007218;GO:0007623;GO:0007631;GO:0008343;GO:0009755;GO:0031779;GO:0032868;GO:0042755;GO:0043025;GO:0048571;GO:0060135;GO:0060259;GO:0070996;GO:2000253	K05231	-	S;O;T;W	2S7K0;35QCI;3A5R1;3BTGK;3D74Q;3JGY3;48EN4;49BKM;4MJJS;4N6SG	agouti related neuropeptide [Source:HGNC Symbol;Acc:HGNC:330]	181	O00253;C6SUN5	GO:0007218//neuropeptide signaling pathway;GO:0007623//circadian rhythm;GO:0007631//feeding behavior;GO:0008343//adult feeding behavior;GO:0009755//hormone-mediated signaling pathway;GO:0032868//response to insulin;GO:0042755//eating behavior;GO:0048571//long-day photoperiodism;GO:0060135//maternal process involved in female pregnancy;GO:0060259//regulation of feeding behavior;GO:2000253//positiv…	GO:0005576//extracellular region;GO:0005615//extracellular space;GO:0005794//Golgi apparatus;GO:0005796//Golgi lumen;GO:0043025//neuronal cell body;	GO:0005102//signaling receptor binding;GO:0005184//neuropeptide hormone activity;GO:0031779//melanocortin receptor binding;GO:0070996//type 1 melanocortin receptor binding;	ko04920(Adipocytokine signaling pathway)
TBX4	ENSG00000121075	610.585	828.325	392.846	0.474265	-1.07624	0.0481156	1	17	61452404	61485110	+	3996	GO:0000785;GO:0000978;GO:0000981;GO:0001525;GO:0001708;GO:0002009;GO:0003677;GO:0003700;GO:0005634;GO:0006355;GO:0006357;GO:0030324;GO:0030326;GO:0035108;GO:0035116;GO:0045893;GO:0048705;GO:1990401	K10178	-	K	KOG3585;35FH3;38G9M;3BHA6;3CYEI;3J91P;485GT;495AM;4MC4U;4MTMW	T-box transcription factor 4 [Source:HGNC Symbol;Acc:HGNC:11603]	9496	P57082	GO:0001525//angiogenesis;GO:0001708//cell fate specification;GO:0002009//morphogenesis of an epithelium;GO:0006355//regulation of transcription, DNA-templated;GO:0006357//regulation of transcription by RNA polymerase II;GO:0030324//lung development;GO:0030326//embryonic limb morphogenesis;GO:0035108//limb morphogenesis;GO:0035116//embryonic hindlimb morphogenesis;GO:0045893//positive regulation o…	GO:0000785//chromatin;GO:0005634//nucleus;	GO:0000978//RNA polymerase II cis-regulatory region sequence-specific DNA binding;GO:0000981//DNA-binding transcription factor activity, RNA polymerase II-specific;GO:0003677//DNA binding;GO:0003700//DNA-binding transcription factor activity;	-
MYO5B	ENSG00000167306	363.266	490.616	235.917	0.480858	-1.05632	0.0490901	1	18	49822789	50195164	-	12728	GO:0000146;GO:0000166;GO:0003091;GO:0003774;GO:0003779;GO:0005515;GO:0005516;GO:0005524;GO:0005737;GO:0007015;GO:0015031;GO:0015629;GO:0016192;GO:0016197;GO:0016459;GO:0030050;GO:0030659;GO:0031267;GO:0032991;GO:0045179;GO:0051015;GO:0055037;GO:0070062;GO:0110165	K10357	-	Z	KOG0160;35E5Z;3A94J;3BBYK;3CV46;3J4UC;482BK;493U9;4M8I9;4N1U8	myosin VB [Source:HGNC Symbol;Acc:HGNC:7603]	4645	Q9ULV0;Q7Z7A5	GO:0003091//renal water homeostasis;GO:0007015//actin filament organization;GO:0015031//protein transport;GO:0016192//vesicle-mediated transport;GO:0016197//endosomal transport;GO:0030050//vesicle transport along actin filament;	GO:0005737//cytoplasm;GO:0015629//actin cytoskeleton;GO:0016459//myosin complex;GO:0030659//cytoplasmic vesicle membrane;GO:0032991//protein-containing complex;GO:0045179//apical cortex;GO:0055037//recycling endosome;GO:0070062//extracellular exosome;GO:0110165//cellular anatomical entity;	GO:0000146//microfilament motor activity;GO:0000166//nucleotide binding;GO:0003774//cytoskeletal motor activity;GO:0003779//actin binding;GO:0005515//protein binding;GO:0005516//calmodulin binding;GO:0005524//ATP binding;GO:0031267//small GTPase binding;GO:0051015//actin filament binding;	ko05130(Pathogenic Escherichia coli infection)
CHRM2	ENSG00000181072	15.164	26.3294	3.99855	0.151866	-2.71913	0.0493186	1	7	136868652	137020255	+	8339	GO:0004930;GO:0004993;GO:0005886;GO:0005887;GO:0006940;GO:0007165;GO:0007186;GO:0007187;GO:0007188;GO:0007197;GO:0007207;GO:0007213;GO:0007268;GO:0007399;GO:0008016;GO:0009615;GO:0016020;GO:0016021;GO:0016907;GO:0030054;GO:0030425;GO:0030594;GO:0030669;GO:0032279;GO:0032280;GO:0043025;GO:0043679;GO:0045202;GO:0045211;GO:0070161;GO:0095500;GO:0098664;GO:0098978;GO:0098981;GO:0099055;GO:0099056;GO:…	K04130	-	M;T	KOG4220;35NTG;38DKH;3BG0I;3CSGN;3J5UZ;48AJ6;490WB;4MDFT;4N0ZI	cholinergic receptor muscarinic 2 [Source:HGNC Symbol;Acc:HGNC:1951]	1129	P08172;A4D1Q0;Q6SL56;Q86SJ1	GO:0006940//regulation of smooth muscle contraction;GO:0007165//signal transduction;GO:0007186//G protein-coupled receptor signaling pathway;GO:0007187//G protein-coupled receptor signaling pathway, coupled to cyclic nucleotide second messenger;GO:0007188//adenylate cyclase-modulating G protein-coupled receptor signaling pathway;GO:0007197//adenylate cyclase-inhibiting G protein-coupled acetylcho…	GO:0005886//plasma membrane;GO:0005887//integral component of plasma membrane;GO:0016020//membrane;GO:0016021//integral component of membrane;GO:0030054//cell junction;GO:0030425//dendrite;GO:0030669//clathrin-coated endocytic vesicle membrane;GO:0032279//asymmetric synapse;GO:0032280//symmetric synapse;GO:0043025//neuronal cell body;GO:0043679//axon terminus;GO:0045202//synapse;GO:0045211//posts…	GO:0004930//G protein-coupled receptor activity;GO:0004993//G protein-coupled serotonin receptor activity;GO:0016907//G protein-coupled acetylcholine receptor activity;GO:0030594//neurotransmitter receptor activity;GO:1990763//arrestin family protein binding;	ko04810(Regulation of actin cytoskeleton);ko04725(Cholinergic synapse);ko04151(PI3K-Akt signaling pathway);ko04080(Neuroactive ligand-receptor interaction);ko04024(cAMP signaling pathway);ko04020(Calcium signaling pathway)
ULBP1	ENSG00000111981	33.8278	48.4245	19.2312	0.397137	-1.33229	0.0494706	1	6	149963943	149973715	+	3211	GO:0002376;GO:0005515;GO:0005615;GO:0005783;GO:0005829;GO:0005886;GO:0009897;GO:0016020;GO:0030101;GO:0031225;GO:0042267;GO:0046658;GO:0046703	K07986	-	S;T	2TM6M;35Q80;3A2IJ;3BQV5;3D78K;3JH0M;48EUM;49BNJ;4MM9G;4MUHV	UL16 binding protein 1 [Source:HGNC Symbol;Acc:HGNC:14893]	80329	Q9BZM6	GO:0002376//immune system process;GO:0030101//natural killer cell activation;GO:0042267//natural killer cell mediated cytotoxicity;	GO:0005615//extracellular space;GO:0005783//endoplasmic reticulum;GO:0005829//cytosol;GO:0005886//plasma membrane;GO:0009897//external side of plasma membrane;GO:0016020//membrane;GO:0031225//anchored component of membrane;GO:0046658//anchored component of plasma membrane;	GO:0005515//protein binding;GO:0046703//natural killer cell lectin-like receptor binding;	ko04650(Natural killer cell mediated cytotoxicity)
CCIN	ENSG00000185972	4.79114	8.03911	1.54317	0.191958	-2.38114	0.0496074	1	9	36169388	36171334	+	1947	GO:0005515;GO:0005634;GO:0005737;GO:0005856;GO:0007283;GO:0007420;GO:0015629;GO:0030036;GO:0030154;GO:0032839;GO:0033150;GO:0051015	K24809	-	T;K;L	KOG4441;35HTN;39SWF;3BHV2;3CSPF;3J755;488ZD;494GA;4M8V8;4N46F	calicin [Source:HGNC Symbol;Acc:HGNC:1568]	881	Q13939;Q8WX35;Q8WWB2	GO:0007283//spermatogenesis;GO:0007420//brain development;GO:0030036//actin cytoskeleton organization;GO:0030154//cell differentiation;	GO:0005634//nucleus;GO:0005737//cytoplasm;GO:0005856//cytoskeleton;GO:0015629//actin cytoskeleton;GO:0032839//dendrite cytoplasm;GO:0033150//cytoskeletal calyx;	GO:0005515//protein binding;GO:0051015//actin filament binding;	-
