# Supplementary material for: Transcriptomic and proteomic profiling of pulmonary mucormycosis reveals a failed activation of host immune response
Source: Front Immunol. 2026 Feb 13;17:1732782. doi: 10.3389/fimmu.2026.1732782 (PMC12945811; doi:10.3389/fimmu.2026.1732782)
Supplement: Supplementary file 5 [file Table3.xlsx]

## Sheet: 其他免疫相关 (做表)
Name	id	baseMean	baseMean_NC	baseMean_MI	foldChange(MI/NC)	log2FoldChange	pval	padj	Chromosome	Start Site	End Site	Direction	Length	GO	KEGG	EC	eggNOG Class	eggNOG	Description	Entrez_geneID	UniProtAC	BP	CC	MF	Pathway
FABP7	ENSG00000164434	6.45445	0.754412	12.1545	16.1112	4.00999	1.98553e-05	0.0278432	6	122779716	122784074	+	2487	GO:0005504;GO:0005515;GO:0005634;GO:0005737;GO:0005829;GO:0007399;GO:0008285;GO:0008289;GO:0015908;GO:0050673	K08756	-	H;C;I	KOG4015;35PZ7;3A0PY;3BPES;3D6CC;3JGFN;48E1P;49ATS;4MJ5T;4N6HW	fatty acid binding protein 7 [Source:HGNC Symbol;Acc:HGNC:3562]	2173	O15540	GO:0007399//nervous system development;GO:0008285//negative regulation of cell population proliferation;GO:0015908//fatty acid transport;GO:0050673//epithelial cell proliferation;	GO:0005634//nucleus;GO:0005737//cytoplasm;GO:0005829//cytosol;	GO:0005504//fatty acid binding;GO:0005515//protein binding;GO:0008289//lipid binding;	ko03320(PPAR signaling pathway)
GREM1	ENSG00000166923	235.075	61.6087	408.542	6.63123	2.72928	0.000220373	0.0934277	15	32718004	32745106	+	14784	GO:0000902;GO:0001525;GO:0002042;GO:0002092;GO:0002689;GO:0003337;GO:0005125;GO:0005515;GO:0005576;GO:0005615;GO:0006915;GO:0007165;GO:0007171;GO:0007267;GO:0008284;GO:0009887;GO:0009954;GO:0009986;GO:0010717;GO:0016015;GO:0030199;GO:0030297;GO:0030308;GO:0030326;GO:0030502;GO:0030514;GO:0032331;GO:0033689;GO:0036122;GO:0038098;GO:0042803;GO:0043066;GO:0043184;GO:0043542;GO:0045668;GO:0045766;GO:…	K23318	-	-	-	gremlin 1, DAN family BMP antagonist [Source:HGNC Symbol;Acc:HGNC:2001]	26585	O60565;A6XAA7	GO:0000902//cell morphogenesis;GO:0001525//angiogenesis;GO:0002042//cell migration involved in sprouting angiogenesis;GO:0002092//positive regulation of receptor internalization;GO:0002689//negative regulation of leukocyte chemotaxis;GO:0003337//mesenchymal to epithelial transition involved in metanephros morphogenesis;GO:0006915//apoptotic process;GO:0007165//signal transduction;GO:0007171//acti…	GO:0005576//extracellular region;GO:0005615//extracellular space;GO:0009986//cell surface;GO:0062023//collagen-containing extracellular matrix;	GO:0005125//cytokine activity;GO:0005515//protein binding;GO:0016015//morphogen activity;GO:0030297//transmembrane receptor protein tyrosine kinase activator activity;GO:0036122//BMP binding;GO:0042803//protein homodimerization activity;GO:0043184//vascular endothelial growth factor receptor 2 binding;GO:0048018//receptor ligand activity;	ko04350(TGF-beta signaling pathway)
PDK1	ENSG00000152256	439.992	228.574	651.41	2.84989	1.51091	0.000412841	0.138433	2	172555373	172608669	+	14845	GO:0000166;GO:0004672;GO:0004740;GO:0005515;GO:0005524;GO:0005739;GO:0005759;GO:0005967;GO:0005975;GO:0006006;GO:0006468;GO:0008283;GO:0008631;GO:0010510;GO:0010906;GO:0016301;GO:0016310;GO:0016740;GO:0097411	K12077	EC:2.7.11.2	T	KOG0787;35KNU;38BK5;3BCJ1;3CVKG;3J2DH;47YTK;48ZCT;4MGSE;4MTWG	pyruvate dehydrogenase kinase 1 [Source:HGNC Symbol;Acc:HGNC:8809]	5163	Q15118	GO:0005975//carbohydrate metabolic process;GO:0006006//glucose metabolic process;GO:0006468//protein phosphorylation;GO:0008283//cell population proliferation;GO:0008631//intrinsic apoptotic signaling pathway in response to oxidative stress;GO:0010510//regulation of acetyl-CoA biosynthetic process from pyruvate;GO:0010906//regulation of glucose metabolic process;GO:0016310//phosphorylation;GO:009…	GO:0005739//mitochondrion;GO:0005759//mitochondrial matrix;GO:0005967//mitochondrial pyruvate dehydrogenase complex;	GO:0000166//nucleotide binding;GO:0004672//protein kinase activity;GO:0004740//pyruvate dehydrogenase (acetyl-transferring) kinase activity;GO:0005515//protein binding;GO:0005524//ATP binding;GO:0016301//kinase activity;GO:0016740//transferase activity;	ko05230(Central carbon metabolism in cancer);ko04066(HIF-1 signaling pathway)
RGS1	ENSG00000090104	3997.74	2002.46	5993.03	2.99284	1.58151	0.000428598	0.139524	1	192575763	192580024	+	4074	GO:0001965;GO:0003924;GO:0005096;GO:0005516;GO:0005737;GO:0005829;GO:0005886;GO:0006955;GO:0007165;GO:0007186;GO:0007193;GO:0008277;GO:0009617;GO:0009968;GO:0016020;GO:0031234;GO:0043547;GO:0061737	K16449	-	S;T	KOG3589;35MFU;39ZZB;3BMQQ;3CSUE;3J65I;486K7;49061;4M8Z8;4N1DA	regulator of G protein signaling 1 [Source:HGNC Symbol;Acc:HGNC:9991]	5996	Q08116	GO:0006955//immune response;GO:0007165//signal transduction;GO:0007186//G protein-coupled receptor signaling pathway;GO:0007193//adenylate cyclase-inhibiting G protein-coupled receptor signaling pathway;GO:0008277//regulation of G protein-coupled receptor signaling pathway;GO:0009617//response to bacterium;GO:0009968//negative regulation of signal transduction;GO:0043547//positive regulation of G…	GO:0005737//cytoplasm;GO:0005829//cytosol;GO:0005886//plasma membrane;GO:0016020//membrane;GO:0031234//extrinsic component of cytoplasmic side of plasma membrane;	GO:0001965//G-protein alpha-subunit binding;GO:0003924//GTPase activity;GO:0005096//GTPase activator activity;GO:0005516//calmodulin binding;	-
ADAM12	ENSG00000148848	266.514	141.232	391.796	2.77413	1.47204	0.00122845	0.248829	10	126012381	126388477	-	9882	GO:0004222;GO:0005515;GO:0005576;GO:0005654;GO:0005886;GO:0006508;GO:0007155;GO:0007229;GO:0007520;GO:0008233;GO:0008237;GO:0016020;GO:0016021;GO:0016787;GO:0017124;GO:0045766;GO:0046872	K06835	EC:3.4.24.-	O;L	KOG3607;35C8J;38B6W;3B9I0;3CU5P;3J1XB;47ZIE;49260;4M5V0;4MZR0	ADAM metallopeptidase domain 12 [Source:HGNC Symbol;Acc:HGNC:190]	8038	O43184	GO:0006508//proteolysis;GO:0007155//cell adhesion;GO:0007229//integrin-mediated signaling pathway;GO:0007520//myoblast fusion;GO:0045766//positive regulation of angiogenesis;	GO:0005576//extracellular region;GO:0005654//nucleoplasm;GO:0005886//plasma membrane;GO:0016020//membrane;GO:0016021//integral component of membrane;	GO:0004222//metalloendopeptidase activity;GO:0005515//protein binding;GO:0008233//peptidase activity;GO:0008237//metallopeptidase activity;GO:0016787//hydrolase activity;GO:0017124//SH3 domain binding;GO:0046872//metal ion binding;	-
PLA2G4E	ENSG00000188089	140.104	26.7564	253.452	9.47258	3.24376	0.00157568	0.27888	15	41981394	42051190	-	7759	GO:0004620;GO:0004623;GO:0005509;GO:0005544;GO:0005546;GO:0005547;GO:0005737;GO:0005764;GO:0005765;GO:0005768;GO:0005829;GO:0005886;GO:0006629;GO:0006650;GO:0008970;GO:0009395;GO:0010314;GO:0016020;GO:0016042;GO:0016410;GO:0016740;GO:0016787;GO:0031901;GO:0032266;GO:0036149;GO:0043325;GO:0046475;GO:0046872;GO:0047498;GO:0052689;GO:0070273;GO:0070292;GO:0080025;GO:2001137	K16342	EC:3.1.1.4	S;T;I;U	KOG1028;KOG1325;35DG0;39RQ8;3BHCZ;3E4QI;3J22I;482DG;49MWN;4M6NT;4MYWH	phospholipase A2 group IVE [Source:HGNC Symbol;Acc:HGNC:24791]	123745	Q3MJ16	GO:0006629//lipid metabolic process;GO:0006650//glycerophospholipid metabolic process;GO:0009395//phospholipid catabolic process;GO:0016042//lipid catabolic process;GO:0036149//phosphatidylinositol acyl-chain remodeling;GO:0046475//glycerophospholipid catabolic process;GO:0070292//N-acylphosphatidylethanolamine metabolic process;GO:2001137//positive regulation of endocytic recycling;	GO:0005737//cytoplasm;GO:0005764//lysosome;GO:0005765//lysosomal membrane;GO:0005768//endosome;GO:0005829//cytosol;GO:0005886//plasma membrane;GO:0016020//membrane;GO:0031901//early endosome membrane;	GO:0004620//phospholipase activity;GO:0004623//phospholipase A2 activity;GO:0005509//calcium ion binding;GO:0005544//calcium-dependent phospholipid binding;GO:0005546//phosphatidylinositol-4,5-bisphosphate binding;GO:0005547//phosphatidylinositol-3,4,5-trisphosphate binding;GO:0008970//phospholipase A1 activity;GO:0010314//phosphatidylinositol-5-phosphate binding;GO:0016410//N-acyltransferase act…	ko05231(Choline metabolism in cancer);ko04921(Oxytocin signaling pathway);ko04913(Ovarian steroidogenesis);ko04912(GnRH signaling pathway);ko04750(Inflammatory mediator regulation of TRP channels);ko04730(Long-term depression);ko04726(Serotonergic synapse);ko04724(Glutamatergic synapse);ko04666(Fc gamma R-mediated phagocytosis);ko04664(Fc epsilon RI signaling pathway);ko04611(Platelet activation)…
GPR183	ENSG00000169508	677.394	352.866	1001.92	2.83939	1.50558	0.0016886	0.290407	13	99294539	99307399	-	1685	GO:0002250;GO:0002312;GO:0002313;GO:0002376;GO:0002407;GO:0004930;GO:0005886;GO:0005887;GO:0006955;GO:0006959;GO:0007165;GO:0007186;GO:0008142;GO:0010818;GO:0016020;GO:0016021;GO:0030316;GO:0030595;GO:0030890;GO:0036145;GO:0060326;GO:0061470;GO:0070374;GO:2000458	K04305	-	S;T	2QWD9;35GSS;38BH6;3BIPM;3CWC8;3JDNC;4819F;4962F;4MAHW;4N47N	G protein-coupled receptor 183 [Source:HGNC Symbol;Acc:HGNC:3128]	1880	P32249;A0A024RDX2	GO:0002250//adaptive immune response;GO:0002312//B cell activation involved in immune response;GO:0002313//mature B cell differentiation involved in immune response;GO:0002376//immune system process;GO:0002407//dendritic cell chemotaxis;GO:0006955//immune response;GO:0006959//humoral immune response;GO:0007165//signal transduction;GO:0007186//G protein-coupled receptor signaling pathway;GO:001081…	GO:0005886//plasma membrane;GO:0005887//integral component of plasma membrane;GO:0016020//membrane;GO:0016021//integral component of membrane;	GO:0004930//G protein-coupled receptor activity;GO:0008142//oxysterol binding;	-
EGR1	ENSG00000120738	6608.93	3183.7	10034.2	3.15173	1.65614	0.00236996	0.345635	5	138465479	138469303	+	3137	GO:0000122;GO:0000785;GO:0000976;GO:0000977;GO:0000978;GO:0000981;GO:0001228;GO:0001666;GO:0002931;GO:0003677;GO:0003700;GO:0005515;GO:0005634;GO:0005654;GO:0005737;GO:0006355;GO:0006357;GO:0008270;GO:0009749;GO:0010385;GO:0010628;GO:0030217;GO:0030509;GO:0032722;GO:0032731;GO:0032868;GO:0032922;GO:0033233;GO:0035035;GO:0035914;GO:0042981;GO:0043565;GO:0044729;GO:0044849;GO:0045475;GO:0045893;GO:…	K09203	-	K	35H78;398KZ;3BH2K;3CXF5;3JB06;484VH;4922W;4MEAB;4MZEG	early growth response 1 [Source:HGNC Symbol;Acc:HGNC:3238]	1958	P18146;Q546S1	GO:0000122//negative regulation of transcription by RNA polymerase II;GO:0001666//response to hypoxia;GO:0002931//response to ischemia;GO:0006355//regulation of transcription, DNA-templated;GO:0006357//regulation of transcription by RNA polymerase II;GO:0009749//response to glucose;GO:0010628//positive regulation of gene expression;GO:0030217//T cell differentiation;GO:0030509//BMP signaling path…	GO:0000785//chromatin;GO:0005634//nucleus;GO:0005654//nucleoplasm;GO:0005737//cytoplasm;	GO:0000976//transcription cis-regulatory region binding;GO:0000977//RNA polymerase II transcription regulatory region sequence-specific DNA binding;GO:0000978//RNA polymerase II cis-regulatory region sequence-specific DNA binding;GO:0000981//DNA-binding transcription factor activity, RNA polymerase II-specific;GO:0001228//DNA-binding transcription activator activity, RNA polymerase II-specific;GO…	ko05166(Human T-cell leukemia virus 1 infection);ko05020(Prion disease);ko04933(AGE-RAGE signaling pathway in diabetic complications);ko04928(Parathyroid hormone synthesis, secretion and action);ko04912(GnRH signaling pathway);ko04371(Apelin signaling pathway)
DPEP1	ENSG00000015413	36.9655	14.7348	59.1963	4.01744	2.00628	0.00263582	0.375128	16	89613308	89638456	+	2737	GO:0005515;GO:0005615;GO:0005654;GO:0005886;GO:0006508;GO:0006629;GO:0006691;GO:0006749;GO:0006751;GO:0006915;GO:0006954;GO:0008233;GO:0008235;GO:0008237;GO:0008270;GO:0008800;GO:0016020;GO:0016324;GO:0016787;GO:0016805;GO:0016999;GO:0030054;GO:0030336;GO:0030593;GO:0031225;GO:0031528;GO:0034235;GO:0042995;GO:0043027;GO:0043066;GO:0043154;GO:0045177;GO:0046872;GO:0050667;GO:0070062;GO:0070573;GO:…	K01273	EC:3.4.13.19	O;E	KOG4127;35JD7;38D9H;3BCAM;3CRIG;3J9X5;485B5;48UW4;4M831;4N0UQ	dipeptidase 1 [Source:HGNC Symbol;Acc:HGNC:3002]	1800	P16444;A0A140VJI3	GO:0006508//proteolysis;GO:0006629//lipid metabolic process;GO:0006691//leukotriene metabolic process;GO:0006749//glutathione metabolic process;GO:0006751//glutathione catabolic process;GO:0006915//apoptotic process;GO:0006954//inflammatory response;GO:0016999//antibiotic metabolic process;GO:0030336//negative regulation of cell migration;GO:0030593//neutrophil chemotaxis;GO:0043066//negative reg…	GO:0005615//extracellular space;GO:0005654//nucleoplasm;GO:0005886//plasma membrane;GO:0016020//membrane;GO:0016324//apical plasma membrane;GO:0030054//cell junction;GO:0031225//anchored component of membrane;GO:0031528//microvillus membrane;GO:0042995//cell projection;GO:0045177//apical part of cell;GO:0070062//extracellular exosome;	GO:0005515//protein binding;GO:0008233//peptidase activity;GO:0008235//metalloexopeptidase activity;GO:0008237//metallopeptidase activity;GO:0008270//zinc ion binding;GO:0008800//beta-lactamase activity;GO:0016787//hydrolase activity;GO:0016805//dipeptidase activity;GO:0034235//GPI anchor binding;GO:0043027//cysteine-type endopeptidase inhibitor activity involved in apoptotic process;GO:0046872//…	-
FAP	ENSG00000078098	268.29	163.25	373.33	2.28686	1.19337	0.00315544	0.422202	2	162170684	162245151	-	6968	GO:0001525;GO:0002020;GO:0004175;GO:0004252;GO:0005178;GO:0005515;GO:0005576;GO:0005615;GO:0005737;GO:0005886;GO:0005925;GO:0006508;GO:0006915;GO:0007155;GO:0008233;GO:0008236;GO:0008239;GO:0009986;GO:0010710;GO:0010716;GO:0016020;GO:0016021;GO:0016787;GO:0030027;GO:0031258;GO:0032587;GO:0042802;GO:0042803;GO:0042995;GO:0043542;GO:0045177;GO:0045178;GO:0051603;GO:0051726;GO:0051917;GO:0060244;GO:…	K08674	EC:3.4.21.-	O;E	KOG2100;35EER;38BKR;3BCS1;3CUAD;3JFVS;482DX;48WRU;4MB5H;4N4SW	fibroblast activation protein alpha [Source:HGNC Symbol;Acc:HGNC:3590]	2191	Q12884	GO:0001525//angiogenesis;GO:0006508//proteolysis;GO:0006915//apoptotic process;GO:0007155//cell adhesion;GO:0010710//regulation of collagen catabolic process;GO:0010716//negative regulation of extracellular matrix disassembly;GO:0043542//endothelial cell migration;GO:0051603//proteolysis involved in cellular protein catabolic process;GO:0051726//regulation of cell cycle;GO:0051917//regulation of …	GO:0005576//extracellular region;GO:0005615//extracellular space;GO:0005737//cytoplasm;GO:0005886//plasma membrane;GO:0005925//focal adhesion;GO:0009986//cell surface;GO:0016020//membrane;GO:0016021//integral component of membrane;GO:0030027//lamellipodium;GO:0031258//lamellipodium membrane;GO:0032587//ruffle membrane;GO:0042995//cell projection;GO:0045177//apical part of cell;GO:0045178//basal p…	GO:0002020//protease binding;GO:0004175//endopeptidase activity;GO:0004252//serine-type endopeptidase activity;GO:0005178//integrin binding;GO:0005515//protein binding;GO:0008233//peptidase activity;GO:0008236//serine-type peptidase activity;GO:0008239//dipeptidyl-peptidase activity;GO:0016787//hydrolase activity;GO:0042802//identical protein binding;GO:0042803//protein homodimerization activity;	-
SERPINE1	ENSG00000106366	2099.92	1292.69	2907.15	2.24892	1.16923	0.00323743	0.424592	7	101127104	101139247	+	3156	GO:0001525;GO:0002020;GO:0004867;GO:0005102;GO:0005515;GO:0005576;GO:0005615;GO:0005886;GO:0010466;GO:0010469;GO:0010757;GO:0010951;GO:0014912;GO:0030194;GO:0030195;GO:0030336;GO:0030414;GO:0031093;GO:0032757;GO:0033629;GO:0035491;GO:0042730;GO:0045766;GO:0048260;GO:0050729;GO:0050829;GO:0051918;GO:0061044;GO:0061045;GO:0062023;GO:0070062;GO:0071222;GO:0090026;GO:0090399;GO:0097180;GO:0097187;GO:…	K03982	-	O;V	KOG2392;35C3B;39R8P;3BEGU;3CVEI;3J7XD;48592;496PP;4MEXJ;4MURD	serpin family E member 1 [Source:HGNC Symbol;Acc:HGNC:8583]	5054	P05121;A0A024QYT5	GO:0001525//angiogenesis;GO:0010466//negative regulation of peptidase activity;GO:0010469//regulation of signaling receptor activity;GO:0010757//negative regulation of plasminogen activation;GO:0010951//negative regulation of endopeptidase activity;GO:0014912//negative regulation of smooth muscle cell migration;GO:0030194//positive regulation of blood coagulation;GO:0030195//negative regulation o…	GO:0005576//extracellular region;GO:0005615//extracellular space;GO:0005886//plasma membrane;GO:0031093//platelet alpha granule lumen;GO:0062023//collagen-containing extracellular matrix;GO:0070062//extracellular exosome;GO:0097180//serine protease inhibitor complex;GO:1904090//peptidase inhibitor complex;	GO:0002020//protease binding;GO:0004867//serine-type endopeptidase inhibitor activity;GO:0005102//signaling receptor binding;GO:0005515//protein binding;GO:0030414//peptidase inhibitor activity;	ko05142(Chagas disease);ko04933(AGE-RAGE signaling pathway in diabetic complications);ko04610(Complement and coagulation cascades);ko04390(Hippo signaling pathway);ko04371(Apelin signaling pathway);ko04218(Cellular senescence);ko04115(p53 signaling pathway);ko04066(HIF-1 signaling pathway)
MZB1	ENSG00000170476	541.912	183.904	899.921	4.89344	2.29085	0.00497033	0.561655	5	139387467	139390081	-	2286	GO:0002639;GO:0005515;GO:0005576;GO:0005737;GO:0005783;GO:0005788;GO:0006915;GO:0008284;GO:0030888;GO:0033622;GO:0034663;GO:0042127;GO:0046626	K25686	-	S	2S4B7;35UBF;39X2F;3BB6S;3E48W;3JNGI;48QXV;49MHT;4MBIK;4MSCU	marginal zone B and B1 cell specific protein [Source:HGNC Symbol;Acc:HGNC:30125]	51237	Q8WU39	GO:0002639//positive regulation of immunoglobulin production;GO:0006915//apoptotic process;GO:0008284//positive regulation of cell population proliferation;GO:0030888//regulation of B cell proliferation;GO:0033622//integrin activation;GO:0042127//regulation of cell population proliferation;GO:0046626//regulation of insulin receptor signaling pathway;	GO:0005576//extracellular region;GO:0005737//cytoplasm;GO:0005783//endoplasmic reticulum;GO:0005788//endoplasmic reticulum lumen;GO:0034663//endoplasmic reticulum chaperone complex;	GO:0005515//protein binding;	-
CCN4	ENSG00000104415	263.425	148.33	378.52	2.55188	1.35156	0.00505682	0.562109	8	133191039	133231690	+	5190	GO:0001649;GO:0001817;GO:0005178;GO:0005515;GO:0005576;GO:0005615;GO:0005737;GO:0005829;GO:0007155;GO:0007165;GO:0007267;GO:0008201;GO:0014911;GO:0016055;GO:0030177;GO:0030316;GO:0031012;GO:0032331;GO:0042593;GO:0045599;GO:0045669;GO:0048661;GO:0050729;GO:0050793;GO:0060348;GO:0060548;GO:0090303	K22471	-	S;T;W	2QQQQ;35HCI;39T7W;3BCCU;3CU84;3J34Q;485WT;48X93;4M7P4;4N0V1	cellular communication network factor 4 [Source:HGNC Symbol;Acc:HGNC:12769]	8840	O95388	GO:0001649//osteoblast differentiation;GO:0001817//regulation of cytokine production;GO:0007155//cell adhesion;GO:0007165//signal transduction;GO:0007267//cell-cell signaling;GO:0014911//positive regulation of smooth muscle cell migration;GO:0016055//Wnt signaling pathway;GO:0030177//positive regulation of Wnt signaling pathway;GO:0030316//osteoclast differentiation;GO:0032331//negative regulatio…	GO:0005576//extracellular region;GO:0005615//extracellular space;GO:0005737//cytoplasm;GO:0005829//cytosol;GO:0031012//extracellular matrix;	GO:0005178//integrin binding;GO:0005515//protein binding;GO:0008201//heparin binding;	ko04310(Wnt signaling pathway)
PIM2	ENSG00000102096	1064.8	427.537	1702.06	3.98109	1.99316	0.00552628	0.585721	X	48913182	48919024	-	2761	GO:0000082;GO:0000166;GO:0004672;GO:0004674;GO:0005515;GO:0005524;GO:0005737;GO:0006468;GO:0006915;GO:0007049;GO:0007346;GO:0008285;GO:0009615;GO:0010508;GO:0016301;GO:0016310;GO:0016740;GO:0043066;GO:0043123;GO:0045893;GO:0046777;GO:0050821;GO:0106310	K08806	EC:2.7.11.1	T;G	KOG0583;35H3A;38HK6;3BMGC;3CYR8;3J9YQ;47ZBN;490EX;4MA2J;4MT5N	Pim-2 proto-oncogene, serine/threonine kinase [Source:HGNC Symbol;Acc:HGNC:8987]	11040	Q9P1W9;A0A024QYW7	GO:0000082//G1/S transition of mitotic cell cycle;GO:0006468//protein phosphorylation;GO:0006915//apoptotic process;GO:0007049//cell cycle;GO:0007346//regulation of mitotic cell cycle;GO:0008285//negative regulation of cell population proliferation;GO:0009615//response to virus;GO:0010508//positive regulation of autophagy;GO:0016310//phosphorylation;GO:0043066//negative regulation of apoptotic pr…	GO:0005737//cytoplasm;	GO:0000166//nucleotide binding;GO:0004672//protein kinase activity;GO:0004674//protein serine/threonine kinase activity;GO:0005515//protein binding;GO:0005524//ATP binding;GO:0016301//kinase activity;GO:0016740//transferase activity;GO:0106310//protein serine kinase activity;	ko05221(Acute myeloid leukemia);ko05200(Pathways in cancer)
GZMK	ENSG00000113088	63.7042	34.7064	92.702	2.67103	1.4174	0.0064234	0.650547	5	55024256	55034570	+	1567	GO:0004252;GO:0005515;GO:0005576;GO:0006508;GO:0008233;GO:0008236;GO:0016787	K08663	EC:3.4.21.-	O	KOG3627;35N47;38YQZ;3BDC7;3D50Y;3JFVN;4874J;48URU;4M8WZ;4N4XX	granzyme K [Source:HGNC Symbol;Acc:HGNC:4711]	3003	P49863	GO:0006508//proteolysis;	GO:0005576//extracellular region;	GO:0004252//serine-type endopeptidase activity;GO:0005515//protein binding;GO:0008233//peptidase activity;GO:0008236//serine-type peptidase activity;GO:0016787//hydrolase activity;	-
POU2AF1	ENSG00000110777	469.725	161.427	778.024	4.81966	2.26893	0.00713564	0.69193	11	111352255	111455630	-	6996	GO:0002314;GO:0003677;GO:0003712;GO:0003713;GO:0005515;GO:0005634;GO:0006354;GO:0006959;GO:0032755;GO:0045944;GO:0090575;GO:0098586	-	-	S;K	2R5JD;35DVY;39EQ4;3B9KA;3CW7V;3JA8R;4840N;48WCX;4M6KZ;4N2R9	POU class 2 homeobox associating factor 1 [Source:HGNC Symbol;Acc:HGNC:9211]	5450	Q16633	GO:0002314//germinal center B cell differentiation;GO:0006354//DNA-templated transcription, elongation;GO:0006959//humoral immune response;GO:0032755//positive regulation of interleukin-6 production;GO:0045944//positive regulation of transcription by RNA polymerase II;GO:0098586//cellular response to virus;	GO:0005634//nucleus;GO:0090575//RNA polymerase II transcription regulator complex;	GO:0003677//DNA binding;GO:0003712//transcription coregulator activity;GO:0003713//transcription coactivator activity;GO:0005515//protein binding;	-
CARMIL2	ENSG00000159753	101.858	65.2213	138.496	2.12347	1.08642	0.00951899	0.793654	16	67644988	67657569	+	7684	GO:0001726;GO:0005515;GO:0005543;GO:0005737;GO:0005856;GO:0005886;GO:0007163;GO:0010592;GO:0015629;GO:0016020;GO:0016477;GO:0030011;GO:0030027;GO:0030335;GO:0031234;GO:0031252;GO:0034315;GO:0042995;GO:0044319;GO:0044354;GO:0044877;GO:0045111;GO:0051639;GO:0061339;GO:0090091;GO:1900029;GO:1902745;GO:2000249;GO:2000813	K20493	-	T;N	KOG4242;35K6W;38C58;3BJJV;3CRS1;3JBPP;4809P;49845;4MHF4;4MWW5	capping protein regulator and myosin 1 linker 2 [Source:HGNC Symbol;Acc:HGNC:27089]	146206	Q6F5E8	GO:0007163//establishment or maintenance of cell polarity;GO:0010592//positive regulation of lamellipodium assembly;GO:0016477//cell migration;GO:0030011//maintenance of cell polarity;GO:0030335//positive regulation of cell migration;GO:0034315//regulation of Arp2/3 complex-mediated actin nucleation;GO:0044319//wound healing, spreading of cells;GO:0051639//actin filament network formation;GO:0061…	GO:0001726//ruffle;GO:0005737//cytoplasm;GO:0005856//cytoskeleton;GO:0005886//plasma membrane;GO:0015629//actin cytoskeleton;GO:0016020//membrane;GO:0030027//lamellipodium;GO:0031234//extrinsic component of cytoplasmic side of plasma membrane;GO:0031252//cell leading edge;GO:0042995//cell projection;GO:0044354//macropinosome;GO:0045111//intermediate filament cytoskeleton;	GO:0005515//protein binding;GO:0005543//phospholipid binding;GO:0044877//protein-containing complex binding;	-
EGR3	ENSG00000179388	352.623	145.28	559.966	3.85441	1.94651	0.00960388	0.793654	8	22687659	22693480	-	5033	GO:0000785;GO:0000978;GO:0000981;GO:0001228;GO:0001938;GO:0002042;GO:0003677;GO:0003700;GO:0005634;GO:0005654;GO:0006357;GO:0007274;GO:0007422;GO:0007517;GO:0007623;GO:0033089;GO:0035767;GO:0035924;GO:0043066;GO:0043565;GO:0044344;GO:0045202;GO:0045586;GO:0045944;GO:0046872;GO:1990837	K12497	-	K	35NAM;38CJ0;3B9TU;3D3BN;3JD08;489WG;48Z1H;4M6VC;4N2XS	early growth response 3 [Source:HGNC Symbol;Acc:HGNC:3240]	1960	Q06889	GO:0001938//positive regulation of endothelial cell proliferation;GO:0002042//cell migration involved in sprouting angiogenesis;GO:0006357//regulation of transcription by RNA polymerase II;GO:0007274//neuromuscular synaptic transmission;GO:0007422//peripheral nervous system development;GO:0007517//muscle organ development;GO:0007623//circadian rhythm;GO:0033089//positive regulation of T cell diff…	GO:0000785//chromatin;GO:0005634//nucleus;GO:0005654//nucleoplasm;GO:0045202//synapse;	GO:0000978//RNA polymerase II cis-regulatory region sequence-specific DNA binding;GO:0000981//DNA-binding transcription factor activity, RNA polymerase II-specific;GO:0001228//DNA-binding transcription activator activity, RNA polymerase II-specific;GO:0003677//DNA binding;GO:0003700//DNA-binding transcription factor activity;GO:0043565//sequence-specific DNA binding;GO:0046872//metal ion binding;…	ko05203(Viral carcinogenesis);ko05161(Hepatitis B);ko04625(C-type lectin receptor signaling pathway)
DUSP5	ENSG00000138166	440.175	215.959	664.392	3.07647	1.62128	0.0102598	0.806188	10	110497907	110511533	+	2535	GO:0000165;GO:0001706;GO:0004721;GO:0004722;GO:0004725;GO:0005515;GO:0005634;GO:0005654;GO:0005737;GO:0006470;GO:0008138;GO:0008330;GO:0016311;GO:0016787;GO:0016791;GO:0017017;GO:0017018;GO:0035335;GO:0035970;GO:0043409;GO:0070371	K04459	-	T;V	KOG1716;35KAD;38ET0;3BD57;3CSNK;3J7JQ;489CD;48VS8;4M6N5;4MWGY	dual specificity phosphatase 5 [Source:HGNC Symbol;Acc:HGNC:3071]	1847	Q16690	GO:0000165//MAPK cascade;GO:0001706//endoderm formation;GO:0006470//protein dephosphorylation;GO:0016311//dephosphorylation;GO:0035335//peptidyl-tyrosine dephosphorylation;GO:0035970//peptidyl-threonine dephosphorylation;GO:0043409//negative regulation of MAPK cascade;GO:0070371//ERK1 and ERK2 cascade;	GO:0005634//nucleus;GO:0005654//nucleoplasm;GO:0005737//cytoplasm;	GO:0004721//phosphoprotein phosphatase activity;GO:0004722//protein serine/threonine phosphatase activity;GO:0004725//protein tyrosine phosphatase activity;GO:0005515//protein binding;GO:0008138//protein tyrosine/serine/threonine phosphatase activity;GO:0008330//protein tyrosine/threonine phosphatase activity;GO:0016787//hydrolase activity;GO:0016791//phosphatase activity;GO:0017017//MAP kinase t…	ko04010(MAPK signaling pathway)
CTHRC1	ENSG00000164932	454.848	250.741	658.954	2.62803	1.39398	0.011803	0.881837	8	103371538	103382989	+	1745	GO:0001649;GO:0005109;GO:0005201;GO:0005576;GO:0005581;GO:0005615;GO:0016477;GO:0016528;GO:0017147;GO:0031012;GO:0032092;GO:0033687;GO:0033690;GO:0043932;GO:0045669;GO:0060071;GO:0060122;GO:0062023;GO:0090090;GO:0090103;GO:0090177	K25700	-	S;T	2QSJD;35GQY;39RIY;3BDQJ;3CZMJ;3JA62;4815D;494ZQ;4MBEI;4MYSU	collagen triple helix repeat containing 1 [Source:HGNC Symbol;Acc:HGNC:18831]	115908	Q96CG8	GO:0001649//osteoblast differentiation;GO:0016477//cell migration;GO:0032092//positive regulation of protein binding;GO:0033687//osteoblast proliferation;GO:0033690//positive regulation of osteoblast proliferation;GO:0043932//ossification involved in bone remodeling;GO:0045669//positive regulation of osteoblast differentiation;GO:0060071//Wnt signaling pathway, planar cell polarity pathway;GO:006…	GO:0005576//extracellular region;GO:0005581//collagen trimer;GO:0005615//extracellular space;GO:0016528//sarcoplasm;GO:0031012//extracellular matrix;GO:0062023//collagen-containing extracellular matrix;	GO:0005109//frizzled binding;GO:0005201//extracellular matrix structural constituent;GO:0017147//Wnt-protein binding;	-
HBEGF	ENSG00000113070	898.415	598.091	1198.74	2.00427	1.00308	0.0149751	0.969589	5	140332843	140346603	-	2990	GO:0005154;GO:0005515;GO:0005576;GO:0005615;GO:0005886;GO:0005887;GO:0007165;GO:0007171;GO:0007173;GO:0007517;GO:0008016;GO:0008083;GO:0008201;GO:0008284;GO:0009986;GO:0016020;GO:0016021;GO:0016477;GO:0030297;GO:0030307;GO:0030335;GO:0030666;GO:0030669;GO:0035313;GO:0038134;GO:0038135;GO:0045741;GO:0048018;GO:0048661;GO:0050731;GO:0051545;GO:0051549;GO:0051897;GO:0060326;GO:0090303	K08523	-	S;T	2S0ZP;35G2D;3A0AD;3BQ35;3CWF4;3J9T2;48AFW;4979S;4ME60;4MXYI	heparin binding EGF like growth factor [Source:HGNC Symbol;Acc:HGNC:3059]	1839	Q99075	GO:0007165//signal transduction;GO:0007171//activation of transmembrane receptor protein tyrosine kinase activity;GO:0007173//epidermal growth factor receptor signaling pathway;GO:0007517//muscle organ development;GO:0008016//regulation of heart contraction;GO:0008284//positive regulation of cell population proliferation;GO:0016477//cell migration;GO:0030307//positive regulation of cell growth;GO…	GO:0005576//extracellular region;GO:0005615//extracellular space;GO:0005886//plasma membrane;GO:0005887//integral component of plasma membrane;GO:0009986//cell surface;GO:0016020//membrane;GO:0016021//integral component of membrane;GO:0030666//endocytic vesicle membrane;GO:0030669//clathrin-coated endocytic vesicle membrane;	GO:0005154//epidermal growth factor receptor binding;GO:0005515//protein binding;GO:0008083//growth factor activity;GO:0008201//heparin binding;GO:0030297//transmembrane receptor protein tyrosine kinase activator activity;GO:0048018//receptor ligand activity;	ko05219(Bladder cancer);ko05205(Proteoglycans in cancer);ko05171(Coronavirus disease - COVID-19);ko05120(Epithelial cell signaling in Helicobacter pylori infection);ko04928(Parathyroid hormone synthesis, secretion and action);ko04915(Estrogen signaling pathway);ko04912(GnRH signaling pathway);ko04012(ErbB signaling pathway);ko01522(Endocrine resistance)
NR4A1	ENSG00000123358	2610.68	1418.37	3802.99	2.68124	1.4229	0.0155243	0.975744	12	52022832	52059507	+	7295	GO:0000785;GO:0000978;GO:0000981;GO:0001228;GO:0001938;GO:0001975;GO:0002042;GO:0003677;GO:0003700;GO:0004879;GO:0005515;GO:0005634;GO:0005654;GO:0005667;GO:0005737;GO:0005739;GO:0005829;GO:0006355;GO:0006357;GO:0006366;GO:0006915;GO:0007165;GO:0008270;GO:0014860;GO:0030522;GO:0031965;GO:0032496;GO:0035259;GO:0035767;GO:0035914;GO:0035924;GO:0042802;GO:0043065;GO:0043154;GO:0043565;GO:0044344;GO:…	K04465	-	K	KOG4217;35NPZ;39DCT;3BGP0;3D0VB;3J31A;482T2;490YP;4MADH;4MWYP	nuclear receptor subfamily 4 group A member 1 [Source:HGNC Symbol;Acc:HGNC:7980]	3164	P22736;A0A024R126	GO:0001938//positive regulation of endothelial cell proliferation;GO:0001975//response to amphetamine;GO:0002042//cell migration involved in sprouting angiogenesis;GO:0006355//regulation of transcription, DNA-templated;GO:0006357//regulation of transcription by RNA polymerase II;GO:0006366//transcription by RNA polymerase II;GO:0006915//apoptotic process;GO:0007165//signal transduction;GO:0014860…	GO:0000785//chromatin;GO:0005634//nucleus;GO:0005654//nucleoplasm;GO:0005667//transcription regulator complex;GO:0005737//cytoplasm;GO:0005739//mitochondrion;GO:0005829//cytosol;GO:0031965//nuclear membrane;GO:0098793//presynapse;	GO:0000978//RNA polymerase II cis-regulatory region sequence-specific DNA binding;GO:0000981//DNA-binding transcription factor activity, RNA polymerase II-specific;GO:0001228//DNA-binding transcription activator activity, RNA polymerase II-specific;GO:0003677//DNA binding;GO:0003700//DNA-binding transcription factor activity;GO:0004879//nuclear receptor activity;GO:0005515//protein binding;GO:000…	ko04934(Cushing syndrome);ko04927(Cortisol synthesis and secretion);ko04925(Aldosterone synthesis and secretion);ko04151(PI3K-Akt signaling pathway);ko04010(MAPK signaling pathway)
NPL	ENSG00000135838	1809.26	1140.37	2478.15	2.17312	1.11977	0.0178156	1	1	182789293	182830384	+	4975	GO:0005515;GO:0005737;GO:0005829;GO:0005975;GO:0008747;GO:0016829;GO:0019262;GO:0042802	K01639	EC:4.1.3.3	H;M;G;E	2QQA3;35BPN;38D32;3BB7D;3CZU8;3J5BA;48B9X;4956X;4MFZV;4MZM0	N-acetylneuraminate pyruvate lyase [Source:HGNC Symbol;Acc:HGNC:16781]	80896	Q9BXD5	GO:0005975//carbohydrate metabolic process;GO:0019262//N-acetylneuraminate catabolic process;	GO:0005737//cytoplasm;GO:0005829//cytosol;	GO:0005515//protein binding;GO:0008747//N-acetylneuraminate lyase activity;GO:0016829//lyase activity;GO:0042802//identical protein binding;	ko00520(Amino sugar and nucleotide sugar metabolism)
SLC2A5	ENSG00000142583	138.705	36.9229	240.486	6.5132	2.70337	0.0180016	1	1	9035106	9088478	-	6632	GO:0003044;GO:0005353;GO:0005355;GO:0005515;GO:0005886;GO:0005887;GO:0005975;GO:0008643;GO:0009750;GO:0015149;GO:0015749;GO:0015755;GO:0016020;GO:0016021;GO:0016324;GO:0022857;GO:0035579;GO:0042383;GO:0055085;GO:0070061;GO:0070062;GO:0071332;GO:0106001;GO:1904659;GO:1990539	K08143	-	P;G;U	KOG0569;35GT2;38DNJ;3BAAV;3CS42;3J5M2;480JW;48UZH;4MBKM;4MTJT	solute carrier family 2 member 5 [Source:HGNC Symbol;Acc:HGNC:11010]	6518	P22732	GO:0003044//regulation of systemic arterial blood pressure mediated by a chemical signal;GO:0005975//carbohydrate metabolic process;GO:0008643//carbohydrate transport;GO:0009750//response to fructose;GO:0015749//monosaccharide transmembrane transport;GO:0015755//fructose transmembrane transport;GO:0055085//transmembrane transport;GO:0071332//cellular response to fructose stimulus;GO:0106001//inte…	GO:0005886//plasma membrane;GO:0005887//integral component of plasma membrane;GO:0016020//membrane;GO:0016021//integral component of membrane;GO:0016324//apical plasma membrane;GO:0035579//specific granule membrane;GO:0042383//sarcolemma;GO:0070062//extracellular exosome;	GO:0005353//fructose transmembrane transporter activity;GO:0005355//glucose transmembrane transporter activity;GO:0005515//protein binding;GO:0015149//hexose transmembrane transporter activity;GO:0022857//transmembrane transporter activity;GO:0070061//fructose binding;	ko04973(Carbohydrate digestion and absorption)
CCN1	ENSG00000142871	5435.91	3472.23	7399.58	2.13108	1.09158	0.0183931	1	1	85580761	85584589	+	3698	GO:0000166;GO:0001649;GO:0001934;GO:0002041;GO:0003181;GO:0003278;GO:0003281;GO:0005178;GO:0005201;GO:0005515;GO:0005576;GO:0005788;GO:0006915;GO:0006935;GO:0007155;GO:0007165;GO:0008201;GO:0010518;GO:0010811;GO:0019838;GO:0030198;GO:0030335;GO:0030501;GO:0030513;GO:0031012;GO:0033690;GO:0043065;GO:0043066;GO:0043280;GO:0044319;GO:0045597;GO:0045669;GO:0045860;GO:0045944;GO:0050793;GO:0050840;GO:…	K06829	-	S;T;W	2QQQQ;35FGP;39T7W;3BCCU;3CU84;3JCNE;4868W;498JR;4MAEK;4N0K6	cellular communication network factor 1 [Source:HGNC Symbol;Acc:HGNC:2654]	3491	O00622;Q6FI18	GO:0001649//osteoblast differentiation;GO:0001934//positive regulation of protein phosphorylation;GO:0002041//intussusceptive angiogenesis;GO:0003181//atrioventricular valve morphogenesis;GO:0003278//apoptotic process involved in heart morphogenesis;GO:0003281//ventricular septum development;GO:0006915//apoptotic process;GO:0006935//chemotaxis;GO:0007155//cell adhesion;GO:0007165//signal transduc…	GO:0005576//extracellular region;GO:0005788//endoplasmic reticulum lumen;GO:0031012//extracellular matrix;GO:0062023//collagen-containing extracellular matrix;	GO:0000166//nucleotide binding;GO:0005178//integrin binding;GO:0005201//extracellular matrix structural constituent;GO:0005515//protein binding;GO:0008201//heparin binding;GO:0019838//growth factor binding;GO:0050840//extracellular matrix binding;	-
HLA-DOB	ENSG00000241106	40.2855	25.6154	54.9555	2.14541	1.10125	0.0185843	1	6	32812763	32820466	-	1968	GO:0002250;GO:0002376;GO:0002503;GO:0002504;GO:0002587;GO:0005764;GO:0005765;GO:0005768;GO:0006955;GO:0010008;GO:0016020;GO:0016021;GO:0019882;GO:0019886;GO:0023026;GO:0032395;GO:0042613;GO:0050870	K06752	-	S;T;W;U	2RWX2;35NWS;3AEXA;3BKI2;3D2YD;3J6F5;487UH;491Y4;4MKWM;4N13Q	major histocompatibility complex, class II, DO beta [Source:HGNC Symbol;Acc:HGNC:4937]	3112	P13765;Q5QNS2	GO:0002250//adaptive immune response;GO:0002376//immune system process;GO:0002503//peptide antigen assembly with MHC class II protein complex;GO:0002504//antigen processing and presentation of peptide or polysaccharide antigen via MHC class II;GO:0002587//negative regulation of antigen processing and presentation of peptide antigen via MHC class II;GO:0006955//immune response;GO:0019882//antigen …	GO:0005764//lysosome;GO:0005765//lysosomal membrane;GO:0005768//endosome;GO:0010008//endosome membrane;GO:0016020//membrane;GO:0016021//integral component of membrane;GO:0042613//MHC class II protein complex;	GO:0023026//MHC class II protein complex binding;GO:0032395//MHC class II receptor activity;	ko05416(Viral myocarditis);ko05332(Graft-versus-host disease);ko05330(Allograft rejection);ko05323(Rheumatoid arthritis);ko05322(Systemic lupus erythematosus);ko05321(Inflammatory bowel disease);ko05320(Autoimmune thyroid disease);ko05310(Asthma);ko05169(Epstein-Barr virus infection);ko05168(Herpes simplex virus 1 infection);ko05166(Human T-cell leukemia virus 1 infection);ko05164(Influenza A);ko…
CNR2	ENSG00000188822	18.6941	9.05193	28.3363	3.13042	1.64636	0.01953	1	1	23870515	23913362	-	5265	GO:0001975;GO:0004930;GO:0004949;GO:0005515;GO:0005737;GO:0005783;GO:0005886;GO:0005887;GO:0006954;GO:0006955;GO:0007165;GO:0007186;GO:0007187;GO:0007189;GO:0016020;GO:0016021;GO:0019222;GO:0019233;GO:0030425;GO:0030595;GO:0031234;GO:0032229;GO:0032496;GO:0033004;GO:0038171;GO:0042995;GO:0043005;GO:0043025;GO:0043204;GO:0045759;GO:0050728;GO:0051001	K04278	-	O;T	KOG3656;35MSQ;39RWN;3BCPD;3D287;3J2B6;487B8;48ZZ5;4M8FH;4N1CV	cannabinoid receptor 2 [Source:HGNC Symbol;Acc:HGNC:2160]	1269	P34972;A0A024RAH7	GO:0001975//response to amphetamine;GO:0006954//inflammatory response;GO:0006955//immune response;GO:0007165//signal transduction;GO:0007186//G protein-coupled receptor signaling pathway;GO:0007187//G protein-coupled receptor signaling pathway, coupled to cyclic nucleotide second messenger;GO:0007189//adenylate cyclase-activating G protein-coupled receptor signaling pathway;GO:0019222//regulation…	GO:0005737//cytoplasm;GO:0005783//endoplasmic reticulum;GO:0005886//plasma membrane;GO:0005887//integral component of plasma membrane;GO:0016020//membrane;GO:0016021//integral component of membrane;GO:0030425//dendrite;GO:0031234//extrinsic component of cytoplasmic side of plasma membrane;GO:0042995//cell projection;GO:0043005//neuron projection;GO:0043025//neuronal cell body;GO:0043204//perikary…	GO:0004930//G protein-coupled receptor activity;GO:0004949//cannabinoid receptor activity;GO:0005515//protein binding;	ko04080(Neuroactive ligand-receptor interaction)
FOSB	ENSG00000125740	7426.28	2739.05	12113.5	4.42252	2.14487	0.022784	1	19	45467995	45475179	+	5553	GO:0000122;GO:0000785;GO:0000978;GO:0000981;GO:0001228;GO:0003677;GO:0003690;GO:0003700;GO:0005515;GO:0005634;GO:0005654;GO:0006355;GO:0006357;GO:0006366;GO:0007565;GO:0009410;GO:0009612;GO:0032570;GO:0032870;GO:0043231;GO:0043278;GO:0043565;GO:0045944;GO:0051412;GO:0051591;GO:0071277;GO:1990837	K09029	-	K	KOG1414;35GPN;38B8W;3BB9P;3D2DX;3JFS8;47ZZP;494BT;4MEA7;4N1QX	FosB proto-oncogene, AP-1 transcription factor subunit [Source:HGNC Symbol;Acc:HGNC:3797]	2354	P53539;A0A024R0P6	GO:0000122//negative regulation of transcription by RNA polymerase II;GO:0006355//regulation of transcription, DNA-templated;GO:0006357//regulation of transcription by RNA polymerase II;GO:0006366//transcription by RNA polymerase II;GO:0007565//female pregnancy;GO:0009410//response to xenobiotic stimulus;GO:0009612//response to mechanical stimulus;GO:0032570//response to progesterone;GO:0032870//…	GO:0000785//chromatin;GO:0005634//nucleus;GO:0005654//nucleoplasm;GO:0043231//intracellular membrane-bounded organelle;	GO:0000978//RNA polymerase II cis-regulatory region sequence-specific DNA binding;GO:0000981//DNA-binding transcription factor activity, RNA polymerase II-specific;GO:0001228//DNA-binding transcription activator activity, RNA polymerase II-specific;GO:0003677//DNA binding;GO:0003690//double-stranded DNA binding;GO:0003700//DNA-binding transcription factor activity;GO:0005515//protein binding;GO:0…	ko05034(Alcoholism);ko05031(Amphetamine addiction);ko05030(Cocaine addiction);ko04657(IL-17 signaling pathway);ko04380(Osteoclast differentiation)
CST1	ENSG00000170373	25.6479	2.79509	48.5007	17.3521	4.11704	0.0232684	1	20	23747562	23751268	-	861	GO:0001580;GO:0004869;GO:0005515;GO:0005576;GO:0005615;GO:0005737;GO:0010466;GO:0030414;GO:0031982;GO:2000117	K13897	-	O;M	2SC50;35U4H;3A3XC;3BRKB;3D7H8;3JPMN;48GHT;49DEW;4MN55;4N6S0	cystatin SN [Source:HGNC Symbol;Acc:HGNC:2473]	1469	P01037	GO:0001580//detection of chemical stimulus involved in sensory perception of bitter taste;GO:0010466//negative regulation of peptidase activity;GO:2000117//negative regulation of cysteine-type endopeptidase activity;	GO:0005576//extracellular region;GO:0005615//extracellular space;GO:0005737//cytoplasm;GO:0031982//vesicle;	GO:0004869//cysteine-type endopeptidase inhibitor activity;GO:0005515//protein binding;GO:0030414//peptidase inhibitor activity;	ko04970(Salivary secretion)
PLA2G7	ENSG00000146070	642.857	408.801	876.913	2.14509	1.10104	0.0243678	1	6	46704201	46735693	-	2059	GO:0003847;GO:0005543;GO:0005576;GO:0005615;GO:0005737;GO:0006629;GO:0009395;GO:0016042;GO:0016486;GO:0016787;GO:0016788;GO:0034362;GO:0034364;GO:0034374;GO:0034440;GO:0034441;GO:0034638;GO:0046469;GO:0047499;GO:0050729;GO:0062234;GO:0090026	K01062	EC:3.1.1.47	I;B	KOG3847;35GA2;38D7T;3BE36;3D3K0;3JEH0;487PE;490Y2;4MFBT;4MUE9	phospholipase A2 group VII [Source:HGNC Symbol;Acc:HGNC:9040]	7941	Q13093	GO:0006629//lipid metabolic process;GO:0009395//phospholipid catabolic process;GO:0016042//lipid catabolic process;GO:0016486//peptide hormone processing;GO:0034374//low-density lipoprotein particle remodeling;GO:0034440//lipid oxidation;GO:0034441//plasma lipoprotein particle oxidation;GO:0034638//phosphatidylcholine catabolic process;GO:0046469//platelet activating factor metabolic process;GO:0…	GO:0005576//extracellular region;GO:0005615//extracellular space;GO:0005737//cytoplasm;GO:0034362//low-density lipoprotein particle;GO:0034364//high-density lipoprotein particle;	GO:0003847//1-alkyl-2-acetylglycerophosphocholine esterase activity;GO:0005543//phospholipid binding;GO:0016787//hydrolase activity;GO:0016788//hydrolase activity, acting on ester bonds;GO:0047499//calcium-independent phospholipase A2 activity;	ko00565(Ether lipid metabolism)
POSTN	ENSG00000133110	2753.53	1371.02	4136.04	3.01676	1.593	0.024669	1	13	37562583	37598844	-	5464	GO:0005201;GO:0005515;GO:0005576;GO:0005615;GO:0005794;GO:0005802;GO:0007155;GO:0008201;GO:0008593;GO:0009888;GO:0030198;GO:0031012;GO:0046872;GO:0050839;GO:0062023;GO:0071307	K24790	-	M;W	KOG1437;35DGV;39MP0;3BB62;3D1UP;3J8XE;4818S;492WH;4MFP2;4N3VV	periostin [Source:HGNC Symbol;Acc:HGNC:16953]	10631	Q15063;A0A024RDS2	GO:0007155//cell adhesion;GO:0008593//regulation of Notch signaling pathway;GO:0009888//tissue development;GO:0030198//extracellular matrix organization;GO:0071307//cellular response to vitamin K;	GO:0005576//extracellular region;GO:0005615//extracellular space;GO:0005794//Golgi apparatus;GO:0005802//trans-Golgi network;GO:0031012//extracellular matrix;GO:0062023//collagen-containing extracellular matrix;	GO:0005201//extracellular matrix structural constituent;GO:0005515//protein binding;GO:0008201//heparin binding;GO:0046872//metal ion binding;GO:0050839//cell adhesion molecule binding;	-
PLA2G2D	ENSG00000117215	74.4081	34.8489	113.967	3.27033	1.70944	0.0257469	1	1	20111939	20119566	-	2681	GO:0002361;GO:0002864;GO:0004623;GO:0005509;GO:0005543;GO:0005576;GO:0006629;GO:0006644;GO:0006954;GO:0008201;GO:0016042;GO:0016787;GO:0042130;GO:0043395;GO:0046337;GO:0046470;GO:0046471;GO:0046872;GO:0047498;GO:0050482;GO:0050868	K01047	EC:3.1.1.4	I	KOG4087;35Q7V;3A39H;3BRA8;3D6NT;3JGFZ;48EQB;49AUX;4MJ8Q;4N1UG	phospholipase A2 group IID [Source:HGNC Symbol;Acc:HGNC:9033]	26279	Q9UNK4	GO:0002361//CD4-positive, CD25-positive, alpha-beta regulatory T cell differentiation;GO:0002864//regulation of acute inflammatory response to antigenic stimulus;GO:0006629//lipid metabolic process;GO:0006644//phospholipid metabolic process;GO:0006954//inflammatory response;GO:0016042//lipid catabolic process;GO:0042130//negative regulation of T cell proliferation;GO:0046337//phosphatidylethanola…	GO:0005576//extracellular region;	GO:0004623//phospholipase A2 activity;GO:0005509//calcium ion binding;GO:0005543//phospholipid binding;GO:0008201//heparin binding;GO:0016787//hydrolase activity;GO:0043395//heparan sulfate proteoglycan binding;GO:0046872//metal ion binding;GO:0047498//calcium-dependent phospholipase A2 activity;	ko04975(Fat digestion and absorption);ko04972(Pancreatic secretion);ko04270(Vascular smooth muscle contraction);ko04014(Ras signaling pathway);ko00592(alpha-Linolenic acid metabolism);ko00591(Linoleic acid metabolism);ko00590(Arachidonic acid metabolism);ko00565(Ether lipid metabolism);ko00564(Glycerophospholipid metabolism)
ADAMDEC1	ENSG00000134028	188.023	39.064	336.982	8.6264	3.10876	0.0259552	1	8	24384285	24406013	+	2438	GO:0004222;GO:0005576;GO:0006508;GO:0006955;GO:0007162;GO:0008233;GO:0008237;GO:0008270;GO:0016787;GO:0046872;GO:0062023	K08634	EC:3.4.24.-	O;W;L	KOG3607;35CUX;39XDY;3BJNZ;3D15V;3J84K;489JV;48YI6;4MHRW;4N5BG	ADAM like decysin 1 [Source:HGNC Symbol;Acc:HGNC:16299]	27299	O15204;B7Z6V5	GO:0006508//proteolysis;GO:0006955//immune response;GO:0007162//negative regulation of cell adhesion;	GO:0005576//extracellular region;GO:0062023//collagen-containing extracellular matrix;	GO:0004222//metalloendopeptidase activity;GO:0008233//peptidase activity;GO:0008237//metallopeptidase activity;GO:0008270//zinc ion binding;GO:0016787//hydrolase activity;GO:0046872//metal ion binding;	-
GPR171	ENSG00000174946	243.693	131.325	356.061	2.7113	1.43898	0.0267995	1	3	151197832	151203216	-	1810	GO:0004930;GO:0005886;GO:0007165;GO:0007186;GO:0007188;GO:0007218;GO:0008188;GO:0008528;GO:0016020;GO:0016021;GO:0035589;GO:0042923;GO:0045028;GO:0045638;GO:0051930;GO:0060259	K08441	-	S;T	2QTCA;35E38;38GQY;3BJDE;3CZH0;3JDK0;484ED;4972C;4M839;4N4JA	G protein-coupled receptor 171 [Source:HGNC Symbol;Acc:HGNC:30057]	29909	O14626	GO:0007165//signal transduction;GO:0007186//G protein-coupled receptor signaling pathway;GO:0007188//adenylate cyclase-modulating G protein-coupled receptor signaling pathway;GO:0007218//neuropeptide signaling pathway;GO:0035589//G protein-coupled purinergic nucleotide receptor signaling pathway;GO:0045638//negative regulation of myeloid cell differentiation;GO:0051930//regulation of sensory perc…	GO:0005886//plasma membrane;GO:0016020//membrane;GO:0016021//integral component of membrane;	GO:0004930//G protein-coupled receptor activity;GO:0008188//neuropeptide receptor activity;GO:0008528//G protein-coupled peptide receptor activity;GO:0042923//neuropeptide binding;GO:0045028//G protein-coupled purinergic nucleotide receptor activity;	-
TWIST1	ENSG00000122691	19.7567	6.14878	33.3646	5.42622	2.43995	0.0274219	1	7	19020991	19117636	-	1997	GO:0000122;GO:0000785;GO:0000977;GO:0000981;GO:0001221;GO:0001503;GO:0001649;GO:0001701;GO:0001764;GO:0001843;GO:0003180;GO:0003183;GO:0003203;GO:0003253;GO:0003677;GO:0003700;GO:0005515;GO:0005634;GO:0005654;GO:0006357;GO:0007517;GO:0010628;GO:0010718;GO:0010936;GO:0014067;GO:0019904;GO:0030154;GO:0030326;GO:0030500;GO:0032000;GO:0032502;GO:0032720;GO:0032755;GO:0032760;GO:0035067;GO:0035115;GO:…	K09069	-	S;K	KOG4447;35J77;38I0S;3BFH2;3CWBC;3J8EE;488UA;48Y4B;4MN7P;4N6RQ	twist family bHLH transcription factor 1 [Source:HGNC Symbol;Acc:HGNC:12428]	7291	Q15672	GO:0000122//negative regulation of transcription by RNA polymerase II;GO:0001503//ossification;GO:0001649//osteoblast differentiation;GO:0001701//in utero embryonic development;GO:0001764//neuron migration;GO:0001843//neural tube closure;GO:0003180//aortic valve morphogenesis;GO:0003183//mitral valve morphogenesis;GO:0003203//endocardial cushion morphogenesis;GO:0003253//cardiac neural crest cell…	GO:0000785//chromatin;GO:0005634//nucleus;GO:0005654//nucleoplasm;	GO:0000977//RNA polymerase II transcription regulatory region sequence-specific DNA binding;GO:0000981//DNA-binding transcription factor activity, RNA polymerase II-specific;GO:0001221//transcription coregulator binding;GO:0003677//DNA binding;GO:0003700//DNA-binding transcription factor activity;GO:0005515//protein binding;GO:0019904//protein domain specific binding;GO:0042802//identical protein…	ko05205(Proteoglycans in cancer)
GFI1	ENSG00000162676	205.365	131.686	279.044	2.11902	1.0834	0.0301977	1	1	92473043	92486925	-	5642	GO:0000083;GO:0000122;GO:0000976;GO:0000978;GO:0001227;GO:0003677;GO:0003700;GO:0005515;GO:0005634;GO:0006355;GO:0006357;GO:0010956;GO:0010957;GO:0010977;GO:0016032;GO:0016363;GO:0016604;GO:0017053;GO:0030097;GO:0032088;GO:0034121;GO:0045892;GO:0046872;GO:0051569;GO:0070105;GO:0071222;GO:1990837	K09223	-	K	35PF1;38B4B;3BCNN;3CVC2;3J8VP;4819U;490AQ;4MM1T;4MWYY	growth factor independent 1 transcriptional repressor [Source:HGNC Symbol;Acc:HGNC:4237]	2672	Q99684	GO:0000083//regulation of transcription involved in G1/S transition of mitotic cell cycle;GO:0000122//negative regulation of transcription by RNA polymerase II;GO:0006355//regulation of transcription, DNA-templated;GO:0006357//regulation of transcription by RNA polymerase II;GO:0010956//negative regulation of calcidiol 1-monooxygenase activity;GO:0010957//negative regulation of vitamin D biosynth…	GO:0005634//nucleus;GO:0016363//nuclear matrix;GO:0016604//nuclear body;GO:0017053//transcription repressor complex;	GO:0000976//transcription cis-regulatory region binding;GO:0000978//RNA polymerase II cis-regulatory region sequence-specific DNA binding;GO:0001227//DNA-binding transcription repressor activity, RNA polymerase II-specific;GO:0003677//DNA binding;GO:0003700//DNA-binding transcription factor activity;GO:0005515//protein binding;GO:0046872//metal ion binding;GO:1990837//sequence-specific double-str…	-
SERPINA3	ENSG00000196136	29.0319	16.7986	41.2652	2.45647	1.29659	0.032767	1	14	94612384	94624055	+	5000	GO:0003677;GO:0004867;GO:0005515;GO:0005576;GO:0005615;GO:0005634;GO:0006953;GO:0006954;GO:0010466;GO:0010951;GO:0019216;GO:0030277;GO:0030414;GO:0031093;GO:0034774;GO:0035578;GO:0062023;GO:0070062;GO:0072562	K04525	-	O;V	KOG2392;35MGV;38BQD;3BGRB;3CV0W;3JEYE;47Z2V;48UVT;4MB2B;4N04C;KOG2392;35MGV;38BQD;3BGRB;3CV0W;3JEYE;47Z2V;48UVT;4MB2B;4N04C	serpin family A member 3 [Source:HGNC Symbol;Acc:HGNC:16]	12	P01011;A0A024R6P0	GO:0006953//acute-phase response;GO:0006954//inflammatory response;GO:0010466//negative regulation of peptidase activity;GO:0010951//negative regulation of endopeptidase activity;GO:0019216//regulation of lipid metabolic process;GO:0030277//maintenance of gastrointestinal epithelium;	GO:0005576//extracellular region;GO:0005615//extracellular space;GO:0005634//nucleus;GO:0031093//platelet alpha granule lumen;GO:0034774//secretory granule lumen;GO:0035578//azurophil granule lumen;GO:0062023//collagen-containing extracellular matrix;GO:0070062//extracellular exosome;GO:0072562//blood microparticle;	GO:0003677//DNA binding;GO:0004867//serine-type endopeptidase inhibitor activity;GO:0005515//protein binding;GO:0030414//peptidase inhibitor activity;	-
ZBTB32	ENSG00000011590	19.8669	9.59788	30.136	3.13985	1.6507	0.0330257	1	19	35704558	35717038	+	2739	GO:0000122;GO:0000785;GO:0000978;GO:0000981;GO:0001227;GO:0003677;GO:0005515;GO:0005634;GO:0005654;GO:0006357;GO:0008270;GO:0042802;GO:0046872;GO:1990837	K10506	-	K	35I0S;38DPD;3BJYH;3D0SW;3JD28;480R0;49507;4MBJQ;4N6AE	zinc finger and BTB domain containing 32 [Source:HGNC Symbol;Acc:HGNC:16763]	27033	Q9Y2Y4	GO:0000122//negative regulation of transcription by RNA polymerase II;GO:0006357//regulation of transcription by RNA polymerase II;	GO:0000785//chromatin;GO:0005634//nucleus;GO:0005654//nucleoplasm;	GO:0000978//RNA polymerase II cis-regulatory region sequence-specific DNA binding;GO:0000981//DNA-binding transcription factor activity, RNA polymerase II-specific;GO:0001227//DNA-binding transcription repressor activity, RNA polymerase II-specific;GO:0003677//DNA binding;GO:0005515//protein binding;GO:0008270//zinc ion binding;GO:0042802//identical protein binding;GO:0046872//metal ion binding;G…	-
PTPRN	ENSG00000054356	8.70446	2.37102	15.0379	6.34239	2.66503	0.0330757	1	2	219289623	219309648	-	8228	GO:0000302;GO:0001553;GO:0004725;GO:0005515;GO:0005634;GO:0005768;GO:0005794;GO:0005886;GO:0006470;GO:0008134;GO:0016020;GO:0016021;GO:0016311;GO:0016791;GO:0030073;GO:0030141;GO:0030424;GO:0030507;GO:0030658;GO:0031410;GO:0035773;GO:0042995;GO:0043025;GO:0043204;GO:0043679;GO:0044389;GO:0045202;GO:0045944;GO:0051046;GO:1904692;GO:1990502	K07817	EC:3.1.3.48	T	KOG0793;35KR2;38FJD;3B9KG;3CRJV;3J7CN;481VG;496BC;4M755;4N5SN	protein tyrosine phosphatase receptor type N [Source:HGNC Symbol;Acc:HGNC:9676]	5798	Q16849;Q96IA0	GO:0000302//response to reactive oxygen species;GO:0001553//luteinization;GO:0006470//protein dephosphorylation;GO:0016311//dephosphorylation;GO:0030073//insulin secretion;GO:0035773//insulin secretion involved in cellular response to glucose stimulus;GO:0045944//positive regulation of transcription by RNA polymerase II;GO:0051046//regulation of secretion;GO:1904692//positive regulation of type B…	GO:0005634//nucleus;GO:0005768//endosome;GO:0005794//Golgi apparatus;GO:0005886//plasma membrane;GO:0016020//membrane;GO:0016021//integral component of membrane;GO:0030141//secretory granule;GO:0030424//axon;GO:0030658//transport vesicle membrane;GO:0031410//cytoplasmic vesicle;GO:0042995//cell projection;GO:0043025//neuronal cell body;GO:0043204//perikaryon;GO:0043679//axon terminus;GO:0045202//…	GO:0004725//protein tyrosine phosphatase activity;GO:0005515//protein binding;GO:0008134//transcription factor binding;GO:0016791//phosphatase activity;GO:0030507//spectrin binding;GO:0044389//ubiquitin-like protein ligase binding;	ko04940(Type I diabetes mellitus)
SAA2	ENSG00000134339	28.5135	8.69048	48.3365	5.56201	2.47561	0.0358761	1	11	18239223	18248668	-	2242	GO:0005515;GO:0005576;GO:0006953;GO:0034364;GO:0070062	K17310	-	S;O	2S4PB;35Q45;3A4C9;3BRSP;3D7F3;3JGZS;48EJE;49BFN;4MJJW;4N6KQ	serum amyloid A2 [Source:HGNC Symbol;Acc:HGNC:10514]	6289	P0DJI9	GO:0006953//acute-phase response;	GO:0005576//extracellular region;GO:0034364//high-density lipoprotein particle;GO:0070062//extracellular exosome;	GO:0005515//protein binding;	-
FOS	ENSG00000170345	18287.4	9970.7	26604.1	2.66823	1.41588	0.0364313	1	14	75278826	75282230	+	3186	GO:0000785;GO:0000976;GO:0000978;GO:0000979;GO:0000981;GO:0001221;GO:0001228;GO:0001661;GO:0003677;GO:0003682;GO:0003690;GO:0003700;GO:0005515;GO:0005634;GO:0005654;GO:0005667;GO:0005737;GO:0005783;GO:0005829;GO:0006306;GO:0006355;GO:0006357;GO:0006366;GO:0006954;GO:0007179;GO:0007399;GO:0007565;GO:0007568;GO:0009409;GO:0009410;GO:0009416;GO:0009612;GO:0009629;GO:0009636;GO:0010468;GO:0014070;GO:…	K04379	-	K	KOG1414;35BJA;38WBJ;3BDTE;3CWS4;3JB5E;484G2;494R7;4MB4F;4MTZY	Fos proto-oncogene, AP-1 transcription factor subunit [Source:HGNC Symbol;Acc:HGNC:3796]	2353	P01100;Q6FG41	GO:0001661//conditioned taste aversion;GO:0006306//DNA methylation;GO:0006355//regulation of transcription, DNA-templated;GO:0006357//regulation of transcription by RNA polymerase II;GO:0006366//transcription by RNA polymerase II;GO:0006954//inflammatory response;GO:0007179//transforming growth factor beta receptor signaling pathway;GO:0007399//nervous system development;GO:0007565//female pregna…	GO:0000785//chromatin;GO:0005634//nucleus;GO:0005654//nucleoplasm;GO:0005667//transcription regulator complex;GO:0005737//cytoplasm;GO:0005783//endoplasmic reticulum;GO:0005829//cytosol;GO:0016020//membrane;GO:0032993//protein-DNA complex;GO:0035976//transcription factor AP-1 complex;GO:0043005//neuron projection;GO:0090575//RNA polymerase II transcription regulator complex;	GO:0000976//transcription cis-regulatory region binding;GO:0000978//RNA polymerase II cis-regulatory region sequence-specific DNA binding;GO:0000979//RNA polymerase II core promoter sequence-specific DNA binding;GO:0000981//DNA-binding transcription factor activity, RNA polymerase II-specific;GO:0001221//transcription coregulator binding;GO:0001228//DNA-binding transcription activator activity, R…	ko05418(Fluid shear stress and atherosclerosis);ko05417(Lipid and atherosclerosis);ko05323(Rheumatoid arthritis);ko05235(PD-L1 expression and PD-1 checkpoint pathway in cancer);ko05231(Choline metabolism in cancer);ko05224(Breast cancer);ko05210(Colorectal cancer);ko05208(Chemical carcinogenesis - reactive oxygen species);ko05207(Chemical carcinogenesis - receptor activation);ko05200(Pathways in …
GADD45B	ENSG00000099860	2244.89	1167.29	3322.48	2.84632	1.5091	0.0375825	1	19	2476122	2478259	+	2138	GO:0005515;GO:0005634;GO:0005737;GO:0006469;GO:0006915;GO:0030154;GO:0043065;GO:0043410;GO:0046330;GO:0051726;GO:1900745	K04402	-	S;K	2RY00;35KMX;3A08H;3BPJD;3CZGM;3JETU;487U3;49B2H;4MCKS;4N4UY	growth arrest and DNA damage inducible beta [Source:HGNC Symbol;Acc:HGNC:4096]	4616	O75293	GO:0006469//negative regulation of protein kinase activity;GO:0006915//apoptotic process;GO:0030154//cell differentiation;GO:0043065//positive regulation of apoptotic process;GO:0043410//positive regulation of MAPK cascade;GO:0046330//positive regulation of JNK cascade;GO:0051726//regulation of cell cycle;GO:1900745//positive regulation of p38MAPK cascade;	GO:0005634//nucleus;GO:0005737//cytoplasm;	GO:0005515//protein binding;	ko05226(Gastric cancer);ko05225(Hepatocellular carcinoma);ko05224(Breast cancer);ko05223(Non-small cell lung cancer);ko05222(Small cell lung cancer);ko05220(Chronic myeloid leukemia);ko05218(Melanoma);ko05217(Basal cell carcinoma);ko05216(Thyroid cancer);ko05214(Glioma);ko05213(Endometrial cancer);ko05212(Pancreatic cancer);ko05210(Colorectal cancer);ko05202(Transcriptional misregulation in cance…
LEP	ENSG00000174697	24.7405	0.216821	49.2642	227.212	7.82789	0.0396654	1	7	128241278	128257629	+	3427	GO:0000122;GO:0001525;GO:0001542;GO:0001666;GO:0001819;GO:0001890;GO:0001932;GO:0001934;GO:0001936;GO:0002021;GO:0003300;GO:0003677;GO:0005102;GO:0005179;GO:0005515;GO:0005576;GO:0005615;GO:0005737;GO:0005829;GO:0006006;GO:0006111;GO:0006112;GO:0006114;GO:0006629;GO:0006635;GO:0006909;GO:0007165;GO:0007260;GO:0007565;GO:0007584;GO:0007623;GO:0008203;GO:0008206;GO:0008217;GO:0008284;GO:0008340;GO:…	K05424	-	O;T	2S5K5;35N69;3A4MR;3BM0U;3D2UB;3J917;48CQN;497JE;4MJ7M;4MXH8	leptin [Source:HGNC Symbol;Acc:HGNC:6553]	3952	P41159;A4D0Y8	GO:0000122//negative regulation of transcription by RNA polymerase II;GO:0001525//angiogenesis;GO:0001542//ovulation from ovarian follicle;GO:0001666//response to hypoxia;GO:0001819//positive regulation of cytokine production;GO:0001890//placenta development;GO:0001932//regulation of protein phosphorylation;GO:0001934//positive regulation of protein phosphorylation;GO:0001936//regulation of endot…	GO:0005576//extracellular region;GO:0005615//extracellular space;GO:0005737//cytoplasm;GO:0005829//cytosol;	GO:0003677//DNA binding;GO:0005102//signaling receptor binding;GO:0005179//hormone activity;GO:0005515//protein binding;GO:0051428//peptide hormone receptor binding;GO:1990460//leptin receptor binding;	ko04932(Non-alcoholic fatty liver disease);ko04920(Adipocytokine signaling pathway);ko04630(JAK-STAT signaling pathway);ko04152(AMPK signaling pathway);ko04080(Neuroactive ligand-receptor interaction);ko04060(Cytokine-cytokine receptor interaction)
ZFP36	ENSG00000128016	12604	5926.06	19281.9	3.25375	1.7021	0.0411051	1	19	39406847	39409412	+	1976	GO:0000122;GO:0000165;GO:0000288;GO:0000289;GO:0000932;GO:0003677;GO:0003723;GO:0003729;GO:0003730;GO:0005515;GO:0005634;GO:0005737;GO:0005829;GO:0006357;GO:0006402;GO:0009611;GO:0010494;GO:0010837;GO:0019899;GO:0019901;GO:0019957;GO:0030014;GO:0030099;GO:0031047;GO:0031072;GO:0031086;GO:0032680;GO:0032703;GO:0032897;GO:0035278;GO:0035556;GO:0035925;GO:0038066;GO:0042594;GO:0043488;GO:0044344;GO:…	K15308	-	S;K	KOG1677;35JXQ;39XXP;3BN5Y;3D6DF;3JBW1;48BNE;492IY;4MHW5;4N142	ZFP36 ring finger protein [Source:HGNC Symbol;Acc:HGNC:12862]	7538	P26651;M0QY76	GO:0000122//negative regulation of transcription by RNA polymerase II;GO:0000165//MAPK cascade;GO:0000288//nuclear-transcribed mRNA catabolic process, deadenylation-dependent decay;GO:0000289//nuclear-transcribed mRNA poly(A) tail shortening;GO:0006357//regulation of transcription by RNA polymerase II;GO:0006402//mRNA catabolic process;GO:0009611//response to wounding;GO:0010837//regulation of ke…	GO:0000932//P-body;GO:0005634//nucleus;GO:0005737//cytoplasm;GO:0005829//cytosol;GO:0010494//cytoplasmic stress granule;GO:0030014//CCR4-NOT complex;GO:0070578//RISC-loading complex;GO:1990904//ribonucleoprotein complex;	GO:0003677//DNA binding;GO:0003723//RNA binding;GO:0003729//mRNA binding;GO:0003730//mRNA 3'-UTR binding;GO:0005515//protein binding;GO:0019899//enzyme binding;GO:0019901//protein kinase binding;GO:0019957//C-C chemokine binding;GO:0031072//heat shock protein binding;GO:0035925//mRNA 3'-UTR AU-rich region binding;GO:0044877//protein-containing complex binding;GO:0046872//metal ion binding;GO:0070…	ko05167(Kaposi sarcoma-associated herpesvirus infection);ko05166(Human T-cell leukemia virus 1 infection)
TRIB1	ENSG00000173334	1986.28	1105.92	2866.63	2.59207	1.37411	0.0411143	1	8	125430358	125438403	+	4099	GO:0004672;GO:0004860;GO:0005515;GO:0005524;GO:0005634;GO:0005737;GO:0005829;GO:0006468;GO:0006469;GO:0007254;GO:0014912;GO:0031434;GO:0031625;GO:0031665;GO:0032436;GO:0032496;GO:0043405;GO:0043433;GO:0045645;GO:0045651;GO:0045659;GO:0048662;GO:0055106;GO:0061629	K08814	-	T;G	KOG0583;35FR0;38F8W;3BAWK;3CTVZ;3JB8N;47ZJD;491Z2;4MH31;4N3PH	tribbles pseudokinase 1 [Source:HGNC Symbol;Acc:HGNC:16891]	10221	Q96RU8	GO:0006468//protein phosphorylation;GO:0006469//negative regulation of protein kinase activity;GO:0007254//JNK cascade;GO:0014912//negative regulation of smooth muscle cell migration;GO:0031665//negative regulation of lipopolysaccharide-mediated signaling pathway;GO:0032436//positive regulation of proteasomal ubiquitin-dependent protein catabolic process;GO:0032496//response to lipopolysaccharide…	GO:0005634//nucleus;GO:0005737//cytoplasm;GO:0005829//cytosol;	GO:0004672//protein kinase activity;GO:0004860//protein kinase inhibitor activity;GO:0005515//protein binding;GO:0005524//ATP binding;GO:0031434//mitogen-activated protein kinase kinase binding;GO:0031625//ubiquitin protein ligase binding;GO:0055106//ubiquitin-protein transferase regulator activity;GO:0061629//RNA polymerase II-specific DNA-binding transcription factor binding;	-
PRKCG	ENSG00000126583	1.45133	0.10841	2.79424	25.7747	4.68788	0.0489546	1	19	53879190	53907652	+	3964	GO:0000166;GO:0004672;GO:0004674;GO:0004697;GO:0004698;GO:0004712;GO:0005515;GO:0005524;GO:0005634;GO:0005737;GO:0005829;GO:0005886;GO:0005911;GO:0006468;GO:0007268;GO:0007611;GO:0007635;GO:0008270;GO:0009636;GO:0014069;GO:0016020;GO:0016301;GO:0016310;GO:0016740;GO:0018105;GO:0030425;GO:0031397;GO:0032095;GO:0032425;GO:0035556;GO:0042177;GO:0042752;GO:0042995;GO:0043005;GO:0043278;GO:0043524;GO:…	K19663	EC:2.7.11.13	T	KOG0696;35K6U;3AJEW;3BFC2;3CS8B;3JAHF;4829B;492KZ;4MPBQ;4MTZK	protein kinase C gamma [Source:HGNC Symbol;Acc:HGNC:9402]	5582	P05129	GO:0006468//protein phosphorylation;GO:0007268//chemical synaptic transmission;GO:0007611//learning or memory;GO:0007635//chemosensory behavior;GO:0009636//response to toxic substance;GO:0016310//phosphorylation;GO:0018105//peptidyl-serine phosphorylation;GO:0031397//negative regulation of protein ubiquitination;GO:0032095//regulation of response to food;GO:0032425//positive regulation of mismatc…	GO:0005634//nucleus;GO:0005737//cytoplasm;GO:0005829//cytosol;GO:0005886//plasma membrane;GO:0005911//cell-cell junction;GO:0014069//postsynaptic density;GO:0016020//membrane;GO:0030425//dendrite;GO:0042995//cell projection;GO:0043005//neuron projection;GO:0044305//calyx of Held;GO:0045202//synapse;GO:0048471//perinuclear region of cytoplasm;GO:0097060//synaptic membrane;GO:0099523//presynaptic c…	GO:0000166//nucleotide binding;GO:0004672//protein kinase activity;GO:0004674//protein serine/threonine kinase activity;GO:0004697//protein kinase C activity;GO:0004698//calcium-dependent protein kinase C activity;GO:0004712//protein serine/threonine/tyrosine kinase activity;GO:0005515//protein binding;GO:0005524//ATP binding;GO:0008270//zinc ion binding;GO:0016301//kinase activity;GO:0016740//tr…	ko05415(Diabetic cardiomyopathy);ko05231(Choline metabolism in cancer);ko05225(Hepatocellular carcinoma);ko05223(Non-small cell lung cancer);ko05214(Glioma);ko05207(Chemical carcinogenesis - receptor activation);ko05206(MicroRNAs in cancer);ko05205(Proteoglycans in cancer);ko05200(Pathways in cancer);ko05171(Coronavirus disease - COVID-19);ko05170(Human immunodeficiency virus 1 infection);ko05163…
