# Supplementary material for: Transcriptomic and proteomic profiling of pulmonary mucormycosis reveals a failed activation of host immune response
Source: Front Immunol. 2026 Feb 13;17:1732782. doi: 10.3389/fimmu.2026.1732782 (PMC12945811; doi:10.3389/fimmu.2026.1732782)
Supplement: Supplementary file 6 [file Table4.xlsx]

## Sheet: Sheet1
Pathway	PathwayID	Level1	Level2	list_number	total_number	Pvalue	FDR	Gene	URL
B cell receptor signaling pathway	hsa04662	Organismal Systems	Immune system	6	79	0.000229215	0.0436314	ENSG00000012124(CD22),ENSG00000186818(LILRB4),ENSG00000105369(CD79A),ENSG00000170345(FOS),ENSG00000137101(CD72),ENSG00000177455(CD19)	http://www.kegg.jp/kegg-bin/show_pathway?map=map04662&multi_query=K06506+%23FFFFFF,blue%0d%0aK06465+%23FFFFFF,blue%0d%0aK06504+%23FFFFFF,blue%0d%0aK06467+%23FFFFFF,blue%0d%0aK04379+%23FFFFFF,blue%0d%0aK06512+%23FFFFFF,blue%0d%0a
Primary immunodeficiency	hsa05340	Human Diseases	Immune disease	4	36	0.000637667	0.0436314	ENSG00000105369(CD79A),ENSG00000159958(TNFRSF13C),ENSG00000153563(CD8A),ENSG00000177455(CD19)	http://www.kegg.jp/kegg-bin/show_pathway?map=map05340&multi_query=K06458+%23FFFFFF,blue%0d%0aK05151+%23FFFFFF,blue%0d%0aK06465+%23FFFFFF,blue%0d%0aK06506+%23FFFFFF,blue%0d%0a
Hematopoietic cell lineage	hsa04640	Organismal Systems	Immune system	6	96	0.00065776	0.0436314	ENSG00000012124(CD22),ENSG00000134460(IL2RA),ENSG00000177455(CD19),ENSG00000241106(HLA-DOB),ENSG00000153563(CD8A),ENSG00000156738(MS4A1)	http://www.kegg.jp/kegg-bin/show_pathway?map=map04640&multi_query=K06465+%23FFFFFF,blue%0d%0aK06466+%23FFFFFF,blue%0d%0aK06467+%23FFFFFF,blue%0d%0aK06458+%23FFFFFF,blue%0d%0aK06752+%23FFFFFF,blue%0d%0aK05068+%23FFFFFF,blue%0d%0a
Parathyroid hormone synthesis, secretion and action	hsa04928	Organismal Systems	Endocrine system	6	106	0.00110808	0.0495841	ENSG00000113070(HBEGF),ENSG00000126583(PRKCG),ENSG00000111012(CYP27B1),ENSG00000120738(EGR1),ENSG00000170345(FOS),ENSG00000019186(CYP24A1)	http://www.kegg.jp/kegg-bin/show_pathway?map=map04928&multi_query=K07436+%23FFFFFF,blue%0d%0aK19663+%23FFFFFF,blue%0d%0aK08523+%23FFFFFF,blue%0d%0aK09203+%23FFFFFF,blue%0d%0aK07438+%23FFFFFF,blue%0d%0aK04379+%23FFFFFF,blue%0d%0a
Cytokine-cytokine receptor interaction	hsa04060	Environmental Information Processing	Signaling molecules and interaction	10	293	0.00143668	0.0495841	ENSG00000156234(CXCL13),ENSG00000172156(CCL11),ENSG00000134460(IL2RA),ENSG00000174697(LEP),ENSG00000139193(CD27),ENSG00000159958(TNFRSF13C),ENSG00000126353(CCR7),ENSG00000172724(CCL19),ENSG00000049249(TNFRSF9),ENSG00000048462(TNFRSF17)	http://www.kegg.jp/kegg-bin/show_pathway?map=map04060&multi_query=K10032+%23FFFFFF,blue%0d%0aK04182+%23FFFFFF,blue%0d%0aK05144+%23FFFFFF,blue%0d%0aK05151+%23FFFFFF,blue%0d%0aK05512+%23FFFFFF,blue%0d%0aK16597+%23FFFFFF,blue%0d%0aK05153+%23FFFFFF,blue%0d%0aK05424+%23FFFFFF,blue%0d%0aK05068+%23FFFFFF,blue%0d%0aK05146+%23FFFFFF,blue%0d%0a
Intestinal immune network for IgA production	hsa04672	Organismal Systems	Immune system	4	45	0.001495	0.0495841	ENSG00000048462(TNFRSF17),ENSG00000241106(HLA-DOB),ENSG00000159958(TNFRSF13C),ENSG00000178562(CD28)	http://www.kegg.jp/kegg-bin/show_pathway?map=map04672&multi_query=K05153+%23FFFFFF,blue%0d%0aK06470+%23FFFFFF,blue%0d%0aK05151+%23FFFFFF,blue%0d%0aK06752+%23FFFFFF,blue%0d%0a
Mineral absorption	hsa04978	Organismal Systems	Digestive system	4	60	0.00431321	0.113217	ENSG00000066230(SLC9A3),ENSG00000187193(MT1X),ENSG00000125148(MT2A),ENSG00000091513(TF)	http://www.kegg.jp/kegg-bin/show_pathway?map=map04978&multi_query=K14739+%23FFFFFF,blue%0d%0aK12040+%23FFFFFF,blue%0d%0aK14736+%23FFFFFF,blue%0d%0a
Viral protein interaction with cytokine and cytokine receptor	hsa04061	Environmental Information Processing	Signaling molecules and interaction	5	98	0.00455142	0.113217	ENSG00000172724(CCL19),ENSG00000126353(CCR7),ENSG00000156234(CXCL13),ENSG00000134460(IL2RA),ENSG00000172156(CCL11)	http://www.kegg.jp/kegg-bin/show_pathway?map=map04061&multi_query=K10032+%23FFFFFF,blue%0d%0aK04182+%23FFFFFF,blue%0d%0aK05512+%23FFFFFF,blue%0d%0aK16597+%23FFFFFF,blue%0d%0aK05068+%23FFFFFF,blue%0d%0a
Protein digestion and absorption	hsa04974	Organismal Systems	Digestive system	5	103	0.00561942	0.124252	ENSG00000169436(COL22A1),ENSG00000082293(COL19A1),ENSG00000066230(SLC9A3),ENSG00000123500(COL10A1),ENSG00000060718(COL11A1)	http://www.kegg.jp/kegg-bin/show_pathway?map=map04974&multi_query=K12040+%23FFFFFF,blue%0d%0aK19479+%23FFFFFF,blue%0d%0aK16630+%23FFFFFF,blue%0d%0aK19721+%23FFFFFF,blue%0d%0aK24340+%23FFFFFF,blue%0d%0a
Type I diabetes mellitus	hsa04940	Human Diseases	Endocrine and metabolic disease	3	41	0.0104083	0.197868	ENSG00000241106(HLA-DOB),ENSG00000178562(CD28),ENSG00000054356(PTPRN)	http://www.kegg.jp/kegg-bin/show_pathway?map=map04940&multi_query=K06752+%23FFFFFF,blue%0d%0aK07817+%23FFFFFF,blue%0d%0aK06470+%23FFFFFF,blue%0d%0a
Human T-cell leukemia virus 1 infection	hsa05166	Human Diseases	Infectious disease: viral	7	220	0.0109375	0.197868	ENSG00000241106(HLA-DOB),ENSG00000128016(ZFP36),ENSG00000159958(TNFRSF13C),ENSG00000164362(TERT),ENSG00000134460(IL2RA),ENSG00000170345(FOS),ENSG00000120738(EGR1)	http://www.kegg.jp/kegg-bin/show_pathway?map=map05166&multi_query=K05068+%23FFFFFF,blue%0d%0aK15308+%23FFFFFF,blue%0d%0aK09203+%23FFFFFF,blue%0d%0aK06752+%23FFFFFF,blue%0d%0aK05151+%23FFFFFF,blue%0d%0aK04379+%23FFFFFF,blue%0d%0aK11126+%23FFFFFF,blue%0d%0a
Carbohydrate digestion and absorption	hsa04973	Organismal Systems	Digestive system	3	47	0.0150967	0.236418	ENSG00000142583(SLC2A5),ENSG00000169962(TAS1R3),ENSG00000174876(AMY1B)	http://www.kegg.jp/kegg-bin/show_pathway?map=map04973&multi_query=K08143+%23FFFFFF,blue%0d%0aK04626+%23FFFFFF,blue%0d%0aK01176+%23FFFFFF,blue%0d%0a
Rheumatoid arthritis	hsa05323	Human Diseases	Immune disease	4	89	0.0169521	0.236418	ENSG00000170345(FOS),ENSG00000163599(CTLA4),ENSG00000241106(HLA-DOB),ENSG00000178562(CD28)	http://www.kegg.jp/kegg-bin/show_pathway?map=map05323&multi_query=K04379+%23FFFFFF,blue%0d%0aK06470+%23FFFFFF,blue%0d%0aK06538+%23FFFFFF,blue%0d%0aK06752+%23FFFFFF,blue%0d%0a
Autoimmune thyroid disease	hsa05320	Human Diseases	Immune disease	3	50	0.0178205	0.236418	ENSG00000163599(CTLA4),ENSG00000178562(CD28),ENSG00000241106(HLA-DOB)	http://www.kegg.jp/kegg-bin/show_pathway?map=map05320&multi_query=K06752+%23FFFFFF,blue%0d%0aK06470+%23FFFFFF,blue%0d%0aK06538+%23FFFFFF,blue%0d%0a
Ether lipid metabolism	hsa00565	Metabolism	Lipid metabolism	3	50	0.0178205	0.236418	ENSG00000117215(PLA2G2D),ENSG00000188089(PLA2G4E),ENSG00000146070(PLA2G7)	http://www.kegg.jp/kegg-bin/show_pathway?map=map00565&multi_query=K01047+%23FFFFFF,blue%0d%0aK16342+%23FFFFFF,blue%0d%0aK01062+%23FFFFFF,blue%0d%0a
IL-17 signaling pathway	hsa04657	Organismal Systems	Immune system	4	94	0.0203115	0.238232	ENSG00000170345(FOS),ENSG00000125740(FOSB),ENSG00000100985(MMP9),ENSG00000172156(CCL11)	http://www.kegg.jp/kegg-bin/show_pathway?map=map04657&multi_query=K09029+%23FFFFFF,blue%0d%0aK01403+%23FFFFFF,blue%0d%0aK16597+%23FFFFFF,blue%0d%0aK04379+%23FFFFFF,blue%0d%0a
Cell adhesion molecules	hsa04514	Environmental Information Processing	Signaling molecules and interaction	5	146	0.0228965	0.253133	ENSG00000012124(CD22),ENSG00000163599(CTLA4),ENSG00000153563(CD8A),ENSG00000241106(HLA-DOB),ENSG00000178562(CD28)	http://www.kegg.jp/kegg-bin/show_pathway?map=map04514&multi_query=K06467+%23FFFFFF,blue%0d%0aK06470+%23FFFFFF,blue%0d%0aK06752+%23FFFFFF,blue%0d%0aK06458+%23FFFFFF,blue%0d%0aK06538+%23FFFFFF,blue%0d%0a
T cell receptor signaling pathway	hsa04660	Organismal Systems	Immune system	4	103	0.0273326	0.286274	ENSG00000170345(FOS),ENSG00000163599(CTLA4),ENSG00000153563(CD8A),ENSG00000178562(CD28)	http://www.kegg.jp/kegg-bin/show_pathway?map=map04660&multi_query=K06538+%23FFFFFF,blue%0d%0aK04379+%23FFFFFF,blue%0d%0aK06458+%23FFFFFF,blue%0d%0aK06470+%23FFFFFF,blue%0d%0a
Th17 cell differentiation	hsa04659	Organismal Systems	Immune system	4	106	0.0299584	0.298086	ENSG00000134460(IL2RA),ENSG00000137265(IRF4),ENSG00000170345(FOS),ENSG00000241106(HLA-DOB)	http://www.kegg.jp/kegg-bin/show_pathway?map=map04659&multi_query=K06752+%23FFFFFF,blue%0d%0aK05068+%23FFFFFF,blue%0d%0aK04379+%23FFFFFF,blue%0d%0aK09445+%23FFFFFF,blue%0d%0a
HIF-1 signaling pathway	hsa04066	Environmental Information Processing	Signal transduction	4	109	0.032729	0.301687	ENSG00000152256(PDK1),ENSG00000126583(PRKCG),ENSG00000091513(TF),ENSG00000106366(SERPINE1)	http://www.kegg.jp/kegg-bin/show_pathway?map=map04066&multi_query=K12077+%23FFFFFF,blue%0d%0aK14736+%23FFFFFF,blue%0d%0aK03982+%23FFFFFF,blue%0d%0aK19663+%23FFFFFF,blue%0d%0a
Serotonergic synapse	hsa04726	Organismal Systems	Nervous system	4	112	0.0356456	0.308412	ENSG00000188089(PLA2G4E),ENSG00000166736(HTR3A),ENSG00000126583(PRKCG),ENSG00000158748(HTR6)	http://www.kegg.jp/kegg-bin/show_pathway?map=map04726&multi_query=K04819+%23FFFFFF,blue%0d%0aK04162+%23FFFFFF,blue%0d%0aK16342+%23FFFFFF,blue%0d%0aK19663+%23FFFFFF,blue%0d%0a
Neuroactive ligand-receptor interaction	hsa04080	Environmental Information Processing	Signaling molecules and interaction	8	350	0.0399608	0.314006	ENSG00000083454(P2RX5),ENSG00000188822(CNR2),ENSG00000181408(UTS2R),ENSG00000174697(LEP),ENSG00000158748(HTR6),ENSG00000248329(APELA),ENSG00000128285(MCHR1),ENSG00000078589(P2RY10)	http://www.kegg.jp/kegg-bin/show_pathway?map=map04080&multi_query=K04274+%23FFFFFF,blue%0d%0aK25355+%23FFFFFF,blue%0d%0aK04241+%23FFFFFF,blue%0d%0aK04162+%23FFFFFF,blue%0d%0aK04320+%23FFFFFF,blue%0d%0aK05219+%23FFFFFF,blue%0d%0aK05424+%23FFFFFF,blue%0d%0aK04278+%23FFFFFF,blue%0d%0a
Amphetamine addiction	hsa05031	Human Diseases	Substance dependence	3	69	0.0410258	0.314006	ENSG00000170345(FOS),ENSG00000125740(FOSB),ENSG00000126583(PRKCG)	http://www.kegg.jp/kegg-bin/show_pathway?map=map05031&multi_query=K19663+%23FFFFFF,blue%0d%0aK09029+%23FFFFFF,blue%0d%0aK04379+%23FFFFFF,blue%0d%0a
Osteoclast differentiation	hsa04380	Organismal Systems	Development and regeneration	4	125	0.0499808	0.355221	ENSG00000089012(SIRPG),ENSG00000186818(LILRB4),ENSG00000125740(FOSB),ENSG00000170345(FOS)	http://www.kegg.jp/kegg-bin/show_pathway?map=map04380&multi_query=K09029+%23FFFFFF,blue%0d%0aK04379+%23FFFFFF,blue%0d%0aK06512+%23FFFFFF,blue%0d%0aK06551+%23FFFFFF,blue%0d%0a
