# Supplementary material for: Transcriptomic and proteomic profiling of pulmonary mucormycosis reveals a failed activation of host immune response
Source: Front Immunol. 2026 Feb 13;17:1732782. doi: 10.3389/fimmu.2026.1732782 (PMC12945811; doi:10.3389/fimmu.2026.1732782)
Supplement: Supplementary file 7 [file Table5.xlsx]

## Sheet: Sheet1
Term	GO.ID	list	Total	Pvalue	FDR	Gene
leukocyte differentiation	GO:0002521	29	599	3.04572e-12	7.48669e-09	ENSG00000012223(LTF),ENSG00000049249(TNFRSF9),ENSG00000091513(TF),ENSG00000100985(MMP9),ENSG00000104415(CCN4),ENSG00000105369(CD79A),ENSG00000110777(POU2AF1),ENSG00000117215(PLA2G2D),ENSG00000120738(EGR1),ENSG00000122224(LY9),ENSG00000126353(CCR7),ENSG00000134460(IL2RA),ENSG00000136573(BLK),ENSG00000137265(IRF4),ENSG00000139193(CD27),ENSG00000153563(CD8A),ENSG00000156738(MS4A1),ENSG00000162739(SL…
immune system process	GO:0002376	64	2608	3.77734e-12	7.48669e-09	ENSG00000012124(CD22),ENSG00000012223(LTF),ENSG00000015413(DPEP1),ENSG00000048462(TNFRSF17),ENSG00000049249(TNFRSF9),ENSG00000089012(SIRPG),ENSG00000090104(RGS1),ENSG00000091513(TF),ENSG00000100985(MMP9),ENSG00000104415(CCN4),ENSG00000105369(CD79A),ENSG00000105697(HAMP),ENSG00000106366(SERPINE1),ENSG00000110777(POU2AF1),ENSG00000111012(CYP27B1),ENSG00000117215(PLA2G2D),ENSG00000120738(EGR1),ENSG0…
response to stimulus	GO:0050896	134	8809	1.85002e-11	2.44449e-08	ENSG00000006652(IFRD1),ENSG00000010932(FMO1),ENSG00000012124(CD22),ENSG00000012223(LTF),ENSG00000015413(DPEP1),ENSG00000019186(CYP24A1),ENSG00000048462(TNFRSF17),ENSG00000054356(PTPRN),ENSG00000054938(CHRDL2),ENSG00000060718(COL11A1),ENSG00000078098(FAP),ENSG00000078589(P2RY10),ENSG00000083454(P2RX5),ENSG00000089012(SIRPG),ENSG00000090104(RGS1),ENSG00000091513(TF),ENSG00000099860(GADD45B),ENSG000…
lymphocyte activation	GO:0046649	31	772	5.9796e-11	5.92578e-08	ENSG00000012124(CD22),ENSG00000049249(TNFRSF9),ENSG00000089012(SIRPG),ENSG00000105369(CD79A),ENSG00000110777(POU2AF1),ENSG00000117215(PLA2G2D),ENSG00000120738(EGR1),ENSG00000122188(LAX1),ENSG00000122224(LY9),ENSG00000126353(CCR7),ENSG00000134460(IL2RA),ENSG00000136573(BLK),ENSG00000137265(IRF4),ENSG00000139193(CD27),ENSG00000153563(CD8A),ENSG00000156738(MS4A1),ENSG00000159958(TNFRSF13C),ENSG00000…
hemopoiesis	GO:0030097	34	931	7.96932e-11	6.31808e-08	ENSG00000012223(LTF),ENSG00000049249(TNFRSF9),ENSG00000091513(TF),ENSG00000100985(MMP9),ENSG00000104415(CCN4),ENSG00000105369(CD79A),ENSG00000110777(POU2AF1),ENSG00000117215(PLA2G2D),ENSG00000120738(EGR1),ENSG00000122224(LY9),ENSG00000126353(CCR7),ENSG00000128016(ZFP36),ENSG00000134460(IL2RA),ENSG00000135253(KCP),ENSG00000136573(BLK),ENSG00000137265(IRF4),ENSG00000139193(CD27),ENSG00000153563(CD8…
hematopoietic or lymphoid organ development	GO:0048534	34	972	2.50035e-10	1.6519e-07	ENSG00000012223(LTF),ENSG00000049249(TNFRSF9),ENSG00000091513(TF),ENSG00000100985(MMP9),ENSG00000104415(CCN4),ENSG00000105369(CD79A),ENSG00000110777(POU2AF1),ENSG00000117215(PLA2G2D),ENSG00000120738(EGR1),ENSG00000122224(LY9),ENSG00000126353(CCR7),ENSG00000128016(ZFP36),ENSG00000134460(IL2RA),ENSG00000135253(KCP),ENSG00000136573(BLK),ENSG00000137265(IRF4),ENSG00000139193(CD27),ENSG00000153563(CD8…
leukocyte activation	GO:0045321	33	933	3.61533e-10	2.00397e-07	ENSG00000012124(CD22),ENSG00000049249(TNFRSF9),ENSG00000089012(SIRPG),ENSG00000105369(CD79A),ENSG00000105697(HAMP),ENSG00000110777(POU2AF1),ENSG00000117215(PLA2G2D),ENSG00000120738(EGR1),ENSG00000122188(LAX1),ENSG00000122224(LY9),ENSG00000126353(CCR7),ENSG00000134460(IL2RA),ENSG00000136573(BLK),ENSG00000137265(IRF4),ENSG00000139193(CD27),ENSG00000153563(CD8A),ENSG00000156738(MS4A1),ENSG0000015995…
lymphocyte differentiation	GO:0030098	22	422	4.04434e-10	2.00397e-07	ENSG00000049249(TNFRSF9),ENSG00000105369(CD79A),ENSG00000110777(POU2AF1),ENSG00000117215(PLA2G2D),ENSG00000120738(EGR1),ENSG00000122224(LY9),ENSG00000126353(CCR7),ENSG00000134460(IL2RA),ENSG00000137265(IRF4),ENSG00000139193(CD27),ENSG00000153563(CD8A),ENSG00000156738(MS4A1),ENSG00000162739(SLAMF6),ENSG00000163599(CTLA4),ENSG00000169508(GPR183),ENSG00000172724(CCL19),ENSG00000174697(LEP),ENSG00000…
regulation of immune system process	GO:0002682	41	1418	8.51808e-10	3.75174e-07	ENSG00000012124(CD22),ENSG00000012223(LTF),ENSG00000049249(TNFRSF9),ENSG00000089012(SIRPG),ENSG00000105369(CD79A),ENSG00000105697(HAMP),ENSG00000106366(SERPINE1),ENSG00000117215(PLA2G2D),ENSG00000122188(LAX1),ENSG00000122691(TWIST1),ENSG00000124256(ZBP1),ENSG00000126353(CCR7),ENSG00000128016(ZFP36),ENSG00000134460(IL2RA),ENSG00000136573(BLK),ENSG00000137265(IRF4),ENSG00000139193(CD27),ENSG0000014…
immune system development	GO:0002520	34	1031	1.16117e-09	4.60289e-07	ENSG00000012223(LTF),ENSG00000049249(TNFRSF9),ENSG00000091513(TF),ENSG00000100985(MMP9),ENSG00000104415(CCN4),ENSG00000105369(CD79A),ENSG00000110777(POU2AF1),ENSG00000117215(PLA2G2D),ENSG00000120738(EGR1),ENSG00000122224(LY9),ENSG00000126353(CCR7),ENSG00000128016(ZFP36),ENSG00000134460(IL2RA),ENSG00000135253(KCP),ENSG00000136573(BLK),ENSG00000137265(IRF4),ENSG00000139193(CD27),ENSG00000153563(CD8…
response to external stimulus	GO:0009605	61	2789	1.79826e-09	6.48029e-07	ENSG00000010932(FMO1),ENSG00000012223(LTF),ENSG00000015413(DPEP1),ENSG00000019186(CYP24A1),ENSG00000060718(COL11A1),ENSG00000078098(FAP),ENSG00000083454(P2RX5),ENSG00000090104(RGS1),ENSG00000091513(TF),ENSG00000100985(MMP9),ENSG00000102096(PIM2),ENSG00000104415(CCN4),ENSG00000105697(HAMP),ENSG00000106366(SERPINE1),ENSG00000110777(POU2AF1),ENSG00000111012(CYP27B1),ENSG00000113070(HBEGF),ENSG000001…
cellular response to stimulus	GO:0051716	114	7343	4.03659e-09	1.33342e-06	ENSG00000010932(FMO1),ENSG00000012124(CD22),ENSG00000012223(LTF),ENSG00000015413(DPEP1),ENSG00000019186(CYP24A1),ENSG00000048462(TNFRSF17),ENSG00000054356(PTPRN),ENSG00000054938(CHRDL2),ENSG00000078589(P2RY10),ENSG00000083454(P2RX5),ENSG00000089012(SIRPG),ENSG00000090104(RGS1),ENSG00000091513(TF),ENSG00000099860(GADD45B),ENSG00000099958(DERL3),ENSG00000100985(MMP9),ENSG00000102096(PIM2),ENSG00000…
positive regulation of immune system process	GO:0002684	31	940	7.06811e-09	2.02104e-06	ENSG00000012124(CD22),ENSG00000089012(SIRPG),ENSG00000105369(CD79A),ENSG00000105697(HAMP),ENSG00000106366(SERPINE1),ENSG00000122188(LAX1),ENSG00000124256(ZBP1),ENSG00000126353(CCR7),ENSG00000134460(IL2RA),ENSG00000136573(BLK),ENSG00000139193(CD27),ENSG00000146070(PLA2G7),ENSG00000153563(CD8A),ENSG00000156234(CXCL13),ENSG00000156738(MS4A1),ENSG00000159958(TNFRSF13C),ENSG00000162739(SLAMF6),ENSG000…
cell population proliferation	GO:0008283	48	1976	7.13787e-09	2.02104e-06	ENSG00000012124(CD22),ENSG00000012223(LTF),ENSG00000049249(TNFRSF9),ENSG00000054356(PTPRN),ENSG00000078098(FAP),ENSG00000089012(SIRPG),ENSG00000100985(MMP9),ENSG00000102096(PIM2),ENSG00000104415(CCN4),ENSG00000105369(CD79A),ENSG00000111012(CYP27B1),ENSG00000113070(HBEGF),ENSG00000117215(PLA2G2D),ENSG00000120738(EGR1),ENSG00000122691(TWIST1),ENSG00000123358(NR4A1),ENSG00000128016(ZFP36),ENSG000001…
cellular response to chemical stimulus	GO:0070887	63	3046	8.06703e-09	2.03639e-06	ENSG00000010932(FMO1),ENSG00000012223(LTF),ENSG00000015413(DPEP1),ENSG00000019186(CYP24A1),ENSG00000048462(TNFRSF17),ENSG00000054356(PTPRN),ENSG00000054938(CHRDL2),ENSG00000091513(TF),ENSG00000099958(DERL3),ENSG00000100985(MMP9),ENSG00000105697(HAMP),ENSG00000106366(SERPINE1),ENSG00000111012(CYP27B1),ENSG00000113070(HBEGF),ENSG00000120738(EGR1),ENSG00000122691(TWIST1),ENSG00000123358(NR4A1),ENSG0…
cell surface receptor signaling pathway	GO:0007166	59	2756	8.5992e-09	2.03639e-06	ENSG00000012124(CD22),ENSG00000012223(LTF),ENSG00000048462(TNFRSF17),ENSG00000054938(CHRDL2),ENSG00000078589(P2RY10),ENSG00000083454(P2RX5),ENSG00000091513(TF),ENSG00000100985(MMP9),ENSG00000104415(CCN4),ENSG00000105369(CD79A),ENSG00000105697(HAMP),ENSG00000106366(SERPINE1),ENSG00000113070(HBEGF),ENSG00000120738(EGR1),ENSG00000122188(LAX1),ENSG00000124256(ZBP1),ENSG00000126353(CCR7),ENSG000001282…
regulation of leukocyte activation	GO:0002694	24	591	8.8679e-09	2.03639e-06	ENSG00000012124(CD22),ENSG00000049249(TNFRSF9),ENSG00000089012(SIRPG),ENSG00000105697(HAMP),ENSG00000117215(PLA2G2D),ENSG00000122188(LAX1),ENSG00000126353(CCR7),ENSG00000134460(IL2RA),ENSG00000136573(BLK),ENSG00000137265(IRF4),ENSG00000139193(CD27),ENSG00000159958(TNFRSF13C),ENSG00000163599(CTLA4),ENSG00000169508(GPR183),ENSG00000170476(MZB1),ENSG00000172724(CCL19),ENSG00000174697(LEP),ENSG000001…
regulation of lymphocyte activation	GO:0051249	22	500	9.29024e-09	2.03639e-06	ENSG00000012124(CD22),ENSG00000049249(TNFRSF9),ENSG00000089012(SIRPG),ENSG00000117215(PLA2G2D),ENSG00000122188(LAX1),ENSG00000126353(CCR7),ENSG00000134460(IL2RA),ENSG00000136573(BLK),ENSG00000137265(IRF4),ENSG00000139193(CD27),ENSG00000159958(TNFRSF13C),ENSG00000163599(CTLA4),ENSG00000169508(GPR183),ENSG00000170476(MZB1),ENSG00000172724(CCL19),ENSG00000174697(LEP),ENSG00000177455(CD19),ENSG000001…
regulation of cell population proliferation	GO:0042127	43	1668	9.76072e-09	2.03639e-06	ENSG00000012124(CD22),ENSG00000012223(LTF),ENSG00000049249(TNFRSF9),ENSG00000054356(PTPRN),ENSG00000078098(FAP),ENSG00000089012(SIRPG),ENSG00000100985(MMP9),ENSG00000102096(PIM2),ENSG00000104415(CCN4),ENSG00000111012(CYP27B1),ENSG00000113070(HBEGF),ENSG00000117215(PLA2G2D),ENSG00000120738(EGR1),ENSG00000122691(TWIST1),ENSG00000123358(NR4A1),ENSG00000128016(ZFP36),ENSG00000134460(IL2RA),ENSG000001…
immune response	GO:0006955	42	1609	1.0601e-08	2.10113e-06	ENSG00000012124(CD22),ENSG00000012223(LTF),ENSG00000048462(TNFRSF17),ENSG00000090104(RGS1),ENSG00000091513(TF),ENSG00000105369(CD79A),ENSG00000105697(HAMP),ENSG00000110777(POU2AF1),ENSG00000111012(CYP27B1),ENSG00000117215(PLA2G2D),ENSG00000122188(LAX1),ENSG00000122224(LY9),ENSG00000122691(TWIST1),ENSG00000124256(ZBP1),ENSG00000126353(CCR7),ENSG00000128218(VPREB3),ENSG00000132465(JCHAIN),ENSG00000…
T cell differentiation	GO:0030217	17	297	1.12705e-08	2.12744e-06	ENSG00000049249(TNFRSF9),ENSG00000117215(PLA2G2D),ENSG00000120738(EGR1),ENSG00000122224(LY9),ENSG00000126353(CCR7),ENSG00000134460(IL2RA),ENSG00000137265(IRF4),ENSG00000139193(CD27),ENSG00000153563(CD8A),ENSG00000162739(SLAMF6),ENSG00000163599(CTLA4),ENSG00000169508(GPR183),ENSG00000172724(CCL19),ENSG00000174697(LEP),ENSG00000178562(CD28),ENSG00000179388(EGR3),ENSG00000186818(LILRB4)
cell activation	GO:0001775	33	1076	1.27126e-08	2.29058e-06	ENSG00000012124(CD22),ENSG00000049249(TNFRSF9),ENSG00000089012(SIRPG),ENSG00000105369(CD79A),ENSG00000105697(HAMP),ENSG00000110777(POU2AF1),ENSG00000117215(PLA2G2D),ENSG00000120738(EGR1),ENSG00000122188(LAX1),ENSG00000122224(LY9),ENSG00000126353(CCR7),ENSG00000134460(IL2RA),ENSG00000136573(BLK),ENSG00000137265(IRF4),ENSG00000139193(CD27),ENSG00000153563(CD8A),ENSG00000156738(MS4A1),ENSG0000015995…
T cell activation	GO:0042110	22	539	3.56053e-08	5.99157e-06	ENSG00000049249(TNFRSF9),ENSG00000089012(SIRPG),ENSG00000117215(PLA2G2D),ENSG00000120738(EGR1),ENSG00000122188(LAX1),ENSG00000122224(LY9),ENSG00000126353(CCR7),ENSG00000134460(IL2RA),ENSG00000137265(IRF4),ENSG00000139193(CD27),ENSG00000153563(CD8A),ENSG00000159958(TNFRSF13C),ENSG00000162739(SLAMF6),ENSG00000163599(CTLA4),ENSG00000169508(GPR183),ENSG00000172724(CCL19),ENSG00000174697(LEP),ENSG0000…
adaptive immune response	GO:0002250	20	448	3.62759e-08	5.99157e-06	ENSG00000048462(TNFRSF17),ENSG00000105369(CD79A),ENSG00000122188(LAX1),ENSG00000122224(LY9),ENSG00000132465(JCHAIN),ENSG00000137265(IRF4),ENSG00000139193(CD27),ENSG00000153563(CD8A),ENSG00000156234(CXCL13),ENSG00000159958(TNFRSF13C),ENSG00000162739(SLAMF6),ENSG00000163518(FCRL4),ENSG00000163599(CTLA4),ENSG00000169508(GPR183),ENSG00000172724(CCL19),ENSG00000177455(CD19),ENSG00000178562(CD28),ENSG0…
regulation of cell activation	GO:0050865	24	646	4.82626e-08	7.65251e-06	ENSG00000012124(CD22),ENSG00000049249(TNFRSF9),ENSG00000089012(SIRPG),ENSG00000105697(HAMP),ENSG00000117215(PLA2G2D),ENSG00000122188(LAX1),ENSG00000126353(CCR7),ENSG00000134460(IL2RA),ENSG00000136573(BLK),ENSG00000137265(IRF4),ENSG00000139193(CD27),ENSG00000159958(TNFRSF13C),ENSG00000163599(CTLA4),ENSG00000169508(GPR183),ENSG00000170476(MZB1),ENSG00000172724(CCL19),ENSG00000174697(LEP),ENSG000001…
signaling	GO:0023052	99	6271	8.55457e-08	1.30424e-05	ENSG00000012124(CD22),ENSG00000012223(LTF),ENSG00000019186(CYP24A1),ENSG00000048462(TNFRSF17),ENSG00000054356(PTPRN),ENSG00000054938(CHRDL2),ENSG00000078589(P2RY10),ENSG00000083454(P2RX5),ENSG00000089012(SIRPG),ENSG00000090104(RGS1),ENSG00000091513(TF),ENSG00000099860(GADD45B),ENSG00000099958(DERL3),ENSG00000100985(MMP9),ENSG00000102096(PIM2),ENSG00000104415(CCN4),ENSG00000105369(CD79A),ENSG00000…
leukocyte proliferation	GO:0070661	17	347	1.0909e-07	1.6016e-05	ENSG00000012124(CD22),ENSG00000049249(TNFRSF9),ENSG00000105369(CD79A),ENSG00000117215(PLA2G2D),ENSG00000134460(IL2RA),ENSG00000136573(BLK),ENSG00000156738(MS4A1),ENSG00000159958(TNFRSF13C),ENSG00000163599(CTLA4),ENSG00000166923(GREM1),ENSG00000169508(GPR183),ENSG00000170476(MZB1),ENSG00000172724(CCL19),ENSG00000174697(LEP),ENSG00000177455(CD19),ENSG00000178562(CD28),ENSG00000186818(LILRB4)
lymphocyte proliferation	GO:0046651	16	309	1.2393e-07	1.75449e-05	ENSG00000012124(CD22),ENSG00000049249(TNFRSF9),ENSG00000105369(CD79A),ENSG00000117215(PLA2G2D),ENSG00000134460(IL2RA),ENSG00000136573(BLK),ENSG00000156738(MS4A1),ENSG00000159958(TNFRSF13C),ENSG00000163599(CTLA4),ENSG00000169508(GPR183),ENSG00000170476(MZB1),ENSG00000172724(CCL19),ENSG00000174697(LEP),ENSG00000177455(CD19),ENSG00000178562(CD28),ENSG00000186818(LILRB4)
mononuclear cell proliferation	GO:0032943	16	313	1.47692e-07	2.01879e-05	ENSG00000012124(CD22),ENSG00000049249(TNFRSF9),ENSG00000105369(CD79A),ENSG00000117215(PLA2G2D),ENSG00000134460(IL2RA),ENSG00000136573(BLK),ENSG00000156738(MS4A1),ENSG00000159958(TNFRSF13C),ENSG00000163599(CTLA4),ENSG00000169508(GPR183),ENSG00000170476(MZB1),ENSG00000172724(CCL19),ENSG00000174697(LEP),ENSG00000177455(CD19),ENSG00000178562(CD28),ENSG00000186818(LILRB4)
B cell activation	GO:0042113	15	281	2.11076e-07	2.78902e-05	ENSG00000012124(CD22),ENSG00000105369(CD79A),ENSG00000110777(POU2AF1),ENSG00000122188(LAX1),ENSG00000136573(BLK),ENSG00000139193(CD27),ENSG00000156738(MS4A1),ENSG00000159958(TNFRSF13C),ENSG00000163599(CTLA4),ENSG00000169508(GPR183),ENSG00000170476(MZB1),ENSG00000177455(CD19),ENSG00000178562(CD28),ENSG00000196092(PAX5),ENSG00000254709(IGLL5)
regulation of biological process	GO:0050789	150	11666	2.48898e-07	3.18268e-05	ENSG00000006652(IFRD1),ENSG00000010932(FMO1),ENSG00000011590(ZBTB32),ENSG00000012124(CD22),ENSG00000012223(LTF),ENSG00000015413(DPEP1),ENSG00000019186(CYP24A1),ENSG00000048462(TNFRSF17),ENSG00000049249(TNFRSF9),ENSG00000054356(PTPRN),ENSG00000054938(CHRDL2),ENSG00000062716(VMP1),ENSG00000078098(FAP),ENSG00000078589(P2RY10),ENSG00000083454(P2RX5),ENSG00000089012(SIRPG),ENSG00000090104(RGS1),ENSG00…
antigen receptor-mediated signaling pathway	GO:0050851	12	176	2.70888e-07	3.35563e-05	ENSG00000012124(CD22),ENSG00000105369(CD79A),ENSG00000122188(LAX1),ENSG00000126353(CCR7),ENSG00000136573(BLK),ENSG00000153563(CD8A),ENSG00000156738(MS4A1),ENSG00000163599(CTLA4),ENSG00000177455(CD19),ENSG00000178562(CD28),ENSG00000186818(LILRB4),ENSG00000254709(IGLL5)
negative regulation of cellular process	GO:0048523	82	4907	3.06233e-07	3.67851e-05	ENSG00000006652(IFRD1),ENSG00000010932(FMO1),ENSG00000011590(ZBTB32),ENSG00000012124(CD22),ENSG00000012223(LTF),ENSG00000015413(DPEP1),ENSG00000049249(TNFRSF9),ENSG00000054938(CHRDL2),ENSG00000078098(FAP),ENSG00000089012(SIRPG),ENSG00000090104(RGS1),ENSG00000092345(DAZL),ENSG00000099860(GADD45B),ENSG00000099958(DERL3),ENSG00000100985(MMP9),ENSG00000102096(PIM2),ENSG00000104415(CCN4),ENSG000001056…
signal transduction	GO:0007165	92	5788	3.20878e-07	3.74106e-05	ENSG00000012124(CD22),ENSG00000012223(LTF),ENSG00000019186(CYP24A1),ENSG00000048462(TNFRSF17),ENSG00000054938(CHRDL2),ENSG00000078589(P2RY10),ENSG00000083454(P2RX5),ENSG00000089012(SIRPG),ENSG00000090104(RGS1),ENSG00000091513(TF),ENSG00000099860(GADD45B),ENSG00000099958(DERL3),ENSG00000100985(MMP9),ENSG00000102096(PIM2),ENSG00000104415(CCN4),ENSG00000105369(CD79A),ENSG00000105697(HAMP),ENSG000001…
cell communication	GO:0007154	98	6338	3.3889e-07	3.83817e-05	ENSG00000012124(CD22),ENSG00000012223(LTF),ENSG00000019186(CYP24A1),ENSG00000048462(TNFRSF17),ENSG00000054356(PTPRN),ENSG00000054938(CHRDL2),ENSG00000078589(P2RY10),ENSG00000083454(P2RX5),ENSG00000089012(SIRPG),ENSG00000090104(RGS1),ENSG00000091513(TF),ENSG00000099860(GADD45B),ENSG00000099958(DERL3),ENSG00000100985(MMP9),ENSG00000102096(PIM2),ENSG00000104415(CCN4),ENSG00000105369(CD79A),ENSG00000…
regulation of cellular process	GO:0050794	145	11163	4.61395e-07	5.08047e-05	ENSG00000006652(IFRD1),ENSG00000010932(FMO1),ENSG00000011590(ZBTB32),ENSG00000012124(CD22),ENSG00000012223(LTF),ENSG00000015413(DPEP1),ENSG00000019186(CYP24A1),ENSG00000048462(TNFRSF17),ENSG00000049249(TNFRSF9),ENSG00000054356(PTPRN),ENSG00000054938(CHRDL2),ENSG00000062716(VMP1),ENSG00000078098(FAP),ENSG00000078589(P2RY10),ENSG00000083454(P2RX5),ENSG00000089012(SIRPG),ENSG00000090104(RGS1),ENSG00…
biological adhesion	GO:0022610	37	1528	6.34777e-07	6.80069e-05	ENSG00000012124(CD22),ENSG00000012223(LTF),ENSG00000062716(VMP1),ENSG00000078098(FAP),ENSG00000082293(COL19A1),ENSG00000089012(SIRPG),ENSG00000103742(IGDCC4),ENSG00000104415(CCN4),ENSG00000106366(SERPINE1),ENSG00000117215(PLA2G2D),ENSG00000122188(LAX1),ENSG00000122224(LY9),ENSG00000126353(CCR7),ENSG00000133110(POSTN),ENSG00000134028(ADAMDEC1),ENSG00000134460(IL2RA),ENSG00000136573(BLK),ENSG000001…
regulation of leukocyte proliferation	GO:0070663	14	267	6.75025e-07	7.04158e-05	ENSG00000012124(CD22),ENSG00000049249(TNFRSF9),ENSG00000117215(PLA2G2D),ENSG00000134460(IL2RA),ENSG00000136573(BLK),ENSG00000159958(TNFRSF13C),ENSG00000163599(CTLA4),ENSG00000166923(GREM1),ENSG00000169508(GPR183),ENSG00000170476(MZB1),ENSG00000172724(CCL19),ENSG00000174697(LEP),ENSG00000178562(CD28),ENSG00000186818(LILRB4)
system development	GO:0048731	81	4940	9.03638e-07	8.87374e-05	ENSG00000006652(IFRD1),ENSG00000012223(LTF),ENSG00000049249(TNFRSF9),ENSG00000054356(PTPRN),ENSG00000054803(CBLN4),ENSG00000054938(CHRDL2),ENSG00000060718(COL11A1),ENSG00000078098(FAP),ENSG00000082293(COL19A1),ENSG00000083454(P2RX5),ENSG00000091513(TF),ENSG00000100985(MMP9),ENSG00000101463(SYNDIG1),ENSG00000104415(CCN4),ENSG00000105369(CD79A),ENSG00000105697(HAMP),ENSG00000106366(SERPINE1),ENSG00…
positive regulation of biological process	GO:0048518	96	6274	9.13564e-07	8.87374e-05	ENSG00000012124(CD22),ENSG00000012223(LTF),ENSG00000054356(PTPRN),ENSG00000062716(VMP1),ENSG00000078098(FAP),ENSG00000078589(P2RY10),ENSG00000083454(P2RX5),ENSG00000089012(SIRPG),ENSG00000091513(TF),ENSG00000092345(DAZL),ENSG00000099860(GADD45B),ENSG00000100985(MMP9),ENSG00000101463(SYNDIG1),ENSG00000102096(PIM2),ENSG00000104415(CCN4),ENSG00000105369(CD79A),ENSG00000105697(HAMP),ENSG00000106366(S…
negative regulation of biological process	GO:0048519	86	5377	9.17819e-07	8.87374e-05	ENSG00000006652(IFRD1),ENSG00000010932(FMO1),ENSG00000011590(ZBTB32),ENSG00000012124(CD22),ENSG00000012223(LTF),ENSG00000015413(DPEP1),ENSG00000049249(TNFRSF9),ENSG00000054938(CHRDL2),ENSG00000078098(FAP),ENSG00000089012(SIRPG),ENSG00000090104(RGS1),ENSG00000092345(DAZL),ENSG00000099860(GADD45B),ENSG00000099958(DERL3),ENSG00000100985(MMP9),ENSG00000102096(PIM2),ENSG00000104415(CCN4),ENSG000001056…
regulation of lymphocyte proliferation	GO:0050670	13	239	1.13651e-06	0.000107265	ENSG00000012124(CD22),ENSG00000049249(TNFRSF9),ENSG00000117215(PLA2G2D),ENSG00000134460(IL2RA),ENSG00000136573(BLK),ENSG00000159958(TNFRSF13C),ENSG00000163599(CTLA4),ENSG00000169508(GPR183),ENSG00000170476(MZB1),ENSG00000172724(CCL19),ENSG00000174697(LEP),ENSG00000178562(CD28),ENSG00000186818(LILRB4)
regulation of B cell activation	GO:0050864	10	135	1.29417e-06	0.000114928	ENSG00000012124(CD22),ENSG00000136573(BLK),ENSG00000139193(CD27),ENSG00000159958(TNFRSF13C),ENSG00000163599(CTLA4),ENSG00000169508(GPR183),ENSG00000170476(MZB1),ENSG00000177455(CD19),ENSG00000178562(CD28),ENSG00000254709(IGLL5)
B cell proliferation	GO:0042100	9	105	1.31503e-06	0.000114928	ENSG00000012124(CD22),ENSG00000105369(CD79A),ENSG00000136573(BLK),ENSG00000156738(MS4A1),ENSG00000159958(TNFRSF13C),ENSG00000163599(CTLA4),ENSG00000169508(GPR183),ENSG00000170476(MZB1),ENSG00000177455(CD19)
regulation of response to external stimulus	GO:0032101	28	1006	1.3208e-06	0.000114928	ENSG00000012223(LTF),ENSG00000078098(FAP),ENSG00000100985(MMP9),ENSG00000104415(CCN4),ENSG00000105697(HAMP),ENSG00000106366(SERPINE1),ENSG00000111012(CYP27B1),ENSG00000117215(PLA2G2D),ENSG00000124256(ZBP1),ENSG00000126353(CCR7),ENSG00000126583(PRKCG),ENSG00000128016(ZFP36),ENSG00000134460(IL2RA),ENSG00000136573(BLK),ENSG00000146070(PLA2G7),ENSG00000156234(CXCL13),ENSG00000162739(SLAMF6),ENSG00000…
response to lipopolysaccharide	GO:0032496	15	325	1.33367e-06	0.000114928	ENSG00000010932(FMO1),ENSG00000012223(LTF),ENSG00000105697(HAMP),ENSG00000106366(SERPINE1),ENSG00000111012(CYP27B1),ENSG00000123358(NR4A1),ENSG00000126353(CCR7),ENSG00000128016(ZFP36),ENSG00000156234(CXCL13),ENSG00000162676(GFI1),ENSG00000165474(GJB2),ENSG00000170345(FOS),ENSG00000173334(TRIB1),ENSG00000188822(CNR2),ENSG00000189233(NUGGC)
regulation of mononuclear cell proliferation	GO:0032944	13	243	1.36862e-06	0.00011543	ENSG00000012124(CD22),ENSG00000049249(TNFRSF9),ENSG00000117215(PLA2G2D),ENSG00000134460(IL2RA),ENSG00000136573(BLK),ENSG00000159958(TNFRSF13C),ENSG00000163599(CTLA4),ENSG00000169508(GPR183),ENSG00000170476(MZB1),ENSG00000172724(CCL19),ENSG00000174697(LEP),ENSG00000178562(CD28),ENSG00000186818(LILRB4)
multicellular organismal process	GO:0032501	110	7649	1.4168e-06	0.000115445	ENSG00000006652(IFRD1),ENSG00000010932(FMO1),ENSG00000012223(LTF),ENSG00000019186(CYP24A1),ENSG00000042980(ADAM28),ENSG00000049249(TNFRSF9),ENSG00000054356(PTPRN),ENSG00000054803(CBLN4),ENSG00000054938(CHRDL2),ENSG00000060718(COL11A1),ENSG00000061656(SPAG4),ENSG00000062716(VMP1),ENSG00000078098(FAP),ENSG00000082293(COL19A1),ENSG00000083454(P2RX5),ENSG00000091513(TF),ENSG00000092345(DAZL),ENSG0000…
multicellular organism development	GO:0007275	84	5253	1.42705e-06	0.000115445	ENSG00000006652(IFRD1),ENSG00000012223(LTF),ENSG00000049249(TNFRSF9),ENSG00000054356(PTPRN),ENSG00000054803(CBLN4),ENSG00000054938(CHRDL2),ENSG00000060718(COL11A1),ENSG00000062716(VMP1),ENSG00000078098(FAP),ENSG00000082293(COL19A1),ENSG00000083454(P2RX5),ENSG00000091513(TF),ENSG00000100985(MMP9),ENSG00000101463(SYNDIG1),ENSG00000104415(CCN4),ENSG00000105369(CD79A),ENSG00000105697(HAMP),ENSG000001…
regulation of response to stimulus	GO:0048583	70	4073	1.57159e-06	0.000122991	ENSG00000012124(CD22),ENSG00000012223(LTF),ENSG00000054938(CHRDL2),ENSG00000078098(FAP),ENSG00000078589(P2RY10),ENSG00000083454(P2RX5),ENSG00000090104(RGS1),ENSG00000099860(GADD45B),ENSG00000099958(DERL3),ENSG00000100985(MMP9),ENSG00000102096(PIM2),ENSG00000104415(CCN4),ENSG00000105369(CD79A),ENSG00000105697(HAMP),ENSG00000106236(NPTX2),ENSG00000106366(SERPINE1),ENSG00000111012(CYP27B1),ENSG00000…
regulation of T cell activation	GO:0050863	16	374	1.58237e-06	0.000122991	ENSG00000049249(TNFRSF9),ENSG00000089012(SIRPG),ENSG00000117215(PLA2G2D),ENSG00000122188(LAX1),ENSG00000126353(CCR7),ENSG00000134460(IL2RA),ENSG00000137265(IRF4),ENSG00000139193(CD27),ENSG00000159958(TNFRSF13C),ENSG00000163599(CTLA4),ENSG00000172724(CCL19),ENSG00000174697(LEP),ENSG00000178562(CD28),ENSG00000179388(EGR3),ENSG00000186818(LILRB4),ENSG00000241106(HLA-DOB)
response to biotic stimulus	GO:0009607	35	1464	1.82389e-06	0.000137877	ENSG00000010932(FMO1),ENSG00000012223(LTF),ENSG00000078098(FAP),ENSG00000090104(RGS1),ENSG00000091513(TF),ENSG00000102096(PIM2),ENSG00000105697(HAMP),ENSG00000106366(SERPINE1),ENSG00000110777(POU2AF1),ENSG00000111012(CYP27B1),ENSG00000122224(LY9),ENSG00000123358(NR4A1),ENSG00000124256(ZBP1),ENSG00000126353(CCR7),ENSG00000128016(ZFP36),ENSG00000132465(JCHAIN),ENSG00000136573(BLK),ENSG00000137265(I…
inflammatory response	GO:0006954	24	790	1.84346e-06	0.000137877	ENSG00000015413(DPEP1),ENSG00000100985(MMP9),ENSG00000104415(CCN4),ENSG00000105697(HAMP),ENSG00000106366(SERPINE1),ENSG00000117215(PLA2G2D),ENSG00000124256(ZBP1),ENSG00000126353(CCR7),ENSG00000128016(ZFP36),ENSG00000134339(SAA2),ENSG00000134460(IL2RA),ENSG00000146070(PLA2G7),ENSG00000156234(CXCL13),ENSG00000163568(AIM2),ENSG00000170345(FOS),ENSG00000172156(CCL11),ENSG00000172724(CCL19),ENSG000001…
striated muscle tissue development	GO:0014706	16	385	2.30348e-06	0.000169092	ENSG00000006652(IFRD1),ENSG00000060718(COL11A1),ENSG00000082293(COL19A1),ENSG00000105697(HAMP),ENSG00000120738(EGR1),ENSG00000122691(TWIST1),ENSG00000123358(NR4A1),ENSG00000133454(MYO18B),ENSG00000159388(BTG2),ENSG00000162772(ATF3),ENSG00000166923(GREM1),ENSG00000170345(FOS),ENSG00000178860(MSC),ENSG00000196092(PAX5),ENSG00000197993(KEL),ENSG00000198796(ALPK2)
biological regulation	GO:0065007	154	12444	2.54002e-06	0.000182344	ENSG00000006652(IFRD1),ENSG00000010932(FMO1),ENSG00000011590(ZBTB32),ENSG00000012124(CD22),ENSG00000012223(LTF),ENSG00000015413(DPEP1),ENSG00000019186(CYP24A1),ENSG00000048462(TNFRSF17),ENSG00000049249(TNFRSF9),ENSG00000054356(PTPRN),ENSG00000054938(CHRDL2),ENSG00000062716(VMP1),ENSG00000066230(SLC9A3),ENSG00000072818(ACAP1),ENSG00000078098(FAP),ENSG00000078589(P2RY10),ENSG00000083454(P2RX5),ENSG…
B cell receptor signaling pathway	GO:0050853	7	60	2.576e-06	0.000182344	ENSG00000012124(CD22),ENSG00000105369(CD79A),ENSG00000136573(BLK),ENSG00000156738(MS4A1),ENSG00000163599(CTLA4),ENSG00000177455(CD19),ENSG00000254709(IGLL5)
response to other organism	GO:0051707	34	1422	2.63146e-06	0.000183002	ENSG00000010932(FMO1),ENSG00000012223(LTF),ENSG00000090104(RGS1),ENSG00000091513(TF),ENSG00000102096(PIM2),ENSG00000105697(HAMP),ENSG00000106366(SERPINE1),ENSG00000110777(POU2AF1),ENSG00000111012(CYP27B1),ENSG00000122224(LY9),ENSG00000123358(NR4A1),ENSG00000124256(ZBP1),ENSG00000126353(CCR7),ENSG00000128016(ZFP36),ENSG00000132465(JCHAIN),ENSG00000136573(BLK),ENSG00000137265(IRF4),ENSG00000156234(…
response to molecule of bacterial origin	GO:0002237	15	344	2.69059e-06	0.000183888	ENSG00000010932(FMO1),ENSG00000012223(LTF),ENSG00000105697(HAMP),ENSG00000106366(SERPINE1),ENSG00000111012(CYP27B1),ENSG00000123358(NR4A1),ENSG00000126353(CCR7),ENSG00000128016(ZFP36),ENSG00000156234(CXCL13),ENSG00000162676(GFI1),ENSG00000165474(GJB2),ENSG00000170345(FOS),ENSG00000173334(TRIB1),ENSG00000188822(CNR2),ENSG00000189233(NUGGC)
response to external biotic stimulus	GO:0043207	34	1425	2.75673e-06	0.000185215	ENSG00000010932(FMO1),ENSG00000012223(LTF),ENSG00000090104(RGS1),ENSG00000091513(TF),ENSG00000102096(PIM2),ENSG00000105697(HAMP),ENSG00000106366(SERPINE1),ENSG00000110777(POU2AF1),ENSG00000111012(CYP27B1),ENSG00000122224(LY9),ENSG00000123358(NR4A1),ENSG00000124256(ZBP1),ENSG00000126353(CCR7),ENSG00000128016(ZFP36),ENSG00000132465(JCHAIN),ENSG00000136573(BLK),ENSG00000137265(IRF4),ENSG00000156234(…
positive regulation of response to stimulus	GO:0048584	46	2275	3.40699e-06	0.000225088	ENSG00000012124(CD22),ENSG00000012223(LTF),ENSG00000078589(P2RY10),ENSG00000083454(P2RX5),ENSG00000099860(GADD45B),ENSG00000100985(MMP9),ENSG00000102096(PIM2),ENSG00000104415(CCN4),ENSG00000105369(CD79A),ENSG00000106366(SERPINE1),ENSG00000111012(CYP27B1),ENSG00000113070(HBEGF),ENSG00000122188(LAX1),ENSG00000124256(ZBP1),ENSG00000126353(CCR7),ENSG00000126583(PRKCG),ENSG00000135253(KCP),ENSG0000013…
positive regulation of cell population proliferation	GO:0008284	26	944	3.9988e-06	0.000259856	ENSG00000012223(LTF),ENSG00000054356(PTPRN),ENSG00000089012(SIRPG),ENSG00000100985(MMP9),ENSG00000104415(CCN4),ENSG00000113070(HBEGF),ENSG00000120738(EGR1),ENSG00000122691(TWIST1),ENSG00000123358(NR4A1),ENSG00000134460(IL2RA),ENSG00000142871(CCN1),ENSG00000159958(TNFRSF13C),ENSG00000162772(ATF3),ENSG00000164266(SPINK1),ENSG00000164362(TERT),ENSG00000164932(CTHRC1),ENSG00000166869(CHP2),ENSG000001…
regulation of metal ion transport	GO:0010959	16	404	4.26906e-06	0.000271043	ENSG00000062716(VMP1),ENSG00000083454(P2RX5),ENSG00000091513(TF),ENSG00000105697(HAMP),ENSG00000123700(KCNJ2),ENSG00000128285(MCHR1),ENSG00000141750(STAC2),ENSG00000156738(MS4A1),ENSG00000162763(LRRC52),ENSG00000164266(SPINK1),ENSG00000164949(GEM),ENSG00000166342(NETO1),ENSG00000166869(CHP2),ENSG00000167476(JSRP1),ENSG00000177455(CD19),ENSG00000197993(KEL)
cell adhesion	GO:0007155	35	1521	4.3077e-06	0.000271043	ENSG00000012124(CD22),ENSG00000062716(VMP1),ENSG00000078098(FAP),ENSG00000082293(COL19A1),ENSG00000089012(SIRPG),ENSG00000103742(IGDCC4),ENSG00000104415(CCN4),ENSG00000106366(SERPINE1),ENSG00000117215(PLA2G2D),ENSG00000122188(LAX1),ENSG00000122224(LY9),ENSG00000126353(CCR7),ENSG00000133110(POSTN),ENSG00000134028(ADAMDEC1),ENSG00000134460(IL2RA),ENSG00000136573(BLK),ENSG00000137101(CD72),ENSG00000…
muscle tissue development	GO:0060537	16	406	4.54549e-06	0.000281536	ENSG00000006652(IFRD1),ENSG00000060718(COL11A1),ENSG00000082293(COL19A1),ENSG00000105697(HAMP),ENSG00000120738(EGR1),ENSG00000122691(TWIST1),ENSG00000123358(NR4A1),ENSG00000133454(MYO18B),ENSG00000159388(BTG2),ENSG00000162772(ATF3),ENSG00000166923(GREM1),ENSG00000170345(FOS),ENSG00000178860(MSC),ENSG00000196092(PAX5),ENSG00000197993(KEL),ENSG00000198796(ALPK2)
regulation of inflammatory response	GO:0050727	16	407	4.68963e-06	0.000285996	ENSG00000100985(MMP9),ENSG00000104415(CCN4),ENSG00000105697(HAMP),ENSG00000106366(SERPINE1),ENSG00000117215(PLA2G2D),ENSG00000124256(ZBP1),ENSG00000126353(CCR7),ENSG00000128016(ZFP36),ENSG00000134460(IL2RA),ENSG00000146070(PLA2G7),ENSG00000163568(AIM2),ENSG00000174123(TLR10),ENSG00000174697(LEP),ENSG00000178562(CD28),ENSG00000186818(LILRB4),ENSG00000188822(CNR2)
immune response-activating cell surface receptor signaling pathway	GO:0002429	12	234	5.44569e-06	0.00032219	ENSG00000012124(CD22),ENSG00000105369(CD79A),ENSG00000122188(LAX1),ENSG00000126353(CCR7),ENSG00000136573(BLK),ENSG00000153563(CD8A),ENSG00000156738(MS4A1),ENSG00000163599(CTLA4),ENSG00000177455(CD19),ENSG00000178562(CD28),ENSG00000186818(LILRB4),ENSG00000254709(IGLL5)
immune response-activating signal transduction	GO:0002757	12	234	5.44569e-06	0.00032219	ENSG00000012124(CD22),ENSG00000105369(CD79A),ENSG00000122188(LAX1),ENSG00000126353(CCR7),ENSG00000136573(BLK),ENSG00000153563(CD8A),ENSG00000156738(MS4A1),ENSG00000163599(CTLA4),ENSG00000177455(CD19),ENSG00000178562(CD28),ENSG00000186818(LILRB4),ENSG00000254709(IGLL5)
activation of immune response	GO:0002253	14	320	5.63842e-06	0.000328687	ENSG00000012124(CD22),ENSG00000105369(CD79A),ENSG00000122188(LAX1),ENSG00000124256(ZBP1),ENSG00000126353(CCR7),ENSG00000136573(BLK),ENSG00000153563(CD8A),ENSG00000156738(MS4A1),ENSG00000163568(AIM2),ENSG00000163599(CTLA4),ENSG00000177455(CD19),ENSG00000178562(CD28),ENSG00000186818(LILRB4),ENSG00000254709(IGLL5)
regulation of cation transmembrane transport	GO:1904062	15	367	5.90547e-06	0.000339265	ENSG00000062716(VMP1),ENSG00000100985(MMP9),ENSG00000105697(HAMP),ENSG00000122691(TWIST1),ENSG00000123700(KCNJ2),ENSG00000141750(STAC2),ENSG00000156738(MS4A1),ENSG00000162763(LRRC52),ENSG00000164949(GEM),ENSG00000166342(NETO1),ENSG00000166869(CHP2),ENSG00000167476(JSRP1),ENSG00000177455(CD19),ENSG00000197993(KEL),ENSG00000234965(SHISA8)
response to bacterium	GO:0009617	21	676	6.10472e-06	0.000340771	ENSG00000010932(FMO1),ENSG00000012223(LTF),ENSG00000090104(RGS1),ENSG00000091513(TF),ENSG00000105697(HAMP),ENSG00000106366(SERPINE1),ENSG00000111012(CYP27B1),ENSG00000123358(NR4A1),ENSG00000126353(CCR7),ENSG00000128016(ZFP36),ENSG00000132465(JCHAIN),ENSG00000156234(CXCL13),ENSG00000156738(MS4A1),ENSG00000162676(GFI1),ENSG00000165474(GJB2),ENSG00000170345(FOS),ENSG00000173334(TRIB1),ENSG0000018882…
anatomical structure development	GO:0048856	89	5879	6.1866e-06	0.000340771	ENSG00000006652(IFRD1),ENSG00000012223(LTF),ENSG00000049249(TNFRSF9),ENSG00000054356(PTPRN),ENSG00000054803(CBLN4),ENSG00000054938(CHRDL2),ENSG00000060718(COL11A1),ENSG00000062716(VMP1),ENSG00000078098(FAP),ENSG00000082293(COL19A1),ENSG00000083454(P2RX5),ENSG00000091513(TF),ENSG00000092345(DAZL),ENSG00000100985(MMP9),ENSG00000101463(SYNDIG1),ENSG00000104415(CCN4),ENSG00000105369(CD79A),ENSG000001…
cellular response to organic substance	GO:0071310	47	2400	6.18959e-06	0.000340771	ENSG00000012223(LTF),ENSG00000019186(CYP24A1),ENSG00000048462(TNFRSF17),ENSG00000054356(PTPRN),ENSG00000054938(CHRDL2),ENSG00000099958(DERL3),ENSG00000105697(HAMP),ENSG00000106366(SERPINE1),ENSG00000111012(CYP27B1),ENSG00000120738(EGR1),ENSG00000122691(TWIST1),ENSG00000123358(NR4A1),ENSG00000124256(ZBP1),ENSG00000125148(MT2A),ENSG00000125740(FOSB),ENSG00000126353(CCR7),ENSG00000128016(ZFP36),ENSG…
cellular response to metal ion	GO:0071248	11	200	6.98243e-06	0.000379156	ENSG00000015413(DPEP1),ENSG00000091513(TF),ENSG00000100985(MMP9),ENSG00000124772(CPNE5),ENSG00000125148(MT2A),ENSG00000125740(FOSB),ENSG00000150672(DLG2),ENSG00000166869(CHP2),ENSG00000170345(FOS),ENSG00000177807(KCNJ10),ENSG00000187193(MT1X)
bone mineralization involved in bone maturation	GO:0035630	4	13	7.08866e-06	0.000379722	ENSG00000012223(LTF),ENSG00000166923(GREM1),ENSG00000174697(LEP),ENSG00000178882(RFLNA)
regulation of multicellular organismal process	GO:0051239	58	3271	7.92179e-06	0.000418693	ENSG00000006652(IFRD1),ENSG00000012223(LTF),ENSG00000049249(TNFRSF9),ENSG00000078098(FAP),ENSG00000091513(TF),ENSG00000100985(MMP9),ENSG00000101463(SYNDIG1),ENSG00000104415(CCN4),ENSG00000105697(HAMP),ENSG00000106236(NPTX2),ENSG00000106366(SERPINE1),ENSG00000110777(POU2AF1),ENSG00000111012(CYP27B1),ENSG00000113070(HBEGF),ENSG00000120738(EGR1),ENSG00000122224(LY9),ENSG00000122691(TWIST1),ENSG00000…
regulation of cell-cell adhesion	GO:0022407	17	476	8.34519e-06	0.000435268	ENSG00000089012(SIRPG),ENSG00000117215(PLA2G2D),ENSG00000122188(LAX1),ENSG00000126353(CCR7),ENSG00000134460(IL2RA),ENSG00000136573(BLK),ENSG00000139193(CD27),ENSG00000156234(CXCL13),ENSG00000159958(TNFRSF13C),ENSG00000162849(KIF26B),ENSG00000163599(CTLA4),ENSG00000172724(CCL19),ENSG00000174697(LEP),ENSG00000178562(CD28),ENSG00000179388(EGR3),ENSG00000186818(LILRB4),ENSG00000241106(HLA-DOB)
skeletal muscle tissue development	GO:0007519	10	167	8.759e-06	0.000450918	ENSG00000082293(COL19A1),ENSG00000120738(EGR1),ENSG00000122691(TWIST1),ENSG00000123358(NR4A1),ENSG00000159388(BTG2),ENSG00000162772(ATF3),ENSG00000170345(FOS),ENSG00000178860(MSC),ENSG00000196092(PAX5),ENSG00000197993(KEL)
metal ion homeostasis	GO:0055065	21	693	8.91508e-06	0.000453069	ENSG00000012223(LTF),ENSG00000078589(P2RY10),ENSG00000083454(P2RX5),ENSG00000091513(TF),ENSG00000105697(HAMP),ENSG00000111012(CYP27B1),ENSG00000123700(KCNJ2),ENSG00000125148(MT2A),ENSG00000126353(CCR7),ENSG00000128285(MCHR1),ENSG00000156234(CXCL13),ENSG00000156738(MS4A1),ENSG00000164266(SPINK1),ENSG00000167476(JSRP1),ENSG00000172156(CCL11),ENSG00000172724(CCL19),ENSG00000177455(CD19),ENSG00000177…
cell differentiation	GO:0030154	70	4270	9.16772e-06	0.000460011	ENSG00000006652(IFRD1),ENSG00000012223(LTF),ENSG00000019186(CYP24A1),ENSG00000049249(TNFRSF9),ENSG00000054938(CHRDL2),ENSG00000060718(COL11A1),ENSG00000061656(SPAG4),ENSG00000082293(COL19A1),ENSG00000091513(TF),ENSG00000092345(DAZL),ENSG00000099860(GADD45B),ENSG00000100985(MMP9),ENSG00000104415(CCN4),ENSG00000105369(CD79A),ENSG00000105697(HAMP),ENSG00000106366(SERPINE1),ENSG00000110777(POU2AF1),E…
cellular response to cytokine stimulus	GO:0071345	23	816	1.05256e-05	0.000521546	ENSG00000048462(TNFRSF17),ENSG00000105697(HAMP),ENSG00000120738(EGR1),ENSG00000124256(ZBP1),ENSG00000125148(MT2A),ENSG00000126353(CCR7),ENSG00000128016(ZFP36),ENSG00000134460(IL2RA),ENSG00000138061(CYP1B1),ENSG00000156234(CXCL13),ENSG00000159958(TNFRSF13C),ENSG00000162676(GFI1),ENSG00000163568(AIM2),ENSG00000170345(FOS),ENSG00000172156(CCL11),ENSG00000172350(ABCG4),ENSG00000172724(CCL19),ENSG0000…
response to organic substance	GO:0010033	54	3007	1.31198e-05	0.000639538	ENSG00000010932(FMO1),ENSG00000012223(LTF),ENSG00000019186(CYP24A1),ENSG00000048462(TNFRSF17),ENSG00000054356(PTPRN),ENSG00000054938(CHRDL2),ENSG00000083454(P2RX5),ENSG00000099958(DERL3),ENSG00000100985(MMP9),ENSG00000105697(HAMP),ENSG00000106366(SERPINE1),ENSG00000111012(CYP27B1),ENSG00000120738(EGR1),ENSG00000122691(TWIST1),ENSG00000123358(NR4A1),ENSG00000124256(ZBP1),ENSG00000125148(MT2A),ENSG…
cation homeostasis	GO:0055080	22	769	1.32296e-05	0.000639538	ENSG00000012223(LTF),ENSG00000066230(SLC9A3),ENSG00000078589(P2RY10),ENSG00000083454(P2RX5),ENSG00000091513(TF),ENSG00000105697(HAMP),ENSG00000111012(CYP27B1),ENSG00000123700(KCNJ2),ENSG00000125148(MT2A),ENSG00000126353(CCR7),ENSG00000128285(MCHR1),ENSG00000156234(CXCL13),ENSG00000156738(MS4A1),ENSG00000164266(SPINK1),ENSG00000167476(JSRP1),ENSG00000172156(CCL11),ENSG00000172724(CCL19),ENSG000001…
regulation of multicellular organismal development	GO:2000026	42	2109	1.50391e-05	0.000718252	ENSG00000006652(IFRD1),ENSG00000012223(LTF),ENSG00000049249(TNFRSF9),ENSG00000100985(MMP9),ENSG00000101463(SYNDIG1),ENSG00000104415(CCN4),ENSG00000105697(HAMP),ENSG00000106366(SERPINE1),ENSG00000111012(CYP27B1),ENSG00000120738(EGR1),ENSG00000122691(TWIST1),ENSG00000124772(CPNE5),ENSG00000128016(ZFP36),ENSG00000134460(IL2RA),ENSG00000137265(IRF4),ENSG00000138061(CYP1B1),ENSG00000139193(CD27),ENSG0…
regulation of cell adhesion	GO:0030155	22	777	1.55244e-05	0.000732604	ENSG00000089012(SIRPG),ENSG00000106366(SERPINE1),ENSG00000117215(PLA2G2D),ENSG00000122188(LAX1),ENSG00000126353(CCR7),ENSG00000134028(ADAMDEC1),ENSG00000134460(IL2RA),ENSG00000136573(BLK),ENSG00000138061(CYP1B1),ENSG00000139193(CD27),ENSG00000142871(CCN1),ENSG00000156234(CXCL13),ENSG00000159958(TNFRSF13C),ENSG00000162849(KIF26B),ENSG00000163599(CTLA4),ENSG00000166923(GREM1),ENSG00000172724(CCL19)…
positive regulation of multicellular organismal process	GO:0051240	39	1896	1.57816e-05	0.000735982	ENSG00000012223(LTF),ENSG00000091513(TF),ENSG00000100985(MMP9),ENSG00000101463(SYNDIG1),ENSG00000104415(CCN4),ENSG00000105697(HAMP),ENSG00000106366(SERPINE1),ENSG00000110777(POU2AF1),ENSG00000111012(CYP27B1),ENSG00000113070(HBEGF),ENSG00000120738(EGR1),ENSG00000122224(LY9),ENSG00000122691(TWIST1),ENSG00000124772(CPNE5),ENSG00000126353(CCR7),ENSG00000134460(IL2RA),ENSG00000137265(IRF4),ENSG0000013…
skeletal muscle organ development	GO:0060538	10	179	1.60742e-05	0.000740907	ENSG00000082293(COL19A1),ENSG00000120738(EGR1),ENSG00000122691(TWIST1),ENSG00000123358(NR4A1),ENSG00000159388(BTG2),ENSG00000162772(ATF3),ENSG00000170345(FOS),ENSG00000178860(MSC),ENSG00000196092(PAX5),ENSG00000197993(KEL)
myeloid leukocyte differentiation	GO:0002573	11	219	1.64223e-05	0.000748252	ENSG00000012223(LTF),ENSG00000091513(TF),ENSG00000100985(MMP9),ENSG00000104415(CCN4),ENSG00000126353(CCR7),ENSG00000137265(IRF4),ENSG00000169508(GPR183),ENSG00000170345(FOS),ENSG00000172724(CCL19),ENSG00000173334(TRIB1),ENSG00000186818(LILRB4)
cellular developmental process	GO:0048869	70	4344	1.69978e-05	0.000758028	ENSG00000006652(IFRD1),ENSG00000012223(LTF),ENSG00000019186(CYP24A1),ENSG00000049249(TNFRSF9),ENSG00000054938(CHRDL2),ENSG00000060718(COL11A1),ENSG00000061656(SPAG4),ENSG00000082293(COL19A1),ENSG00000091513(TF),ENSG00000092345(DAZL),ENSG00000099860(GADD45B),ENSG00000100985(MMP9),ENSG00000104415(CCN4),ENSG00000105369(CD79A),ENSG00000105697(HAMP),ENSG00000106366(SERPINE1),ENSG00000110777(POU2AF1),E…
immune response-regulating cell surface receptor signaling pathway	GO:0002768	12	262	1.70193e-05	0.000758028	ENSG00000012124(CD22),ENSG00000105369(CD79A),ENSG00000122188(LAX1),ENSG00000126353(CCR7),ENSG00000136573(BLK),ENSG00000153563(CD8A),ENSG00000156738(MS4A1),ENSG00000163599(CTLA4),ENSG00000177455(CD19),ENSG00000178562(CD28),ENSG00000186818(LILRB4),ENSG00000254709(IGLL5)
inorganic ion homeostasis	GO:0098771	22	784	1.78213e-05	0.000784931	ENSG00000012223(LTF),ENSG00000066230(SLC9A3),ENSG00000078589(P2RY10),ENSG00000083454(P2RX5),ENSG00000091513(TF),ENSG00000105697(HAMP),ENSG00000111012(CYP27B1),ENSG00000123700(KCNJ2),ENSG00000125148(MT2A),ENSG00000126353(CCR7),ENSG00000128285(MCHR1),ENSG00000156234(CXCL13),ENSG00000156738(MS4A1),ENSG00000164266(SPINK1),ENSG00000167476(JSRP1),ENSG00000172156(CCL11),ENSG00000172724(CCL19),ENSG000001…
response to cytokine	GO:0034097	24	907	1.88998e-05	0.000818236	ENSG00000048462(TNFRSF17),ENSG00000105697(HAMP),ENSG00000111012(CYP27B1),ENSG00000120738(EGR1),ENSG00000124256(ZBP1),ENSG00000125148(MT2A),ENSG00000126353(CCR7),ENSG00000128016(ZFP36),ENSG00000134460(IL2RA),ENSG00000138061(CYP1B1),ENSG00000156234(CXCL13),ENSG00000159958(TNFRSF13C),ENSG00000162676(GFI1),ENSG00000163568(AIM2),ENSG00000170345(FOS),ENSG00000172156(CCL11),ENSG00000172350(ABCG4),ENSG00…
immune response-regulating signaling pathway	GO:0002764	12	265	1.90556e-05	0.000818236	ENSG00000012124(CD22),ENSG00000105369(CD79A),ENSG00000122188(LAX1),ENSG00000126353(CCR7),ENSG00000136573(BLK),ENSG00000153563(CD8A),ENSG00000156738(MS4A1),ENSG00000163599(CTLA4),ENSG00000177455(CD19),ENSG00000178562(CD28),ENSG00000186818(LILRB4),ENSG00000254709(IGLL5)
developmental process	GO:0032502	94	6491	1.92856e-05	0.000818236	ENSG00000006652(IFRD1),ENSG00000012223(LTF),ENSG00000019186(CYP24A1),ENSG00000042980(ADAM28),ENSG00000049249(TNFRSF9),ENSG00000054356(PTPRN),ENSG00000054803(CBLN4),ENSG00000054938(CHRDL2),ENSG00000060718(COL11A1),ENSG00000061656(SPAG4),ENSG00000062716(VMP1),ENSG00000078098(FAP),ENSG00000082293(COL19A1),ENSG00000083454(P2RX5),ENSG00000091513(TF),ENSG00000092345(DAZL),ENSG00000099860(GADD45B),ENSG0…
interspecies interaction between organisms	GO:0044419	36	1700	1.94032e-05	0.000818236	ENSG00000010932(FMO1),ENSG00000012223(LTF),ENSG00000090104(RGS1),ENSG00000091513(TF),ENSG00000102096(PIM2),ENSG00000105697(HAMP),ENSG00000106366(SERPINE1),ENSG00000110777(POU2AF1),ENSG00000111012(CYP27B1),ENSG00000122224(LY9),ENSG00000123358(NR4A1),ENSG00000124256(ZBP1),ENSG00000126353(CCR7),ENSG00000128016(ZFP36),ENSG00000132465(JCHAIN),ENSG00000136573(BLK),ENSG00000137265(IRF4),ENSG00000156234(…
animal organ development	GO:0048513	61	3614	2.00519e-05	0.000836118	ENSG00000012223(LTF),ENSG00000049249(TNFRSF9),ENSG00000054356(PTPRN),ENSG00000054938(CHRDL2),ENSG00000060718(COL11A1),ENSG00000082293(COL19A1),ENSG00000091513(TF),ENSG00000100985(MMP9),ENSG00000104415(CCN4),ENSG00000105369(CD79A),ENSG00000105697(HAMP),ENSG00000106366(SERPINE1),ENSG00000110777(POU2AF1),ENSG00000111012(CYP27B1),ENSG00000113070(HBEGF),ENSG00000117215(PLA2G2D),ENSG00000120738(EGR1),E…
regulation of ion transport	GO:0043269	21	732	2.02491e-05	0.000836118	ENSG00000062716(VMP1),ENSG00000083454(P2RX5),ENSG00000091513(TF),ENSG00000100985(MMP9),ENSG00000105697(HAMP),ENSG00000122691(TWIST1),ENSG00000123700(KCNJ2),ENSG00000128285(MCHR1),ENSG00000141750(STAC2),ENSG00000156738(MS4A1),ENSG00000162763(LRRC52),ENSG00000164266(SPINK1),ENSG00000164949(GEM),ENSG00000166342(NETO1),ENSG00000166869(CHP2),ENSG00000167476(JSRP1),ENSG00000174697(LEP),ENSG00000177455(…
cell chemotaxis	GO:0060326	13	315	2.27489e-05	0.000928517	ENSG00000015413(DPEP1),ENSG00000106366(SERPINE1),ENSG00000113070(HBEGF),ENSG00000123358(NR4A1),ENSG00000126353(CCR7),ENSG00000146070(PLA2G7),ENSG00000156234(CXCL13),ENSG00000166923(GREM1),ENSG00000169508(GPR183),ENSG00000172156(CCL11),ENSG00000172724(CCL19),ENSG00000179388(EGR3),ENSG00000188822(CNR2)
ion homeostasis	GO:0050801	23	857	2.29553e-05	0.000928517	ENSG00000012223(LTF),ENSG00000066230(SLC9A3),ENSG00000078589(P2RY10),ENSG00000083454(P2RX5),ENSG00000091513(TF),ENSG00000105697(HAMP),ENSG00000111012(CYP27B1),ENSG00000123700(KCNJ2),ENSG00000125148(MT2A),ENSG00000126353(CCR7),ENSG00000128285(MCHR1),ENSG00000156234(CXCL13),ENSG00000156738(MS4A1),ENSG00000164266(SPINK1),ENSG00000167476(JSRP1),ENSG00000172156(CCL11),ENSG00000172724(CCL19),ENSG000001…
CD4-positive, alpha-beta T cell activation	GO:0035710	8	115	2.41764e-05	0.000963438	ENSG00000117215(PLA2G2D),ENSG00000122224(LY9),ENSG00000134460(IL2RA),ENSG00000137265(IRF4),ENSG00000162739(SLAMF6),ENSG00000169508(GPR183),ENSG00000172724(CCL19),ENSG00000178562(CD28)
positive regulation of cell-cell adhesion	GO:0022409	13	317	2.43047e-05	0.000963438	ENSG00000089012(SIRPG),ENSG00000126353(CCR7),ENSG00000134460(IL2RA),ENSG00000139193(CD27),ENSG00000156234(CXCL13),ENSG00000159958(TNFRSF13C),ENSG00000162849(KIF26B),ENSG00000172724(CCL19),ENSG00000174697(LEP),ENSG00000178562(CD28),ENSG00000179388(EGR3),ENSG00000186818(LILRB4),ENSG00000241106(HLA-DOB)
regulation of leukocyte cell-cell adhesion	GO:1903037	14	365	2.47332e-05	0.000970718	ENSG00000089012(SIRPG),ENSG00000117215(PLA2G2D),ENSG00000122188(LAX1),ENSG00000126353(CCR7),ENSG00000134460(IL2RA),ENSG00000139193(CD27),ENSG00000159958(TNFRSF13C),ENSG00000163599(CTLA4),ENSG00000172724(CCL19),ENSG00000174697(LEP),ENSG00000178562(CD28),ENSG00000179388(EGR3),ENSG00000186818(LILRB4),ENSG00000241106(HLA-DOB)
cellular response to inorganic substance	GO:0071241	11	230	2.58692e-05	0.00100535	ENSG00000015413(DPEP1),ENSG00000091513(TF),ENSG00000100985(MMP9),ENSG00000124772(CPNE5),ENSG00000125148(MT2A),ENSG00000125740(FOSB),ENSG00000150672(DLG2),ENSG00000166869(CHP2),ENSG00000170345(FOS),ENSG00000177807(KCNJ10),ENSG00000187193(MT1X)
positive regulation of cellular process	GO:0048522	85	5720	2.77226e-05	0.00106692	ENSG00000012223(LTF),ENSG00000054356(PTPRN),ENSG00000062716(VMP1),ENSG00000078098(FAP),ENSG00000078589(P2RY10),ENSG00000083454(P2RX5),ENSG00000089012(SIRPG),ENSG00000091513(TF),ENSG00000092345(DAZL),ENSG00000099860(GADD45B),ENSG00000100985(MMP9),ENSG00000101463(SYNDIG1),ENSG00000102096(PIM2),ENSG00000104415(CCN4),ENSG00000105697(HAMP),ENSG00000106366(SERPINE1),ENSG00000108001(EBF3),ENSG0000011077…
regulation of transmembrane transport	GO:0034762	18	581	3.03682e-05	0.0011575	ENSG00000062716(VMP1),ENSG00000100985(MMP9),ENSG00000105697(HAMP),ENSG00000122691(TWIST1),ENSG00000123700(KCNJ2),ENSG00000141750(STAC2),ENSG00000156738(MS4A1),ENSG00000162763(LRRC52),ENSG00000164362(TERT),ENSG00000164949(GEM),ENSG00000166342(NETO1),ENSG00000166869(CHP2),ENSG00000167476(JSRP1),ENSG00000174697(LEP),ENSG00000177455(CD19),ENSG00000177807(KCNJ10),ENSG00000197993(KEL),ENSG00000234965(S…
regulation of cell death	GO:0010941	35	1672	3.30389e-05	0.0012473	ENSG00000012223(LTF),ENSG00000015413(DPEP1),ENSG00000078098(FAP),ENSG00000099860(GADD45B),ENSG00000100985(MMP9),ENSG00000102096(PIM2),ENSG00000104415(CCN4),ENSG00000106366(SERPINE1),ENSG00000120738(EGR1),ENSG00000122691(TWIST1),ENSG00000123358(NR4A1),ENSG00000124256(ZBP1),ENSG00000126353(CCR7),ENSG00000126583(PRKCG),ENSG00000128016(ZFP36),ENSG00000136573(BLK),ENSG00000138061(CYP1B1),ENSG000001391…
positive regulation of leukocyte activation	GO:0002696	14	377	3.52557e-05	0.00131822	ENSG00000089012(SIRPG),ENSG00000105697(HAMP),ENSG00000126353(CCR7),ENSG00000134460(IL2RA),ENSG00000139193(CD27),ENSG00000159958(TNFRSF13C),ENSG00000169508(GPR183),ENSG00000172724(CCL19),ENSG00000174697(LEP),ENSG00000178562(CD28),ENSG00000179388(EGR3),ENSG00000186818(LILRB4),ENSG00000241106(HLA-DOB),ENSG00000254709(IGLL5)
response to erythropoietin	GO:0036017	3	7	3.59152e-05	0.00131822	ENSG00000105697(HAMP),ENSG00000125148(MT2A),ENSG00000187193(MT1X)
regulation of bone mineralization involved in bone maturation	GO:1900157	3	7	3.59152e-05	0.00131822	ENSG00000012223(LTF),ENSG00000166923(GREM1),ENSG00000178882(RFLNA)
positive regulation of lymphocyte activation	GO:0051251	13	330	3.68871e-05	0.00134147	ENSG00000089012(SIRPG),ENSG00000126353(CCR7),ENSG00000134460(IL2RA),ENSG00000139193(CD27),ENSG00000159958(TNFRSF13C),ENSG00000169508(GPR183),ENSG00000172724(CCL19),ENSG00000174697(LEP),ENSG00000178562(CD28),ENSG00000179388(EGR3),ENSG00000186818(LILRB4),ENSG00000241106(HLA-DOB),ENSG00000254709(IGLL5)
regulation of immune response	GO:0050776	21	765	3.86233e-05	0.00137489	ENSG00000012124(CD22),ENSG00000105369(CD79A),ENSG00000117215(PLA2G2D),ENSG00000122188(LAX1),ENSG00000122691(TWIST1),ENSG00000124256(ZBP1),ENSG00000126353(CCR7),ENSG00000136573(BLK),ENSG00000137265(IRF4),ENSG00000153563(CD8A),ENSG00000156234(CXCL13),ENSG00000156738(MS4A1),ENSG00000162739(SLAMF6),ENSG00000163568(AIM2),ENSG00000163599(CTLA4),ENSG00000172724(CCL19),ENSG00000174697(LEP),ENSG0000017745…
regulation of localization	GO:0032879	50	2806	3.87637e-05	0.00137489	ENSG00000012124(CD22),ENSG00000015413(DPEP1),ENSG00000054356(PTPRN),ENSG00000062716(VMP1),ENSG00000083454(P2RX5),ENSG00000089012(SIRPG),ENSG00000091513(TF),ENSG00000099958(DERL3),ENSG00000100985(MMP9),ENSG00000104415(CCN4),ENSG00000105697(HAMP),ENSG00000106366(SERPINE1),ENSG00000113070(HBEGF),ENSG00000122691(TWIST1),ENSG00000123700(KCNJ2),ENSG00000126353(CCR7),ENSG00000126583(PRKCG),ENSG000001280…
cell death	GO:0008219	41	2120	3.88464e-05	0.00137489	ENSG00000012223(LTF),ENSG00000015413(DPEP1),ENSG00000049249(TNFRSF9),ENSG00000078098(FAP),ENSG00000099860(GADD45B),ENSG00000100985(MMP9),ENSG00000102096(PIM2),ENSG00000104415(CCN4),ENSG00000106366(SERPINE1),ENSG00000120738(EGR1),ENSG00000122691(TWIST1),ENSG00000123358(NR4A1),ENSG00000124256(ZBP1),ENSG00000126353(CCR7),ENSG00000126583(PRKCG),ENSG00000128016(ZFP36),ENSG00000134460(IL2RA),ENSG000001…
apoptotic process	GO:0006915	38	1911	4.40368e-05	0.0015448	ENSG00000012223(LTF),ENSG00000015413(DPEP1),ENSG00000049249(TNFRSF9),ENSG00000078098(FAP),ENSG00000099860(GADD45B),ENSG00000100985(MMP9),ENSG00000102096(PIM2),ENSG00000106366(SERPINE1),ENSG00000120738(EGR1),ENSG00000122691(TWIST1),ENSG00000123358(NR4A1),ENSG00000124256(ZBP1),ENSG00000126353(CCR7),ENSG00000126583(PRKCG),ENSG00000128016(ZFP36),ENSG00000134460(IL2RA),ENSG00000136573(BLK),ENSG0000013…
response to chemical	GO:0042221	70	4478	4.89985e-05	0.00169575	ENSG00000010932(FMO1),ENSG00000012223(LTF),ENSG00000015413(DPEP1),ENSG00000019186(CYP24A1),ENSG00000048462(TNFRSF17),ENSG00000054356(PTPRN),ENSG00000054938(CHRDL2),ENSG00000083454(P2RX5),ENSG00000091513(TF),ENSG00000099958(DERL3),ENSG00000100985(MMP9),ENSG00000101194(SLC17A9),ENSG00000105697(HAMP),ENSG00000106366(SERPINE1),ENSG00000111012(CYP27B1),ENSG00000113070(HBEGF),ENSG00000120738(EGR1),ENSG…
cellular metal ion homeostasis	GO:0006875	18	603	4.92351e-05	0.00169575	ENSG00000078589(P2RY10),ENSG00000083454(P2RX5),ENSG00000091513(TF),ENSG00000105697(HAMP),ENSG00000123700(KCNJ2),ENSG00000125148(MT2A),ENSG00000126353(CCR7),ENSG00000128285(MCHR1),ENSG00000156234(CXCL13),ENSG00000156738(MS4A1),ENSG00000164266(SPINK1),ENSG00000167476(JSRP1),ENSG00000172156(CCL11),ENSG00000172724(CCL19),ENSG00000177455(CD19),ENSG00000181773(GPR3),ENSG00000187193(MT1X),ENSG0000019799…
positive regulation of T cell activation	GO:0050870	11	247	4.96233e-05	0.00169575	ENSG00000089012(SIRPG),ENSG00000126353(CCR7),ENSG00000134460(IL2RA),ENSG00000139193(CD27),ENSG00000159958(TNFRSF13C),ENSG00000172724(CCL19),ENSG00000174697(LEP),ENSG00000178562(CD28),ENSG00000179388(EGR3),ENSG00000186818(LILRB4),ENSG00000241106(HLA-DOB)
regulation of apoptotic process	GO:0042981	32	1497	5.12921e-05	0.00173779	ENSG00000012223(LTF),ENSG00000015413(DPEP1),ENSG00000078098(FAP),ENSG00000099860(GADD45B),ENSG00000100985(MMP9),ENSG00000102096(PIM2),ENSG00000106366(SERPINE1),ENSG00000120738(EGR1),ENSG00000122691(TWIST1),ENSG00000123358(NR4A1),ENSG00000124256(ZBP1),ENSG00000126353(CCR7),ENSG00000126583(PRKCG),ENSG00000128016(ZFP36),ENSG00000136573(BLK),ENSG00000138061(CYP1B1),ENSG00000139193(CD27),ENSG000001428…
muscle organ development	GO:0007517	14	391	5.23362e-05	0.00175814	ENSG00000060718(COL11A1),ENSG00000082293(COL19A1),ENSG00000105697(HAMP),ENSG00000113070(HBEGF),ENSG00000120738(EGR1),ENSG00000122691(TWIST1),ENSG00000123358(NR4A1),ENSG00000159388(BTG2),ENSG00000162772(ATF3),ENSG00000170345(FOS),ENSG00000178860(MSC),ENSG00000179388(EGR3),ENSG00000196092(PAX5),ENSG00000197993(KEL)
regulation of hemopoiesis	GO:1903706	15	444	5.45726e-05	0.00181786	ENSG00000012223(LTF),ENSG00000049249(TNFRSF9),ENSG00000128016(ZFP36),ENSG00000134460(IL2RA),ENSG00000137265(IRF4),ENSG00000139193(CD27),ENSG00000163599(CTLA4),ENSG00000170345(FOS),ENSG00000172724(CCL19),ENSG00000173334(TRIB1),ENSG00000174946(GPR171),ENSG00000178562(CD28),ENSG00000179388(EGR3),ENSG00000185155(MIXL1),ENSG00000186818(LILRB4)
regulation of smooth muscle cell migration	GO:0014910	6	66	5.80752e-05	0.00191842	ENSG00000104415(CCN4),ENSG00000106366(SERPINE1),ENSG00000138061(CYP1B1),ENSG00000164362(TERT),ENSG00000173334(TRIB1),ENSG00000219438(TAFA5)
negative regulation of immune system process	GO:0002683	16	501	5.98099e-05	0.00195939	ENSG00000012124(CD22),ENSG00000012223(LTF),ENSG00000117215(PLA2G2D),ENSG00000122188(LAX1),ENSG00000122691(TWIST1),ENSG00000128016(ZFP36),ENSG00000134460(IL2RA),ENSG00000136573(BLK),ENSG00000163599(CTLA4),ENSG00000166923(GREM1),ENSG00000173334(TRIB1),ENSG00000174946(GPR171),ENSG00000185155(MIXL1),ENSG00000186818(LILRB4),ENSG00000188822(CNR2),ENSG00000241106(HLA-DOB)
response to inorganic substance	GO:0010035	17	557	6.12887e-05	0.00198784	ENSG00000015413(DPEP1),ENSG00000091513(TF),ENSG00000100985(MMP9),ENSG00000105697(HAMP),ENSG00000124772(CPNE5),ENSG00000125148(MT2A),ENSG00000125740(FOSB),ENSG00000126353(CCR7),ENSG00000138061(CYP1B1),ENSG00000150672(DLG2),ENSG00000164362(TERT),ENSG00000166869(CHP2),ENSG00000170345(FOS),ENSG00000172724(CCL19),ENSG00000177807(KCNJ10),ENSG00000187193(MT1X),ENSG00000257017(HP)
tissue development	GO:0009888	39	2015	6.1988e-05	0.00198784	ENSG00000006652(IFRD1),ENSG00000012223(LTF),ENSG00000054938(CHRDL2),ENSG00000060718(COL11A1),ENSG00000082293(COL19A1),ENSG00000100985(MMP9),ENSG00000104415(CCN4),ENSG00000105697(HAMP),ENSG00000106366(SERPINE1),ENSG00000111012(CYP27B1),ENSG00000113070(HBEGF),ENSG00000120738(EGR1),ENSG00000122691(TWIST1),ENSG00000123358(NR4A1),ENSG00000128016(ZFP36),ENSG00000133110(POSTN),ENSG00000133454(MYO18B),EN…
alpha-beta T cell activation	GO:0046631	9	169	6.23738e-05	0.00198784	ENSG00000117215(PLA2G2D),ENSG00000122224(LY9),ENSG00000134460(IL2RA),ENSG00000137265(IRF4),ENSG00000162739(SLAMF6),ENSG00000169508(GPR183),ENSG00000172724(CCL19),ENSG00000178562(CD28),ENSG00000186818(LILRB4)
regulation of ion transmembrane transport	GO:0034765	16	503	6.26842e-05	0.00198784	ENSG00000062716(VMP1),ENSG00000100985(MMP9),ENSG00000105697(HAMP),ENSG00000122691(TWIST1),ENSG00000123700(KCNJ2),ENSG00000141750(STAC2),ENSG00000156738(MS4A1),ENSG00000162763(LRRC52),ENSG00000164949(GEM),ENSG00000166342(NETO1),ENSG00000166869(CHP2),ENSG00000167476(JSRP1),ENSG00000177455(CD19),ENSG00000177807(KCNJ10),ENSG00000197993(KEL),ENSG00000234965(SHISA8)
positive regulation of cell motility	GO:2000147	17	560	6.54686e-05	0.00205966	ENSG00000091513(TF),ENSG00000100985(MMP9),ENSG00000104415(CCN4),ENSG00000106366(SERPINE1),ENSG00000113070(HBEGF),ENSG00000122691(TWIST1),ENSG00000126353(CCR7),ENSG00000138061(CYP1B1),ENSG00000142871(CCN1),ENSG00000146070(PLA2G7),ENSG00000156234(CXCL13),ENSG00000159753(CARMIL2),ENSG00000164362(TERT),ENSG00000172061(LRRC15),ENSG00000172156(CCL11),ENSG00000172724(CCL19),ENSG00000248329(APELA)
regulation of biological quality	GO:0065008	65	4095	6.81291e-05	0.00209748	ENSG00000006652(IFRD1),ENSG00000010932(FMO1),ENSG00000012223(LTF),ENSG00000048462(TNFRSF17),ENSG00000054356(PTPRN),ENSG00000062716(VMP1),ENSG00000066230(SLC9A3),ENSG00000078098(FAP),ENSG00000078589(P2RY10),ENSG00000083454(P2RX5),ENSG00000091513(TF),ENSG00000092345(DAZL),ENSG00000101463(SYNDIG1),ENSG00000102096(PIM2),ENSG00000104415(CCN4),ENSG00000105697(HAMP),ENSG00000106366(SERPINE1),ENSG0000011…
positive regulation of cell activation	GO:0050867	14	401	6.86096e-05	0.00209748	ENSG00000089012(SIRPG),ENSG00000105697(HAMP),ENSG00000126353(CCR7),ENSG00000134460(IL2RA),ENSG00000139193(CD27),ENSG00000159958(TNFRSF13C),ENSG00000169508(GPR183),ENSG00000172724(CCL19),ENSG00000174697(LEP),ENSG00000178562(CD28),ENSG00000179388(EGR3),ENSG00000186818(LILRB4),ENSG00000241106(HLA-DOB),ENSG00000254709(IGLL5)
regulation of programmed cell death	GO:0043067	32	1520	6.8638e-05	0.00209748	ENSG00000012223(LTF),ENSG00000015413(DPEP1),ENSG00000078098(FAP),ENSG00000099860(GADD45B),ENSG00000100985(MMP9),ENSG00000102096(PIM2),ENSG00000106366(SERPINE1),ENSG00000120738(EGR1),ENSG00000122691(TWIST1),ENSG00000123358(NR4A1),ENSG00000124256(ZBP1),ENSG00000126353(CCR7),ENSG00000126583(PRKCG),ENSG00000128016(ZFP36),ENSG00000136573(BLK),ENSG00000138061(CYP1B1),ENSG00000139193(CD27),ENSG000001428…
regulation of B cell proliferation	GO:0030888	6	68	6.87873e-05	0.00209748	ENSG00000012124(CD22),ENSG00000136573(BLK),ENSG00000159958(TNFRSF13C),ENSG00000163599(CTLA4),ENSG00000169508(GPR183),ENSG00000170476(MZB1)
cellular cation homeostasis	GO:0030003	19	678	7.02787e-05	0.00211049	ENSG00000066230(SLC9A3),ENSG00000078589(P2RY10),ENSG00000083454(P2RX5),ENSG00000091513(TF),ENSG00000105697(HAMP),ENSG00000123700(KCNJ2),ENSG00000125148(MT2A),ENSG00000126353(CCR7),ENSG00000128285(MCHR1),ENSG00000156234(CXCL13),ENSG00000156738(MS4A1),ENSG00000164266(SPINK1),ENSG00000167476(JSRP1),ENSG00000172156(CCL11),ENSG00000172724(CCL19),ENSG00000177455(CD19),ENSG00000181773(GPR3),ENSG00000187…
muscle structure development	GO:0061061	19	678	7.02787e-05	0.00211049	ENSG00000006652(IFRD1),ENSG00000060718(COL11A1),ENSG00000082293(COL19A1),ENSG00000105697(HAMP),ENSG00000113070(HBEGF),ENSG00000120738(EGR1),ENSG00000122691(TWIST1),ENSG00000123358(NR4A1),ENSG00000133454(MYO18B),ENSG00000148848(ADAM12),ENSG00000159388(BTG2),ENSG00000162772(ATF3),ENSG00000166923(GREM1),ENSG00000170345(FOS),ENSG00000178860(MSC),ENSG00000179388(EGR3),ENSG00000196092(PAX5),ENSG0000019…
leukocyte cell-cell adhesion	GO:0007159	14	403	7.2348e-05	0.0021563	ENSG00000089012(SIRPG),ENSG00000117215(PLA2G2D),ENSG00000122188(LAX1),ENSG00000126353(CCR7),ENSG00000134460(IL2RA),ENSG00000139193(CD27),ENSG00000159958(TNFRSF13C),ENSG00000163599(CTLA4),ENSG00000172724(CCL19),ENSG00000174697(LEP),ENSG00000178562(CD28),ENSG00000179388(EGR3),ENSG00000186818(LILRB4),ENSG00000241106(HLA-DOB)
defense response	GO:0006952	34	1667	7.35573e-05	0.00217598	ENSG00000012223(LTF),ENSG00000015413(DPEP1),ENSG00000091513(TF),ENSG00000100985(MMP9),ENSG00000104415(CCN4),ENSG00000105697(HAMP),ENSG00000106366(SERPINE1),ENSG00000111012(CYP27B1),ENSG00000117215(PLA2G2D),ENSG00000122224(LY9),ENSG00000124256(ZBP1),ENSG00000126353(CCR7),ENSG00000128016(ZFP36),ENSG00000132465(JCHAIN),ENSG00000134339(SAA2),ENSG00000134460(IL2RA),ENSG00000136573(BLK),ENSG00000137265…
programmed cell death	GO:0012501	38	1958	7.43724e-05	0.00218379	ENSG00000012223(LTF),ENSG00000015413(DPEP1),ENSG00000049249(TNFRSF9),ENSG00000078098(FAP),ENSG00000099860(GADD45B),ENSG00000100985(MMP9),ENSG00000102096(PIM2),ENSG00000106366(SERPINE1),ENSG00000120738(EGR1),ENSG00000122691(TWIST1),ENSG00000123358(NR4A1),ENSG00000124256(ZBP1),ENSG00000126353(CCR7),ENSG00000126583(PRKCG),ENSG00000128016(ZFP36),ENSG00000134460(IL2RA),ENSG00000136573(BLK),ENSG0000013…
negative regulation of bone development	GO:1903011	3	9	8.49012e-05	0.00247462	ENSG00000012223(LTF),ENSG00000166923(GREM1),ENSG00000178882(RFLNA)
positive regulation of cellular component movement	GO:0051272	17	576	9.2303e-05	0.00267072	ENSG00000091513(TF),ENSG00000100985(MMP9),ENSG00000104415(CCN4),ENSG00000106366(SERPINE1),ENSG00000113070(HBEGF),ENSG00000122691(TWIST1),ENSG00000126353(CCR7),ENSG00000138061(CYP1B1),ENSG00000142871(CCN1),ENSG00000146070(PLA2G7),ENSG00000156234(CXCL13),ENSG00000159753(CARMIL2),ENSG00000164362(TERT),ENSG00000172061(LRRC15),ENSG00000172156(CCL11),ENSG00000172724(CCL19),ENSG00000248329(APELA)
T cell costimulation	GO:0031295	5	45	9.35937e-05	0.00268776	ENSG00000126353(CCR7),ENSG00000159958(TNFRSF13C),ENSG00000172724(CCL19),ENSG00000178562(CD28),ENSG00000186818(LILRB4)
positive regulation of locomotion	GO:0040017	17	577	9.42631e-05	0.00268776	ENSG00000091513(TF),ENSG00000100985(MMP9),ENSG00000104415(CCN4),ENSG00000106366(SERPINE1),ENSG00000113070(HBEGF),ENSG00000122691(TWIST1),ENSG00000126353(CCR7),ENSG00000138061(CYP1B1),ENSG00000142871(CCN1),ENSG00000146070(PLA2G7),ENSG00000156234(CXCL13),ENSG00000159753(CARMIL2),ENSG00000164362(TERT),ENSG00000172061(LRRC15),ENSG00000172156(CCL11),ENSG00000172724(CCL19),ENSG00000248329(APELA)
skeletal muscle cell differentiation	GO:0035914	6	72	9.4926e-05	0.00268776	ENSG00000120738(EGR1),ENSG00000123358(NR4A1),ENSG00000159388(BTG2),ENSG00000162772(ATF3),ENSG00000170345(FOS),ENSG00000196092(PAX5)
response to metal ion	GO:0010038	13	363	9.71725e-05	0.00269866	ENSG00000015413(DPEP1),ENSG00000091513(TF),ENSG00000100985(MMP9),ENSG00000105697(HAMP),ENSG00000124772(CPNE5),ENSG00000125148(MT2A),ENSG00000125740(FOSB),ENSG00000150672(DLG2),ENSG00000164362(TERT),ENSG00000166869(CHP2),ENSG00000170345(FOS),ENSG00000177807(KCNJ10),ENSG00000187193(MT1X)
cellular ion homeostasis	GO:0006873	19	695	9.73311e-05	0.00269866	ENSG00000066230(SLC9A3),ENSG00000078589(P2RY10),ENSG00000083454(P2RX5),ENSG00000091513(TF),ENSG00000105697(HAMP),ENSG00000123700(KCNJ2),ENSG00000125148(MT2A),ENSG00000126353(CCR7),ENSG00000128285(MCHR1),ENSG00000156234(CXCL13),ENSG00000156738(MS4A1),ENSG00000164266(SPINK1),ENSG00000167476(JSRP1),ENSG00000172156(CCL11),ENSG00000172724(CCL19),ENSG00000177455(CD19),ENSG00000181773(GPR3),ENSG00000187…
homeostatic process	GO:0042592	38	1983	9.73533e-05	0.00269866	ENSG00000010932(FMO1),ENSG00000012223(LTF),ENSG00000048462(TNFRSF17),ENSG00000054356(PTPRN),ENSG00000066230(SLC9A3),ENSG00000078589(P2RY10),ENSG00000083454(P2RX5),ENSG00000091513(TF),ENSG00000104415(CCN4),ENSG00000105697(HAMP),ENSG00000111012(CYP27B1),ENSG00000120738(EGR1),ENSG00000123700(KCNJ2),ENSG00000125148(MT2A),ENSG00000126353(CCR7),ENSG00000128016(ZFP36),ENSG00000128285(MCHR1),ENSG00000132…
regulation of lipid metabolic process	GO:0019216	13	364	9.98827e-05	0.00274955	ENSG00000010932(FMO1),ENSG00000111012(CYP27B1),ENSG00000120738(EGR1),ENSG00000122691(TWIST1),ENSG00000126353(CCR7),ENSG00000142871(CCN1),ENSG00000152256(PDK1),ENSG00000162676(GFI1),ENSG00000172350(ABCG4),ENSG00000172724(CCL19),ENSG00000174697(LEP),ENSG00000177455(CD19),ENSG00000196136(SERPINA3)
cell-cell adhesion	GO:0098609	23	948	0.000107414	0.00293648	ENSG00000062716(VMP1),ENSG00000082293(COL19A1),ENSG00000089012(SIRPG),ENSG00000103742(IGDCC4),ENSG00000117215(PLA2G2D),ENSG00000122188(LAX1),ENSG00000126353(CCR7),ENSG00000134460(IL2RA),ENSG00000136573(BLK),ENSG00000138061(CYP1B1),ENSG00000139193(CD27),ENSG00000142871(CCN1),ENSG00000150672(DLG2),ENSG00000156234(CXCL13),ENSG00000159958(TNFRSF13C),ENSG00000162849(KIF26B),ENSG00000163599(CTLA4),ENSG…
positive regulation of leukocyte cell-cell adhesion	GO:1903039	11	270	0.000110013	0.00294418	ENSG00000089012(SIRPG),ENSG00000126353(CCR7),ENSG00000134460(IL2RA),ENSG00000139193(CD27),ENSG00000159958(TNFRSF13C),ENSG00000172724(CCL19),ENSG00000174697(LEP),ENSG00000178562(CD28),ENSG00000179388(EGR3),ENSG00000186818(LILRB4),ENSG00000241106(HLA-DOB)
regulation of T cell proliferation	GO:0042129	9	182	0.000110207	0.00294418	ENSG00000049249(TNFRSF9),ENSG00000117215(PLA2G2D),ENSG00000134460(IL2RA),ENSG00000159958(TNFRSF13C),ENSG00000163599(CTLA4),ENSG00000172724(CCL19),ENSG00000174697(LEP),ENSG00000178562(CD28),ENSG00000186818(LILRB4)
angiogenesis	GO:0001525	16	528	0.000110333	0.00294418	ENSG00000078098(FAP),ENSG00000106366(SERPINE1),ENSG00000122691(TWIST1),ENSG00000123358(NR4A1),ENSG00000138061(CYP1B1),ENSG00000142871(CCN1),ENSG00000148848(ADAM12),ENSG00000156234(CXCL13),ENSG00000164362(TERT),ENSG00000166923(GREM1),ENSG00000169436(COL22A1),ENSG00000172156(CCL11),ENSG00000174697(LEP),ENSG00000179388(EGR3),ENSG00000219438(TAFA5),ENSG00000248329(APELA)
smooth muscle cell migration	GO:0014909	6	74	0.000110667	0.00294418	ENSG00000104415(CCN4),ENSG00000106366(SERPINE1),ENSG00000138061(CYP1B1),ENSG00000164362(TERT),ENSG00000173334(TRIB1),ENSG00000219438(TAFA5)
lymphocyte costimulation	GO:0031294	5	47	0.000115581	0.00305442	ENSG00000126353(CCR7),ENSG00000159958(TNFRSF13C),ENSG00000172724(CCL19),ENSG00000178562(CD28),ENSG00000186818(LILRB4)
regulation of T cell differentiation	GO:0045580	9	184	0.00011976	0.00314391	ENSG00000049249(TNFRSF9),ENSG00000134460(IL2RA),ENSG00000137265(IRF4),ENSG00000139193(CD27),ENSG00000163599(CTLA4),ENSG00000172724(CCL19),ENSG00000178562(CD28),ENSG00000179388(EGR3),ENSG00000186818(LILRB4)
regulation of leukocyte differentiation	GO:1902105	12	321	0.000121182	0.0031603	ENSG00000012223(LTF),ENSG00000049249(TNFRSF9),ENSG00000134460(IL2RA),ENSG00000137265(IRF4),ENSG00000139193(CD27),ENSG00000163599(CTLA4),ENSG00000170345(FOS),ENSG00000172724(CCL19),ENSG00000173334(TRIB1),ENSG00000178562(CD28),ENSG00000179388(EGR3),ENSG00000186818(LILRB4)
female pregnancy	GO:0007565	9	185	0.000124791	0.00323315	ENSG00000062716(VMP1),ENSG00000100985(MMP9),ENSG00000111012(CYP27B1),ENSG00000125740(FOSB),ENSG00000165474(GJB2),ENSG00000168081(PNOC),ENSG00000170345(FOS),ENSG00000174697(LEP),ENSG00000248329(APELA)
chemical homeostasis	GO:0048878	27	1223	0.000126722	0.00326186	ENSG00000012223(LTF),ENSG00000054356(PTPRN),ENSG00000066230(SLC9A3),ENSG00000078589(P2RY10),ENSG00000083454(P2RX5),ENSG00000091513(TF),ENSG00000104415(CCN4),ENSG00000105697(HAMP),ENSG00000111012(CYP27B1),ENSG00000123700(KCNJ2),ENSG00000125148(MT2A),ENSG00000126353(CCR7),ENSG00000128285(MCHR1),ENSG00000156234(CXCL13),ENSG00000156738(MS4A1),ENSG00000164266(SPINK1),ENSG00000167476(JSRP1),ENSG0000017…
regulation of signal transduction	GO:0009966	51	3021	0.000131242	0.00333722	ENSG00000012124(CD22),ENSG00000012223(LTF),ENSG00000054938(CHRDL2),ENSG00000078589(P2RY10),ENSG00000083454(P2RX5),ENSG00000090104(RGS1),ENSG00000099860(GADD45B),ENSG00000100985(MMP9),ENSG00000102096(PIM2),ENSG00000104415(CCN4),ENSG00000106236(NPTX2),ENSG00000106366(SERPINE1),ENSG00000111012(CYP27B1),ENSG00000113070(HBEGF),ENSG00000120738(EGR1),ENSG00000122188(LAX1),ENSG00000122691(TWIST1),ENSG000…
metal ion transport	GO:0030001	22	897	0.000131334	0.00333722	ENSG00000012223(LTF),ENSG00000062716(VMP1),ENSG00000066230(SLC9A3),ENSG00000083454(P2RX5),ENSG00000091513(TF),ENSG00000105697(HAMP),ENSG00000111012(CYP27B1),ENSG00000123700(KCNJ2),ENSG00000126353(CCR7),ENSG00000128285(MCHR1),ENSG00000141750(STAC2),ENSG00000156738(MS4A1),ENSG00000162763(LRRC52),ENSG00000164266(SPINK1),ENSG00000164949(GEM),ENSG00000166342(NETO1),ENSG00000166869(CHP2),ENSG0000016747…
ossification involved in bone maturation	GO:0043931	4	26	0.000133555	0.00337206	ENSG00000012223(LTF),ENSG00000166923(GREM1),ENSG00000174697(LEP),ENSG00000178882(RFLNA)
divalent inorganic cation homeostasis	GO:0072507	16	538	0.000136881	0.00342416	ENSG00000078589(P2RY10),ENSG00000083454(P2RX5),ENSG00000111012(CYP27B1),ENSG00000125148(MT2A),ENSG00000126353(CCR7),ENSG00000128285(MCHR1),ENSG00000156234(CXCL13),ENSG00000156738(MS4A1),ENSG00000164266(SPINK1),ENSG00000167476(JSRP1),ENSG00000172156(CCL11),ENSG00000172724(CCL19),ENSG00000177455(CD19),ENSG00000181773(GPR3),ENSG00000187193(MT1X),ENSG00000197993(KEL)
response to oxygen-containing compound	GO:1901700	33	1649	0.000137346	0.00342416	ENSG00000010932(FMO1),ENSG00000012223(LTF),ENSG00000015413(DPEP1),ENSG00000019186(CYP24A1),ENSG00000054356(PTPRN),ENSG00000083454(P2RX5),ENSG00000100985(MMP9),ENSG00000105697(HAMP),ENSG00000106366(SERPINE1),ENSG00000111012(CYP27B1),ENSG00000120738(EGR1),ENSG00000123358(NR4A1),ENSG00000125740(FOSB),ENSG00000126353(CCR7),ENSG00000128016(ZFP36),ENSG00000138061(CYP1B1),ENSG00000142583(SLC2A5),ENSG000…
regulation of monooxygenase activity	GO:0032768	5	49	0.000141326	0.00350135	ENSG00000111012(CYP27B1),ENSG00000162676(GFI1),ENSG00000164362(TERT),ENSG00000174697(LEP),ENSG00000188822(CNR2)
negative regulation of oxidoreductase activity	GO:0051354	4	27	0.000155534	0.00382942	ENSG00000111012(CYP27B1),ENSG00000162676(GFI1),ENSG00000188822(CNR2),ENSG00000257017(HP)
regulation of bone mineralization	GO:0030500	6	80	0.000170648	0.00416448	ENSG00000012223(LTF),ENSG00000111012(CYP27B1),ENSG00000122691(TWIST1),ENSG00000142871(CCN1),ENSG00000166923(GREM1),ENSG00000178882(RFLNA)
T cell selection	GO:0045058	5	51	0.000171244	0.00416448	ENSG00000122224(LY9),ENSG00000126353(CCR7),ENSG00000137265(IRF4),ENSG00000162739(SLAMF6),ENSG00000178562(CD28)
positive regulation of immune response	GO:0050778	16	549	0.000172384	0.00416665	ENSG00000012124(CD22),ENSG00000105369(CD79A),ENSG00000122188(LAX1),ENSG00000124256(ZBP1),ENSG00000126353(CCR7),ENSG00000136573(BLK),ENSG00000153563(CD8A),ENSG00000156738(MS4A1),ENSG00000162739(SLAMF6),ENSG00000163568(AIM2),ENSG00000163599(CTLA4),ENSG00000172724(CCL19),ENSG00000177455(CD19),ENSG00000178562(CD28),ENSG00000186818(LILRB4),ENSG00000254709(IGLL5)
cation transport	GO:0006812	27	1249	0.000178758	0.00429454	ENSG00000012223(LTF),ENSG00000062716(VMP1),ENSG00000066230(SLC9A3),ENSG00000083454(P2RX5),ENSG00000091513(TF),ENSG00000100985(MMP9),ENSG00000105697(HAMP),ENSG00000111012(CYP27B1),ENSG00000122691(TWIST1),ENSG00000123700(KCNJ2),ENSG00000126353(CCR7),ENSG00000128285(MCHR1),ENSG00000141750(STAC2),ENSG00000156738(MS4A1),ENSG00000162763(LRRC52),ENSG00000164266(SPINK1),ENSG00000164949(GEM),ENSG000001663…
regulation of osteoblast proliferation	GO:0033688	4	28	0.000180012	0.00429859	ENSG00000012223(LTF),ENSG00000142871(CCN1),ENSG00000164932(CTHRC1),ENSG00000166923(GREM1)
alpha-beta T cell differentiation	GO:0046632	7	116	0.000192263	0.00456365	ENSG00000117215(PLA2G2D),ENSG00000122224(LY9),ENSG00000137265(IRF4),ENSG00000162739(SLAMF6),ENSG00000169508(GPR183),ENSG00000172724(CCL19),ENSG00000186818(LILRB4)
adaptive immune response based on somatic recombination of immune receptors built from immunoglobulin superfamily domains	GO:0002460	11	288	0.000193455	0.00456461	ENSG00000122224(LY9),ENSG00000137265(IRF4),ENSG00000139193(CD27),ENSG00000153563(CD8A),ENSG00000156234(CXCL13),ENSG00000162739(SLAMF6),ENSG00000172724(CCL19),ENSG00000177455(CD19),ENSG00000178562(CD28),ENSG00000186818(LILRB4),ENSG00000254709(IGLL5)
leukocyte chemotaxis	GO:0030595	10	241	0.000195133	0.00457697	ENSG00000015413(DPEP1),ENSG00000106366(SERPINE1),ENSG00000126353(CCR7),ENSG00000146070(PLA2G7),ENSG00000156234(CXCL13),ENSG00000166923(GREM1),ENSG00000169508(GPR183),ENSG00000172156(CCL11),ENSG00000172724(CCL19),ENSG00000188822(CNR2)
response to bronchodilator	GO:0097366	5	53	0.000205769	0.00476649	ENSG00000015413(DPEP1),ENSG00000123358(NR4A1),ENSG00000126353(CCR7),ENSG00000172724(CCL19),ENSG00000188822(CNR2)
bone maturation	GO:0070977	4	29	0.000207152	0.00476649	ENSG00000012223(LTF),ENSG00000166923(GREM1),ENSG00000174697(LEP),ENSG00000178882(RFLNA)
cellular response to vitamin	GO:0071295	4	29	0.000207152	0.00476649	ENSG00000019186(CYP24A1),ENSG00000111012(CYP27B1),ENSG00000133110(POSTN),ENSG00000174697(LEP)
positive regulation of vasculature development	GO:1904018	9	198	0.000208023	0.00476649	ENSG00000106366(SERPINE1),ENSG00000120738(EGR1),ENSG00000122691(TWIST1),ENSG00000138061(CYP1B1),ENSG00000148848(ADAM12),ENSG00000164362(TERT),ENSG00000166923(GREM1),ENSG00000172156(CCL11),ENSG00000248329(APELA)
blood vessel morphogenesis	GO:0048514	17	618	0.00021366	0.00486751	ENSG00000078098(FAP),ENSG00000106366(SERPINE1),ENSG00000122691(TWIST1),ENSG00000123358(NR4A1),ENSG00000133454(MYO18B),ENSG00000138061(CYP1B1),ENSG00000142871(CCN1),ENSG00000148848(ADAM12),ENSG00000156234(CXCL13),ENSG00000164362(TERT),ENSG00000166923(GREM1),ENSG00000169436(COL22A1),ENSG00000172156(CCL11),ENSG00000174697(LEP),ENSG00000179388(EGR3),ENSG00000219438(TAFA5),ENSG00000248329(APELA)
negative regulation of monooxygenase activity	GO:0032769	3	12	0.000217373	0.00486818	ENSG00000111012(CYP27B1),ENSG00000162676(GFI1),ENSG00000188822(CNR2)
dendritic cell apoptotic process	GO:0097048	3	12	0.000217373	0.00486818	ENSG00000126353(CCR7),ENSG00000136573(BLK),ENSG00000172724(CCL19)
regulation of dendritic cell apoptotic process	GO:2000668	3	12	0.000217373	0.00486818	ENSG00000126353(CCR7),ENSG00000136573(BLK),ENSG00000172724(CCL19)
positive regulation of receptor-mediated endocytosis	GO:0048260	5	54	0.000224902	0.00500848	ENSG00000091513(TF),ENSG00000106366(SERPINE1),ENSG00000166923(GREM1),ENSG00000172724(CCL19),ENSG00000248329(APELA)
regulation of cell communication	GO:0010646	55	3416	0.000229341	0.00507882	ENSG00000012124(CD22),ENSG00000012223(LTF),ENSG00000054938(CHRDL2),ENSG00000078589(P2RY10),ENSG00000083454(P2RX5),ENSG00000090104(RGS1),ENSG00000099860(GADD45B),ENSG00000100985(MMP9),ENSG00000102096(PIM2),ENSG00000104415(CCN4),ENSG00000106236(NPTX2),ENSG00000106366(SERPINE1),ENSG00000111012(CYP27B1),ENSG00000113070(HBEGF),ENSG00000120738(EGR1),ENSG00000122188(LAX1),ENSG00000122691(TWIST1),ENSG000…
negative regulation of cellular protein metabolic process	GO:0032269	23	1000	0.000234461	0.00516334	ENSG00000012223(LTF),ENSG00000015413(DPEP1),ENSG00000099860(GADD45B),ENSG00000099958(DERL3),ENSG00000100985(MMP9),ENSG00000106366(SERPINE1),ENSG00000122188(LAX1),ENSG00000122691(TWIST1),ENSG00000123358(NR4A1),ENSG00000126583(PRKCG),ENSG00000128016(ZFP36),ENSG00000138166(DUSP5),ENSG00000139193(CD27),ENSG00000159388(BTG2),ENSG00000162772(ATF3),ENSG00000164266(SPINK1),ENSG00000166923(GREM1),ENSG0000…
regulation of vasculature development	GO:1901342	12	345	0.000236313	0.00517538	ENSG00000106366(SERPINE1),ENSG00000120738(EGR1),ENSG00000122691(TWIST1),ENSG00000138061(CYP1B1),ENSG00000148848(ADAM12),ENSG00000156234(CXCL13),ENSG00000164362(TERT),ENSG00000166923(GREM1),ENSG00000172156(CCL11),ENSG00000174697(LEP),ENSG00000219438(TAFA5),ENSG00000248329(APELA)
negative regulation of protein metabolic process	GO:0051248	24	1068	0.000240012	0.00522751	ENSG00000012223(LTF),ENSG00000015413(DPEP1),ENSG00000099860(GADD45B),ENSG00000099958(DERL3),ENSG00000100985(MMP9),ENSG00000106366(SERPINE1),ENSG00000113070(HBEGF),ENSG00000122188(LAX1),ENSG00000122691(TWIST1),ENSG00000123358(NR4A1),ENSG00000126583(PRKCG),ENSG00000128016(ZFP36),ENSG00000138166(DUSP5),ENSG00000139193(CD27),ENSG00000159388(BTG2),ENSG00000162772(ATF3),ENSG00000164266(SPINK1),ENSG0000…
cellular divalent inorganic cation homeostasis	GO:0072503	15	510	0.000250467	0.00542542	ENSG00000078589(P2RY10),ENSG00000083454(P2RX5),ENSG00000125148(MT2A),ENSG00000126353(CCR7),ENSG00000128285(MCHR1),ENSG00000156234(CXCL13),ENSG00000156738(MS4A1),ENSG00000164266(SPINK1),ENSG00000167476(JSRP1),ENSG00000172156(CCL11),ENSG00000172724(CCL19),ENSG00000177455(CD19),ENSG00000181773(GPR3),ENSG00000187193(MT1X),ENSG00000197993(KEL)
regulation of transport	GO:0051049	34	1780	0.000259575	0.00559214	ENSG00000012124(CD22),ENSG00000054356(PTPRN),ENSG00000062716(VMP1),ENSG00000083454(P2RX5),ENSG00000089012(SIRPG),ENSG00000091513(TF),ENSG00000099958(DERL3),ENSG00000100985(MMP9),ENSG00000105697(HAMP),ENSG00000106366(SERPINE1),ENSG00000122691(TWIST1),ENSG00000123700(KCNJ2),ENSG00000126583(PRKCG),ENSG00000128285(MCHR1),ENSG00000136573(BLK),ENSG00000141750(STAC2),ENSG00000156738(MS4A1),ENSG000001627…
bone mineralization	GO:0030282	7	122	0.000262374	0.00562189	ENSG00000012223(LTF),ENSG00000111012(CYP27B1),ENSG00000122691(TWIST1),ENSG00000142871(CCN1),ENSG00000166923(GREM1),ENSG00000174697(LEP),ENSG00000178882(RFLNA)
regulation of signaling	GO:0023051	55	3437	0.00026951	0.00569987	ENSG00000012124(CD22),ENSG00000012223(LTF),ENSG00000054938(CHRDL2),ENSG00000078589(P2RY10),ENSG00000083454(P2RX5),ENSG00000090104(RGS1),ENSG00000099860(GADD45B),ENSG00000100985(MMP9),ENSG00000102096(PIM2),ENSG00000104415(CCN4),ENSG00000106236(NPTX2),ENSG00000106366(SERPINE1),ENSG00000111012(CYP27B1),ENSG00000113070(HBEGF),ENSG00000120738(EGR1),ENSG00000122188(LAX1),ENSG00000122691(TWIST1),ENSG000…
negative regulation of cartilage development	GO:0061037	4	31	0.000270083	0.00569987	ENSG00000104415(CCN4),ENSG00000166923(GREM1),ENSG00000174697(LEP),ENSG00000178882(RFLNA)
muscle cell migration	GO:0014812	6	87	0.000270327	0.00569987	ENSG00000104415(CCN4),ENSG00000106366(SERPINE1),ENSG00000138061(CYP1B1),ENSG00000164362(TERT),ENSG00000173334(TRIB1),ENSG00000219438(TAFA5)
negative regulation of apoptotic process	GO:0043066	21	881	0.000277169	0.00581321	ENSG00000012223(LTF),ENSG00000015413(DPEP1),ENSG00000100985(MMP9),ENSG00000102096(PIM2),ENSG00000106366(SERPINE1),ENSG00000122691(TWIST1),ENSG00000123358(NR4A1),ENSG00000126353(CCR7),ENSG00000126583(PRKCG),ENSG00000139193(CD27),ENSG00000142871(CCN1),ENSG00000159388(BTG2),ENSG00000162894(FCMR),ENSG00000164362(TERT),ENSG00000166923(GREM1),ENSG00000172724(CCL19),ENSG00000174697(LEP),ENSG00000178562(…
humoral immune response	GO:0006959	10	252	0.000279209	0.00582061	ENSG00000012223(LTF),ENSG00000091513(TF),ENSG00000110777(POU2AF1),ENSG00000126353(CCR7),ENSG00000132465(JCHAIN),ENSG00000156234(CXCL13),ENSG00000156738(MS4A1),ENSG00000169508(GPR183),ENSG00000178562(CD28),ENSG00000254709(IGLL5)
positive regulation of osteoblast proliferation	GO:0033690	3	13	0.000280458	0.00582061	ENSG00000012223(LTF),ENSG00000142871(CCN1),ENSG00000164932(CTHRC1)
CD4-positive, alpha-beta T cell differentiation	GO:0043367	6	88	0.000287672	0.00593922	ENSG00000117215(PLA2G2D),ENSG00000122224(LY9),ENSG00000137265(IRF4),ENSG00000162739(SLAMF6),ENSG00000169508(GPR183),ENSG00000172724(CCL19)
positive regulation of inflammatory response	GO:0050729	8	164	0.000291768	0.0059824	ENSG00000104415(CCN4),ENSG00000106366(SERPINE1),ENSG00000124256(ZBP1),ENSG00000126353(CCR7),ENSG00000146070(PLA2G7),ENSG00000163568(AIM2),ENSG00000174123(TLR10),ENSG00000178562(CD28)
cell migration	GO:0016477	30	1500	0.000292781	0.0059824	ENSG00000015413(DPEP1),ENSG00000078098(FAP),ENSG00000100985(MMP9),ENSG00000104415(CCN4),ENSG00000106366(SERPINE1),ENSG00000113070(HBEGF),ENSG00000122691(TWIST1),ENSG00000123358(NR4A1),ENSG00000126353(CCR7),ENSG00000128578(STRIP2),ENSG00000138061(CYP1B1),ENSG00000142871(CCN1),ENSG00000146070(PLA2G7),ENSG00000156234(CXCL13),ENSG00000158748(HTR6),ENSG00000159753(CARMIL2),ENSG00000164362(TERT),ENSG00…
negative regulation of calcidiol 1-monooxygenase activity	GO:0010956	2	3	0.000311053	0.00625839	ENSG00000111012(CYP27B1),ENSG00000162676(GFI1)
dendritic cell dendrite assembly	GO:0097026	2	3	0.000311053	0.00625839	ENSG00000126353(CCR7),ENSG00000172724(CCL19)
regulation of dendritic cell dendrite assembly	GO:2000547	2	3	0.000311053	0.00625839	ENSG00000126353(CCR7),ENSG00000172724(CCL19)
myeloid cell differentiation	GO:0030099	13	409	0.000312604	0.00625839	ENSG00000012223(LTF),ENSG00000091513(TF),ENSG00000100985(MMP9),ENSG00000104415(CCN4),ENSG00000126353(CCR7),ENSG00000128016(ZFP36),ENSG00000137265(IRF4),ENSG00000169508(GPR183),ENSG00000170345(FOS),ENSG00000172724(CCL19),ENSG00000173334(TRIB1),ENSG00000174946(GPR171),ENSG00000186818(LILRB4)
negative regulation of cysteine-type endopeptidase activity	GO:2000117	6	90	0.000324977	0.00647341	ENSG00000012223(LTF),ENSG00000015413(DPEP1),ENSG00000100985(MMP9),ENSG00000123358(NR4A1),ENSG00000139193(CD27),ENSG00000170373(CST1)
regulation of cell differentiation	GO:0045595	35	1878	0.000330935	0.00655913	ENSG00000006652(IFRD1),ENSG00000012223(LTF),ENSG00000049249(TNFRSF9),ENSG00000100985(MMP9),ENSG00000104415(CCN4),ENSG00000105697(HAMP),ENSG00000106366(SERPINE1),ENSG00000111012(CYP27B1),ENSG00000122691(TWIST1),ENSG00000124772(CPNE5),ENSG00000128016(ZFP36),ENSG00000134460(IL2RA),ENSG00000137265(IRF4),ENSG00000139193(CD27),ENSG00000142871(CCN1),ENSG00000162676(GFI1),ENSG00000163599(CTLA4),ENSG00000…
response to cadmium ion	GO:0046686	5	59	0.000341639	0.0067376	ENSG00000100985(MMP9),ENSG00000125148(MT2A),ENSG00000164362(TERT),ENSG00000170345(FOS),ENSG00000187193(MT1X)
osteoblast proliferation	GO:0033687	4	33	0.000345678	0.00675008	ENSG00000012223(LTF),ENSG00000142871(CCN1),ENSG00000164932(CTHRC1),ENSG00000166923(GREM1)
animal organ maturation	GO:0048799	4	33	0.000345678	0.00675008	ENSG00000012223(LTF),ENSG00000166923(GREM1),ENSG00000174697(LEP),ENSG00000178882(RFLNA)
blood vessel development	GO:0001568	18	706	0.000349576	0.00678858	ENSG00000078098(FAP),ENSG00000106366(SERPINE1),ENSG00000120738(EGR1),ENSG00000122691(TWIST1),ENSG00000123358(NR4A1),ENSG00000133454(MYO18B),ENSG00000138061(CYP1B1),ENSG00000142871(CCN1),ENSG00000148848(ADAM12),ENSG00000156234(CXCL13),ENSG00000164362(TERT),ENSG00000166923(GREM1),ENSG00000169436(COL22A1),ENSG00000172156(CCL11),ENSG00000174697(LEP),ENSG00000179388(EGR3),ENSG00000219438(TAFA5),ENSG00…
negative regulation of response to external stimulus	GO:0032102	13	414	0.000351075	0.00678858	ENSG00000012223(LTF),ENSG00000078098(FAP),ENSG00000105697(HAMP),ENSG00000106366(SERPINE1),ENSG00000128016(ZFP36),ENSG00000134460(IL2RA),ENSG00000156234(CXCL13),ENSG00000166923(GREM1),ENSG00000173334(TRIB1),ENSG00000174697(LEP),ENSG00000186818(LILRB4),ENSG00000188822(CNR2),ENSG00000219438(TAFA5)
T-helper 17 cell lineage commitment	GO:0072540	3	14	0.000354262	0.00681697	ENSG00000122224(LY9),ENSG00000137265(IRF4),ENSG00000162739(SLAMF6)
T cell proliferation	GO:0042098	9	213	0.000356869	0.00683395	ENSG00000049249(TNFRSF9),ENSG00000117215(PLA2G2D),ENSG00000134460(IL2RA),ENSG00000159958(TNFRSF13C),ENSG00000163599(CTLA4),ENSG00000172724(CCL19),ENSG00000174697(LEP),ENSG00000178562(CD28),ENSG00000186818(LILRB4)
ossification	GO:0001503	13	416	0.000367556	0.00698471	ENSG00000012223(LTF),ENSG00000019186(CYP24A1),ENSG00000054938(CHRDL2),ENSG00000060718(COL11A1),ENSG00000100985(MMP9),ENSG00000104415(CCN4),ENSG00000111012(CYP27B1),ENSG00000122691(TWIST1),ENSG00000142871(CCN1),ENSG00000164932(CTHRC1),ENSG00000166923(GREM1),ENSG00000174697(LEP),ENSG00000178882(RFLNA)
negative regulation of programmed cell death	GO:0043069	21	900	0.000368266	0.00698471	ENSG00000012223(LTF),ENSG00000015413(DPEP1),ENSG00000100985(MMP9),ENSG00000102096(PIM2),ENSG00000106366(SERPINE1),ENSG00000122691(TWIST1),ENSG00000123358(NR4A1),ENSG00000126353(CCR7),ENSG00000126583(PRKCG),ENSG00000139193(CD27),ENSG00000142871(CCN1),ENSG00000159388(BTG2),ENSG00000162894(FCMR),ENSG00000164362(TERT),ENSG00000166923(GREM1),ENSG00000172724(CCL19),ENSG00000174697(LEP),ENSG00000178562(…
negative regulation of catalytic activity	GO:0043086	19	772	0.000370362	0.00699102	ENSG00000012223(LTF),ENSG00000015413(DPEP1),ENSG00000099860(GADD45B),ENSG00000100985(MMP9),ENSG00000106366(SERPINE1),ENSG00000111012(CYP27B1),ENSG00000122188(LAX1),ENSG00000123358(NR4A1),ENSG00000128016(ZFP36),ENSG00000139193(CD27),ENSG00000140451(PIF1),ENSG00000162676(GFI1),ENSG00000164266(SPINK1),ENSG00000170373(CST1),ENSG00000173334(TRIB1),ENSG00000186818(LILRB4),ENSG00000188822(CNR2),ENSG0000…
regulation of angiogenesis	GO:0045765	11	311	0.000373252	0.00701219	ENSG00000106366(SERPINE1),ENSG00000122691(TWIST1),ENSG00000138061(CYP1B1),ENSG00000148848(ADAM12),ENSG00000156234(CXCL13),ENSG00000164362(TERT),ENSG00000166923(GREM1),ENSG00000172156(CCL11),ENSG00000174697(LEP),ENSG00000219438(TAFA5),ENSG00000248329(APELA)
response to drug	GO:0042493	20	837	0.000377937	0.00706671	ENSG00000015413(DPEP1),ENSG00000083454(P2RX5),ENSG00000101194(SLC17A9),ENSG00000105697(HAMP),ENSG00000120738(EGR1),ENSG00000123358(NR4A1),ENSG00000125740(FOSB),ENSG00000126353(CCR7),ENSG00000126583(PRKCG),ENSG00000138061(CYP1B1),ENSG00000158748(HTR6),ENSG00000164266(SPINK1),ENSG00000165474(GJB2),ENSG00000166736(HTR3A),ENSG00000170345(FOS),ENSG00000172724(CCL19),ENSG00000174697(LEP),ENSG0000017780…
regulation of lymphocyte differentiation	GO:0045619	9	215	0.0003821	0.00711101	ENSG00000049249(TNFRSF9),ENSG00000134460(IL2RA),ENSG00000137265(IRF4),ENSG00000139193(CD27),ENSG00000163599(CTLA4),ENSG00000172724(CCL19),ENSG00000178562(CD28),ENSG00000179388(EGR3),ENSG00000186818(LILRB4)
cellular chemical homeostasis	GO:0055082	20	839	0.000389636	0.00721737	ENSG00000054356(PTPRN),ENSG00000066230(SLC9A3),ENSG00000078589(P2RY10),ENSG00000083454(P2RX5),ENSG00000091513(TF),ENSG00000105697(HAMP),ENSG00000123700(KCNJ2),ENSG00000125148(MT2A),ENSG00000126353(CCR7),ENSG00000128285(MCHR1),ENSG00000156234(CXCL13),ENSG00000156738(MS4A1),ENSG00000164266(SPINK1),ENSG00000167476(JSRP1),ENSG00000172156(CCL11),ENSG00000172724(CCL19),ENSG00000177455(CD19),ENSG0000018…
multi-multicellular organism process	GO:0044706	9	216	0.000395257	0.00728744	ENSG00000062716(VMP1),ENSG00000100985(MMP9),ENSG00000111012(CYP27B1),ENSG00000125740(FOSB),ENSG00000165474(GJB2),ENSG00000168081(PNOC),ENSG00000170345(FOS),ENSG00000174697(LEP),ENSG00000248329(APELA)
response to lipid	GO:0033993	21	906	0.00040203	0.007378	ENSG00000010932(FMO1),ENSG00000012223(LTF),ENSG00000019186(CYP24A1),ENSG00000105697(HAMP),ENSG00000106366(SERPINE1),ENSG00000111012(CYP27B1),ENSG00000123358(NR4A1),ENSG00000125740(FOSB),ENSG00000126353(CCR7),ENSG00000128016(ZFP36),ENSG00000138061(CYP1B1),ENSG00000156234(CXCL13),ENSG00000162676(GFI1),ENSG00000165474(GJB2),ENSG00000170345(FOS),ENSG00000172724(CCL19),ENSG00000173334(TRIB1),ENSG00000…
response to stress	GO:0006950	60	3914	0.000408842	0.00745723	ENSG00000006652(IFRD1),ENSG00000010932(FMO1),ENSG00000012223(LTF),ENSG00000015413(DPEP1),ENSG00000054356(PTPRN),ENSG00000078098(FAP),ENSG00000091513(TF),ENSG00000099860(GADD45B),ENSG00000099958(DERL3),ENSG00000100985(MMP9),ENSG00000104415(CCN4),ENSG00000105697(HAMP),ENSG00000106366(SERPINE1),ENSG00000111012(CYP27B1),ENSG00000113070(HBEGF),ENSG00000117215(PLA2G2D),ENSG00000120738(EGR1),ENSG0000012…
positive regulation of cell adhesion	GO:0045785	14	477	0.000411988	0.00745723	ENSG00000089012(SIRPG),ENSG00000126353(CCR7),ENSG00000134460(IL2RA),ENSG00000139193(CD27),ENSG00000142871(CCN1),ENSG00000156234(CXCL13),ENSG00000159958(TNFRSF13C),ENSG00000162849(KIF26B),ENSG00000172724(CCL19),ENSG00000174697(LEP),ENSG00000178562(CD28),ENSG00000179388(EGR3),ENSG00000186818(LILRB4),ENSG00000241106(HLA-DOB)
cellular response to oxygen-containing compound	GO:1901701	25	1177	0.000412809	0.00745723	ENSG00000012223(LTF),ENSG00000015413(DPEP1),ENSG00000019186(CYP24A1),ENSG00000054356(PTPRN),ENSG00000100985(MMP9),ENSG00000105697(HAMP),ENSG00000106366(SERPINE1),ENSG00000111012(CYP27B1),ENSG00000120738(EGR1),ENSG00000123358(NR4A1),ENSG00000128016(ZFP36),ENSG00000138061(CYP1B1),ENSG00000142583(SLC2A5),ENSG00000156234(CXCL13),ENSG00000158748(HTR6),ENSG00000162676(GFI1),ENSG00000164266(SPINK1),ENSG…
positive regulation of transport	GO:0051050	21	908	0.000413873	0.00745723	ENSG00000062716(VMP1),ENSG00000083454(P2RX5),ENSG00000089012(SIRPG),ENSG00000091513(TF),ENSG00000106366(SERPINE1),ENSG00000123700(KCNJ2),ENSG00000128285(MCHR1),ENSG00000136573(BLK),ENSG00000141750(STAC2),ENSG00000156738(MS4A1),ENSG00000162763(LRRC52),ENSG00000164266(SPINK1),ENSG00000164362(TERT),ENSG00000166869(CHP2),ENSG00000166923(GREM1),ENSG00000172350(ABCG4),ENSG00000172724(CCL19),ENSG0000017…
positive regulation of cell migration	GO:0030335	15	536	0.000423477	0.00759575	ENSG00000100985(MMP9),ENSG00000104415(CCN4),ENSG00000106366(SERPINE1),ENSG00000113070(HBEGF),ENSG00000126353(CCR7),ENSG00000138061(CYP1B1),ENSG00000142871(CCN1),ENSG00000146070(PLA2G7),ENSG00000156234(CXCL13),ENSG00000159753(CARMIL2),ENSG00000164362(TERT),ENSG00000172061(LRRC15),ENSG00000172156(CCL11),ENSG00000172724(CCL19),ENSG00000248329(APELA)
cytokine-mediated signaling pathway	GO:0019221	14	480	0.000438513	0.00783002	ENSG00000048462(TNFRSF17),ENSG00000120738(EGR1),ENSG00000124256(ZBP1),ENSG00000126353(CCR7),ENSG00000134460(IL2RA),ENSG00000156234(CXCL13),ENSG00000159958(TNFRSF13C),ENSG00000162676(GFI1),ENSG00000163568(AIM2),ENSG00000172156(CCL11),ENSG00000172724(CCL19),ENSG00000174697(LEP),ENSG00000186818(LILRB4),ENSG00000188263(IL17REL)
negative regulation of leukocyte proliferation	GO:0070664	6	96	0.000460034	0.00817746	ENSG00000117215(PLA2G2D),ENSG00000134460(IL2RA),ENSG00000136573(BLK),ENSG00000163599(CTLA4),ENSG00000166923(GREM1),ENSG00000186818(LILRB4)
regulation of cell motility	GO:2000145	22	985	0.00048188	0.00852756	ENSG00000015413(DPEP1),ENSG00000091513(TF),ENSG00000100985(MMP9),ENSG00000104415(CCN4),ENSG00000106366(SERPINE1),ENSG00000113070(HBEGF),ENSG00000122691(TWIST1),ENSG00000126353(CCR7),ENSG00000138061(CYP1B1),ENSG00000142871(CCN1),ENSG00000146070(PLA2G7),ENSG00000156234(CXCL13),ENSG00000159753(CARMIL2),ENSG00000164362(TERT),ENSG00000166923(GREM1),ENSG00000169508(GPR183),ENSG00000172061(LRRC15),ENSG0…
cellular response to cadmium ion	GO:0071276	4	36	0.000485844	0.00854029	ENSG00000100985(MMP9),ENSG00000125148(MT2A),ENSG00000170345(FOS),ENSG00000187193(MT1X)
extracellular matrix organization	GO:0030198	11	321	0.000486909	0.00854029	ENSG00000060718(COL11A1),ENSG00000078098(FAP),ENSG00000082293(COL19A1),ENSG00000100985(MMP9),ENSG00000123500(COL10A1),ENSG00000133110(POSTN),ENSG00000138061(CYP1B1),ENSG00000142871(CCN1),ENSG00000159753(CARMIL2),ENSG00000166923(GREM1),ENSG00000169436(COL22A1)
cell motility	GO:0048870	32	1694	0.000492728	0.00856655	ENSG00000015413(DPEP1),ENSG00000078098(FAP),ENSG00000091513(TF),ENSG00000100985(MMP9),ENSG00000104415(CCN4),ENSG00000106366(SERPINE1),ENSG00000113070(HBEGF),ENSG00000122691(TWIST1),ENSG00000123358(NR4A1),ENSG00000126353(CCR7),ENSG00000128578(STRIP2),ENSG00000138061(CYP1B1),ENSG00000142871(CCN1),ENSG00000146070(PLA2G7),ENSG00000156234(CXCL13),ENSG00000158748(HTR6),ENSG00000159753(CARMIL2),ENSG0000…
localization of cell	GO:0051674	32	1694	0.000492728	0.00856655	ENSG00000015413(DPEP1),ENSG00000078098(FAP),ENSG00000091513(TF),ENSG00000100985(MMP9),ENSG00000104415(CCN4),ENSG00000106366(SERPINE1),ENSG00000113070(HBEGF),ENSG00000122691(TWIST1),ENSG00000123358(NR4A1),ENSG00000126353(CCR7),ENSG00000128578(STRIP2),ENSG00000138061(CYP1B1),ENSG00000142871(CCN1),ENSG00000146070(PLA2G7),ENSG00000156234(CXCL13),ENSG00000158748(HTR6),ENSG00000159753(CARMIL2),ENSG0000…
regulation of defense response	GO:0031347	17	665	0.000496849	0.00857524	ENSG00000100985(MMP9),ENSG00000104415(CCN4),ENSG00000105697(HAMP),ENSG00000106366(SERPINE1),ENSG00000117215(PLA2G2D),ENSG00000124256(ZBP1),ENSG00000126353(CCR7),ENSG00000128016(ZFP36),ENSG00000134460(IL2RA),ENSG00000146070(PLA2G7),ENSG00000162739(SLAMF6),ENSG00000163568(AIM2),ENSG00000174123(TLR10),ENSG00000174697(LEP),ENSG00000178562(CD28),ENSG00000186818(LILRB4),ENSG00000188822(CNR2)
regulation of antigen receptor-mediated signaling pathway	GO:0050854	5	64	0.000499295	0.00857524	ENSG00000012124(CD22),ENSG00000126353(CCR7),ENSG00000136573(BLK),ENSG00000177455(CD19),ENSG00000186818(LILRB4)
extracellular structure organization	GO:0043062	11	322	0.000499718	0.00857524	ENSG00000060718(COL11A1),ENSG00000078098(FAP),ENSG00000082293(COL19A1),ENSG00000100985(MMP9),ENSG00000123500(COL10A1),ENSG00000133110(POSTN),ENSG00000138061(CYP1B1),ENSG00000142871(CCN1),ENSG00000159753(CARMIL2),ENSG00000166923(GREM1),ENSG00000169436(COL22A1)
positive regulation of angiogenesis	GO:0045766	8	178	0.000504819	0.00860589	ENSG00000106366(SERPINE1),ENSG00000122691(TWIST1),ENSG00000138061(CYP1B1),ENSG00000148848(ADAM12),ENSG00000164362(TERT),ENSG00000166923(GREM1),ENSG00000172156(CCL11),ENSG00000248329(APELA)
positive regulation of developmental process	GO:0051094	29	1477	0.000505846	0.00860589	ENSG00000012223(LTF),ENSG00000101463(SYNDIG1),ENSG00000104415(CCN4),ENSG00000105697(HAMP),ENSG00000106366(SERPINE1),ENSG00000111012(CYP27B1),ENSG00000120738(EGR1),ENSG00000122691(TWIST1),ENSG00000124772(CPNE5),ENSG00000128016(ZFP36),ENSG00000134460(IL2RA),ENSG00000138061(CYP1B1),ENSG00000139193(CD27),ENSG00000142871(CCN1),ENSG00000148848(ADAM12),ENSG00000164362(TERT),ENSG00000164932(CTHRC1),ENSG0…
regulation of transmembrane transporter activity	GO:0022898	10	273	0.000524569	0.00888628	ENSG00000062716(VMP1),ENSG00000100985(MMP9),ENSG00000122691(TWIST1),ENSG00000141750(STAC2),ENSG00000162763(LRRC52),ENSG00000164949(GEM),ENSG00000166342(NETO1),ENSG00000166869(CHP2),ENSG00000167476(JSRP1),ENSG00000234965(SHISA8)
cellular response to tumor necrosis factor	GO:0071356	9	225	0.00053137	0.00896319	ENSG00000048462(TNFRSF17),ENSG00000105697(HAMP),ENSG00000128016(ZFP36),ENSG00000138061(CYP1B1),ENSG00000159958(TNFRSF13C),ENSG00000163568(AIM2),ENSG00000170345(FOS),ENSG00000172156(CCL11),ENSG00000172724(CCL19)
regulation of oxidoreductase activity	GO:0051341	6	99	0.000542183	0.00910683	ENSG00000111012(CYP27B1),ENSG00000162676(GFI1),ENSG00000164362(TERT),ENSG00000174697(LEP),ENSG00000188822(CNR2),ENSG00000257017(HP)
calcium ion homeostasis	GO:0055074	14	492	0.000559718	0.00935237	ENSG00000078589(P2RY10),ENSG00000083454(P2RX5),ENSG00000111012(CYP27B1),ENSG00000126353(CCR7),ENSG00000128285(MCHR1),ENSG00000156234(CXCL13),ENSG00000156738(MS4A1),ENSG00000164266(SPINK1),ENSG00000167476(JSRP1),ENSG00000172156(CCL11),ENSG00000172724(CCL19),ENSG00000177455(CD19),ENSG00000181773(GPR3),ENSG00000197993(KEL)
regulation of cellular component movement	GO:0051270	23	1064	0.000561519	0.00935237	ENSG00000015413(DPEP1),ENSG00000091513(TF),ENSG00000100985(MMP9),ENSG00000104415(CCN4),ENSG00000106366(SERPINE1),ENSG00000113070(HBEGF),ENSG00000122691(TWIST1),ENSG00000123700(KCNJ2),ENSG00000126353(CCR7),ENSG00000138061(CYP1B1),ENSG00000142871(CCN1),ENSG00000146070(PLA2G7),ENSG00000156234(CXCL13),ENSG00000159753(CARMIL2),ENSG00000164362(TERT),ENSG00000166923(GREM1),ENSG00000169508(GPR183),ENSG00…
vasculature development	GO:0001944	18	737	0.000580374	0.00958585	ENSG00000078098(FAP),ENSG00000106366(SERPINE1),ENSG00000120738(EGR1),ENSG00000122691(TWIST1),ENSG00000123358(NR4A1),ENSG00000133454(MYO18B),ENSG00000138061(CYP1B1),ENSG00000142871(CCN1),ENSG00000148848(ADAM12),ENSG00000156234(CXCL13),ENSG00000164362(TERT),ENSG00000166923(GREM1),ENSG00000169436(COL22A1),ENSG00000172156(CCL11),ENSG00000174697(LEP),ENSG00000179388(EGR3),ENSG00000219438(TAFA5),ENSG00…
cardiovascular system development	GO:0072358	18	737	0.000580374	0.00958585	ENSG00000078098(FAP),ENSG00000106366(SERPINE1),ENSG00000120738(EGR1),ENSG00000122691(TWIST1),ENSG00000123358(NR4A1),ENSG00000133454(MYO18B),ENSG00000138061(CYP1B1),ENSG00000142871(CCN1),ENSG00000148848(ADAM12),ENSG00000156234(CXCL13),ENSG00000164362(TERT),ENSG00000166923(GREM1),ENSG00000169436(COL22A1),ENSG00000172156(CCL11),ENSG00000174697(LEP),ENSG00000179388(EGR3),ENSG00000219438(TAFA5),ENSG00…
negative regulation of cell death	GO:0060548	22	1001	0.000598027	0.00977449	ENSG00000012223(LTF),ENSG00000015413(DPEP1),ENSG00000100985(MMP9),ENSG00000102096(PIM2),ENSG00000104415(CCN4),ENSG00000106366(SERPINE1),ENSG00000122691(TWIST1),ENSG00000123358(NR4A1),ENSG00000126353(CCR7),ENSG00000126583(PRKCG),ENSG00000139193(CD27),ENSG00000142871(CCN1),ENSG00000159388(BTG2),ENSG00000162894(FCMR),ENSG00000164362(TERT),ENSG00000166923(GREM1),ENSG00000172724(CCL19),ENSG00000174697…
response to progesterone	GO:0032570	4	38	0.000599193	0.00977449	ENSG00000125740(FOSB),ENSG00000138061(CYP1B1),ENSG00000165474(GJB2),ENSG00000170345(FOS)
regulatory T cell differentiation	GO:0045066	4	38	0.000599193	0.00977449	ENSG00000117215(PLA2G2D),ENSG00000163599(CTLA4),ENSG00000178562(CD28),ENSG00000186818(LILRB4)
regulation of biomineral tissue development	GO:0070167	6	101	0.000602988	0.00979609	ENSG00000012223(LTF),ENSG00000111012(CYP27B1),ENSG00000122691(TWIST1),ENSG00000142871(CCN1),ENSG00000166923(GREM1),ENSG00000178882(RFLNA)
T-helper cell differentiation	GO:0042093	5	67	0.000617004	0.00979752	ENSG00000122224(LY9),ENSG00000137265(IRF4),ENSG00000162739(SLAMF6),ENSG00000169508(GPR183),ENSG00000172724(CCL19)
vitamin D catabolic process	GO:0042369	2	4	0.000617906	0.00979752	ENSG00000019186(CYP24A1),ENSG00000111012(CYP27B1)
cytotoxic T cell differentiation	GO:0045065	2	4	0.000617906	0.00979752	ENSG00000153563(CD8A),ENSG00000186818(LILRB4)
mature conventional dendritic cell differentiation	GO:0097029	2	4	0.000617906	0.00979752	ENSG00000126353(CCR7),ENSG00000172724(CCL19)
negative regulation of bone mineralization involved in bone maturation	GO:1900158	2	4	0.000617906	0.00979752	ENSG00000166923(GREM1),ENSG00000178882(RFLNA)
epididymis development	GO:1905867	2	4	0.000617906	0.00979752	ENSG00000165474(GJB2),ENSG00000169562(GJB1)
regulation of biomineralization	GO:0110149	6	103	0.000668958	0.0105647	ENSG00000012223(LTF),ENSG00000111012(CYP27B1),ENSG00000122691(TWIST1),ENSG00000142871(CCN1),ENSG00000166923(GREM1),ENSG00000178882(RFLNA)
regulation of cytokine production	GO:0001817	18	749	0.000699942	0.0109792	ENSG00000012223(LTF),ENSG00000104415(CCN4),ENSG00000106366(SERPINE1),ENSG00000110777(POU2AF1),ENSG00000120738(EGR1),ENSG00000122224(LY9),ENSG00000122691(TWIST1),ENSG00000126353(CCR7),ENSG00000128016(ZFP36),ENSG00000137265(IRF4),ENSG00000138061(CYP1B1),ENSG00000162739(SLAMF6),ENSG00000163568(AIM2),ENSG00000172724(CCL19),ENSG00000174123(TLR10),ENSG00000174697(LEP),ENSG00000178562(CD28),ENSG00000186…
osteoclast differentiation	GO:0030316	6	104	0.000703971	0.0109792	ENSG00000012223(LTF),ENSG00000091513(TF),ENSG00000104415(CCN4),ENSG00000169508(GPR183),ENSG00000170345(FOS),ENSG00000186818(LILRB4)
CD4-positive, alpha-beta T cell differentiation involved in immune response	GO:0002294	5	69	0.000706279	0.0109792	ENSG00000122224(LY9),ENSG00000137265(IRF4),ENSG00000162739(SLAMF6),ENSG00000169508(GPR183),ENSG00000172724(CCL19)
monocyte chemotaxis	GO:0002548	5	69	0.000706279	0.0109792	ENSG00000106366(SERPINE1),ENSG00000146070(PLA2G7),ENSG00000166923(GREM1),ENSG00000172156(CCL11),ENSG00000172724(CCL19)
alpha-beta T cell activation involved in immune response	GO:0002287	5	70	0.000754376	0.0116356	ENSG00000122224(LY9),ENSG00000137265(IRF4),ENSG00000162739(SLAMF6),ENSG00000169508(GPR183),ENSG00000172724(CCL19)
alpha-beta T cell differentiation involved in immune response	GO:0002293	5	70	0.000754376	0.0116356	ENSG00000122224(LY9),ENSG00000137265(IRF4),ENSG00000162739(SLAMF6),ENSG00000169508(GPR183),ENSG00000172724(CCL19)
T-helper cell lineage commitment	GO:0002295	3	18	0.000770571	0.0117936	ENSG00000122224(LY9),ENSG00000137265(IRF4),ENSG00000162739(SLAMF6)
response to corticosterone	GO:0051412	3	18	0.000770571	0.0117936	ENSG00000125740(FOSB),ENSG00000170345(FOS),ENSG00000174576(NPAS4)
cytokine production	GO:0001816	18	756	0.000779051	0.0118417	ENSG00000012223(LTF),ENSG00000104415(CCN4),ENSG00000106366(SERPINE1),ENSG00000110777(POU2AF1),ENSG00000120738(EGR1),ENSG00000122224(LY9),ENSG00000122691(TWIST1),ENSG00000126353(CCR7),ENSG00000128016(ZFP36),ENSG00000137265(IRF4),ENSG00000138061(CYP1B1),ENSG00000162739(SLAMF6),ENSG00000163568(AIM2),ENSG00000172724(CCL19),ENSG00000174123(TLR10),ENSG00000174697(LEP),ENSG00000178562(CD28),ENSG00000186…
ion transport	GO:0006811	32	1740	0.000779691	0.0118417	ENSG00000012223(LTF),ENSG00000062716(VMP1),ENSG00000066230(SLC9A3),ENSG00000083454(P2RX5),ENSG00000091513(TF),ENSG00000100985(MMP9),ENSG00000101194(SLC17A9),ENSG00000105697(HAMP),ENSG00000111012(CYP27B1),ENSG00000117215(PLA2G2D),ENSG00000118322(ATP10B),ENSG00000122691(TWIST1),ENSG00000123700(KCNJ2),ENSG00000126353(CCR7),ENSG00000128285(MCHR1),ENSG00000137571(SLCO5A1),ENSG00000141750(STAC2),ENSG00…
regulation of steroid biosynthetic process	GO:0050810	5	71	0.000804878	0.0121776	ENSG00000111012(CYP27B1),ENSG00000120738(EGR1),ENSG00000162676(GFI1),ENSG00000172350(ABCG4),ENSG00000174697(LEP)
regulation of transporter activity	GO:0032409	10	290	0.000835353	0.0125906	ENSG00000062716(VMP1),ENSG00000100985(MMP9),ENSG00000122691(TWIST1),ENSG00000141750(STAC2),ENSG00000162763(LRRC52),ENSG00000164949(GEM),ENSG00000166342(NETO1),ENSG00000166869(CHP2),ENSG00000167476(JSRP1),ENSG00000234965(SHISA8)
leukocyte migration	GO:0050900	12	399	0.000862775	0.0129547	ENSG00000015413(DPEP1),ENSG00000100985(MMP9),ENSG00000106366(SERPINE1),ENSG00000126353(CCR7),ENSG00000146070(PLA2G7),ENSG00000156234(CXCL13),ENSG00000166923(GREM1),ENSG00000169508(GPR183),ENSG00000172156(CCL11),ENSG00000172724(CCL19),ENSG00000174697(LEP),ENSG00000188822(CNR2)
regulation of locomotion	GO:0040012	22	1030	0.000871692	0.0130392	ENSG00000015413(DPEP1),ENSG00000091513(TF),ENSG00000100985(MMP9),ENSG00000104415(CCN4),ENSG00000106366(SERPINE1),ENSG00000113070(HBEGF),ENSG00000122691(TWIST1),ENSG00000126353(CCR7),ENSG00000138061(CYP1B1),ENSG00000142871(CCN1),ENSG00000146070(PLA2G7),ENSG00000156234(CXCL13),ENSG00000159753(CARMIL2),ENSG00000164362(TERT),ENSG00000166923(GREM1),ENSG00000169508(GPR183),ENSG00000172061(LRRC15),ENSG0…
immune effector process	GO:0002252	19	830	0.000889245	0.0132518	ENSG00000012124(CD22),ENSG00000110777(POU2AF1),ENSG00000122224(LY9),ENSG00000122691(TWIST1),ENSG00000124256(ZBP1),ENSG00000136573(BLK),ENSG00000137265(IRF4),ENSG00000139193(CD27),ENSG00000153563(CD8A),ENSG00000162739(SLAMF6),ENSG00000163568(AIM2),ENSG00000169508(GPR183),ENSG00000170476(MZB1),ENSG00000172724(CCL19),ENSG00000174697(LEP),ENSG00000177455(CD19),ENSG00000178562(CD28),ENSG00000186818(LI…
regulation of cartilage development	GO:0061035	5	73	0.000913396	0.0135607	ENSG00000104415(CCN4),ENSG00000142871(CCN1),ENSG00000166923(GREM1),ENSG00000174697(LEP),ENSG00000178882(RFLNA)
negative regulation of endopeptidase activity	GO:0010951	9	243	0.000919448	0.0135996	ENSG00000012223(LTF),ENSG00000015413(DPEP1),ENSG00000100985(MMP9),ENSG00000106366(SERPINE1),ENSG00000123358(NR4A1),ENSG00000139193(CD27),ENSG00000164266(SPINK1),ENSG00000170373(CST1),ENSG00000196136(SERPINA3)
skeletal muscle contraction	GO:0003009	4	43	0.000962689	0.0141862	ENSG00000123358(NR4A1),ENSG00000123700(KCNJ2),ENSG00000141750(STAC2),ENSG00000167476(JSRP1)
negative regulation of proteolysis	GO:0045861	11	349	0.000968774	0.014223	ENSG00000012223(LTF),ENSG00000015413(DPEP1),ENSG00000099958(DERL3),ENSG00000100985(MMP9),ENSG00000106366(SERPINE1),ENSG00000123358(NR4A1),ENSG00000126583(PRKCG),ENSG00000139193(CD27),ENSG00000164266(SPINK1),ENSG00000170373(CST1),ENSG00000196136(SERPINA3)
response to tumor necrosis factor	GO:0034612	9	245	0.000973998	0.014247	ENSG00000048462(TNFRSF17),ENSG00000105697(HAMP),ENSG00000128016(ZFP36),ENSG00000138061(CYP1B1),ENSG00000159958(TNFRSF13C),ENSG00000163568(AIM2),ENSG00000170345(FOS),ENSG00000172156(CCL11),ENSG00000172724(CCL19)
negative regulation of cell population proliferation	GO:0008285	17	707	0.000980708	0.0142924	ENSG00000049249(TNFRSF9),ENSG00000078098(FAP),ENSG00000089012(SIRPG),ENSG00000102096(PIM2),ENSG00000111012(CYP27B1),ENSG00000117215(PLA2G2D),ENSG00000134460(IL2RA),ENSG00000136573(BLK),ENSG00000138028(CGREF1),ENSG00000138061(CYP1B1),ENSG00000159388(BTG2),ENSG00000163599(CTLA4),ENSG00000164434(FABP7),ENSG00000166923(GREM1),ENSG00000173334(TRIB1),ENSG00000186818(LILRB4),ENSG00000219438(TAFA5)
regulation of developmental process	GO:0050793	44	2708	0.00100403	0.0145786	ENSG00000006652(IFRD1),ENSG00000012223(LTF),ENSG00000049249(TNFRSF9),ENSG00000100985(MMP9),ENSG00000101463(SYNDIG1),ENSG00000104415(CCN4),ENSG00000105697(HAMP),ENSG00000106366(SERPINE1),ENSG00000111012(CYP27B1),ENSG00000120738(EGR1),ENSG00000122691(TWIST1),ENSG00000124772(CPNE5),ENSG00000128016(ZFP36),ENSG00000128578(STRIP2),ENSG00000134460(IL2RA),ENSG00000137265(IRF4),ENSG00000138061(CYP1B1),ENS…
negative regulation of ion transport	GO:0043271	7	153	0.00101842	0.0146382	ENSG00000100985(MMP9),ENSG00000105697(HAMP),ENSG00000122691(TWIST1),ENSG00000164266(SPINK1),ENSG00000164949(GEM),ENSG00000174697(LEP),ENSG00000197993(KEL)
myeloid dendritic cell chemotaxis	GO:0002408	2	5	0.0010229	0.0146382	ENSG00000126353(CCR7),ENSG00000172724(CCL19)
negative regulation of vitamin D biosynthetic process	GO:0010957	2	5	0.0010229	0.0146382	ENSG00000111012(CYP27B1),ENSG00000162676(GFI1)
negative regulation of vascular wound healing	GO:0061044	2	5	0.0010229	0.0146382	ENSG00000106366(SERPINE1),ENSG00000219438(TAFA5)
negative regulation of molecular function	GO:0044092	23	1113	0.00103363	0.0147385	ENSG00000012223(LTF),ENSG00000015413(DPEP1),ENSG00000099860(GADD45B),ENSG00000100985(MMP9),ENSG00000106366(SERPINE1),ENSG00000111012(CYP27B1),ENSG00000122188(LAX1),ENSG00000122691(TWIST1),ENSG00000123358(NR4A1),ENSG00000128016(ZFP36),ENSG00000138061(CYP1B1),ENSG00000139193(CD27),ENSG00000140451(PIF1),ENSG00000162676(GFI1),ENSG00000163568(AIM2),ENSG00000164266(SPINK1),ENSG00000164949(GEM),ENSG0000…
B cell differentiation	GO:0030183	7	154	0.00105786	0.0149594	ENSG00000105369(CD79A),ENSG00000110777(POU2AF1),ENSG00000139193(CD27),ENSG00000156738(MS4A1),ENSG00000169508(GPR183),ENSG00000177455(CD19),ENSG00000196092(PAX5)
cation transmembrane transport	GO:0098655	21	977	0.00106003	0.0149594	ENSG00000062716(VMP1),ENSG00000066230(SLC9A3),ENSG00000083454(P2RX5),ENSG00000100985(MMP9),ENSG00000105697(HAMP),ENSG00000122691(TWIST1),ENSG00000123700(KCNJ2),ENSG00000126353(CCR7),ENSG00000141750(STAC2),ENSG00000156738(MS4A1),ENSG00000162763(LRRC52),ENSG00000164949(GEM),ENSG00000166342(NETO1),ENSG00000166736(HTR3A),ENSG00000166869(CHP2),ENSG00000167476(JSRP1),ENSG00000172724(CCL19),ENSG00000177…
regulation of antigen processing and presentation	GO:0002577	3	20	0.00106044	0.0149594	ENSG00000126353(CCR7),ENSG00000172724(CCL19),ENSG00000241106(HLA-DOB)
positive regulation of cell communication	GO:0010647	32	1775	0.0010883	0.0152815	ENSG00000012223(LTF),ENSG00000078589(P2RY10),ENSG00000083454(P2RX5),ENSG00000099860(GADD45B),ENSG00000100985(MMP9),ENSG00000102096(PIM2),ENSG00000104415(CCN4),ENSG00000111012(CYP27B1),ENSG00000113070(HBEGF),ENSG00000124256(ZBP1),ENSG00000126353(CCR7),ENSG00000126583(PRKCG),ENSG00000135253(KCP),ENSG00000136573(BLK),ENSG00000138061(CYP1B1),ENSG00000139193(CD27),ENSG00000142871(CCN1),ENSG00000158748…
response to alcohol	GO:0097305	9	249	0.00109099	0.0152815	ENSG00000105697(HAMP),ENSG00000125740(FOSB),ENSG00000126353(CCR7),ENSG00000138061(CYP1B1),ENSG00000164266(SPINK1),ENSG00000170345(FOS),ENSG00000172724(CCL19),ENSG00000174576(NPAS4),ENSG00000174697(LEP)
circulatory system development	GO:0072359	23	1118	0.00109712	0.0153133	ENSG00000060718(COL11A1),ENSG00000078098(FAP),ENSG00000105697(HAMP),ENSG00000106366(SERPINE1),ENSG00000120738(EGR1),ENSG00000122691(TWIST1),ENSG00000123358(NR4A1),ENSG00000133454(MYO18B),ENSG00000138061(CYP1B1),ENSG00000142871(CCN1),ENSG00000148848(ADAM12),ENSG00000156234(CXCL13),ENSG00000164362(TERT),ENSG00000166923(GREM1),ENSG00000169436(COL22A1),ENSG00000172156(CCL11),ENSG00000174697(LEP),ENSG…
positive regulation of signaling	GO:0023056	32	1780	0.00114018	0.0158053	ENSG00000012223(LTF),ENSG00000078589(P2RY10),ENSG00000083454(P2RX5),ENSG00000099860(GADD45B),ENSG00000100985(MMP9),ENSG00000102096(PIM2),ENSG00000104415(CCN4),ENSG00000111012(CYP27B1),ENSG00000113070(HBEGF),ENSG00000124256(ZBP1),ENSG00000126353(CCR7),ENSG00000126583(PRKCG),ENSG00000135253(KCP),ENSG00000136573(BLK),ENSG00000138061(CYP1B1),ENSG00000139193(CD27),ENSG00000142871(CCN1),ENSG00000158748…
regulation of signaling receptor activity	GO:0010469	7	156	0.00114035	0.0158053	ENSG00000106236(NPTX2),ENSG00000106366(SERPINE1),ENSG00000113070(HBEGF),ENSG00000166342(NETO1),ENSG00000166923(GREM1),ENSG00000186818(LILRB4),ENSG00000234965(SHISA8)
cellular response to lipid	GO:0071396	15	592	0.00116557	0.0160986	ENSG00000012223(LTF),ENSG00000019186(CYP24A1),ENSG00000105697(HAMP),ENSG00000106366(SERPINE1),ENSG00000111012(CYP27B1),ENSG00000128016(ZFP36),ENSG00000138061(CYP1B1),ENSG00000156234(CXCL13),ENSG00000162676(GFI1),ENSG00000165474(GJB2),ENSG00000170345(FOS),ENSG00000173334(TRIB1),ENSG00000174576(NPAS4),ENSG00000174697(LEP),ENSG00000189233(NUGGC)
cellular calcium ion homeostasis	GO:0006874	13	472	0.00118346	0.0162674	ENSG00000078589(P2RY10),ENSG00000083454(P2RX5),ENSG00000126353(CCR7),ENSG00000128285(MCHR1),ENSG00000156234(CXCL13),ENSG00000156738(MS4A1),ENSG00000164266(SPINK1),ENSG00000167476(JSRP1),ENSG00000172156(CCL11),ENSG00000172724(CCL19),ENSG00000177455(CD19),ENSG00000181773(GPR3),ENSG00000197993(KEL)
negative regulation of peptidase activity	GO:0010466	9	252	0.001186	0.0162674	ENSG00000012223(LTF),ENSG00000015413(DPEP1),ENSG00000100985(MMP9),ENSG00000106366(SERPINE1),ENSG00000123358(NR4A1),ENSG00000139193(CD27),ENSG00000164266(SPINK1),ENSG00000170373(CST1),ENSG00000196136(SERPINA3)
acute inflammatory response	GO:0002526	6	115	0.00119019	0.0162687	ENSG00000105697(HAMP),ENSG00000117215(PLA2G2D),ENSG00000126353(CCR7),ENSG00000134339(SAA2),ENSG00000196136(SERPINA3),ENSG00000257017(HP)
regulation of molecular function	GO:0065009	48	3060	0.00120216	0.0163759	ENSG00000012223(LTF),ENSG00000015413(DPEP1),ENSG00000062716(VMP1),ENSG00000072818(ACAP1),ENSG00000090104(RGS1),ENSG00000099860(GADD45B),ENSG00000100985(MMP9),ENSG00000106236(NPTX2),ENSG00000106366(SERPINE1),ENSG00000111012(CYP27B1),ENSG00000113070(HBEGF),ENSG00000120738(EGR1),ENSG00000122188(LAX1),ENSG00000122691(TWIST1),ENSG00000123358(NR4A1),ENSG00000124143(ARHGAP40),ENSG00000126353(CCR7),ENSG0…
regulation of response to stress	GO:0080134	28	1487	0.00121373	0.016444	ENSG00000078098(FAP),ENSG00000099860(GADD45B),ENSG00000099958(DERL3),ENSG00000100985(MMP9),ENSG00000104415(CCN4),ENSG00000105697(HAMP),ENSG00000106366(SERPINE1),ENSG00000113070(HBEGF),ENSG00000117215(PLA2G2D),ENSG00000122691(TWIST1),ENSG00000124256(ZBP1),ENSG00000126353(CCR7),ENSG00000126583(PRKCG),ENSG00000128016(ZFP36),ENSG00000134460(IL2RA),ENSG00000136573(BLK),ENSG00000139193(CD27),ENSG000001…
positive regulation of ion transport	GO:0043270	10	305	0.00122278	0.016444	ENSG00000062716(VMP1),ENSG00000083454(P2RX5),ENSG00000123700(KCNJ2),ENSG00000128285(MCHR1),ENSG00000141750(STAC2),ENSG00000156738(MS4A1),ENSG00000162763(LRRC52),ENSG00000166869(CHP2),ENSG00000174697(LEP),ENSG00000177455(CD19)
CD4-positive, alpha-beta T cell lineage commitment	GO:0043373	3	21	0.00122791	0.016444	ENSG00000122224(LY9),ENSG00000137265(IRF4),ENSG00000162739(SLAMF6)
regulation of B cell receptor signaling pathway	GO:0050855	3	21	0.00122791	0.016444	ENSG00000012124(CD22),ENSG00000136573(BLK),ENSG00000177455(CD19)
response to nitric oxide	GO:0071731	3	21	0.00122791	0.016444	ENSG00000015413(DPEP1),ENSG00000126353(CCR7),ENSG00000172724(CCL19)
T cell differentiation involved in immune response	GO:0002292	5	78	0.00123211	0.0164447	ENSG00000122224(LY9),ENSG00000137265(IRF4),ENSG00000162739(SLAMF6),ENSG00000169508(GPR183),ENSG00000172724(CCL19)
dendritic cell differentiation	GO:0097028	4	46	0.00124296	0.0165339	ENSG00000126353(CCR7),ENSG00000136573(BLK),ENSG00000137265(IRF4),ENSG00000172724(CCL19)
lymphocyte activation involved in immune response	GO:0002285	8	205	0.00126462	0.0167657	ENSG00000110777(POU2AF1),ENSG00000122224(LY9),ENSG00000137265(IRF4),ENSG00000162739(SLAMF6),ENSG00000169508(GPR183),ENSG00000172724(CCL19),ENSG00000177455(CD19),ENSG00000178562(CD28)
regulation of cell migration	GO:0030334	20	924	0.00128656	0.0169997	ENSG00000015413(DPEP1),ENSG00000100985(MMP9),ENSG00000104415(CCN4),ENSG00000106366(SERPINE1),ENSG00000113070(HBEGF),ENSG00000126353(CCR7),ENSG00000138061(CYP1B1),ENSG00000142871(CCN1),ENSG00000146070(PLA2G7),ENSG00000156234(CXCL13),ENSG00000159753(CARMIL2),ENSG00000164362(TERT),ENSG00000166923(GREM1),ENSG00000169508(GPR183),ENSG00000172061(LRRC15),ENSG00000172156(CCL11),ENSG00000172724(CCL19),ENS…
cellular response to lipopolysaccharide	GO:0071222	8	206	0.00130444	0.0171787	ENSG00000012223(LTF),ENSG00000105697(HAMP),ENSG00000106366(SERPINE1),ENSG00000128016(ZFP36),ENSG00000156234(CXCL13),ENSG00000162676(GFI1),ENSG00000173334(TRIB1),ENSG00000189233(NUGGC)
negative regulation of hemopoiesis	GO:1903707	7	160	0.00132042	0.0173316	ENSG00000012223(LTF),ENSG00000128016(ZFP36),ENSG00000163599(CTLA4),ENSG00000173334(TRIB1),ENSG00000174946(GPR171),ENSG00000185155(MIXL1),ENSG00000186818(LILRB4)
vitamin D metabolic process	GO:0042359	3	22	0.00141113	0.0184612	ENSG00000019186(CYP24A1),ENSG00000111012(CYP27B1),ENSG00000162676(GFI1)
tube morphogenesis	GO:0035239	19	865	0.00143949	0.0187702	ENSG00000078098(FAP),ENSG00000106366(SERPINE1),ENSG00000122691(TWIST1),ENSG00000123358(NR4A1),ENSG00000133454(MYO18B),ENSG00000138061(CYP1B1),ENSG00000142871(CCN1),ENSG00000148848(ADAM12),ENSG00000156234(CXCL13),ENSG00000162849(KIF26B),ENSG00000164362(TERT),ENSG00000164932(CTHRC1),ENSG00000166923(GREM1),ENSG00000169436(COL22A1),ENSG00000172156(CCL11),ENSG00000174697(LEP),ENSG00000179388(EGR3),ENS…
regulation of cytosolic calcium ion concentration	GO:0051480	11	369	0.00151351	0.0196142	ENSG00000078589(P2RY10),ENSG00000083454(P2RX5),ENSG00000126353(CCR7),ENSG00000128285(MCHR1),ENSG00000156234(CXCL13),ENSG00000156738(MS4A1),ENSG00000164266(SPINK1),ENSG00000167476(JSRP1),ENSG00000172724(CCL19),ENSG00000177455(CD19),ENSG00000181773(GPR3)
positive regulation of cation transmembrane transport	GO:1904064	7	164	0.00152202	0.0196142	ENSG00000062716(VMP1),ENSG00000123700(KCNJ2),ENSG00000141750(STAC2),ENSG00000156738(MS4A1),ENSG00000162763(LRRC52),ENSG00000166869(CHP2),ENSG00000177455(CD19)
cellular response to erythropoietin	GO:0036018	2	6	0.00152401	0.0196142	ENSG00000125148(MT2A),ENSG00000187193(MT1X)
regulation of T cell costimulation	GO:2000523	2	6	0.00152401	0.0196142	ENSG00000126353(CCR7),ENSG00000186818(LILRB4)
divalent metal ion transport	GO:0070838	13	486	0.00153665	0.0197129	ENSG00000062716(VMP1),ENSG00000083454(P2RX5),ENSG00000111012(CYP27B1),ENSG00000123700(KCNJ2),ENSG00000126353(CCR7),ENSG00000128285(MCHR1),ENSG00000141750(STAC2),ENSG00000156738(MS4A1),ENSG00000164266(SPINK1),ENSG00000164949(GEM),ENSG00000167476(JSRP1),ENSG00000172724(CCL19),ENSG00000177455(CD19)
leukocyte apoptotic process	GO:0071887	6	121	0.00154592	0.0197679	ENSG00000126353(CCR7),ENSG00000134460(IL2RA),ENSG00000136573(BLK),ENSG00000139193(CD27),ENSG00000172724(CCL19),ENSG00000196684(HSH2D)
regulation of ossification	GO:0030278	8	212	0.0015648	0.019945	ENSG00000012223(LTF),ENSG00000104415(CCN4),ENSG00000111012(CYP27B1),ENSG00000122691(TWIST1),ENSG00000142871(CCN1),ENSG00000164932(CTHRC1),ENSG00000166923(GREM1),ENSG00000178882(RFLNA)
acute-phase response	GO:0006953	4	49	0.00157583	0.0200212	ENSG00000105697(HAMP),ENSG00000134339(SAA2),ENSG00000196136(SERPINA3),ENSG00000257017(HP)
tube development	GO:0035295	22	1079	0.00158277	0.020045	ENSG00000078098(FAP),ENSG00000106366(SERPINE1),ENSG00000122691(TWIST1),ENSG00000123358(NR4A1),ENSG00000133454(MYO18B),ENSG00000138061(CYP1B1),ENSG00000142871(CCN1),ENSG00000148848(ADAM12),ENSG00000156234(CXCL13),ENSG00000162849(KIF26B),ENSG00000164362(TERT),ENSG00000164932(CTHRC1),ENSG00000165474(GJB2),ENSG00000166923(GREM1),ENSG00000169436(COL22A1),ENSG00000169562(GJB1),ENSG00000172156(CCL11),EN…
positive regulation of signal transduction	GO:0009967	29	1589	0.00159149	0.0200495	ENSG00000012223(LTF),ENSG00000078589(P2RY10),ENSG00000083454(P2RX5),ENSG00000099860(GADD45B),ENSG00000100985(MMP9),ENSG00000102096(PIM2),ENSG00000104415(CCN4),ENSG00000111012(CYP27B1),ENSG00000113070(HBEGF),ENSG00000124256(ZBP1),ENSG00000126353(CCR7),ENSG00000135253(KCP),ENSG00000138061(CYP1B1),ENSG00000139193(CD27),ENSG00000142871(CCN1),ENSG00000158748(HTR6),ENSG00000162676(GFI1),ENSG00000162772…
regulation of ion transmembrane transporter activity	GO:0032412	9	263	0.00159324	0.0200495	ENSG00000062716(VMP1),ENSG00000100985(MMP9),ENSG00000141750(STAC2),ENSG00000162763(LRRC52),ENSG00000164949(GEM),ENSG00000166342(NETO1),ENSG00000166869(CHP2),ENSG00000167476(JSRP1),ENSG00000234965(SHISA8)
alpha-beta T cell lineage commitment	GO:0002363	3	23	0.00161065	0.0202045	ENSG00000122224(LY9),ENSG00000137265(IRF4),ENSG00000162739(SLAMF6)
divalent inorganic cation transport	GO:0072511	13	489	0.00162274	0.0202919	ENSG00000062716(VMP1),ENSG00000083454(P2RX5),ENSG00000111012(CYP27B1),ENSG00000123700(KCNJ2),ENSG00000126353(CCR7),ENSG00000128285(MCHR1),ENSG00000141750(STAC2),ENSG00000156738(MS4A1),ENSG00000164266(SPINK1),ENSG00000164949(GEM),ENSG00000167476(JSRP1),ENSG00000172724(CCL19),ENSG00000177455(CD19)
regulation of calcium ion transport	GO:0051924	9	264	0.00163522	0.0203837	ENSG00000062716(VMP1),ENSG00000083454(P2RX5),ENSG00000128285(MCHR1),ENSG00000141750(STAC2),ENSG00000156738(MS4A1),ENSG00000164266(SPINK1),ENSG00000164949(GEM),ENSG00000167476(JSRP1),ENSG00000177455(CD19)
response to reactive oxygen species	GO:0000302	8	214	0.0016602	0.0206302	ENSG00000015413(DPEP1),ENSG00000054356(PTPRN),ENSG00000100985(MMP9),ENSG00000126353(CCR7),ENSG00000138061(CYP1B1),ENSG00000170345(FOS),ENSG00000172724(CCL19),ENSG00000257017(HP)
negative regulation of transmembrane transport	GO:0034763	6	123	0.00168085	0.0208215	ENSG00000100985(MMP9),ENSG00000105697(HAMP),ENSG00000122691(TWIST1),ENSG00000164949(GEM),ENSG00000174697(LEP),ENSG00000197993(KEL)
regulation of bone remodeling	GO:0046850	4	50	0.00169932	0.0209848	ENSG00000091513(TF),ENSG00000105697(HAMP),ENSG00000166923(GREM1),ENSG00000174697(LEP)
cellular response to molecule of bacterial origin	GO:0071219	8	215	0.00170959	0.0210461	ENSG00000012223(LTF),ENSG00000105697(HAMP),ENSG00000106366(SERPINE1),ENSG00000128016(ZFP36),ENSG00000156234(CXCL13),ENSG00000162676(GFI1),ENSG00000173334(TRIB1),ENSG00000189233(NUGGC)
negative regulation of response to stimulus	GO:0048585	30	1674	0.00174041	0.0213591	ENSG00000012124(CD22),ENSG00000012223(LTF),ENSG00000054938(CHRDL2),ENSG00000078098(FAP),ENSG00000090104(RGS1),ENSG00000099958(DERL3),ENSG00000100985(MMP9),ENSG00000105697(HAMP),ENSG00000106366(SERPINE1),ENSG00000120738(EGR1),ENSG00000122188(LAX1),ENSG00000122691(TWIST1),ENSG00000128016(ZFP36),ENSG00000134460(IL2RA),ENSG00000137265(IRF4),ENSG00000138166(DUSP5),ENSG00000156234(CXCL13),ENSG000001627…
transmembrane transport	GO:0055085	29	1599	0.00174965	0.0214062	ENSG00000062716(VMP1),ENSG00000066230(SLC9A3),ENSG00000083454(P2RX5),ENSG00000100985(MMP9),ENSG00000101194(SLC17A9),ENSG00000105697(HAMP),ENSG00000122691(TWIST1),ENSG00000123700(KCNJ2),ENSG00000126353(CCR7),ENSG00000137571(SLCO5A1),ENSG00000141750(STAC2),ENSG00000142583(SLC2A5),ENSG00000156738(MS4A1),ENSG00000162763(LRRC52),ENSG00000164362(TERT),ENSG00000164949(GEM),ENSG00000165474(GJB2),ENSG0000…
cellular homeostasis	GO:0019725	20	949	0.0017661	0.021541	ENSG00000054356(PTPRN),ENSG00000066230(SLC9A3),ENSG00000078589(P2RY10),ENSG00000083454(P2RX5),ENSG00000091513(TF),ENSG00000105697(HAMP),ENSG00000123700(KCNJ2),ENSG00000125148(MT2A),ENSG00000126353(CCR7),ENSG00000128285(MCHR1),ENSG00000156234(CXCL13),ENSG00000156738(MS4A1),ENSG00000164266(SPINK1),ENSG00000167476(JSRP1),ENSG00000172156(CCL11),ENSG00000172724(CCL19),ENSG00000177455(CD19),ENSG0000018…
endoderm development	GO:0007492	5	85	0.00180754	0.0219788	ENSG00000060718(COL11A1),ENSG00000100985(MMP9),ENSG00000138166(DUSP5),ENSG00000185155(MIXL1),ENSG00000248329(APELA)
CD4-positive or CD8-positive, alpha-beta T cell lineage commitment	GO:0043369	3	24	0.00182696	0.022147	ENSG00000122224(LY9),ENSG00000137265(IRF4),ENSG00000162739(SLAMF6)
regulation of leukocyte chemotaxis	GO:0002688	6	126	0.00189979	0.0228875	ENSG00000106366(SERPINE1),ENSG00000126353(CCR7),ENSG00000146070(PLA2G7),ENSG00000156234(CXCL13),ENSG00000166923(GREM1),ENSG00000172724(CCL19)
calcium ion transport	GO:0006816	12	438	0.00190214	0.0228875	ENSG00000062716(VMP1),ENSG00000083454(P2RX5),ENSG00000111012(CYP27B1),ENSG00000126353(CCR7),ENSG00000128285(MCHR1),ENSG00000141750(STAC2),ENSG00000156738(MS4A1),ENSG00000164266(SPINK1),ENSG00000164949(GEM),ENSG00000167476(JSRP1),ENSG00000172724(CCL19),ENSG00000177455(CD19)
positive regulation of cytokine production	GO:0001819	13	498	0.00190537	0.0228875	ENSG00000106366(SERPINE1),ENSG00000110777(POU2AF1),ENSG00000120738(EGR1),ENSG00000122224(LY9),ENSG00000122691(TWIST1),ENSG00000126353(CCR7),ENSG00000137265(IRF4),ENSG00000138061(CYP1B1),ENSG00000162739(SLAMF6),ENSG00000163568(AIM2),ENSG00000172724(CCL19),ENSG00000174697(LEP),ENSG00000178562(CD28)
anatomical structure formation involved in morphogenesis	GO:0048646	23	1168	0.00194171	0.0232535	ENSG00000060718(COL11A1),ENSG00000078098(FAP),ENSG00000100985(MMP9),ENSG00000106366(SERPINE1),ENSG00000122691(TWIST1),ENSG00000123358(NR4A1),ENSG00000138061(CYP1B1),ENSG00000138166(DUSP5),ENSG00000142871(CCN1),ENSG00000148848(ADAM12),ENSG00000156234(CXCL13),ENSG00000162849(KIF26B),ENSG00000164362(TERT),ENSG00000164932(CTHRC1),ENSG00000166923(GREM1),ENSG00000169436(COL22A1),ENSG00000172156(CCL11),…
response to vitamin	GO:0033273	5	87	0.00200303	0.0239157	ENSG00000019186(CYP24A1),ENSG00000105697(HAMP),ENSG00000111012(CYP27B1),ENSG00000133110(POSTN),ENSG00000174697(LEP)
regulation of osteoblast differentiation	GO:0045667	6	128	0.00205732	0.0243097	ENSG00000012223(LTF),ENSG00000104415(CCN4),ENSG00000122691(TWIST1),ENSG00000142871(CCN1),ENSG00000164932(CTHRC1),ENSG00000166923(GREM1)
regulation of response to extracellular stimulus	GO:0032104	3	25	0.00206056	0.0243097	ENSG00000111012(CYP27B1),ENSG00000126583(PRKCG),ENSG00000174697(LEP)
regulation of response to nutrient levels	GO:0032107	3	25	0.00206056	0.0243097	ENSG00000111012(CYP27B1),ENSG00000126583(PRKCG),ENSG00000174697(LEP)
negative regulation of chondrocyte differentiation	GO:0032331	3	25	0.00206056	0.0243097	ENSG00000104415(CCN4),ENSG00000166923(GREM1),ENSG00000178882(RFLNA)
negative regulation of lymphocyte proliferation	GO:0050672	5	88	0.00210636	0.0245634	ENSG00000117215(PLA2G2D),ENSG00000134460(IL2RA),ENSG00000136573(BLK),ENSG00000163599(CTLA4),ENSG00000186818(LILRB4)
positive regulation of B cell activation	GO:0050871	5	88	0.00210636	0.0245634	ENSG00000139193(CD27),ENSG00000159958(TNFRSF13C),ENSG00000169508(GPR183),ENSG00000178562(CD28),ENSG00000254709(IGLL5)
positive regulation of dendritic cell antigen processing and presentation	GO:0002606	2	7	0.00211924	0.0245634	ENSG00000126353(CCR7),ENSG00000172724(CCL19)
regulation of iron ion transport	GO:0034756	2	7	0.00211924	0.0245634	ENSG00000091513(TF),ENSG00000105697(HAMP)
negative regulation of vitamin metabolic process	GO:0046137	2	7	0.00211924	0.0245634	ENSG00000111012(CYP27B1),ENSG00000162676(GFI1)
regulation of calcidiol 1-monooxygenase activity	GO:0060558	2	7	0.00211924	0.0245634	ENSG00000111012(CYP27B1),ENSG00000162676(GFI1)
biomineral tissue development	GO:0031214	7	174	0.00213159	0.0246345	ENSG00000012223(LTF),ENSG00000111012(CYP27B1),ENSG00000122691(TWIST1),ENSG00000142871(CCN1),ENSG00000166923(GREM1),ENSG00000174697(LEP),ENSG00000178882(RFLNA)
positive regulation of calcium ion transport	GO:0051928	6	129	0.00213969	0.0246561	ENSG00000062716(VMP1),ENSG00000083454(P2RX5),ENSG00000128285(MCHR1),ENSG00000141750(STAC2),ENSG00000156738(MS4A1),ENSG00000177455(CD19)
negative regulation of mononuclear cell proliferation	GO:0032945	5	89	0.00221354	0.0253597	ENSG00000117215(PLA2G2D),ENSG00000134460(IL2RA),ENSG00000136573(BLK),ENSG00000163599(CTLA4),ENSG00000186818(LILRB4)
cellular response to calcium ion	GO:0071277	5	89	0.00221354	0.0253597	ENSG00000015413(DPEP1),ENSG00000124772(CPNE5),ENSG00000125740(FOSB),ENSG00000166869(CHP2),ENSG00000170345(FOS)
negative regulation of smooth muscle cell migration	GO:0014912	3	26	0.00231191	0.0263345	ENSG00000106366(SERPINE1),ENSG00000173334(TRIB1),ENSG00000219438(TAFA5)
regulation of bone development	GO:1903010	3	26	0.00231191	0.0263345	ENSG00000012223(LTF),ENSG00000166923(GREM1),ENSG00000178882(RFLNA)
bone remodeling	GO:0046849	5	90	0.00232463	0.0263533	ENSG00000091513(TF),ENSG00000105697(HAMP),ENSG00000164932(CTHRC1),ENSG00000166923(GREM1),ENSG00000174697(LEP)
negative regulation of developmental process	GO:0051093	21	1042	0.00232936	0.0263533	ENSG00000006652(IFRD1),ENSG00000012223(LTF),ENSG00000100985(MMP9),ENSG00000104415(CCN4),ENSG00000106366(SERPINE1),ENSG00000122691(TWIST1),ENSG00000128016(ZFP36),ENSG00000162676(GFI1),ENSG00000163599(CTLA4),ENSG00000164362(TERT),ENSG00000166923(GREM1),ENSG00000172156(CCL11),ENSG00000173334(TRIB1),ENSG00000174697(LEP),ENSG00000174946(GPR171),ENSG00000178882(RFLNA),ENSG00000183508(TENT5C),ENSG000001…
positive regulation of transmembrane transport	GO:0034764	8	226	0.0023335	0.0263533	ENSG00000062716(VMP1),ENSG00000123700(KCNJ2),ENSG00000141750(STAC2),ENSG00000156738(MS4A1),ENSG00000162763(LRRC52),ENSG00000164362(TERT),ENSG00000166869(CHP2),ENSG00000177455(CD19)
negative regulation of cation transmembrane transport	GO:1904063	5	91	0.00243972	0.0274746	ENSG00000100985(MMP9),ENSG00000105697(HAMP),ENSG00000122691(TWIST1),ENSG00000164949(GEM),ENSG00000197993(KEL)
cell-cell signaling	GO:0007267	29	1637	0.00248142	0.027865	ENSG00000054356(PTPRN),ENSG00000083454(P2RX5),ENSG00000089012(SIRPG),ENSG00000104415(CCN4),ENSG00000106236(NPTX2),ENSG00000120738(EGR1),ENSG00000123358(NR4A1),ENSG00000126583(PRKCG),ENSG00000132704(FCRL2),ENSG00000136573(BLK),ENSG00000150672(DLG2),ENSG00000156234(CXCL13),ENSG00000158748(HTR6),ENSG00000164266(SPINK1),ENSG00000164362(TERT),ENSG00000164932(CTHRC1),ENSG00000165474(GJB2),ENSG000001663…
positive regulation of cytosolic calcium ion concentration	GO:0007204	10	336	0.00249059	0.027889	ENSG00000078589(P2RY10),ENSG00000083454(P2RX5),ENSG00000126353(CCR7),ENSG00000128285(MCHR1),ENSG00000156234(CXCL13),ENSG00000156738(MS4A1),ENSG00000164266(SPINK1),ENSG00000167476(JSRP1),ENSG00000172724(CCL19),ENSG00000177455(CD19)
positive regulation of ion transmembrane transport	GO:0034767	7	179	0.00249967	0.0279118	ENSG00000062716(VMP1),ENSG00000123700(KCNJ2),ENSG00000141750(STAC2),ENSG00000156738(MS4A1),ENSG00000162763(LRRC52),ENSG00000166869(CHP2),ENSG00000177455(CD19)
negative regulation of myeloid cell differentiation	GO:0045638	5	92	0.0025589	0.0284552	ENSG00000012223(LTF),ENSG00000128016(ZFP36),ENSG00000173334(TRIB1),ENSG00000174946(GPR171),ENSG00000186818(LILRB4)
dendritic cell chemotaxis	GO:0002407	3	27	0.00258145	0.0284552	ENSG00000126353(CCR7),ENSG00000169508(GPR183),ENSG00000172724(CCL19)
multicellular organismal movement	GO:0050879	4	56	0.00258423	0.0284552	ENSG00000123358(NR4A1),ENSG00000123700(KCNJ2),ENSG00000141750(STAC2),ENSG00000167476(JSRP1)
musculoskeletal movement	GO:0050881	4	56	0.00258423	0.0284552	ENSG00000123358(NR4A1),ENSG00000123700(KCNJ2),ENSG00000141750(STAC2),ENSG00000167476(JSRP1)
negative regulation of leukocyte apoptotic process	GO:2000107	4	56	0.00258423	0.0284552	ENSG00000126353(CCR7),ENSG00000139193(CD27),ENSG00000172724(CCL19),ENSG00000196684(HSH2D)
locomotion	GO:0040011	32	1875	0.00263134	0.0288937	ENSG00000015413(DPEP1),ENSG00000078098(FAP),ENSG00000091513(TF),ENSG00000100985(MMP9),ENSG00000104415(CCN4),ENSG00000106366(SERPINE1),ENSG00000113070(HBEGF),ENSG00000122691(TWIST1),ENSG00000123358(NR4A1),ENSG00000126353(CCR7),ENSG00000128578(STRIP2),ENSG00000138061(CYP1B1),ENSG00000142871(CCN1),ENSG00000146070(PLA2G7),ENSG00000156234(CXCL13),ENSG00000158748(HTR6),ENSG00000159753(CARMIL2),ENSG0000…
biomineralization	GO:0110148	7	181	0.00265988	0.0291265	ENSG00000012223(LTF),ENSG00000111012(CYP27B1),ENSG00000122691(TWIST1),ENSG00000142871(CCN1),ENSG00000166923(GREM1),ENSG00000174697(LEP),ENSG00000178882(RFLNA)
positive regulation of cell death	GO:0010942	15	647	0.00275511	0.0300277	ENSG00000078098(FAP),ENSG00000099860(GADD45B),ENSG00000100985(MMP9),ENSG00000120738(EGR1),ENSG00000123358(NR4A1),ENSG00000124256(ZBP1),ENSG00000136573(BLK),ENSG00000138061(CYP1B1),ENSG00000142871(CCN1),ENSG00000162772(ATF3),ENSG00000163599(CTLA4),ENSG00000170345(FOS),ENSG00000174697(LEP),ENSG00000184254(ALDH1A3),ENSG00000257017(HP)
cellular response to glucocorticoid stimulus	GO:0071385	4	57	0.00275734	0.0300277	ENSG00000128016(ZFP36),ENSG00000138061(CYP1B1),ENSG00000165474(GJB2),ENSG00000174576(NPAS4)
regulation of intracellular signal transduction	GO:1902531	30	1727	0.00279147	0.0301035	ENSG00000012124(CD22),ENSG00000012223(LTF),ENSG00000078589(P2RY10),ENSG00000083454(P2RX5),ENSG00000099860(GADD45B),ENSG00000100985(MMP9),ENSG00000102096(PIM2),ENSG00000113070(HBEGF),ENSG00000122188(LAX1),ENSG00000122691(TWIST1),ENSG00000124143(ARHGAP40),ENSG00000126353(CCR7),ENSG00000138166(DUSP5),ENSG00000139193(CD27),ENSG00000142871(CCN1),ENSG00000158748(HTR6),ENSG00000162772(ATF3),ENSG00000164…
elastin metabolic process	GO:0051541	2	8	0.00280665	0.0301035	ENSG00000113070(HBEGF),ENSG00000174697(LEP)
negative regulation of dendritic cell apoptotic process	GO:2000669	2	8	0.00280665	0.0301035	ENSG00000126353(CCR7),ENSG00000172724(CCL19)
interleukin-1 beta production	GO:0032611	5	94	0.00280986	0.0301035	ENSG00000120738(EGR1),ENSG00000126353(CCR7),ENSG00000163568(AIM2),ENSG00000172724(CCL19),ENSG00000186818(LILRB4)
regulation of interleukin-1 beta production	GO:0032651	5	94	0.00280986	0.0301035	ENSG00000120738(EGR1),ENSG00000126353(CCR7),ENSG00000163568(AIM2),ENSG00000172724(CCL19),ENSG00000186818(LILRB4)
regulation of leukocyte apoptotic process	GO:2000106	5	94	0.00280986	0.0301035	ENSG00000126353(CCR7),ENSG00000136573(BLK),ENSG00000139193(CD27),ENSG00000172724(CCL19),ENSG00000196684(HSH2D)
endothelial cell chemotaxis	GO:0035767	3	28	0.00286963	0.0305785	ENSG00000123358(NR4A1),ENSG00000156234(CXCL13),ENSG00000179388(EGR3)
regulation of monocyte chemotaxis	GO:0090025	3	28	0.00286963	0.0305785	ENSG00000106366(SERPINE1),ENSG00000146070(PLA2G7),ENSG00000166923(GREM1)
regulation of cysteine-type endopeptidase activity	GO:2000116	8	234	0.00289012	0.0307143	ENSG00000012223(LTF),ENSG00000015413(DPEP1),ENSG00000100985(MMP9),ENSG00000123358(NR4A1),ENSG00000139193(CD27),ENSG00000142871(CCN1),ENSG00000163568(AIM2),ENSG00000170373(CST1)
regulation of cation channel activity	GO:2001257	7	184	0.00291487	0.0308945	ENSG00000100985(MMP9),ENSG00000141750(STAC2),ENSG00000162763(LRRC52),ENSG00000164949(GEM),ENSG00000166342(NETO1),ENSG00000167476(JSRP1),ENSG00000234965(SHISA8)
endoderm formation	GO:0001706	4	58	0.00293823	0.0310591	ENSG00000060718(COL11A1),ENSG00000100985(MMP9),ENSG00000138166(DUSP5),ENSG00000185155(MIXL1)
movement of cell or subcellular component	GO:0006928	35	2129	0.0030306	0.0319503	ENSG00000015413(DPEP1),ENSG00000078098(FAP),ENSG00000091513(TF),ENSG00000100985(MMP9),ENSG00000104415(CCN4),ENSG00000106366(SERPINE1),ENSG00000113070(HBEGF),ENSG00000122691(TWIST1),ENSG00000123358(NR4A1),ENSG00000123700(KCNJ2),ENSG00000126353(CCR7),ENSG00000128578(STRIP2),ENSG00000138061(CYP1B1),ENSG00000142871(CCN1),ENSG00000146070(PLA2G7),ENSG00000150672(DLG2),ENSG00000156234(CXCL13),ENSG000001…
positive regulation of leukocyte differentiation	GO:1902107	7	187	0.00318819	0.0335225	ENSG00000134460(IL2RA),ENSG00000139193(CD27),ENSG00000170345(FOS),ENSG00000172724(CCL19),ENSG00000173334(TRIB1),ENSG00000179388(EGR3),ENSG00000186818(LILRB4)
positive regulation of response to external stimulus	GO:0032103	12	467	0.00321157	0.033679	ENSG00000104415(CCN4),ENSG00000106366(SERPINE1),ENSG00000111012(CYP27B1),ENSG00000124256(ZBP1),ENSG00000126353(CCR7),ENSG00000146070(PLA2G7),ENSG00000156234(CXCL13),ENSG00000162739(SLAMF6),ENSG00000163568(AIM2),ENSG00000172724(CCL19),ENSG00000174123(TLR10),ENSG00000178562(CD28)
leukocyte activation involved in immune response	GO:0002366	9	293	0.00329489	0.0344616	ENSG00000110777(POU2AF1),ENSG00000122224(LY9),ENSG00000136573(BLK),ENSG00000137265(IRF4),ENSG00000162739(SLAMF6),ENSG00000169508(GPR183),ENSG00000172724(CCL19),ENSG00000177455(CD19),ENSG00000178562(CD28)
regulation of smooth muscle cell proliferation	GO:0048660	6	141	0.00333401	0.0347789	ENSG00000100985(MMP9),ENSG00000104415(CCN4),ENSG00000113070(HBEGF),ENSG00000164362(TERT),ENSG00000173334(TRIB1),ENSG00000219438(TAFA5)
positive regulation of leukocyte chemotaxis	GO:0002690	5	98	0.00336448	0.034913	ENSG00000106366(SERPINE1),ENSG00000126353(CCR7),ENSG00000146070(PLA2G7),ENSG00000156234(CXCL13),ENSG00000172724(CCL19)
mononuclear cell migration	GO:0071674	5	98	0.00336448	0.034913	ENSG00000106366(SERPINE1),ENSG00000146070(PLA2G7),ENSG00000166923(GREM1),ENSG00000172156(CCL11),ENSG00000172724(CCL19)
inorganic cation transmembrane transport	GO:0098662	18	864	0.00338277	0.0350112	ENSG00000062716(VMP1),ENSG00000066230(SLC9A3),ENSG00000105697(HAMP),ENSG00000122691(TWIST1),ENSG00000123700(KCNJ2),ENSG00000126353(CCR7),ENSG00000141750(STAC2),ENSG00000156738(MS4A1),ENSG00000162763(LRRC52),ENSG00000164949(GEM),ENSG00000166342(NETO1),ENSG00000166736(HTR3A),ENSG00000166869(CHP2),ENSG00000167476(JSRP1),ENSG00000172724(CCL19),ENSG00000177455(CD19),ENSG00000177807(KCNJ10),ENSG0000019…
T cell lineage commitment	GO:0002360	3	30	0.00350347	0.0360721	ENSG00000122224(LY9),ENSG00000137265(IRF4),ENSG00000162739(SLAMF6)
T-helper 17 cell differentiation	GO:0072539	3	30	0.00350347	0.0360721	ENSG00000122224(LY9),ENSG00000137265(IRF4),ENSG00000162739(SLAMF6)
regulation of steroid metabolic process	GO:0019218	5	99	0.0035146	0.0360929	ENSG00000111012(CYP27B1),ENSG00000120738(EGR1),ENSG00000162676(GFI1),ENSG00000172350(ABCG4),ENSG00000174697(LEP)
regulation of pri-miRNA transcription by RNA polymerase II	GO:1902893	4	61	0.00352928	0.03615	ENSG00000120738(EGR1),ENSG00000164362(TERT),ENSG00000170345(FOS),ENSG00000186818(LILRB4)
myeloid leukocyte migration	GO:0097529	8	242	0.00354537	0.0362212	ENSG00000015413(DPEP1),ENSG00000106366(SERPINE1),ENSG00000126353(CCR7),ENSG00000146070(PLA2G7),ENSG00000156234(CXCL13),ENSG00000166923(GREM1),ENSG00000172156(CCL11),ENSG00000172724(CCL19)
positive regulation of antigen processing and presentation	GO:0002579	2	9	0.00358429	0.0364311	ENSG00000126353(CCR7),ENSG00000172724(CCL19)
regulation of vitamin D biosynthetic process	GO:0060556	2	9	0.00358429	0.0364311	ENSG00000111012(CYP27B1),ENSG00000162676(GFI1)
cell activation involved in immune response	GO:0002263	9	297	0.00360203	0.0365178	ENSG00000110777(POU2AF1),ENSG00000122224(LY9),ENSG00000136573(BLK),ENSG00000137265(IRF4),ENSG00000162739(SLAMF6),ENSG00000169508(GPR183),ENSG00000172724(CCL19),ENSG00000177455(CD19),ENSG00000178562(CD28)
cellular response to biotic stimulus	GO:0071216	8	243	0.00363476	0.0367556	ENSG00000012223(LTF),ENSG00000105697(HAMP),ENSG00000106366(SERPINE1),ENSG00000128016(ZFP36),ENSG00000156234(CXCL13),ENSG00000162676(GFI1),ENSG00000173334(TRIB1),ENSG00000189233(NUGGC)
positive regulation of endocytosis	GO:0045807	5	100	0.00366947	0.0370122	ENSG00000091513(TF),ENSG00000106366(SERPINE1),ENSG00000166923(GREM1),ENSG00000172724(CCL19),ENSG00000248329(APELA)
negative regulation of leukocyte activation	GO:0002695	7	192	0.00368678	0.0370924	ENSG00000117215(PLA2G2D),ENSG00000122188(LAX1),ENSG00000134460(IL2RA),ENSG00000136573(BLK),ENSG00000163599(CTLA4),ENSG00000186818(LILRB4),ENSG00000188822(CNR2)
pri-miRNA transcription by RNA polymerase II	GO:0061614	4	62	0.00374297	0.0374929	ENSG00000120738(EGR1),ENSG00000164362(TERT),ENSG00000170345(FOS),ENSG00000186818(LILRB4)
regulation of endopeptidase activity	GO:0052548	11	415	0.00374551	0.0374929	ENSG00000012223(LTF),ENSG00000015413(DPEP1),ENSG00000100985(MMP9),ENSG00000106366(SERPINE1),ENSG00000123358(NR4A1),ENSG00000139193(CD27),ENSG00000142871(CCN1),ENSG00000163568(AIM2),ENSG00000164266(SPINK1),ENSG00000170373(CST1),ENSG00000196136(SERPINA3)
positive regulation of lymphocyte proliferation	GO:0050671	6	145	0.00382527	0.038099	ENSG00000134460(IL2RA),ENSG00000159958(TNFRSF13C),ENSG00000169508(GPR183),ENSG00000172724(CCL19),ENSG00000174697(LEP),ENSG00000178562(CD28)
response to glucocorticoid	GO:0051384	6	145	0.00382527	0.038099	ENSG00000125740(FOSB),ENSG00000128016(ZFP36),ENSG00000138061(CYP1B1),ENSG00000165474(GJB2),ENSG00000170345(FOS),ENSG00000174576(NPAS4)
regulation of hormone biosynthetic process	GO:0046885	3	31	0.0038499	0.0382482	ENSG00000111012(CYP27B1),ENSG00000120738(EGR1),ENSG00000162676(GFI1)
smooth muscle cell proliferation	GO:0048659	6	146	0.00395606	0.0391002	ENSG00000100985(MMP9),ENSG00000104415(CCN4),ENSG00000113070(HBEGF),ENSG00000164362(TERT),ENSG00000173334(TRIB1),ENSG00000219438(TAFA5)
interleukin-2 production	GO:0032623	4	63	0.00396526	0.0391002	ENSG00000128016(ZFP36),ENSG00000137265(IRF4),ENSG00000178562(CD28),ENSG00000186818(LILRB4)
regulation of interleukin-2 production	GO:0032663	4	63	0.00396526	0.0391002	ENSG00000128016(ZFP36),ENSG00000137265(IRF4),ENSG00000178562(CD28),ENSG00000186818(LILRB4)
negative regulation of ion transmembrane transport	GO:0034766	5	102	0.00399382	0.0392182	ENSG00000100985(MMP9),ENSG00000105697(HAMP),ENSG00000122691(TWIST1),ENSG00000164949(GEM),ENSG00000197993(KEL)
skeletal system development	GO:0001501	13	543	0.00399701	0.0392182	ENSG00000012223(LTF),ENSG00000054938(CHRDL2),ENSG00000060718(COL11A1),ENSG00000082293(COL19A1),ENSG00000100985(MMP9),ENSG00000104415(CCN4),ENSG00000122691(TWIST1),ENSG00000123500(COL10A1),ENSG00000142871(CCN1),ENSG00000166923(GREM1),ENSG00000174697(LEP),ENSG00000178882(RFLNA),ENSG00000196092(PAX5)
digestive system process	GO:0022600	5	103	0.00416345	0.0407504	ENSG00000105697(HAMP),ENSG00000142583(SLC2A5),ENSG00000164266(SPINK1),ENSG00000174697(LEP),ENSG00000196136(SERPINA3)
epithelium migration	GO:0090132	9	304	0.0041933	0.040866	ENSG00000078098(FAP),ENSG00000100985(MMP9),ENSG00000113070(HBEGF),ENSG00000123358(NR4A1),ENSG00000138061(CYP1B1),ENSG00000156234(CXCL13),ENSG00000166923(GREM1),ENSG00000179388(EGR3),ENSG00000248329(APELA)
lymphocyte chemotaxis	GO:0048247	4	64	0.00419633	0.040866	ENSG00000156234(CXCL13),ENSG00000169508(GPR183),ENSG00000172156(CCL11),ENSG00000172724(CCL19)
tolerance induction	GO:0002507	3	32	0.00421649	0.040866	ENSG00000134460(IL2RA),ENSG00000136573(BLK),ENSG00000186818(LILRB4)
positive regulation of phosphatidylinositol 3-kinase activity	GO:0043552	3	32	0.00421649	0.040866	ENSG00000126353(CCR7),ENSG00000172724(CCL19),ENSG00000177455(CD19)
positive regulation of mononuclear cell proliferation	GO:0032946	6	148	0.00422753	0.040873	ENSG00000134460(IL2RA),ENSG00000159958(TNFRSF13C),ENSG00000169508(GPR183),ENSG00000172724(CCL19),ENSG00000174697(LEP),ENSG00000178562(CD28)
positive regulation of T cell proliferation	GO:0042102	5	104	0.00433818	0.0418407	ENSG00000134460(IL2RA),ENSG00000159958(TNFRSF13C),ENSG00000172724(CCL19),ENSG00000174697(LEP),ENSG00000178562(CD28)
regulation of resting membrane potential	GO:0060075	2	10	0.00445027	0.0428177	ENSG00000123700(KCNJ2),ENSG00000177807(KCNJ10)
cellular response to corticosteroid stimulus	GO:0071384	4	66	0.00468539	0.0449241	ENSG00000128016(ZFP36),ENSG00000138061(CYP1B1),ENSG00000165474(GJB2),ENSG00000174576(NPAS4)
neutrophil chemotaxis	GO:0030593	5	106	0.0047032	0.0449241	ENSG00000015413(DPEP1),ENSG00000126353(CCR7),ENSG00000156234(CXCL13),ENSG00000172156(CCL11),ENSG00000172724(CCL19)
regulation of receptor-mediated endocytosis	GO:0048259	5	106	0.0047032	0.0449241	ENSG00000091513(TF),ENSG00000106366(SERPINE1),ENSG00000166923(GREM1),ENSG00000172724(CCL19),ENSG00000248329(APELA)
tissue migration	GO:0090130	9	310	0.00475827	0.0453409	ENSG00000078098(FAP),ENSG00000100985(MMP9),ENSG00000113070(HBEGF),ENSG00000123358(NR4A1),ENSG00000138061(CYP1B1),ENSG00000156234(CXCL13),ENSG00000166923(GREM1),ENSG00000179388(EGR3),ENSG00000248329(APELA)
ameboidal-type cell migration	GO:0001667	11	429	0.00479454	0.0455769	ENSG00000078098(FAP),ENSG00000100985(MMP9),ENSG00000113070(HBEGF),ENSG00000122691(TWIST1),ENSG00000123358(NR4A1),ENSG00000138061(CYP1B1),ENSG00000156234(CXCL13),ENSG00000166923(GREM1),ENSG00000179388(EGR3),ENSG00000185155(MIXL1),ENSG00000248329(APELA)
positive regulation of lipid metabolic process	GO:0045834	6	152	0.00481149	0.0456286	ENSG00000122691(TWIST1),ENSG00000126353(CCR7),ENSG00000142871(CCN1),ENSG00000172350(ABCG4),ENSG00000172724(CCL19),ENSG00000177455(CD19)
chemotaxis	GO:0006935	14	622	0.00490885	0.0464408	ENSG00000015413(DPEP1),ENSG00000106366(SERPINE1),ENSG00000113070(HBEGF),ENSG00000123358(NR4A1),ENSG00000126353(CCR7),ENSG00000142871(CCN1),ENSG00000146070(PLA2G7),ENSG00000156234(CXCL13),ENSG00000166923(GREM1),ENSG00000169508(GPR183),ENSG00000172156(CCL11),ENSG00000172724(CCL19),ENSG00000179388(EGR3),ENSG00000188822(CNR2)
response to toxic substance	GO:0009636	12	493	0.00493381	0.0465658	ENSG00000105697(HAMP),ENSG00000120738(EGR1),ENSG00000123358(NR4A1),ENSG00000125148(MT2A),ENSG00000126583(PRKCG),ENSG00000138061(CYP1B1),ENSG00000164266(SPINK1),ENSG00000170345(FOS),ENSG00000174697(LEP),ENSG00000187193(MT1X),ENSG00000188822(CNR2),ENSG00000257017(HP)
dendritic cell migration	GO:0036336	3	34	0.00501147	0.0471864	ENSG00000126353(CCR7),ENSG00000169508(GPR183),ENSG00000172724(CCL19)
muscle cell proliferation	GO:0033002	7	204	0.00512465	0.0481377	ENSG00000100985(MMP9),ENSG00000104415(CCN4),ENSG00000113070(HBEGF),ENSG00000164362(TERT),ENSG00000170345(FOS),ENSG00000173334(TRIB1),ENSG00000219438(TAFA5)
taxis	GO:0042330	14	626	0.00518828	0.0486202	ENSG00000015413(DPEP1),ENSG00000106366(SERPINE1),ENSG00000113070(HBEGF),ENSG00000123358(NR4A1),ENSG00000126353(CCR7),ENSG00000142871(CCN1),ENSG00000146070(PLA2G7),ENSG00000156234(CXCL13),ENSG00000166923(GREM1),ENSG00000169508(GPR183),ENSG00000172156(CCL11),ENSG00000172724(CCL19),ENSG00000179388(EGR3),ENSG00000188822(CNR2)
positive regulation of osteoblast differentiation	GO:0045669	4	68	0.0052114	0.0487217	ENSG00000012223(LTF),ENSG00000104415(CCN4),ENSG00000142871(CCN1),ENSG00000164932(CTHRC1)
response to nutrient	GO:0007584	7	205	0.00526112	0.0490656	ENSG00000019186(CYP24A1),ENSG00000083454(P2RX5),ENSG00000105697(HAMP),ENSG00000111012(CYP27B1),ENSG00000133110(POSTN),ENSG00000138061(CYP1B1),ENSG00000174697(LEP)
positive regulation of defense response	GO:0031349	9	315	0.00527294	0.0490656	ENSG00000104415(CCN4),ENSG00000106366(SERPINE1),ENSG00000124256(ZBP1),ENSG00000126353(CCR7),ENSG00000146070(PLA2G7),ENSG00000162739(SLAMF6),ENSG00000163568(AIM2),ENSG00000174123(TLR10),ENSG00000178562(CD28)
negative regulation of multicellular organismal process	GO:0051241	23	1267	0.00531051	0.0491517	ENSG00000006652(IFRD1),ENSG00000012223(LTF),ENSG00000078098(FAP),ENSG00000100985(MMP9),ENSG00000104415(CCN4),ENSG00000105697(HAMP),ENSG00000106366(SERPINE1),ENSG00000122691(TWIST1),ENSG00000126353(CCR7),ENSG00000128016(ZFP36),ENSG00000156234(CXCL13),ENSG00000162676(GFI1),ENSG00000163599(CTLA4),ENSG00000166923(GREM1),ENSG00000172156(CCL11),ENSG00000173334(TRIB1),ENSG00000174697(LEP),ENSG0000017494…
cartilage development	GO:0051216	7	206	0.0054003	0.0491517	ENSG00000054938(CHRDL2),ENSG00000060718(COL11A1),ENSG00000104415(CCN4),ENSG00000142871(CCN1),ENSG00000166923(GREM1),ENSG00000174697(LEP),ENSG00000178882(RFLNA)
regulation of dendritic cell antigen processing and presentation	GO:0002604	2	11	0.00540272	0.0491517	ENSG00000126353(CCR7),ENSG00000172724(CCL19)
negative regulation of hormone biosynthetic process	GO:0032353	2	11	0.00540272	0.0491517	ENSG00000111012(CYP27B1),ENSG00000162676(GFI1)
fat-soluble vitamin catabolic process	GO:0042363	2	11	0.00540272	0.0491517	ENSG00000019186(CYP24A1),ENSG00000111012(CYP27B1)
negative thymic T cell selection	GO:0045060	2	11	0.00540272	0.0491517	ENSG00000126353(CCR7),ENSG00000178562(CD28)
embryonic camera-type eye formation	GO:0060900	2	11	0.00540272	0.0491517	ENSG00000122691(TWIST1),ENSG00000184254(ALDH1A3)
regulation of vascular wound healing	GO:0061043	2	11	0.00540272	0.0491517	ENSG00000106366(SERPINE1),ENSG00000219438(TAFA5)
vitamin D receptor signaling pathway	GO:0070561	2	11	0.00540272	0.0491517	ENSG00000019186(CYP24A1),ENSG00000111012(CYP27B1)
behavior	GO:0007610	14	629	0.00540619	0.0491517	ENSG00000106236(NPTX2),ENSG00000120738(EGR1),ENSG00000126583(PRKCG),ENSG00000128285(MCHR1),ENSG00000159388(BTG2),ENSG00000166342(NETO1),ENSG00000170345(FOS),ENSG00000172156(CCL11),ENSG00000174576(NPAS4),ENSG00000174697(LEP),ENSG00000174946(GPR171),ENSG00000177807(KCNJ10),ENSG00000184254(ALDH1A3),ENSG00000196092(PAX5)
purinergic nucleotide receptor signaling pathway	GO:0035590	3	35	0.00544049	0.0492376	ENSG00000078589(P2RY10),ENSG00000083454(P2RX5),ENSG00000174946(GPR171)
regulation of regulatory T cell differentiation	GO:0045589	3	35	0.00544049	0.0492376	ENSG00000163599(CTLA4),ENSG00000178562(CD28),ENSG00000186818(LILRB4)
regulation of immune effector process	GO:0002697	11	437	0.00549141	0.0495853	ENSG00000012124(CD22),ENSG00000122691(TWIST1),ENSG00000136573(BLK),ENSG00000137265(IRF4),ENSG00000162739(SLAMF6),ENSG00000163568(AIM2),ENSG00000170476(MZB1),ENSG00000172724(CCL19),ENSG00000174697(LEP),ENSG00000178562(CD28),ENSG00000186818(LILRB4)
response to ketone	GO:1901654	7	207	0.00554222	0.0499304	ENSG00000125740(FOSB),ENSG00000126353(CCR7),ENSG00000138061(CYP1B1),ENSG00000165474(GJB2),ENSG00000170345(FOS),ENSG00000172724(CCL19),ENSG00000174576(NPAS4)
negative regulation of cell differentiation	GO:0045596	16	767	0.0055805	0.0501612	ENSG00000006652(IFRD1),ENSG00000012223(LTF),ENSG00000100985(MMP9),ENSG00000104415(CCN4),ENSG00000122691(TWIST1),ENSG00000128016(ZFP36),ENSG00000162676(GFI1),ENSG00000163599(CTLA4),ENSG00000166923(GREM1),ENSG00000172156(CCL11),ENSG00000173334(TRIB1),ENSG00000174946(GPR171),ENSG00000178882(RFLNA),ENSG00000183508(TENT5C),ENSG00000185155(MIXL1),ENSG00000186818(LILRB4)
positive regulation of epithelial cell proliferation	GO:0050679	7	208	0.00568693	0.0509831	ENSG00000054356(PTPRN),ENSG00000122691(TWIST1),ENSG00000123358(NR4A1),ENSG00000164266(SPINK1),ENSG00000172156(CCL11),ENSG00000179388(EGR3),ENSG00000248329(APELA)
interleukin-1 production	GO:0032612	5	111	0.00571052	0.0509831	ENSG00000120738(EGR1),ENSG00000126353(CCR7),ENSG00000163568(AIM2),ENSG00000172724(CCL19),ENSG00000186818(LILRB4)
regulation of interleukin-1 production	GO:0032652	5	111	0.00571052	0.0509831	ENSG00000120738(EGR1),ENSG00000126353(CCR7),ENSG00000163568(AIM2),ENSG00000172724(CCL19),ENSG00000186818(LILRB4)
epithelial cell proliferation	GO:0050673	11	440	0.00577249	0.0514205	ENSG00000054356(PTPRN),ENSG00000078098(FAP),ENSG00000122691(TWIST1),ENSG00000123358(NR4A1),ENSG00000128016(ZFP36),ENSG00000164266(SPINK1),ENSG00000164434(FABP7),ENSG00000172156(CCL11),ENSG00000174697(LEP),ENSG00000179388(EGR3),ENSG00000248329(APELA)
wound healing, spreading of cells	GO:0044319	3	36	0.00589091	0.052124	ENSG00000113070(HBEGF),ENSG00000142871(CCN1),ENSG00000159753(CARMIL2)
positive regulation of lipid kinase activity	GO:0090218	3	36	0.00589091	0.052124	ENSG00000126353(CCR7),ENSG00000172724(CCL19),ENSG00000177455(CD19)
epiboly involved in wound healing	GO:0090505	3	36	0.00589091	0.052124	ENSG00000113070(HBEGF),ENSG00000142871(CCN1),ENSG00000159753(CARMIL2)
response to fibroblast growth factor	GO:0071774	5	112	0.00592887	0.0523431	ENSG00000123358(NR4A1),ENSG00000128016(ZFP36),ENSG00000156234(CXCL13),ENSG00000160888(IER2),ENSG00000179388(EGR3)
cellular response to nutrient	GO:0031670	4	71	0.00607232	0.0534904	ENSG00000019186(CYP24A1),ENSG00000111012(CYP27B1),ENSG00000133110(POSTN),ENSG00000174697(LEP)
regulation of alpha-beta T cell activation	GO:0046634	5	113	0.00615304	0.0540648	ENSG00000134460(IL2RA),ENSG00000137265(IRF4),ENSG00000172724(CCL19),ENSG00000178562(CD28),ENSG00000186818(LILRB4)
regulation of peptidase activity	GO:0052547	11	444	0.00616481	0.0540648	ENSG00000012223(LTF),ENSG00000015413(DPEP1),ENSG00000100985(MMP9),ENSG00000106366(SERPINE1),ENSG00000123358(NR4A1),ENSG00000139193(CD27),ENSG00000142871(CCN1),ENSG00000163568(AIM2),ENSG00000164266(SPINK1),ENSG00000170373(CST1),ENSG00000196136(SERPINA3)
positive regulation of smooth muscle cell migration	GO:0014911	3	37	0.00636301	0.0551346	ENSG00000104415(CCN4),ENSG00000138061(CYP1B1),ENSG00000164362(TERT)
regulation of nitric-oxide synthase activity	GO:0050999	3	37	0.00636301	0.0551346	ENSG00000164362(TERT),ENSG00000174697(LEP),ENSG00000188822(CNR2)
epiboly	GO:0090504	3	37	0.00636301	0.0551346	ENSG00000113070(HBEGF),ENSG00000142871(CCN1),ENSG00000159753(CARMIL2)
negative regulation of T cell proliferation	GO:0042130	4	72	0.00637905	0.0551346	ENSG00000117215(PLA2G2D),ENSG00000134460(IL2RA),ENSG00000163599(CTLA4),ENSG00000186818(LILRB4)
ovulation cycle	GO:0042698	4	72	0.00637905	0.0551346	ENSG00000054356(PTPRN),ENSG00000120738(EGR1),ENSG00000138061(CYP1B1),ENSG00000174697(LEP)
positive regulation of protein kinase B signaling	GO:0051897	5	114	0.0063831	0.0551346	ENSG00000113070(HBEGF),ENSG00000126353(CCR7),ENSG00000172724(CCL19),ENSG00000174697(LEP),ENSG00000178562(CD28)
ERK1 and ERK2 cascade	GO:0070371	9	325	0.00643111	0.0551346	ENSG00000091513(TF),ENSG00000126353(CCR7),ENSG00000138166(DUSP5),ENSG00000142871(CCN1),ENSG00000162772(ATF3),ENSG00000169508(GPR183),ENSG00000172156(CCL11),ENSG00000172724(CCL19),ENSG00000248329(APELA)
negative regulation of cell adhesion mediated by integrin	GO:0033629	2	12	0.00643979	0.0551346	ENSG00000106366(SERPINE1),ENSG00000138061(CYP1B1)
vitamin D biosynthetic process	GO:0042368	2	12	0.00643979	0.0551346	ENSG00000111012(CYP27B1),ENSG00000162676(GFI1)
negative T cell selection	GO:0043383	2	12	0.00643979	0.0551346	ENSG00000126353(CCR7),ENSG00000178562(CD28)
positive regulation of keratinocyte migration	GO:0051549	2	12	0.00643979	0.0551346	ENSG00000100985(MMP9),ENSG00000113070(HBEGF)
tumor necrosis factor production	GO:0032640	6	162	0.00652903	0.0555388	ENSG00000012223(LTF),ENSG00000122691(TWIST1),ENSG00000128016(ZFP36),ENSG00000172724(CCL19),ENSG00000174697(LEP),ENSG00000186818(LILRB4)
regulation of tumor necrosis factor production	GO:0032680	6	162	0.00652903	0.0555388	ENSG00000012223(LTF),ENSG00000122691(TWIST1),ENSG00000128016(ZFP36),ENSG00000172724(CCL19),ENSG00000174697(LEP),ENSG00000186818(LILRB4)
negative regulation of lymphocyte activation	GO:0051250	6	162	0.00652903	0.0555388	ENSG00000117215(PLA2G2D),ENSG00000122188(LAX1),ENSG00000134460(IL2RA),ENSG00000136573(BLK),ENSG00000163599(CTLA4),ENSG00000186818(LILRB4)
negative regulation of cell activation	GO:0050866	7	214	0.00661542	0.0561531	ENSG00000117215(PLA2G2D),ENSG00000122188(LAX1),ENSG00000134460(IL2RA),ENSG00000136573(BLK),ENSG00000163599(CTLA4),ENSG00000186818(LILRB4),ENSG00000188822(CNR2)
mature B cell differentiation	GO:0002335	3	38	0.00685705	0.0577451	ENSG00000110777(POU2AF1),ENSG00000169508(GPR183),ENSG00000177455(CD19)
positive T cell selection	GO:0043368	3	38	0.00685705	0.0577451	ENSG00000122224(LY9),ENSG00000137265(IRF4),ENSG00000162739(SLAMF6)
response to mineralocorticoid	GO:0051385	3	38	0.00685705	0.0577451	ENSG00000125740(FOSB),ENSG00000170345(FOS),ENSG00000174576(NPAS4)
T cell activation involved in immune response	GO:0002286	5	116	0.00686124	0.0577451	ENSG00000122224(LY9),ENSG00000137265(IRF4),ENSG00000162739(SLAMF6),ENSG00000169508(GPR183),ENSG00000172724(CCL19)
MAPK cascade	GO:0000165	16	785	0.00692051	0.0579977	ENSG00000091513(TF),ENSG00000099860(GADD45B),ENSG00000122188(LAX1),ENSG00000126353(CCR7),ENSG00000128016(ZFP36),ENSG00000138166(DUSP5),ENSG00000139193(CD27),ENSG00000142871(CCN1),ENSG00000162772(ATF3),ENSG00000169508(GPR183),ENSG00000172156(CCL11),ENSG00000172724(CCL19),ENSG00000173334(TRIB1),ENSG00000174697(LEP),ENSG00000186818(LILRB4),ENSG00000248329(APELA)
signal transduction by protein phosphorylation	GO:0023014	16	785	0.00692051	0.0579977	ENSG00000091513(TF),ENSG00000099860(GADD45B),ENSG00000122188(LAX1),ENSG00000126353(CCR7),ENSG00000128016(ZFP36),ENSG00000138166(DUSP5),ENSG00000139193(CD27),ENSG00000142871(CCN1),ENSG00000162772(ATF3),ENSG00000169508(GPR183),ENSG00000172156(CCL11),ENSG00000172724(CCL19),ENSG00000173334(TRIB1),ENSG00000174697(LEP),ENSG00000186818(LILRB4),ENSG00000248329(APELA)
inflammatory response to antigenic stimulus	GO:0002437	4	74	0.00702301	0.0587325	ENSG00000117215(PLA2G2D),ENSG00000126353(CCR7),ENSG00000134460(IL2RA),ENSG00000178562(CD28)
lipid oxidation	GO:0034440	5	117	0.00710947	0.0593061	ENSG00000010932(FMO1),ENSG00000019186(CYP24A1),ENSG00000122691(TWIST1),ENSG00000146070(PLA2G7),ENSG00000174697(LEP)
positive regulation of leukocyte proliferation	GO:0070665	6	165	0.00712152	0.0593061	ENSG00000134460(IL2RA),ENSG00000159958(TNFRSF13C),ENSG00000169508(GPR183),ENSG00000172724(CCL19),ENSG00000174697(LEP),ENSG00000178562(CD28)
response to nutrient levels	GO:0031667	12	518	0.00722069	0.0600059	ENSG00000019186(CYP24A1),ENSG00000083454(P2RX5),ENSG00000105697(HAMP),ENSG00000111012(CYP27B1),ENSG00000126583(PRKCG),ENSG00000128016(ZFP36),ENSG00000133110(POSTN),ENSG00000138061(CYP1B1),ENSG00000162772(ATF3),ENSG00000164266(SPINK1),ENSG00000170345(FOS),ENSG00000174697(LEP)
tumor necrosis factor superfamily cytokine production	GO:0071706	6	167	0.00753755	0.0617866	ENSG00000012223(LTF),ENSG00000122691(TWIST1),ENSG00000128016(ZFP36),ENSG00000172724(CCL19),ENSG00000174697(LEP),ENSG00000186818(LILRB4)
regulation of tumor necrosis factor superfamily cytokine production	GO:1903555	6	167	0.00753755	0.0617866	ENSG00000012223(LTF),ENSG00000122691(TWIST1),ENSG00000128016(ZFP36),ENSG00000172724(CCL19),ENSG00000174697(LEP),ENSG00000186818(LILRB4)
regulation of T cell tolerance induction	GO:0002664	2	13	0.00755966	0.0617866	ENSG00000134460(IL2RA),ENSG00000186818(LILRB4)
positive regulation of inflammatory response to antigenic stimulus	GO:0002863	2	13	0.00755966	0.0617866	ENSG00000126353(CCR7),ENSG00000178562(CD28)
cellular response to potassium ion	GO:0035865	2	13	0.00755966	0.0617866	ENSG00000150672(DLG2),ENSG00000177807(KCNJ10)
positive regulation of nuclear-transcribed mRNA poly(A) tail shortening	GO:0060213	2	13	0.00755966	0.0617866	ENSG00000128016(ZFP36),ENSG00000159388(BTG2)
negative regulation of alcohol biosynthetic process	GO:1902931	2	13	0.00755966	0.0617866	ENSG00000111012(CYP27B1),ENSG00000162676(GFI1)
regulation of intestinal absorption	GO:1904478	2	13	0.00755966	0.0617866	ENSG00000105697(HAMP),ENSG00000174697(LEP)
response to corticosteroid	GO:0031960	6	168	0.00775202	0.0632284	ENSG00000125740(FOSB),ENSG00000128016(ZFP36),ENSG00000138061(CYP1B1),ENSG00000165474(GJB2),ENSG00000170345(FOS),ENSG00000174576(NPAS4)
connective tissue development	GO:0061448	8	277	0.0078591	0.0639701	ENSG00000054938(CHRDL2),ENSG00000060718(COL11A1),ENSG00000104415(CCN4),ENSG00000120738(EGR1),ENSG00000142871(CCN1),ENSG00000166923(GREM1),ENSG00000174697(LEP),ENSG00000178882(RFLNA)
positive regulation of T cell differentiation	GO:0045582	5	120	0.00789172	0.064104	ENSG00000134460(IL2RA),ENSG00000139193(CD27),ENSG00000172724(CCL19),ENSG00000179388(EGR3),ENSG00000186818(LILRB4)
regulation of calcium ion transmembrane transport	GO:1903169	6	169	0.00797086	0.0646145	ENSG00000062716(VMP1),ENSG00000141750(STAC2),ENSG00000156738(MS4A1),ENSG00000164949(GEM),ENSG00000167476(JSRP1),ENSG00000177455(CD19)
negative regulation of cellular metabolic process	GO:0031324	39	2596	0.00804817	0.0649968	ENSG00000010932(FMO1),ENSG00000011590(ZBTB32),ENSG00000012223(LTF),ENSG00000015413(DPEP1),ENSG00000092345(DAZL),ENSG00000099860(GADD45B),ENSG00000099958(DERL3),ENSG00000100985(MMP9),ENSG00000105697(HAMP),ENSG00000106366(SERPINE1),ENSG00000111012(CYP27B1),ENSG00000113070(HBEGF),ENSG00000120738(EGR1),ENSG00000122188(LAX1),ENSG00000122691(TWIST1),ENSG00000123358(NR4A1),ENSG00000125740(FOSB),ENSG0000…
regulation of tissue remodeling	GO:0034103	4	77	0.00806721	0.0649968	ENSG00000091513(TF),ENSG00000105697(HAMP),ENSG00000166923(GREM1),ENSG00000174697(LEP)
negative regulation of cysteine-type endopeptidase activity involved in apoptotic process	GO:0043154	4	77	0.00806721	0.0649968	ENSG00000015413(DPEP1),ENSG00000100985(MMP9),ENSG00000123358(NR4A1),ENSG00000139193(CD27)
lymphocyte mediated immunity	GO:0002449	8	280	0.00835898	0.067211	ENSG00000139193(CD27),ENSG00000153563(CD8A),ENSG00000162739(SLAMF6),ENSG00000174697(LEP),ENSG00000177455(CD19),ENSG00000178562(CD28),ENSG00000186818(LILRB4),ENSG00000254709(IGLL5)
regulation of chemotaxis	GO:0050920	7	224	0.00840752	0.0674644	ENSG00000106366(SERPINE1),ENSG00000126353(CCR7),ENSG00000146070(PLA2G7),ENSG00000156234(CXCL13),ENSG00000166923(GREM1),ENSG00000169508(GPR183),ENSG00000172724(CCL19)
regulation of CD4-positive, alpha-beta T cell activation	GO:2000514	4	78	0.00843667	0.0675615	ENSG00000134460(IL2RA),ENSG00000137265(IRF4),ENSG00000172724(CCL19),ENSG00000178562(CD28)
metanephric nephron development	GO:0072210	3	41	0.00847316	0.067717	ENSG00000120738(EGR1),ENSG00000162849(KIF26B),ENSG00000166923(GREM1)
lipid catabolic process	GO:0016042	9	340	0.00852431	0.0679887	ENSG00000019186(CYP24A1),ENSG00000111012(CYP27B1),ENSG00000117215(PLA2G2D),ENSG00000122691(TWIST1),ENSG00000138061(CYP1B1),ENSG00000146070(PLA2G7),ENSG00000172594(SMPDL3A),ENSG00000174697(LEP),ENSG00000188089(PLA2G4E)
intracellular signal transduction	GO:0035556	39	2607	0.00861936	0.0680919	ENSG00000012124(CD22),ENSG00000012223(LTF),ENSG00000078589(P2RY10),ENSG00000083454(P2RX5),ENSG00000089012(SIRPG),ENSG00000091513(TF),ENSG00000099860(GADD45B),ENSG00000100985(MMP9),ENSG00000102096(PIM2),ENSG00000113070(HBEGF),ENSG00000122188(LAX1),ENSG00000122691(TWIST1),ENSG00000124143(ARHGAP40),ENSG00000126353(CCR7),ENSG00000126583(PRKCG),ENSG00000128016(ZFP36),ENSG00000136573(BLK),ENSG000001380…
lymphocyte migration	GO:0072676	5	123	0.00873191	0.0680919	ENSG00000126353(CCR7),ENSG00000156234(CXCL13),ENSG00000169508(GPR183),ENSG00000172156(CCL11),ENSG00000172724(CCL19)
dendritic cell antigen processing and presentation	GO:0002468	2	14	0.00876056	0.0680919	ENSG00000126353(CCR7),ENSG00000172724(CCL19)
detoxification of copper ion	GO:0010273	2	14	0.00876056	0.0680919	ENSG00000125148(MT2A),ENSG00000187193(MT1X)
regulation of extracellular matrix disassembly	GO:0010715	2	14	0.00876056	0.0680919	ENSG00000078098(FAP),ENSG00000159753(CARMIL2)
regulation of vitamin metabolic process	GO:0030656	2	14	0.00876056	0.0680919	ENSG00000111012(CYP27B1),ENSG00000162676(GFI1)
negative regulation of lipopolysaccharide-mediated signaling pathway	GO:0031665	2	14	0.00876056	0.0680919	ENSG00000012223(LTF),ENSG00000173334(TRIB1)
negative regulation of hormone metabolic process	GO:0032351	2	14	0.00876056	0.0680919	ENSG00000111012(CYP27B1),ENSG00000162676(GFI1)
regulation of peroxisome proliferator activated receptor signaling pathway	GO:0035358	2	14	0.00876056	0.0680919	ENSG00000122691(TWIST1),ENSG00000174697(LEP)
estrous cycle	GO:0044849	2	14	0.00876056	0.0680919	ENSG00000120738(EGR1),ENSG00000138061(CYP1B1)
regulation of keratinocyte migration	GO:0051547	2	14	0.00876056	0.0680919	ENSG00000100985(MMP9),ENSG00000113070(HBEGF)
negative regulation of hematopoietic progenitor cell differentiation	GO:1901533	2	14	0.00876056	0.0680919	ENSG00000128016(ZFP36),ENSG00000185155(MIXL1)
stress response to copper ion	GO:1990169	2	14	0.00876056	0.0680919	ENSG00000125148(MT2A),ENSG00000187193(MT1X)
intestinal absorption	GO:0050892	3	42	0.00905725	0.0702601	ENSG00000105697(HAMP),ENSG00000142583(SLC2A5),ENSG00000174697(LEP)
osteoblast differentiation	GO:0001649	7	228	0.00921619	0.0708769	ENSG00000012223(LTF),ENSG00000019186(CYP24A1),ENSG00000104415(CCN4),ENSG00000122691(TWIST1),ENSG00000142871(CCN1),ENSG00000164932(CTHRC1),ENSG00000166923(GREM1)
drug catabolic process	GO:0042737	5	125	0.00932523	0.0708769	ENSG00000015413(DPEP1),ENSG00000135838(NPL),ENSG00000146070(PLA2G7),ENSG00000147647(DPYS),ENSG00000257017(HP)
regulation of lipid biosynthetic process	GO:0046890	6	175	0.00937832	0.0708769	ENSG00000111012(CYP27B1),ENSG00000120738(EGR1),ENSG00000142871(CCN1),ENSG00000162676(GFI1),ENSG00000172350(ABCG4),ENSG00000174697(LEP)
inorganic ion transmembrane transport	GO:0098660	18	956	0.00938741	0.0708769	ENSG00000062716(VMP1),ENSG00000066230(SLC9A3),ENSG00000105697(HAMP),ENSG00000122691(TWIST1),ENSG00000123700(KCNJ2),ENSG00000126353(CCR7),ENSG00000141750(STAC2),ENSG00000156738(MS4A1),ENSG00000162763(LRRC52),ENSG00000164949(GEM),ENSG00000166342(NETO1),ENSG00000166736(HTR3A),ENSG00000166869(CHP2),ENSG00000167476(JSRP1),ENSG00000172724(CCL19),ENSG00000177455(CD19),ENSG00000177807(KCNJ10),ENSG0000019…
negative regulation of cell adhesion	GO:0007162	8	287	0.00961795	0.0708769	ENSG00000106366(SERPINE1),ENSG00000117215(PLA2G2D),ENSG00000122188(LAX1),ENSG00000134028(ADAMDEC1),ENSG00000134460(IL2RA),ENSG00000138061(CYP1B1),ENSG00000163599(CTLA4),ENSG00000186818(LILRB4)
formation of primary germ layer	GO:0001704	5	126	0.00963206	0.0708769	ENSG00000060718(COL11A1),ENSG00000100985(MMP9),ENSG00000138166(DUSP5),ENSG00000185155(MIXL1),ENSG00000248329(APELA)
regulation of inflammatory response to antigenic stimulus	GO:0002861	3	43	0.00966434	0.0708769	ENSG00000117215(PLA2G2D),ENSG00000126353(CCR7),ENSG00000178562(CD28)
regulation of glycoprotein biosynthetic process	GO:0010559	3	43	0.00966434	0.0708769	ENSG00000113070(HBEGF),ENSG00000126353(CCR7),ENSG00000172724(CCL19)
positive regulation of interleukin-12 production	GO:0032735	3	43	0.00966434	0.0708769	ENSG00000126353(CCR7),ENSG00000172724(CCL19),ENSG00000174697(LEP)
regulation of digestive system process	GO:0044058	3	43	0.00966434	0.0708769	ENSG00000105697(HAMP),ENSG00000164266(SPINK1),ENSG00000174697(LEP)
regulation of wound healing	GO:0061041	6	177	0.0098846	0.0708769	ENSG00000078098(FAP),ENSG00000104415(CCN4),ENSG00000106366(SERPINE1),ENSG00000113070(HBEGF),ENSG00000136573(BLK),ENSG00000219438(TAFA5)
negative regulation of T cell activation	GO:0050868	5	127	0.00994578	0.0708769	ENSG00000117215(PLA2G2D),ENSG00000122188(LAX1),ENSG00000134460(IL2RA),ENSG00000163599(CTLA4),ENSG00000186818(LILRB4)
positive regulation of calcium ion transmembrane transport	GO:1904427	4	82	0.0100249	0.0708769	ENSG00000062716(VMP1),ENSG00000141750(STAC2),ENSG00000156738(MS4A1),ENSG00000177455(CD19)
establishment of T cell polarity	GO:0001768	2	15	0.0100407	0.0708769	ENSG00000126353(CCR7),ENSG00000172724(CCL19)
immunological synapse formation	GO:0001771	2	15	0.0100407	0.0708769	ENSG00000126353(CCR7),ENSG00000172724(CCL19)
T cell tolerance induction	GO:0002517	2	15	0.0100407	0.0708769	ENSG00000134460(IL2RA),ENSG00000186818(LILRB4)
regulation of acute inflammatory response to antigenic stimulus	GO:0002864	2	15	0.0100407	0.0708769	ENSG00000117215(PLA2G2D),ENSG00000126353(CCR7)
vitamin catabolic process	GO:0009111	2	15	0.0100407	0.0708769	ENSG00000019186(CYP24A1),ENSG00000111012(CYP27B1)
G protein-coupled purinergic nucleotide receptor signaling pathway	GO:0035589	2	15	0.0100407	0.0708769	ENSG00000078589(P2RY10),ENSG00000174946(GPR171)
fat-soluble vitamin biosynthetic process	GO:0042362	2	15	0.0100407	0.0708769	ENSG00000111012(CYP27B1),ENSG00000162676(GFI1)
regulation of nuclear-transcribed mRNA poly(A) tail shortening	GO:0060211	2	15	0.0100407	0.0708769	ENSG00000128016(ZFP36),ENSG00000159388(BTG2)
metanephric renal vesicle morphogenesis	GO:0072283	2	15	0.0100407	0.0708769	ENSG00000162849(KIF26B),ENSG00000166923(GREM1)
aging	GO:0007568	8	290	0.0101987	0.0708769	ENSG00000105697(HAMP),ENSG00000106366(SERPINE1),ENSG00000122691(TWIST1),ENSG00000164362(TERT),ENSG00000165474(GJB2),ENSG00000170345(FOS),ENSG00000174697(LEP),ENSG00000196092(PAX5)
response to nitrogen compound	GO:1901698	20	1113	0.0102395	0.0708769	ENSG00000015413(DPEP1),ENSG00000083454(P2RX5),ENSG00000099958(DERL3),ENSG00000100985(MMP9),ENSG00000120738(EGR1),ENSG00000123358(NR4A1),ENSG00000125740(FOSB),ENSG00000126353(CCR7),ENSG00000126583(PRKCG),ENSG00000138061(CYP1B1),ENSG00000158748(HTR6),ENSG00000159388(BTG2),ENSG00000164266(SPINK1),ENSG00000165474(GJB2),ENSG00000166736(HTR3A),ENSG00000170345(FOS),ENSG00000170476(MZB1),ENSG00000172724(…
T-helper 17 type immune response	GO:0072538	3	44	0.0102946	0.0710938	ENSG00000122224(LY9),ENSG00000137265(IRF4),ENSG00000162739(SLAMF6)
positive regulation of hemopoiesis	GO:1903708	7	234	0.0105342	0.072622	ENSG00000134460(IL2RA),ENSG00000139193(CD27),ENSG00000170345(FOS),ENSG00000172724(CCL19),ENSG00000173334(TRIB1),ENSG00000179388(EGR3),ENSG00000186818(LILRB4)
positive regulation of cell differentiation	GO:0045597	19	1044	0.0107962	0.0742988	ENSG00000012223(LTF),ENSG00000104415(CCN4),ENSG00000105697(HAMP),ENSG00000106366(SERPINE1),ENSG00000111012(CYP27B1),ENSG00000122691(TWIST1),ENSG00000124772(CPNE5),ENSG00000128016(ZFP36),ENSG00000134460(IL2RA),ENSG00000139193(CD27),ENSG00000142871(CCN1),ENSG00000164362(TERT),ENSG00000164932(CTHRC1),ENSG00000170345(FOS),ENSG00000172724(CCL19),ENSG00000173334(TRIB1),ENSG00000179388(EGR3),ENSG0000018…
response to extracellular stimulus	GO:0009991	12	547	0.0108424	0.0744871	ENSG00000019186(CYP24A1),ENSG00000083454(P2RX5),ENSG00000105697(HAMP),ENSG00000111012(CYP27B1),ENSG00000126583(PRKCG),ENSG00000128016(ZFP36),ENSG00000133110(POSTN),ENSG00000138061(CYP1B1),ENSG00000162772(ATF3),ENSG00000164266(SPINK1),ENSG00000170345(FOS),ENSG00000174697(LEP)
positive regulation of smooth muscle cell proliferation	GO:0048661	4	84	0.0108869	0.0745346	ENSG00000100985(MMP9),ENSG00000104415(CCN4),ENSG00000113070(HBEGF),ENSG00000164362(TERT)
lymphocyte apoptotic process	GO:0070227	4	84	0.0108869	0.0745346	ENSG00000134460(IL2RA),ENSG00000136573(BLK),ENSG00000139193(CD27),ENSG00000196684(HSH2D)
negative regulation of production of molecular mediator of immune response	GO:0002701	3	45	0.0109482	0.0748255	ENSG00000012124(CD22),ENSG00000122691(TWIST1),ENSG00000186818(LILRB4)
regulation of MAPK cascade	GO:0043408	14	686	0.0111489	0.0760655	ENSG00000099860(GADD45B),ENSG00000122188(LAX1),ENSG00000126353(CCR7),ENSG00000138166(DUSP5),ENSG00000139193(CD27),ENSG00000142871(CCN1),ENSG00000162772(ATF3),ENSG00000169508(GPR183),ENSG00000172156(CCL11),ENSG00000172724(CCL19),ENSG00000173334(TRIB1),ENSG00000174697(LEP),ENSG00000186818(LILRB4),ENSG00000248329(APELA)
calcium ion transport into cytosol	GO:0060402	6	182	0.011235	0.076503	ENSG00000083454(P2RX5),ENSG00000126353(CCR7),ENSG00000156738(MS4A1),ENSG00000167476(JSRP1),ENSG00000172724(CCL19),ENSG00000177455(CD19)
granulocyte chemotaxis	GO:0071621	5	131	0.0112709	0.076503	ENSG00000015413(DPEP1),ENSG00000126353(CCR7),ENSG00000156234(CXCL13),ENSG00000172156(CCL11),ENSG00000172724(CCL19)
neutrophil migration	GO:1990266	5	131	0.0112709	0.076503	ENSG00000015413(DPEP1),ENSG00000126353(CCR7),ENSG00000156234(CXCL13),ENSG00000172156(CCL11),ENSG00000172724(CCL19)
establishment of lymphocyte polarity	GO:0001767	2	16	0.0113984	0.0765819	ENSG00000126353(CCR7),ENSG00000172724(CCL19)
regulation of skeletal muscle contraction	GO:0014819	2	16	0.0113984	0.0765819	ENSG00000123358(NR4A1),ENSG00000123700(KCNJ2)
regulation of response to food	GO:0032095	2	16	0.0113984	0.0765819	ENSG00000126583(PRKCG),ENSG00000174697(LEP)
cell migration involved in gastrulation	GO:0042074	2	16	0.0113984	0.0765819	ENSG00000185155(MIXL1),ENSG00000248329(APELA)
adhesion of symbiont to host	GO:0044406	2	16	0.0113984	0.0765819	ENSG00000012223(LTF),ENSG00000172061(LRRC15)
replicative senescence	GO:0090399	2	16	0.0113984	0.0765819	ENSG00000106366(SERPINE1),ENSG00000164362(TERT)
T cell receptor signaling pathway	GO:0050852	5	132	0.0116201	0.0778427	ENSG00000126353(CCR7),ENSG00000153563(CD8A),ENSG00000163599(CTLA4),ENSG00000178562(CD28),ENSG00000186818(LILRB4)
regulation of hormone metabolic process	GO:0032350	3	46	0.0116253	0.0778427	ENSG00000111012(CYP27B1),ENSG00000120738(EGR1),ENSG00000162676(GFI1)
associative learning	GO:0008306	4	86	0.0117953	0.0788135	ENSG00000106236(NPTX2),ENSG00000159388(BTG2),ENSG00000166342(NETO1),ENSG00000170345(FOS)
positive regulation of binding	GO:0051099	6	184	0.0118101	0.0788135	ENSG00000100985(MMP9),ENSG00000122691(TWIST1),ENSG00000136573(BLK),ENSG00000137265(IRF4),ENSG00000164362(TERT),ENSG00000164932(CTHRC1)
B cell activation involved in immune response	GO:0002312	4	87	0.0122672	0.0815894	ENSG00000110777(POU2AF1),ENSG00000169508(GPR183),ENSG00000177455(CD19),ENSG00000178562(CD28)
T cell differentiation in thymus	GO:0033077	4	87	0.0122672	0.0815894	ENSG00000049249(TNFRSF9),ENSG00000126353(CCR7),ENSG00000178562(CD28),ENSG00000179388(EGR3)
fat-soluble vitamin metabolic process	GO:0006775	3	47	0.0123261	0.0817067	ENSG00000019186(CYP24A1),ENSG00000111012(CYP27B1),ENSG00000162676(GFI1)
positive regulation of pri-miRNA transcription by RNA polymerase II	GO:1902895	3	47	0.0123261	0.0817067	ENSG00000120738(EGR1),ENSG00000164362(TERT),ENSG00000170345(FOS)
epithelial cell migration	GO:0010631	8	301	0.0125531	0.0830729	ENSG00000078098(FAP),ENSG00000100985(MMP9),ENSG00000113070(HBEGF),ENSG00000123358(NR4A1),ENSG00000138061(CYP1B1),ENSG00000156234(CXCL13),ENSG00000166923(GREM1),ENSG00000179388(EGR3)
digestion	GO:0007586	5	135	0.0127116	0.0838418	ENSG00000105697(HAMP),ENSG00000142583(SLC2A5),ENSG00000164266(SPINK1),ENSG00000174697(LEP),ENSG00000196136(SERPINA3)
positive regulation of lymphocyte differentiation	GO:0045621	5	135	0.0127116	0.0838418	ENSG00000134460(IL2RA),ENSG00000139193(CD27),ENSG00000172724(CCL19),ENSG00000179388(EGR3),ENSG00000186818(LILRB4)
3'-UTR-mediated mRNA destabilization	GO:0061158	2	17	0.0128319	0.084215	ENSG00000128016(ZFP36),ENSG00000178199(ZC3H12D)
regulation of type B pancreatic cell proliferation	GO:0061469	2	17	0.0128319	0.084215	ENSG00000054356(PTPRN),ENSG00000123358(NR4A1)
detoxification of inorganic compound	GO:0061687	2	17	0.0128319	0.084215	ENSG00000125148(MT2A),ENSG00000187193(MT1X)
regulation of glycoprotein metabolic process	GO:1903018	3	48	0.0130506	0.0855082	ENSG00000113070(HBEGF),ENSG00000126353(CCR7),ENSG00000172724(CCL19)
negative regulation of nitrogen compound metabolic process	GO:0051172	36	2427	0.0133101	0.0870645	ENSG00000011590(ZBTB32),ENSG00000012223(LTF),ENSG00000015413(DPEP1),ENSG00000092345(DAZL),ENSG00000099860(GADD45B),ENSG00000099958(DERL3),ENSG00000100985(MMP9),ENSG00000105697(HAMP),ENSG00000106366(SERPINE1),ENSG00000113070(HBEGF),ENSG00000120738(EGR1),ENSG00000122188(LAX1),ENSG00000122691(TWIST1),ENSG00000123358(NR4A1),ENSG00000125740(FOSB),ENSG00000126583(PRKCG),ENSG00000128016(ZFP36),ENSG00000…
positive regulation of protein binding	GO:0032092	4	90	0.013755	0.0895236	ENSG00000100985(MMP9),ENSG00000136573(BLK),ENSG00000164362(TERT),ENSG00000164932(CTHRC1)
chemokine-mediated signaling pathway	GO:0070098	4	90	0.013755	0.0895236	ENSG00000126353(CCR7),ENSG00000156234(CXCL13),ENSG00000172156(CCL11),ENSG00000172724(CCL19)
regulation of potassium ion transmembrane transport	GO:1901379	4	90	0.013755	0.0895236	ENSG00000123700(KCNJ2),ENSG00000162763(LRRC52),ENSG00000166342(NETO1),ENSG00000197993(KEL)
regulation of cell adhesion mediated by integrin	GO:0033628	3	49	0.0137989	0.0895236	ENSG00000106366(SERPINE1),ENSG00000138061(CYP1B1),ENSG00000156234(CXCL13)
endodermal cell differentiation	GO:0035987	3	49	0.0137989	0.0895236	ENSG00000060718(COL11A1),ENSG00000100985(MMP9),ENSG00000185155(MIXL1)
negative regulation of leukocyte cell-cell adhesion	GO:1903038	5	138	0.0138707	0.0898421	ENSG00000117215(PLA2G2D),ENSG00000122188(LAX1),ENSG00000134460(IL2RA),ENSG00000163599(CTLA4),ENSG00000186818(LILRB4)
negative regulation of hydrolase activity	GO:0051346	9	369	0.0139944	0.0904956	ENSG00000012223(LTF),ENSG00000015413(DPEP1),ENSG00000100985(MMP9),ENSG00000106366(SERPINE1),ENSG00000123358(NR4A1),ENSG00000139193(CD27),ENSG00000164266(SPINK1),ENSG00000170373(CST1),ENSG00000196136(SERPINA3)
regulation of epithelial cell proliferation	GO:0050678	9	370	0.0142207	0.0911518	ENSG00000054356(PTPRN),ENSG00000122691(TWIST1),ENSG00000123358(NR4A1),ENSG00000128016(ZFP36),ENSG00000164266(SPINK1),ENSG00000172156(CCL11),ENSG00000174697(LEP),ENSG00000179388(EGR3),ENSG00000248329(APELA)
regulation of endothelial cell proliferation	GO:0001936	5	139	0.0142723	0.0911518	ENSG00000123358(NR4A1),ENSG00000172156(CCL11),ENSG00000174697(LEP),ENSG00000179388(EGR3),ENSG00000248329(APELA)
chronic inflammatory response	GO:0002544	2	18	0.0143396	0.0911518	ENSG00000156234(CXCL13),ENSG00000172156(CCL11)
gap junction assembly	GO:0016264	2	18	0.0143396	0.0911518	ENSG00000165474(GJB2),ENSG00000169562(GJB1)
response to potassium ion	GO:0035864	2	18	0.0143396	0.0911518	ENSG00000150672(DLG2),ENSG00000177807(KCNJ10)
retinal metabolic process	GO:0042574	2	18	0.0143396	0.0911518	ENSG00000138061(CYP1B1),ENSG00000184254(ALDH1A3)
regulation of fibrinolysis	GO:0051917	2	18	0.0143396	0.0911518	ENSG00000078098(FAP),ENSG00000106366(SERPINE1)
renal vesicle morphogenesis	GO:0072077	2	18	0.0143396	0.0911518	ENSG00000162849(KIF26B),ENSG00000166923(GREM1)
stress response to metal ion	GO:0097501	2	18	0.0143396	0.0911518	ENSG00000125148(MT2A),ENSG00000187193(MT1X)
chemical synaptic transmission	GO:0007268	14	708	0.0143488	0.0911518	ENSG00000083454(P2RX5),ENSG00000106236(NPTX2),ENSG00000123358(NR4A1),ENSG00000126583(PRKCG),ENSG00000150672(DLG2),ENSG00000158748(HTR6),ENSG00000166342(NETO1),ENSG00000166736(HTR3A),ENSG00000168081(PNOC),ENSG00000174576(NPAS4),ENSG00000177807(KCNJ10),ENSG00000179388(EGR3),ENSG00000188822(CNR2),ENSG00000234965(SHISA8)
anterograde trans-synaptic signaling	GO:0098916	14	708	0.0143488	0.0911518	ENSG00000083454(P2RX5),ENSG00000106236(NPTX2),ENSG00000123358(NR4A1),ENSG00000126583(PRKCG),ENSG00000150672(DLG2),ENSG00000158748(HTR6),ENSG00000166342(NETO1),ENSG00000166736(HTR3A),ENSG00000168081(PNOC),ENSG00000174576(NPAS4),ENSG00000177807(KCNJ10),ENSG00000179388(EGR3),ENSG00000188822(CNR2),ENSG00000234965(SHISA8)
ion transmembrane transport	GO:0034220	21	1228	0.0144173	0.09144	ENSG00000062716(VMP1),ENSG00000066230(SLC9A3),ENSG00000083454(P2RX5),ENSG00000100985(MMP9),ENSG00000105697(HAMP),ENSG00000122691(TWIST1),ENSG00000123700(KCNJ2),ENSG00000126353(CCR7),ENSG00000141750(STAC2),ENSG00000156738(MS4A1),ENSG00000162763(LRRC52),ENSG00000164949(GEM),ENSG00000166342(NETO1),ENSG00000166736(HTR3A),ENSG00000166869(CHP2),ENSG00000167476(JSRP1),ENSG00000172724(CCL19),ENSG00000177…
defense response to other organism	GO:0098542	19	1076	0.0144863	0.0916755	ENSG00000012223(LTF),ENSG00000091513(TF),ENSG00000105697(HAMP),ENSG00000106366(SERPINE1),ENSG00000111012(CYP27B1),ENSG00000122224(LY9),ENSG00000124256(ZBP1),ENSG00000132465(JCHAIN),ENSG00000136573(BLK),ENSG00000137265(IRF4),ENSG00000156234(CXCL13),ENSG00000162739(SLAMF6),ENSG00000163568(AIM2),ENSG00000172156(CCL11),ENSG00000172724(CCL19),ENSG00000174123(TLR10),ENSG00000174697(LEP),ENSG00000254709…
defense response to bacterium	GO:0042742	8	309	0.0145006	0.0916755	ENSG00000012223(LTF),ENSG00000091513(TF),ENSG00000105697(HAMP),ENSG00000106366(SERPINE1),ENSG00000132465(JCHAIN),ENSG00000156234(CXCL13),ENSG00000254709(IGLL5),ENSG00000257017(HP)
negative regulation of myeloid leukocyte differentiation	GO:0002762	3	50	0.0145712	0.0918289	ENSG00000012223(LTF),ENSG00000173334(TRIB1),ENSG00000186818(LILRB4)
positive regulation of phospholipid metabolic process	GO:1903727	3	50	0.0145712	0.0918289	ENSG00000126353(CCR7),ENSG00000172724(CCL19),ENSG00000177455(CD19)
positive regulation of intracellular signal transduction	GO:1902533	18	1003	0.0147816	0.093007	ENSG00000012223(LTF),ENSG00000078589(P2RY10),ENSG00000083454(P2RX5),ENSG00000099860(GADD45B),ENSG00000102096(PIM2),ENSG00000113070(HBEGF),ENSG00000126353(CCR7),ENSG00000139193(CD27),ENSG00000158748(HTR6),ENSG00000166869(CHP2),ENSG00000166923(GREM1),ENSG00000169508(GPR183),ENSG00000172156(CCL11),ENSG00000172724(CCL19),ENSG00000174697(LEP),ENSG00000178562(CD28),ENSG00000181773(GPR3),ENSG00000248329…
response to oxidative stress	GO:0006979	10	437	0.0148095	0.0930349	ENSG00000015413(DPEP1),ENSG00000054356(PTPRN),ENSG00000100985(MMP9),ENSG00000126353(CCR7),ENSG00000138061(CYP1B1),ENSG00000152256(PDK1),ENSG00000165474(GJB2),ENSG00000170345(FOS),ENSG00000172724(CCL19),ENSG00000257017(HP)
cellular response to hypoxia	GO:0071456	5	141	0.0150989	0.0947026	ENSG00000120738(EGR1),ENSG00000122691(TWIST1),ENSG00000152256(PDK1),ENSG00000164362(TERT),ENSG00000170345(FOS)
response to antineoplastic agent	GO:0097327	4	93	0.0153527	0.0960839	ENSG00000120738(EGR1),ENSG00000138061(CYP1B1),ENSG00000165474(GJB2),ENSG00000170345(FOS)
regulation of alcohol biosynthetic process	GO:1902930	3	51	0.0153676	0.0960839	ENSG00000111012(CYP27B1),ENSG00000162676(GFI1),ENSG00000172350(ABCG4)
trans-synaptic signaling	GO:0099537	14	715	0.0155035	0.0967563	ENSG00000083454(P2RX5),ENSG00000106236(NPTX2),ENSG00000123358(NR4A1),ENSG00000126583(PRKCG),ENSG00000150672(DLG2),ENSG00000158748(HTR6),ENSG00000166342(NETO1),ENSG00000166736(HTR3A),ENSG00000168081(PNOC),ENSG00000174576(NPAS4),ENSG00000177807(KCNJ10),ENSG00000179388(EGR3),ENSG00000188822(CNR2),ENSG00000234965(SHISA8)
transition metal ion homeostasis	GO:0055076	5	142	0.015524	0.0967563	ENSG00000012223(LTF),ENSG00000091513(TF),ENSG00000105697(HAMP),ENSG00000125148(MT2A),ENSG00000187193(MT1X)
response to antibiotic	GO:0046677	8	313	0.015553	0.0967852	ENSG00000105697(HAMP),ENSG00000120738(EGR1),ENSG00000138061(CYP1B1),ENSG00000164266(SPINK1),ENSG00000165474(GJB2),ENSG00000170345(FOS),ENSG00000174697(LEP),ENSG00000257017(HP)
leukocyte mediated immunity	GO:0002443	9	377	0.0158812	0.0978388	ENSG00000136573(BLK),ENSG00000139193(CD27),ENSG00000153563(CD8A),ENSG00000162739(SLAMF6),ENSG00000174697(LEP),ENSG00000177455(CD19),ENSG00000178562(CD28),ENSG00000186818(LILRB4),ENSG00000254709(IGLL5)
negative regulation of bone mineralization	GO:0030502	2	19	0.0159198	0.0978388	ENSG00000166923(GREM1),ENSG00000178882(RFLNA)
negative regulation of B cell proliferation	GO:0030889	2	19	0.0159198	0.0978388	ENSG00000136573(BLK),ENSG00000163599(CTLA4)
negative regulation of bone remodeling	GO:0046851	2	19	0.0159198	0.0978388	ENSG00000105697(HAMP),ENSG00000166923(GREM1)
vascular wound healing	GO:0061042	2	19	0.0159198	0.0978388	ENSG00000106366(SERPINE1),ENSG00000219438(TAFA5)
renal vesicle development	GO:0072087	2	19	0.0159198	0.0978388	ENSG00000162849(KIF26B),ENSG00000166923(GREM1)
positive regulation of nuclear-transcribed mRNA catabolic process, deadenylation-dependent decay	GO:1900153	2	19	0.0159198	0.0978388	ENSG00000128016(ZFP36),ENSG00000159388(BTG2)
inhibitory synapse assembly	GO:1904862	2	19	0.0159198	0.0978388	ENSG00000054803(CBLN4),ENSG00000174576(NPAS4)
cardiocyte differentiation	GO:0035051	5	143	0.015957	0.0979154	ENSG00000105697(HAMP),ENSG00000122691(TWIST1),ENSG00000133454(MYO18B),ENSG00000166923(GREM1),ENSG00000198796(ALPK2)
response to zinc ion	GO:0010043	3	52	0.0161881	0.0990272	ENSG00000105697(HAMP),ENSG00000125148(MT2A),ENSG00000187193(MT1X)
positive regulation of mRNA catabolic process	GO:0061014	3	52	0.0161881	0.0990272	ENSG00000128016(ZFP36),ENSG00000159388(BTG2),ENSG00000178199(ZC3H12D)
negative regulation of mRNA metabolic process	GO:1903312	4	95	0.0164802	0.100659	ENSG00000092345(DAZL),ENSG00000128016(ZFP36),ENSG00000154548(SRSF12),ENSG00000183508(TENT5C)
positive regulation of apoptotic process	GO:0043065	12	580	0.0165245	0.100774	ENSG00000078098(FAP),ENSG00000099860(GADD45B),ENSG00000100985(MMP9),ENSG00000123358(NR4A1),ENSG00000124256(ZBP1),ENSG00000136573(BLK),ENSG00000138061(CYP1B1),ENSG00000142871(CCN1),ENSG00000162772(ATF3),ENSG00000163599(CTLA4),ENSG00000174697(LEP),ENSG00000184254(ALDH1A3)
regulation of catalytic activity	GO:0050790	35	2383	0.0168764	0.102762	ENSG00000012223(LTF),ENSG00000015413(DPEP1),ENSG00000072818(ACAP1),ENSG00000090104(RGS1),ENSG00000099860(GADD45B),ENSG00000100985(MMP9),ENSG00000106366(SERPINE1),ENSG00000111012(CYP27B1),ENSG00000113070(HBEGF),ENSG00000120738(EGR1),ENSG00000122188(LAX1),ENSG00000123358(NR4A1),ENSG00000124143(ARHGAP40),ENSG00000126353(CCR7),ENSG00000128016(ZFP36),ENSG00000139193(CD27),ENSG00000140451(PIF1),ENSG000…
p38MAPK cascade	GO:0038066	3	53	0.0170328	0.103397	ENSG00000099860(GADD45B),ENSG00000128016(ZFP36),ENSG00000174697(LEP)
regulation of mononuclear cell migration	GO:0071675	3	53	0.0170328	0.103397	ENSG00000106366(SERPINE1),ENSG00000146070(PLA2G7),ENSG00000166923(GREM1)
cytosolic calcium ion transport	GO:0060401	6	200	0.0171768	0.104112	ENSG00000083454(P2RX5),ENSG00000126353(CCR7),ENSG00000156738(MS4A1),ENSG00000167476(JSRP1),ENSG00000172724(CCL19),ENSG00000177455(CD19)
positive regulation of chemotaxis	GO:0050921	5	146	0.0173041	0.104723	ENSG00000106366(SERPINE1),ENSG00000126353(CCR7),ENSG00000146070(PLA2G7),ENSG00000156234(CXCL13),ENSG00000172724(CCL19)
regulation of tolerance induction	GO:0002643	2	20	0.0175708	0.105852	ENSG00000134460(IL2RA),ENSG00000186818(LILRB4)
activation of transmembrane receptor protein tyrosine kinase activity	GO:0007171	2	20	0.0175708	0.105852	ENSG00000113070(HBEGF),ENSG00000166923(GREM1)
keratinocyte migration	GO:0051546	2	20	0.0175708	0.105852	ENSG00000100985(MMP9),ENSG00000113070(HBEGF)
positive regulation of endothelial cell proliferation	GO:0001938	4	97	0.0176584	0.106057	ENSG00000123358(NR4A1),ENSG00000172156(CCL11),ENSG00000179388(EGR3),ENSG00000248329(APELA)
regulation of calcium ion transmembrane transporter activity	GO:1901019	4	97	0.0176584	0.106057	ENSG00000062716(VMP1),ENSG00000141750(STAC2),ENSG00000164949(GEM),ENSG00000167476(JSRP1)
cell migration involved in sprouting angiogenesis	GO:0002042	3	54	0.0179018	0.107194	ENSG00000123358(NR4A1),ENSG00000166923(GREM1),ENSG00000179388(EGR3)
regulation of chondrocyte differentiation	GO:0032330	3	54	0.0179018	0.107194	ENSG00000104415(CCN4),ENSG00000166923(GREM1),ENSG00000178882(RFLNA)
positive regulation of programmed cell death	GO:0043068	12	587	0.0179763	0.107478	ENSG00000078098(FAP),ENSG00000099860(GADD45B),ENSG00000100985(MMP9),ENSG00000123358(NR4A1),ENSG00000124256(ZBP1),ENSG00000136573(BLK),ENSG00000138061(CYP1B1),ENSG00000142871(CCN1),ENSG00000162772(ATF3),ENSG00000163599(CTLA4),ENSG00000174697(LEP),ENSG00000184254(ALDH1A3)
cellular response to decreased oxygen levels	GO:0036294	5	149	0.0187246	0.109606	ENSG00000120738(EGR1),ENSG00000122691(TWIST1),ENSG00000152256(PDK1),ENSG00000164362(TERT),ENSG00000170345(FOS)
response to calcium ion	GO:0051592	5	149	0.0187246	0.109606	ENSG00000015413(DPEP1),ENSG00000124772(CPNE5),ENSG00000125740(FOSB),ENSG00000166869(CHP2),ENSG00000170345(FOS)
embryo implantation	GO:0007566	3	55	0.018795	0.109606	ENSG00000062716(VMP1),ENSG00000100985(MMP9),ENSG00000248329(APELA)
positive regulation of ossification	GO:0045778	4	99	0.0188878	0.109606	ENSG00000012223(LTF),ENSG00000104415(CCN4),ENSG00000142871(CCN1),ENSG00000164932(CTHRC1)
response to chemokine	GO:1990868	4	99	0.0188878	0.109606	ENSG00000126353(CCR7),ENSG00000156234(CXCL13),ENSG00000172156(CCL11),ENSG00000172724(CCL19)
cellular response to chemokine	GO:1990869	4	99	0.0188878	0.109606	ENSG00000126353(CCR7),ENSG00000156234(CXCL13),ENSG00000172156(CCL11),ENSG00000172724(CCL19)
stress-activated MAPK cascade	GO:0051403	7	263	0.0188933	0.109606	ENSG00000099860(GADD45B),ENSG00000126353(CCR7),ENSG00000128016(ZFP36),ENSG00000139193(CD27),ENSG00000172724(CCL19),ENSG00000173334(TRIB1),ENSG00000174697(LEP)
positive regulation of transcription by RNA polymerase II	GO:0045944	21	1263	0.0191376	0.109606	ENSG00000054356(PTPRN),ENSG00000105697(HAMP),ENSG00000108001(EBF3),ENSG00000110777(POU2AF1),ENSG00000120738(EGR1),ENSG00000122691(TWIST1),ENSG00000123358(NR4A1),ENSG00000125740(FOSB),ENSG00000137265(IRF4),ENSG00000142871(CCN1),ENSG00000160888(IER2),ENSG00000162772(ATF3),ENSG00000164362(TERT),ENSG00000166869(CHP2),ENSG00000166923(GREM1),ENSG00000170345(FOS),ENSG00000174576(NPAS4),ENSG00000178562(C…
regulation of mRNA catabolic process	GO:0061013	5	150	0.0192147	0.109606	ENSG00000092345(DAZL),ENSG00000128016(ZFP36),ENSG00000159388(BTG2),ENSG00000178199(ZC3H12D),ENSG00000183508(TENT5C)
cellular response to vitamin D	GO:0071305	2	21	0.0192911	0.109606	ENSG00000019186(CYP24A1),ENSG00000111012(CYP27B1)
positive regulation of monocyte chemotaxis	GO:0090026	2	21	0.0192911	0.109606	ENSG00000106366(SERPINE1),ENSG00000146070(PLA2G7)
iron ion transport	GO:0006826	3	56	0.0197126	0.109606	ENSG00000012223(LTF),ENSG00000091513(TF),ENSG00000105697(HAMP)
phospholipid catabolic process	GO:0009395	3	56	0.0197126	0.109606	ENSG00000146070(PLA2G7),ENSG00000172594(SMPDL3A),ENSG00000188089(PLA2G4E)
regulation of phosphatidylinositol 3-kinase activity	GO:0043551	3	56	0.0197126	0.109606	ENSG00000126353(CCR7),ENSG00000172724(CCL19),ENSG00000177455(CD19)
positive regulation of stress-activated MAPK cascade	GO:0032874	5	151	0.0197131	0.109606	ENSG00000099860(GADD45B),ENSG00000126353(CCR7),ENSG00000139193(CD27),ENSG00000172724(CCL19),ENSG00000174697(LEP)
synaptic signaling	GO:0099536	14	740	0.0202199	0.109606	ENSG00000083454(P2RX5),ENSG00000106236(NPTX2),ENSG00000123358(NR4A1),ENSG00000126583(PRKCG),ENSG00000150672(DLG2),ENSG00000158748(HTR6),ENSG00000166342(NETO1),ENSG00000166736(HTR3A),ENSG00000168081(PNOC),ENSG00000174576(NPAS4),ENSG00000177807(KCNJ10),ENSG00000179388(EGR3),ENSG00000188822(CNR2),ENSG00000234965(SHISA8)
learning	GO:0007612	5	152	0.02022	0.109606	ENSG00000106236(NPTX2),ENSG00000159388(BTG2),ENSG00000166342(NETO1),ENSG00000170345(FOS),ENSG00000174576(NPAS4)
regulation of response to wounding	GO:1903034	6	208	0.0204059	0.109606	ENSG00000078098(FAP),ENSG00000104415(CCN4),ENSG00000106366(SERPINE1),ENSG00000113070(HBEGF),ENSG00000136573(BLK),ENSG00000219438(TAFA5)
calcium ion transmembrane transport	GO:0070588	8	330	0.02065	0.110492	ENSG00000062716(VMP1),ENSG00000126353(CCR7),ENSG00000141750(STAC2),ENSG00000156738(MS4A1),ENSG00000164949(GEM),ENSG00000167476(JSRP1),ENSG00000172724(CCL19),ENSG00000177455(CD19)
regulation of neuronal synaptic plasticity	GO:0048168	3	57	0.0206546	0.110492	ENSG00000166342(NETO1),ENSG00000177807(KCNJ10),ENSG00000234965(SHISA8)
regulation of kidney development	GO:0090183	3	57	0.0206546	0.110492	ENSG00000100985(MMP9),ENSG00000120738(EGR1),ENSG00000166923(GREM1)
hormone metabolic process	GO:0042445	7	268	0.0207024	0.110599	ENSG00000111012(CYP27B1),ENSG00000120738(EGR1),ENSG00000138061(CYP1B1),ENSG00000146070(PLA2G7),ENSG00000162676(GFI1),ENSG00000174697(LEP),ENSG00000184254(ALDH1A3)
positive regulation of stress-activated protein kinase signaling cascade	GO:0070304	5	153	0.0207353	0.110625	ENSG00000099860(GADD45B),ENSG00000126353(CCR7),ENSG00000139193(CD27),ENSG00000172724(CCL19),ENSG00000174697(LEP)
regulation of endocytosis	GO:0030100	6	209	0.0208366	0.111016	ENSG00000012124(CD22),ENSG00000091513(TF),ENSG00000106366(SERPINE1),ENSG00000166923(GREM1),ENSG00000172724(CCL19),ENSG00000248329(APELA)
store-operated calcium entry	GO:0002115	2	22	0.0210791	0.111708	ENSG00000156738(MS4A1),ENSG00000164266(SPINK1)
regulation of B cell apoptotic process	GO:0002902	2	22	0.0210791	0.111708	ENSG00000136573(BLK),ENSG00000196684(HSH2D)
vitamin biosynthetic process	GO:0009110	2	22	0.0210791	0.111708	ENSG00000111012(CYP27B1),ENSG00000162676(GFI1)
thymic T cell selection	GO:0045061	2	22	0.0210791	0.111708	ENSG00000126353(CCR7),ENSG00000178562(CD28)
placenta development	GO:0001890	5	154	0.0212591	0.112512	ENSG00000111012(CYP27B1),ENSG00000142871(CCN1),ENSG00000165474(GJB2),ENSG00000174697(LEP),ENSG00000248329(APELA)
stress-activated protein kinase signaling cascade	GO:0031098	7	270	0.0214588	0.113417	ENSG00000099860(GADD45B),ENSG00000126353(CCR7),ENSG00000128016(ZFP36),ENSG00000139193(CD27),ENSG00000172724(CCL19),ENSG00000173334(TRIB1),ENSG00000174697(LEP)
G protein-coupled receptor signaling pathway, coupled to cyclic nucleotide second messenger	GO:0007187	7	271	0.0218441	0.115299	ENSG00000090104(RGS1),ENSG00000128285(MCHR1),ENSG00000155269(GPR78),ENSG00000158748(HTR6),ENSG00000174946(GPR171),ENSG00000181773(GPR3),ENSG00000188822(CNR2)
response to xenobiotic stimulus	GO:0009410	11	534	0.0219067	0.115476	ENSG00000010932(FMO1),ENSG00000015413(DPEP1),ENSG00000120738(EGR1),ENSG00000123358(NR4A1),ENSG00000125740(FOSB),ENSG00000126583(PRKCG),ENSG00000138061(CYP1B1),ENSG00000163568(AIM2),ENSG00000165474(GJB2),ENSG00000170345(FOS),ENSG00000188822(CNR2)
regulation of proteolysis	GO:0030162	14	748	0.0219381	0.115488	ENSG00000012223(LTF),ENSG00000015413(DPEP1),ENSG00000099958(DERL3),ENSG00000100985(MMP9),ENSG00000106366(SERPINE1),ENSG00000123358(NR4A1),ENSG00000126583(PRKCG),ENSG00000139193(CD27),ENSG00000142871(CCN1),ENSG00000163568(AIM2),ENSG00000164266(SPINK1),ENSG00000170373(CST1),ENSG00000173334(TRIB1),ENSG00000196136(SERPINA3)
regulation of myeloid cell differentiation	GO:0045637	6	212	0.0221656	0.116531	ENSG00000012223(LTF),ENSG00000128016(ZFP36),ENSG00000170345(FOS),ENSG00000173334(TRIB1),ENSG00000174946(GPR171),ENSG00000186818(LILRB4)
morphogenesis of an epithelial sheet	GO:0002011	3	59	0.0226116	0.118028	ENSG00000113070(HBEGF),ENSG00000142871(CCN1),ENSG00000159753(CARMIL2)
antibacterial humoral response	GO:0019731	3	59	0.0226116	0.118028	ENSG00000012223(LTF),ENSG00000091513(TF),ENSG00000132465(JCHAIN)
interleukin-10 production	GO:0032613	3	59	0.0226116	0.118028	ENSG00000137265(IRF4),ENSG00000178562(CD28),ENSG00000186818(LILRB4)
regulation of interleukin-10 production	GO:0032653	3	59	0.0226116	0.118028	ENSG00000137265(IRF4),ENSG00000178562(CD28),ENSG00000186818(LILRB4)
defense response to fungus	GO:0050832	3	59	0.0226116	0.118028	ENSG00000012223(LTF),ENSG00000105697(HAMP),ENSG00000124256(ZBP1)
negative regulation of cellular catabolic process	GO:0031330	7	273	0.022629	0.118028	ENSG00000092345(DAZL),ENSG00000099958(DERL3),ENSG00000126583(PRKCG),ENSG00000128016(ZFP36),ENSG00000174697(LEP),ENSG00000183508(TENT5C),ENSG00000257017(HP)
positive regulation of leukocyte migration	GO:0002687	5	157	0.0228822	0.118215	ENSG00000106366(SERPINE1),ENSG00000126353(CCR7),ENSG00000146070(PLA2G7),ENSG00000156234(CXCL13),ENSG00000172724(CCL19)
regulation of BMP signaling pathway	GO:0030510	4	105	0.022889	0.118215	ENSG00000054938(CHRDL2),ENSG00000135253(KCP),ENSG00000142871(CCN1),ENSG00000166923(GREM1)
regulation of potassium ion transport	GO:0043266	4	105	0.022889	0.118215	ENSG00000123700(KCNJ2),ENSG00000162763(LRRC52),ENSG00000166342(NETO1),ENSG00000197993(KEL)
negative regulation of leukocyte differentiation	GO:1902106	4	105	0.022889	0.118215	ENSG00000012223(LTF),ENSG00000163599(CTLA4),ENSG00000173334(TRIB1),ENSG00000186818(LILRB4)
positive regulation of glycoprotein biosynthetic process	GO:0010560	2	23	0.0229333	0.118215	ENSG00000126353(CCR7),ENSG00000172724(CCL19)
peroxisome proliferator activated receptor signaling pathway	GO:0035357	2	23	0.0229333	0.118215	ENSG00000122691(TWIST1),ENSG00000174697(LEP)
regulation of long-term neuronal synaptic plasticity	GO:0048169	2	23	0.0229333	0.118215	ENSG00000166342(NETO1),ENSG00000177807(KCNJ10)
cellular response to zinc ion	GO:0071294	2	23	0.0229333	0.118215	ENSG00000125148(MT2A),ENSG00000187193(MT1X)
cell aggregation	GO:0098743	2	23	0.0229333	0.118215	ENSG00000012223(LTF),ENSG00000060718(COL11A1)
learning or memory	GO:0007611	7	274	0.0230288	0.118553	ENSG00000106236(NPTX2),ENSG00000126583(PRKCG),ENSG00000159388(BTG2),ENSG00000166342(NETO1),ENSG00000170345(FOS),ENSG00000172156(CCL11),ENSG00000174576(NPAS4)
endothelial cell proliferation	GO:0001935	5	158	0.0234406	0.120517	ENSG00000123358(NR4A1),ENSG00000172156(CCL11),ENSG00000174697(LEP),ENSG00000179388(EGR3),ENSG00000248329(APELA)
cellular response to fibroblast growth factor stimulus	GO:0044344	4	106	0.0236022	0.120847	ENSG00000123358(NR4A1),ENSG00000128016(ZFP36),ENSG00000156234(CXCL13),ENSG00000179388(EGR3)
cellular response to interleukin-1	GO:0071347	4	106	0.0236022	0.120847	ENSG00000120738(EGR1),ENSG00000124256(ZBP1),ENSG00000172156(CCL11),ENSG00000172724(CCL19)
extracellular matrix disassembly	GO:0022617	3	60	0.0236268	0.120847	ENSG00000078098(FAP),ENSG00000100985(MMP9),ENSG00000159753(CARMIL2)
mRNA stabilization	GO:0048255	3	60	0.0236268	0.120847	ENSG00000092345(DAZL),ENSG00000128016(ZFP36),ENSG00000183508(TENT5C)
BMP signaling pathway	GO:0030509	5	159	0.0240078	0.122638	ENSG00000054938(CHRDL2),ENSG00000120738(EGR1),ENSG00000135253(KCP),ENSG00000142871(CCN1),ENSG00000166923(GREM1)
feeding behavior	GO:0007631	4	107	0.0243287	0.124117	ENSG00000128285(MCHR1),ENSG00000170345(FOS),ENSG00000174697(LEP),ENSG00000174946(GPR171)
potassium ion transmembrane transport	GO:0071805	6	217	0.0245058	0.124229	ENSG00000066230(SLC9A3),ENSG00000123700(KCNJ2),ENSG00000162763(LRRC52),ENSG00000166342(NETO1),ENSG00000177807(KCNJ10),ENSG00000197993(KEL)
negative regulation of metabolic process	GO:0009892	42	3052	0.0245567	0.124229	ENSG00000010932(FMO1),ENSG00000011590(ZBTB32),ENSG00000012223(LTF),ENSG00000015413(DPEP1),ENSG00000092345(DAZL),ENSG00000099860(GADD45B),ENSG00000099958(DERL3),ENSG00000100985(MMP9),ENSG00000105697(HAMP),ENSG00000106366(SERPINE1),ENSG00000111012(CYP27B1),ENSG00000113070(HBEGF),ENSG00000120738(EGR1),ENSG00000122188(LAX1),ENSG00000122691(TWIST1),ENSG00000123358(NR4A1),ENSG00000125740(FOSB),ENSG0000…
granulocyte migration	GO:0097530	5	160	0.0245837	0.124229	ENSG00000015413(DPEP1),ENSG00000126353(CCR7),ENSG00000156234(CXCL13),ENSG00000172156(CCL11),ENSG00000172724(CCL19)
positive regulation of interleukin-1 beta production	GO:0032731	3	61	0.0246663	0.124229	ENSG00000120738(EGR1),ENSG00000163568(AIM2),ENSG00000172724(CCL19)
positive regulation of DNA binding	GO:0043388	3	61	0.0246663	0.124229	ENSG00000100985(MMP9),ENSG00000122691(TWIST1),ENSG00000137265(IRF4)
regulation of vascular smooth muscle cell proliferation	GO:1904705	3	61	0.0246663	0.124229	ENSG00000100985(MMP9),ENSG00000164362(TERT),ENSG00000219438(TAFA5)
negative regulation of cell communication	GO:0010648	22	1376	0.024733	0.124229	ENSG00000012124(CD22),ENSG00000012223(LTF),ENSG00000054938(CHRDL2),ENSG00000090104(RGS1),ENSG00000100985(MMP9),ENSG00000106366(SERPINE1),ENSG00000120738(EGR1),ENSG00000122188(LAX1),ENSG00000122691(TWIST1),ENSG00000137265(IRF4),ENSG00000138166(DUSP5),ENSG00000162772(ATF3),ENSG00000164266(SPINK1),ENSG00000164362(TERT),ENSG00000164932(CTHRC1),ENSG00000166923(GREM1),ENSG00000173334(TRIB1),ENSG0000017…
atrioventricular valve morphogenesis	GO:0003181	2	24	0.024852	0.124229	ENSG00000122691(TWIST1),ENSG00000142871(CCN1)
negative regulation of steroid biosynthetic process	GO:0010894	2	24	0.024852	0.124229	ENSG00000111012(CYP27B1),ENSG00000162676(GFI1)
negative regulation of tissue remodeling	GO:0034104	2	24	0.024852	0.124229	ENSG00000105697(HAMP),ENSG00000166923(GREM1)
CD4-positive, alpha-beta T cell proliferation	GO:0035739	2	24	0.024852	0.124229	ENSG00000134460(IL2RA),ENSG00000178562(CD28)
3'-UTR-mediated mRNA stabilization	GO:0070935	2	24	0.024852	0.124229	ENSG00000092345(DAZL),ENSG00000128016(ZFP36)
negative regulation of cell aging	GO:0090344	2	24	0.024852	0.124229	ENSG00000122691(TWIST1),ENSG00000164362(TERT)
regulation of vascular associated smooth muscle cell migration	GO:1904752	2	24	0.024852	0.124229	ENSG00000164362(TERT),ENSG00000219438(TAFA5)
regulation of CD4-positive, alpha-beta T cell proliferation	GO:2000561	2	24	0.024852	0.124229	ENSG00000134460(IL2RA),ENSG00000178562(CD28)
negative regulation of cellular senescence	GO:2000773	2	24	0.024852	0.124229	ENSG00000122691(TWIST1),ENSG00000164362(TERT)
endothelial cell migration	GO:0043542	6	218	0.0249929	0.124776	ENSG00000078098(FAP),ENSG00000123358(NR4A1),ENSG00000138061(CYP1B1),ENSG00000156234(CXCL13),ENSG00000166923(GREM1),ENSG00000179388(EGR3)
antigen processing and presentation	GO:0019882	4	108	0.0250687	0.124839	ENSG00000126353(CCR7),ENSG00000153563(CD8A),ENSG00000172724(CCL19),ENSG00000241106(HLA-DOB)
cellular response to ketone	GO:1901655	4	108	0.0250687	0.124839	ENSG00000138061(CYP1B1),ENSG00000165474(GJB2),ENSG00000170345(FOS),ENSG00000174576(NPAS4)
regulation of small molecule metabolic process	GO:0062012	8	343	0.0252781	0.125724	ENSG00000010932(FMO1),ENSG00000111012(CYP27B1),ENSG00000120738(EGR1),ENSG00000122691(TWIST1),ENSG00000152256(PDK1),ENSG00000162676(GFI1),ENSG00000172350(ABCG4),ENSG00000174697(LEP)
negative regulation of signaling	GO:0023057	22	1381	0.0256361	0.127334	ENSG00000012124(CD22),ENSG00000012223(LTF),ENSG00000054938(CHRDL2),ENSG00000090104(RGS1),ENSG00000100985(MMP9),ENSG00000106366(SERPINE1),ENSG00000120738(EGR1),ENSG00000122188(LAX1),ENSG00000122691(TWIST1),ENSG00000137265(IRF4),ENSG00000138166(DUSP5),ENSG00000162772(ATF3),ENSG00000164266(SPINK1),ENSG00000164362(TERT),ENSG00000164932(CTHRC1),ENSG00000166923(GREM1),ENSG00000173334(TRIB1),ENSG0000017…
interleukin-12 production	GO:0032615	3	62	0.0257302	0.127334	ENSG00000126353(CCR7),ENSG00000172724(CCL19),ENSG00000174697(LEP)
regulation of interleukin-12 production	GO:0032655	3	62	0.0257302	0.127334	ENSG00000126353(CCR7),ENSG00000172724(CCL19),ENSG00000174697(LEP)
negative regulation of tumor necrosis factor superfamily cytokine production	GO:1903556	3	62	0.0257302	0.127334	ENSG00000012223(LTF),ENSG00000122691(TWIST1),ENSG00000186818(LILRB4)
regulation of calcium-mediated signaling	GO:0050848	4	109	0.0258221	0.127629	ENSG00000012124(CD22),ENSG00000083454(P2RX5),ENSG00000166869(CHP2),ENSG00000167476(JSRP1)
neuropeptide signaling pathway	GO:0007218	4	110	0.0265891	0.130997	ENSG00000128285(MCHR1),ENSG00000168081(PNOC),ENSG00000174946(GPR171),ENSG00000181408(UTS2R)
cardiac muscle cell differentiation	GO:0055007	4	110	0.0265891	0.130997	ENSG00000105697(HAMP),ENSG00000133454(MYO18B),ENSG00000166923(GREM1),ENSG00000198796(ALPK2)
steroid catabolic process	GO:0006706	2	25	0.0268339	0.130997	ENSG00000019186(CYP24A1),ENSG00000111012(CYP27B1)
regulation of proton transport	GO:0010155	2	25	0.0268339	0.130997	ENSG00000122691(TWIST1),ENSG00000166869(CHP2)
response to prostaglandin E	GO:0034695	2	25	0.0268339	0.130997	ENSG00000126353(CCR7),ENSG00000172724(CCL19)
decidualization	GO:0046697	2	25	0.0268339	0.130997	ENSG00000111012(CYP27B1),ENSG00000165474(GJB2)
pyroptosis	GO:0070269	2	25	0.0268339	0.130997	ENSG00000124256(ZBP1),ENSG00000163568(AIM2)
metanephric nephron morphogenesis	GO:0072273	2	25	0.0268339	0.130997	ENSG00000162849(KIF26B),ENSG00000166923(GREM1)
positive regulation of neutrophil chemotaxis	GO:0090023	2	25	0.0268339	0.130997	ENSG00000126353(CCR7),ENSG00000172724(CCL19)
positive regulation of glycoprotein metabolic process	GO:1903020	2	25	0.0268339	0.130997	ENSG00000126353(CCR7),ENSG00000172724(CCL19)
cardiac muscle tissue development	GO:0048738	6	222	0.027006	0.131675	ENSG00000060718(COL11A1),ENSG00000105697(HAMP),ENSG00000133454(MYO18B),ENSG00000166923(GREM1),ENSG00000178860(MSC),ENSG00000198796(ALPK2)
regulation of cellular protein metabolic process	GO:0032268	37	2640	0.0272721	0.132809	ENSG00000012223(LTF),ENSG00000015413(DPEP1),ENSG00000092345(DAZL),ENSG00000099860(GADD45B),ENSG00000099958(DERL3),ENSG00000100985(MMP9),ENSG00000106366(SERPINE1),ENSG00000113070(HBEGF),ENSG00000120738(EGR1),ENSG00000122188(LAX1),ENSG00000122691(TWIST1),ENSG00000123358(NR4A1),ENSG00000126353(CCR7),ENSG00000126583(PRKCG),ENSG00000128016(ZFP36),ENSG00000138061(CYP1B1),ENSG00000138166(DUSP5),ENSG0000…
response to peptide hormone	GO:0043434	9	416	0.027837	0.134	ENSG00000120738(EGR1),ENSG00000123358(NR4A1),ENSG00000138061(CYP1B1),ENSG00000159388(BTG2),ENSG00000164266(SPINK1),ENSG00000165474(GJB2),ENSG00000170345(FOS),ENSG00000170476(MZB1),ENSG00000174697(LEP)
positive regulation of calcium ion transport into cytosol	GO:0010524	3	64	0.027931	0.134	ENSG00000083454(P2RX5),ENSG00000156738(MS4A1),ENSG00000177455(CD19)
collagen fibril organization	GO:0030199	3	64	0.027931	0.134	ENSG00000060718(COL11A1),ENSG00000138061(CYP1B1),ENSG00000166923(GREM1)
regulation of lymphocyte apoptotic process	GO:0070228	3	64	0.027931	0.134	ENSG00000136573(BLK),ENSG00000139193(CD27),ENSG00000196684(HSH2D)
regulation of neurotransmitter receptor activity	GO:0099601	3	64	0.027931	0.134	ENSG00000106236(NPTX2),ENSG00000166342(NETO1),ENSG00000234965(SHISA8)
vascular smooth muscle cell proliferation	GO:1990874	3	64	0.027931	0.134	ENSG00000100985(MMP9),ENSG00000164362(TERT),ENSG00000219438(TAFA5)
regulation of calcium ion transport into cytosol	GO:0010522	4	112	0.0281637	0.134	ENSG00000083454(P2RX5),ENSG00000156738(MS4A1),ENSG00000167476(JSRP1),ENSG00000177455(CD19)
fatty acid oxidation	GO:0019395	4	112	0.0281637	0.134	ENSG00000010932(FMO1),ENSG00000019186(CYP24A1),ENSG00000122691(TWIST1),ENSG00000174697(LEP)
cellular response to oxygen levels	GO:0071453	5	166	0.0282259	0.134	ENSG00000120738(EGR1),ENSG00000122691(TWIST1),ENSG00000152256(PDK1),ENSG00000164362(TERT),ENSG00000170345(FOS)
calcium ion transmembrane import into cytosol	GO:0097553	5	166	0.0282259	0.134	ENSG00000126353(CCR7),ENSG00000156738(MS4A1),ENSG00000167476(JSRP1),ENSG00000172724(CCL19),ENSG00000177455(CD19)
negative regulation of inflammatory response	GO:0050728	5	167	0.0288645	0.134	ENSG00000105697(HAMP),ENSG00000128016(ZFP36),ENSG00000134460(IL2RA),ENSG00000186818(LILRB4),ENSG00000188822(CNR2)
acute inflammatory response to antigenic stimulus	GO:0002438	2	26	0.0288774	0.134	ENSG00000117215(PLA2G2D),ENSG00000126353(CCR7)
toxin metabolic process	GO:0009404	2	26	0.0288774	0.134	ENSG00000010932(FMO1),ENSG00000138061(CYP1B1)
positive regulation of interleukin-17 production	GO:0032740	2	26	0.0288774	0.134	ENSG00000122224(LY9),ENSG00000162739(SLAMF6)
positive regulation of interleukin-4 production	GO:0032753	2	26	0.0288774	0.134	ENSG00000137265(IRF4),ENSG00000178562(CD28)
integrin activation	GO:0033622	2	26	0.0288774	0.134	ENSG00000156234(CXCL13),ENSG00000170476(MZB1)
embryonic camera-type eye morphogenesis	GO:0048596	2	26	0.0288774	0.134	ENSG00000122691(TWIST1),ENSG00000184254(ALDH1A3)
cellular response to copper ion	GO:0071280	2	26	0.0288774	0.134	ENSG00000125148(MT2A),ENSG00000187193(MT1X)
cellular transition metal ion homeostasis	GO:0046916	4	113	0.0289714	0.134	ENSG00000091513(TF),ENSG00000105697(HAMP),ENSG00000125148(MT2A),ENSG00000187193(MT1X)
response to organic cyclic compound	GO:0014070	16	928	0.0291066	0.134	ENSG00000019186(CYP24A1),ENSG00000083454(P2RX5),ENSG00000105697(HAMP),ENSG00000111012(CYP27B1),ENSG00000120738(EGR1),ENSG00000125740(FOSB),ENSG00000126583(PRKCG),ENSG00000128016(ZFP36),ENSG00000138061(CYP1B1),ENSG00000158748(HTR6),ENSG00000159388(BTG2),ENSG00000165474(GJB2),ENSG00000166736(HTR3A),ENSG00000170345(FOS),ENSG00000174576(NPAS4),ENSG00000174697(LEP)
negative regulation of cell migration	GO:0030336	7	288	0.0291468	0.134	ENSG00000015413(DPEP1),ENSG00000106366(SERPINE1),ENSG00000138061(CYP1B1),ENSG00000156234(CXCL13),ENSG00000166923(GREM1),ENSG00000173334(TRIB1),ENSG00000219438(TAFA5)
regulation of protein kinase B signaling	GO:0051896	5	168	0.0295121	0.134	ENSG00000113070(HBEGF),ENSG00000126353(CCR7),ENSG00000172724(CCL19),ENSG00000174697(LEP),ENSG00000178562(CD28)
regulation of cellular localization	GO:0060341	17	1007	0.0296435	0.134	ENSG00000083454(P2RX5),ENSG00000099958(DERL3),ENSG00000126353(CCR7),ENSG00000126583(PRKCG),ENSG00000128016(ZFP36),ENSG00000136573(BLK),ENSG00000141750(STAC2),ENSG00000156738(MS4A1),ENSG00000164362(TERT),ENSG00000166869(CHP2),ENSG00000167476(JSRP1),ENSG00000172061(LRRC15),ENSG00000172724(CCL19),ENSG00000174697(LEP),ENSG00000177455(CD19),ENSG00000186818(LILRB4),ENSG00000188089(PLA2G4E)
positive regulation of molecular function	GO:0044093	24	1565	0.0299169	0.134	ENSG00000012223(LTF),ENSG00000062716(VMP1),ENSG00000090104(RGS1),ENSG00000100985(MMP9),ENSG00000111012(CYP27B1),ENSG00000113070(HBEGF),ENSG00000120738(EGR1),ENSG00000122691(TWIST1),ENSG00000126353(CCR7),ENSG00000136573(BLK),ENSG00000137265(IRF4),ENSG00000141750(STAC2),ENSG00000142871(CCN1),ENSG00000156234(CXCL13),ENSG00000162763(LRRC52),ENSG00000163568(AIM2),ENSG00000164362(TERT),ENSG00000164932(…
negative regulation of DNA-binding transcription factor activity	GO:0043433	5	169	0.0301688	0.134	ENSG00000122691(TWIST1),ENSG00000138061(CYP1B1),ENSG00000162676(GFI1),ENSG00000163568(AIM2),ENSG00000173334(TRIB1)
conditioned taste aversion	GO:0001661	1	3	0.0304238	0.134	ENSG00000170345(FOS)
arachidonic acid metabolite production involved in inflammatory response	GO:0002538	1	3	0.0304238	0.134	ENSG00000106366(SERPINE1)
leukotriene production involved in inflammatory response	GO:0002540	1	3	0.0304238	0.134	ENSG00000106366(SERPINE1)
negative regulation of antigen processing and presentation of peptide or polysaccharide antigen via MHC class II	GO:0002581	1	3	0.0304238	0.134	ENSG00000241106(HLA-DOB)
endocardial cushion to mesenchymal transition involved in heart valve formation	GO:0003199	1	3	0.0304238	0.134	ENSG00000122691(TWIST1)
pyrimidine nucleobase catabolic process	GO:0006208	1	3	0.0304238	0.134	ENSG00000147647(DPYS)
thymine catabolic process	GO:0006210	1	3	0.0304238	0.134	ENSG00000147647(DPYS)
mesoderm migration involved in gastrulation	GO:0007509	1	3	0.0304238	0.134	ENSG00000248329(APELA)
negative regulation of extracellular matrix disassembly	GO:0010716	1	3	0.0304238	0.134	ENSG00000078098(FAP)
negative regulation of nitric oxide mediated signal transduction	GO:0010751	1	3	0.0304238	0.134	ENSG00000164266(SPINK1)
regulation of vitamin D 24-hydroxylase activity	GO:0010979	1	3	0.0304238	0.134	ENSG00000111012(CYP27B1)
positive regulation of vitamin D 24-hydroxylase activity	GO:0010980	1	3	0.0304238	0.134	ENSG00000111012(CYP27B1)
branchiomeric skeletal muscle development	GO:0014707	1	3	0.0304238	0.134	ENSG00000178860(MSC)
thymine metabolic process	GO:0019859	1	3	0.0304238	0.134	ENSG00000147647(DPYS)
uracil metabolic process	GO:0019860	1	3	0.0304238	0.134	ENSG00000147647(DPYS)
positive regulation of mismatch repair	GO:0032425	1	3	0.0304238	0.134	ENSG00000126583(PRKCG)
plasma lipoprotein particle oxidation	GO:0034441	1	3	0.0304238	0.134	ENSG00000146070(PLA2G7)
negative regulation of iron ion transport	GO:0034757	1	3	0.0304238	0.134	ENSG00000105697(HAMP)
negative regulation of iron ion transmembrane transport	GO:0034760	1	3	0.0304238	0.134	ENSG00000105697(HAMP)
negative regulation of peroxisome proliferator activated receptor signaling pathway	GO:0035359	1	3	0.0304238	0.134	ENSG00000122691(TWIST1)
sequestering of BMP from receptor via BMP binding	GO:0038098	1	3	0.0304238	0.134	ENSG00000166923(GREM1)
regulation of cytotoxic T cell differentiation	GO:0045583	1	3	0.0304238	0.134	ENSG00000186818(LILRB4)
regulation of neutrophil differentiation	GO:0045658	1	3	0.0304238	0.134	ENSG00000173334(TRIB1)
regulation of T cell homeostatic proliferation	GO:0046013	1	3	0.0304238	0.134	ENSG00000134460(IL2RA)
circadian temperature homeostasis	GO:0060086	1	3	0.0304238	0.134	ENSG00000120738(EGR1)
olfactory pit development	GO:0060166	1	3	0.0304238	0.134	ENSG00000184254(ALDH1A3)
apelin receptor signaling pathway	GO:0060183	1	3	0.0304238	0.134	ENSG00000248329(APELA)
negative regulation of chondrocyte development	GO:0061182	1	3	0.0304238	0.134	ENSG00000178882(RFLNA)
secretory granule maturation	GO:0061792	1	3	0.0304238	0.134	ENSG00000054356(PTPRN)
positive regulation of interleukin-6-mediated signaling pathway	GO:0070105	1	3	0.0304238	0.134	ENSG00000162676(GFI1)
cellular response to fructose stimulus	GO:0071332	1	3	0.0304238	0.134	ENSG00000142583(SLC2A5)
cellular response to corticosterone stimulus	GO:0071386	1	3	0.0304238	0.134	ENSG00000174576(NPAS4)
cellular response to high density lipoprotein particle stimulus	GO:0071403	1	3	0.0304238	0.134	ENSG00000172350(ABCG4)
negative regulation of IP-10 production	GO:0071659	1	3	0.0304238	0.134	ENSG00000186818(LILRB4)
ureteric bud invasion	GO:0072092	1	3	0.0304238	0.134	ENSG00000162849(KIF26B)
metanephric glomerular mesangial cell proliferation involved in metanephros development	GO:0072262	1	3	0.0304238	0.134	ENSG00000120738(EGR1)
tumor necrosis factor (ligand) superfamily member 11 production	GO:0072535	1	3	0.0304238	0.134	ENSG00000012223(LTF)
relaxation of skeletal muscle	GO:0090076	1	3	0.0304238	0.134	ENSG00000123700(KCNJ2)
positive regulation of pancreatic juice secretion	GO:0090187	1	3	0.0304238	0.134	ENSG00000164266(SPINK1)
response to interleukin-8	GO:0098758	1	3	0.0304238	0.134	ENSG00000120738(EGR1)
cellular response to interleukin-8	GO:0098759	1	3	0.0304238	0.134	ENSG00000120738(EGR1)
negative regulation of monocyte activation	GO:0150102	1	3	0.0304238	0.134	ENSG00000186818(LILRB4)
positive regulation of bone mineralization involved in bone maturation	GO:1900159	1	3	0.0304238	0.134	ENSG00000012223(LTF)
regulation of RNA interference	GO:1900368	1	3	0.0304238	0.134	ENSG00000164362(TERT)
regulation of odontoblast differentiation	GO:1901329	1	3	0.0304238	0.134	ENSG00000106366(SERPINE1)
positive regulation of neuroepithelial cell differentiation	GO:1902913	1	3	0.0304238	0.134	ENSG00000106366(SERPINE1)
positive regulation of TRAIL-activated apoptotic signaling pathway	GO:1903984	1	3	0.0304238	0.134	ENSG00000162772(ATF3)
negative regulation of intestinal absorption	GO:1904479	1	3	0.0304238	0.134	ENSG00000105697(HAMP)
positive regulation of intracellular mRNA localization	GO:1904582	1	3	0.0304238	0.134	ENSG00000128016(ZFP36)
ATP export	GO:1904669	1	3	0.0304238	0.134	ENSG00000101194(SLC17A9)
positive regulation of type B pancreatic cell proliferation	GO:1904692	1	3	0.0304238	0.134	ENSG00000054356(PTPRN)
dense core granule maturation	GO:1990502	1	3	0.0304238	0.134	ENSG00000054356(PTPRN)
response to prolactin	GO:1990637	1	3	0.0304238	0.134	ENSG00000170345(FOS)
response to iron ion starvation	GO:1990641	1	3	0.0304238	0.134	ENSG00000105697(HAMP)
regulation of progesterone biosynthetic process	GO:2000182	1	3	0.0304238	0.134	ENSG00000120738(EGR1)
regulation of hydrogen peroxide catabolic process	GO:2000295	1	3	0.0304238	0.134	ENSG00000257017(HP)
regulation of tumor necrosis factor (ligand) superfamily member 11 production	GO:2000307	1	3	0.0304238	0.134	ENSG00000012223(LTF)
regulation of kainate selective glutamate receptor activity	GO:2000312	1	3	0.0304238	0.134	ENSG00000166342(NETO1)
regulation of glutamine transport	GO:2000485	1	3	0.0304238	0.134	ENSG00000174697(LEP)
negative regulation of T cell costimulation	GO:2000524	1	3	0.0304238	0.134	ENSG00000186818(LILRB4)
positive regulation of T cell costimulation	GO:2000525	1	3	0.0304238	0.134	ENSG00000126353(CCR7)
blood vessel endothelial cell migration	GO:0043534	4	115	0.0306279	0.134659	ENSG00000123358(NR4A1),ENSG00000138061(CYP1B1),ENSG00000166923(GREM1),ENSG00000179388(EGR3)
regulation of leukocyte migration	GO:0002685	6	229	0.0307825	0.134659	ENSG00000106366(SERPINE1),ENSG00000126353(CCR7),ENSG00000146070(PLA2G7),ENSG00000156234(CXCL13),ENSG00000166923(GREM1),ENSG00000172724(CCL19)
response to BMP	GO:0071772	5	170	0.0308347	0.134659	ENSG00000054938(CHRDL2),ENSG00000120738(EGR1),ENSG00000135253(KCP),ENSG00000142871(CCN1),ENSG00000166923(GREM1)
cellular response to BMP stimulus	GO:0071773	5	170	0.0308347	0.134659	ENSG00000054938(CHRDL2),ENSG00000120738(EGR1),ENSG00000135253(KCP),ENSG00000142871(CCN1),ENSG00000166923(GREM1)
B cell apoptotic process	GO:0001783	2	27	0.0309811	0.134659	ENSG00000136573(BLK),ENSG00000196684(HSH2D)
positive regulation of receptor internalization	GO:0002092	2	27	0.0309811	0.134659	ENSG00000166923(GREM1),ENSG00000248329(APELA)
atrioventricular valve development	GO:0003171	2	27	0.0309811	0.134659	ENSG00000122691(TWIST1),ENSG00000142871(CCN1)
negative regulation of interleukin-2 production	GO:0032703	2	27	0.0309811	0.134659	ENSG00000128016(ZFP36),ENSG00000186818(LILRB4)
fibrinolysis	GO:0042730	2	27	0.0309811	0.134659	ENSG00000078098(FAP),ENSG00000106366(SERPINE1)
negative regulation of steroid metabolic process	GO:0045939	2	27	0.0309811	0.134659	ENSG00000111012(CYP27B1),ENSG00000162676(GFI1)
interleukin-1-mediated signaling pathway	GO:0070498	2	27	0.0309811	0.134659	ENSG00000120738(EGR1),ENSG00000124256(ZBP1)
vascular associated smooth muscle cell migration	GO:1904738	2	27	0.0309811	0.134659	ENSG00000164362(TERT),ENSG00000219438(TAFA5)
positive regulation of metabolic process	GO:0009893	52	3989	0.0310852	0.134964	ENSG00000012223(LTF),ENSG00000054356(PTPRN),ENSG00000091513(TF),ENSG00000092345(DAZL),ENSG00000099860(GADD45B),ENSG00000100985(MMP9),ENSG00000102096(PIM2),ENSG00000105697(HAMP),ENSG00000106366(SERPINE1),ENSG00000108001(EBF3),ENSG00000110777(POU2AF1),ENSG00000111012(CYP27B1),ENSG00000113070(HBEGF),ENSG00000120738(EGR1),ENSG00000122224(LY9),ENSG00000122691(TWIST1),ENSG00000123358(NR4A1),ENSG0000012…
cellular lipid catabolic process	GO:0044242	6	230	0.0313488	0.135959	ENSG00000122691(TWIST1),ENSG00000138061(CYP1B1),ENSG00000146070(PLA2G7),ENSG00000172594(SMPDL3A),ENSG00000174697(LEP),ENSG00000188089(PLA2G4E)
positive regulation of ion transmembrane transporter activity	GO:0032414	4	116	0.0314767	0.136365	ENSG00000062716(VMP1),ENSG00000141750(STAC2),ENSG00000162763(LRRC52),ENSG00000166869(CHP2)
bone development	GO:0060348	6	231	0.0319219	0.138142	ENSG00000012223(LTF),ENSG00000104415(CCN4),ENSG00000122691(TWIST1),ENSG00000166923(GREM1),ENSG00000174697(LEP),ENSG00000178882(RFLNA)
tissue remodeling	GO:0048771	5	172	0.0321941	0.139168	ENSG00000091513(TF),ENSG00000105697(HAMP),ENSG00000164932(CTHRC1),ENSG00000166923(GREM1),ENSG00000174697(LEP)
response to peptide	GO:1901652	10	497	0.0323681	0.139768	ENSG00000100985(MMP9),ENSG00000120738(EGR1),ENSG00000123358(NR4A1),ENSG00000138061(CYP1B1),ENSG00000159388(BTG2),ENSG00000164266(SPINK1),ENSG00000165474(GJB2),ENSG00000170345(FOS),ENSG00000170476(MZB1),ENSG00000174697(LEP)
skeletal system morphogenesis	GO:0048705	6	232	0.0325017	0.140192	ENSG00000012223(LTF),ENSG00000060718(COL11A1),ENSG00000122691(TWIST1),ENSG00000166923(GREM1),ENSG00000178882(RFLNA),ENSG00000196092(PAX5)
regulation of lipid kinase activity	GO:0043550	3	68	0.0326235	0.140565	ENSG00000126353(CCR7),ENSG00000172724(CCL19),ENSG00000177455(CD19)
T cell chemotaxis	GO:0010818	2	28	0.0331435	0.141422	ENSG00000156234(CXCL13),ENSG00000169508(GPR183)
response to isoquinoline alkaloid	GO:0014072	2	28	0.0331435	0.141422	ENSG00000125740(FOSB),ENSG00000126583(PRKCG)
regulation of lipopolysaccharide-mediated signaling pathway	GO:0031664	2	28	0.0331435	0.141422	ENSG00000012223(LTF),ENSG00000173334(TRIB1)
response to morphine	GO:0043278	2	28	0.0331435	0.141422	ENSG00000125740(FOSB),ENSG00000126583(PRKCG)
type B pancreatic cell proliferation	GO:0044342	2	28	0.0331435	0.141422	ENSG00000054356(PTPRN),ENSG00000123358(NR4A1)
angiogenesis involved in wound healing	GO:0060055	2	28	0.0331435	0.141422	ENSG00000106366(SERPINE1),ENSG00000219438(TAFA5)
negative regulation of biomineral tissue development	GO:0070168	2	28	0.0331435	0.141422	ENSG00000166923(GREM1),ENSG00000178882(RFLNA)
positive regulation of granulocyte chemotaxis	GO:0071624	2	28	0.0331435	0.141422	ENSG00000126353(CCR7),ENSG00000172724(CCL19)
positive regulation of p38MAPK cascade	GO:1900745	2	28	0.0331435	0.141422	ENSG00000099860(GADD45B),ENSG00000174697(LEP)
chondrocyte differentiation	GO:0002062	4	118	0.0332156	0.141577	ENSG00000060718(COL11A1),ENSG00000104415(CCN4),ENSG00000166923(GREM1),ENSG00000178882(RFLNA)
negative regulation of signal transduction	GO:0009968	20	1258	0.0333013	0.14179	ENSG00000012124(CD22),ENSG00000012223(LTF),ENSG00000054938(CHRDL2),ENSG00000090104(RGS1),ENSG00000100985(MMP9),ENSG00000106366(SERPINE1),ENSG00000120738(EGR1),ENSG00000122188(LAX1),ENSG00000122691(TWIST1),ENSG00000137265(IRF4),ENSG00000138166(DUSP5),ENSG00000162772(ATF3),ENSG00000164266(SPINK1),ENSG00000164362(TERT),ENSG00000164932(CTHRC1),ENSG00000166923(GREM1),ENSG00000173334(TRIB1),ENSG0000018…
RNA stabilization	GO:0043489	3	69	0.0338569	0.144001	ENSG00000092345(DAZL),ENSG00000128016(ZFP36),ENSG00000183508(TENT5C)
inorganic cation import across plasma membrane	GO:0098659	4	119	0.0341057	0.144748	ENSG00000066230(SLC9A3),ENSG00000123700(KCNJ2),ENSG00000156738(MS4A1),ENSG00000177807(KCNJ10)
inorganic ion import across plasma membrane	GO:0099587	4	119	0.0341057	0.144748	ENSG00000066230(SLC9A3),ENSG00000123700(KCNJ2),ENSG00000156738(MS4A1),ENSG00000177807(KCNJ10)
steroid biosynthetic process	GO:0006694	5	175	0.0343026	0.145428	ENSG00000111012(CYP27B1),ENSG00000120738(EGR1),ENSG00000162676(GFI1),ENSG00000172350(ABCG4),ENSG00000174697(LEP)
response to organonitrogen compound	GO:0010243	17	1026	0.0345208	0.146197	ENSG00000083454(P2RX5),ENSG00000099958(DERL3),ENSG00000100985(MMP9),ENSG00000120738(EGR1),ENSG00000123358(NR4A1),ENSG00000125740(FOSB),ENSG00000126583(PRKCG),ENSG00000138061(CYP1B1),ENSG00000158748(HTR6),ENSG00000159388(BTG2),ENSG00000164266(SPINK1),ENSG00000165474(GJB2),ENSG00000166736(HTR3A),ENSG00000170345(FOS),ENSG00000170476(MZB1),ENSG00000174697(LEP),ENSG00000188822(CNR2)
toll-like receptor signaling pathway	GO:0002224	4	120	0.0350096	0.14792	ENSG00000012223(LTF),ENSG00000137265(IRF4),ENSG00000162676(GFI1),ENSG00000174123(TLR10)
regulation of mRNA stability	GO:0043488	4	120	0.0350096	0.14792	ENSG00000092345(DAZL),ENSG00000128016(ZFP36),ENSG00000178199(ZC3H12D),ENSG00000183508(TENT5C)
response to fungus	GO:0009620	3	70	0.0351143	0.14792	ENSG00000012223(LTF),ENSG00000105697(HAMP),ENSG00000124256(ZBP1)
regulation of osteoclast differentiation	GO:0045670	3	70	0.0351143	0.14792	ENSG00000012223(LTF),ENSG00000170345(FOS),ENSG00000186818(LILRB4)
negative regulation of mRNA catabolic process	GO:1902373	3	70	0.0351143	0.14792	ENSG00000092345(DAZL),ENSG00000128016(ZFP36),ENSG00000183508(TENT5C)
purine ribonucleotide transport	GO:0015868	2	29	0.0353632	0.148338	ENSG00000101194(SLC17A9),ENSG00000169562(GJB1)
response to gonadotropin	GO:0034698	2	29	0.0353632	0.148338	ENSG00000138061(CYP1B1),ENSG00000165474(GJB2)
positive regulation of mononuclear cell migration	GO:0071677	2	29	0.0353632	0.148338	ENSG00000106366(SERPINE1),ENSG00000146070(PLA2G7)
negative regulation of biomineralization	GO:0110150	2	29	0.0353632	0.148338	ENSG00000166923(GREM1),ENSG00000178882(RFLNA)
system process	GO:0003008	32	2262	0.0354588	0.148582	ENSG00000060718(COL11A1),ENSG00000083454(P2RX5),ENSG00000105697(HAMP),ENSG00000106236(NPTX2),ENSG00000113070(HBEGF),ENSG00000123358(NR4A1),ENSG00000123700(KCNJ2),ENSG00000126583(PRKCG),ENSG00000132465(JCHAIN),ENSG00000141750(STAC2),ENSG00000142583(SLC2A5),ENSG00000159388(BTG2),ENSG00000164266(SPINK1),ENSG00000165474(GJB2),ENSG00000166342(NETO1),ENSG00000166736(HTR3A),ENSG00000167476(JSRP1),ENSG00…
regulation of ERK1 and ERK2 cascade	GO:0070372	7	301	0.0357374	0.149591	ENSG00000126353(CCR7),ENSG00000142871(CCN1),ENSG00000162772(ATF3),ENSG00000169508(GPR183),ENSG00000172156(CCL11),ENSG00000172724(CCL19),ENSG00000248329(APELA)
negative regulation of protein modification process	GO:0031400	11	578	0.0360413	0.150704	ENSG00000099860(GADD45B),ENSG00000122188(LAX1),ENSG00000122691(TWIST1),ENSG00000126583(PRKCG),ENSG00000138166(DUSP5),ENSG00000162772(ATF3),ENSG00000164266(SPINK1),ENSG00000166923(GREM1),ENSG00000173334(TRIB1),ENSG00000186818(LILRB4),ENSG00000196092(PAX5)
cellular response to peptide hormone stimulus	GO:0071375	7	302	0.036282	0.151551	ENSG00000123358(NR4A1),ENSG00000138061(CYP1B1),ENSG00000164266(SPINK1),ENSG00000165474(GJB2),ENSG00000170345(FOS),ENSG00000170476(MZB1),ENSG00000174697(LEP)
positive regulation of alpha-beta T cell activation	GO:0046635	3	71	0.0363956	0.151865	ENSG00000172724(CCL19),ENSG00000178562(CD28),ENSG00000186818(LILRB4)
regulation of myeloid leukocyte differentiation	GO:0002761	4	122	0.036859	0.153315	ENSG00000012223(LTF),ENSG00000170345(FOS),ENSG00000173334(TRIB1),ENSG00000186818(LILRB4)
antimicrobial humoral response	GO:0019730	4	122	0.036859	0.153315	ENSG00000012223(LTF),ENSG00000091513(TF),ENSG00000132465(JCHAIN),ENSG00000156234(CXCL13)
positive regulation of JNK cascade	GO:0046330	4	122	0.036859	0.153315	ENSG00000099860(GADD45B),ENSG00000126353(CCR7),ENSG00000139193(CD27),ENSG00000172724(CCL19)
negative regulation of cell motility	GO:2000146	7	304	0.0373877	0.15519	ENSG00000015413(DPEP1),ENSG00000106366(SERPINE1),ENSG00000138061(CYP1B1),ENSG00000156234(CXCL13),ENSG00000166923(GREM1),ENSG00000173334(TRIB1),ENSG00000219438(TAFA5)
establishment or maintenance of cell polarity	GO:0007163	6	240	0.0373882	0.15519	ENSG00000126353(CCR7),ENSG00000150672(DLG2),ENSG00000159753(CARMIL2),ENSG00000162849(KIF26B),ENSG00000172724(CCL19),ENSG00000198796(ALPK2)
purine nucleotide transport	GO:0015865	2	30	0.0376389	0.15551	ENSG00000101194(SLC17A9),ENSG00000169562(GJB1)
phosphatidylethanolamine metabolic process	GO:0046337	2	30	0.0376389	0.15551	ENSG00000117215(PLA2G2D),ENSG00000188089(PLA2G4E)
regulation of nuclear-transcribed mRNA catabolic process, deadenylation-dependent decay	GO:1900151	2	30	0.0376389	0.15551	ENSG00000128016(ZFP36),ENSG00000159388(BTG2)
positive regulation of interleukin-1 production	GO:0032732	3	72	0.0377006	0.15551	ENSG00000120738(EGR1),ENSG00000163568(AIM2),ENSG00000172724(CCL19)
regulation of toll-like receptor signaling pathway	GO:0034121	3	72	0.0377006	0.15551	ENSG00000012223(LTF),ENSG00000137265(IRF4),ENSG00000162676(GFI1)
regulation of alpha-beta T cell differentiation	GO:0046637	3	72	0.0377006	0.15551	ENSG00000137265(IRF4),ENSG00000172724(CCL19),ENSG00000186818(LILRB4)
potassium ion transport	GO:0006813	6	242	0.0386794	0.157155	ENSG00000066230(SLC9A3),ENSG00000123700(KCNJ2),ENSG00000162763(LRRC52),ENSG00000166342(NETO1),ENSG00000177807(KCNJ10),ENSG00000197993(KEL)
excitatory postsynaptic potential	GO:0060079	4	124	0.0387637	0.157155	ENSG00000083454(P2RX5),ENSG00000166342(NETO1),ENSG00000166736(HTR3A),ENSG00000174576(NPAS4)
developmental maturation	GO:0021700	7	307	0.0390876	0.157155	ENSG00000012223(LTF),ENSG00000054356(PTPRN),ENSG00000164266(SPINK1),ENSG00000166923(GREM1),ENSG00000172724(CCL19),ENSG00000174697(LEP),ENSG00000178882(RFLNA)
cellular response to xenobiotic stimulus	GO:0071466	6	243	0.0393355	0.157155	ENSG00000010932(FMO1),ENSG00000015413(DPEP1),ENSG00000120738(EGR1),ENSG00000138061(CYP1B1),ENSG00000163568(AIM2),ENSG00000165474(GJB2)
regulation of protein kinase activity	GO:0045859	12	661	0.0397346	0.157155	ENSG00000012223(LTF),ENSG00000099860(GADD45B),ENSG00000113070(HBEGF),ENSG00000120738(EGR1),ENSG00000122188(LAX1),ENSG00000126353(CCR7),ENSG00000142871(CCN1),ENSG00000166923(GREM1),ENSG00000172724(CCL19),ENSG00000173334(TRIB1),ENSG00000174697(LEP),ENSG00000186818(LILRB4)
sprouting angiogenesis	GO:0002040	4	125	0.0397369	0.157155	ENSG00000123358(NR4A1),ENSG00000166923(GREM1),ENSG00000179388(EGR3),ENSG00000248329(APELA)
regulation of protein metabolic process	GO:0051246	38	2804	0.03995	0.157155	ENSG00000012223(LTF),ENSG00000015413(DPEP1),ENSG00000092345(DAZL),ENSG00000099860(GADD45B),ENSG00000099958(DERL3),ENSG00000100985(MMP9),ENSG00000105697(HAMP),ENSG00000106366(SERPINE1),ENSG00000113070(HBEGF),ENSG00000120738(EGR1),ENSG00000122188(LAX1),ENSG00000122691(TWIST1),ENSG00000123358(NR4A1),ENSG00000126353(CCR7),ENSG00000126583(PRKCG),ENSG00000128016(ZFP36),ENSG00000138061(CYP1B1),ENSG00000…
mature B cell differentiation involved in immune response	GO:0002313	2	31	0.0399692	0.157155	ENSG00000110777(POU2AF1),ENSG00000169508(GPR183)
response to iron ion	GO:0010039	2	31	0.0399692	0.157155	ENSG00000091513(TF),ENSG00000105697(HAMP)
positive regulation of monooxygenase activity	GO:0032770	2	31	0.0399692	0.157155	ENSG00000111012(CYP27B1),ENSG00000164362(TERT)
placenta blood vessel development	GO:0060674	2	31	0.0399692	0.157155	ENSG00000142871(CCN1),ENSG00000248329(APELA)
negative regulation of endothelial cell apoptotic process	GO:2000352	2	31	0.0399692	0.157155	ENSG00000106366(SERPINE1),ENSG00000164362(TERT)
rhythmic process	GO:0048511	7	309	0.0402486	0.157155	ENSG00000054356(PTPRN),ENSG00000120738(EGR1),ENSG00000122691(TWIST1),ENSG00000126583(PRKCG),ENSG00000138061(CYP1B1),ENSG00000174697(LEP),ENSG00000179388(EGR3)
T cell homeostatic proliferation	GO:0001777	1	4	0.0403592	0.157155	ENSG00000134460(IL2RA)
negative regulation of antigen processing and presentation of peptide antigen	GO:0002584	1	4	0.0403592	0.157155	ENSG00000241106(HLA-DOB)
regulation of antigen processing and presentation of peptide antigen via MHC class II	GO:0002586	1	4	0.0403592	0.157155	ENSG00000241106(HLA-DOB)
Fc receptor mediated inhibitory signaling pathway	GO:0002774	1	4	0.0403592	0.157155	ENSG00000186818(LILRB4)
regulation of acetyl-CoA biosynthetic process from pyruvate	GO:0010510	1	4	0.0403592	0.157155	ENSG00000152256(PDK1)
regulation of collagen catabolic process	GO:0010710	1	4	0.0403592	0.157155	ENSG00000078098(FAP)
B cell costimulation	GO:0031296	1	4	0.0403592	0.157155	ENSG00000159958(TNFRSF13C)
regulation of mismatch repair	GO:0032423	1	4	0.0403592	0.157155	ENSG00000126583(PRKCG)
positive regulation of luteinizing hormone secretion	GO:0033686	1	4	0.0403592	0.157155	ENSG00000174697(LEP)
regulation of iron ion transmembrane transport	GO:0034759	1	4	0.0403592	0.157155	ENSG00000105697(HAMP)
response to interleukin-13	GO:0035962	1	4	0.0403592	0.157155	ENSG00000172156(CCL11)
cellular response to mycotoxin	GO:0036146	1	4	0.0403592	0.157155	ENSG00000120738(EGR1)
calcitriol biosynthetic process from calciol	GO:0036378	1	4	0.0403592	0.157155	ENSG00000111012(CYP27B1)
negative regulation of appetite by leptin-mediated signaling pathway	GO:0038108	1	4	0.0403592	0.157155	ENSG00000174697(LEP)
chemokine (C-C motif) ligand 21 signaling pathway	GO:0038116	1	4	0.0403592	0.157155	ENSG00000126353(CCR7)
ossification involved in bone remodeling	GO:0043932	1	4	0.0403592	0.157155	ENSG00000164932(CTHRC1)
cellular alcohol metabolic process	GO:0044107	1	4	0.0403592	0.157155	ENSG00000111012(CYP27B1)
cellular alcohol biosynthetic process	GO:0044108	1	4	0.0403592	0.157155	ENSG00000111012(CYP27B1)
negative regulation of cell proliferation involved in contact inhibition	GO:0060244	1	4	0.0403592	0.157155	ENSG00000078098(FAP)
mammary duct terminal end bud growth	GO:0060763	1	4	0.0403592	0.157155	ENSG00000172156(CCL11)
negative regulation of glucagon secretion	GO:0070093	1	4	0.0403592	0.157155	ENSG00000174697(LEP)
Harderian gland development	GO:0070384	1	4	0.0403592	0.157155	ENSG00000184254(ALDH1A3)
negative regulation of mast cell proliferation	GO:0070667	1	4	0.0403592	0.157155	ENSG00000136573(BLK)
endothelial cell-cell adhesion	GO:0071603	1	4	0.0403592	0.157155	ENSG00000138061(CYP1B1)
IP-10 production	GO:0071612	1	4	0.0403592	0.157155	ENSG00000186818(LILRB4)
regulation of IP-10 production	GO:0071658	1	4	0.0403592	0.157155	ENSG00000186818(LILRB4)
metanephric renal vesicle formation	GO:0072093	1	4	0.0403592	0.157155	ENSG00000162849(KIF26B)
endocardial cushion to mesenchymal transition	GO:0090500	1	4	0.0403592	0.157155	ENSG00000122691(TWIST1)
lymphocyte migration into lymph node	GO:0097022	1	4	0.0403592	0.157155	ENSG00000126353(CCR7)
lysosomal membrane organization	GO:0097212	1	4	0.0403592	0.157155	ENSG00000118322(ATP10B)
positive regulation of peptidyl-tyrosine autophosphorylation	GO:1900086	1	4	0.0403592	0.157155	ENSG00000166923(GREM1)
regulation of TRAIL-activated apoptotic signaling pathway	GO:1903121	1	4	0.0403592	0.157155	ENSG00000162772(ATF3)
regulation of G protein-coupled receptor internalization	GO:1904020	1	4	0.0403592	0.157155	ENSG00000248329(APELA)
regulation of intracellular mRNA localization	GO:1904580	1	4	0.0403592	0.157155	ENSG00000128016(ZFP36)
response to psychosocial stress	GO:1990911	1	4	0.0403592	0.157155	ENSG00000126583(PRKCG)
regulation of smooth muscle cell-matrix adhesion	GO:2000097	1	4	0.0403592	0.157155	ENSG00000106366(SERPINE1)
regulation of oxidative phosphorylation uncoupler activity	GO:2000275	1	4	0.0403592	0.157155	ENSG00000122691(TWIST1)
regulation of immunological synapse formation	GO:2000520	1	4	0.0403592	0.157155	ENSG00000126353(CCR7)
positive regulation of dendritic cell apoptotic process	GO:2000670	1	4	0.0403592	0.157155	ENSG00000136573(BLK)
negative regulation of epithelial cell differentiation involved in kidney development	GO:2000697	1	4	0.0403592	0.157155	ENSG00000100985(MMP9)
cell proliferation involved in heart valve development	GO:2000793	1	4	0.0403592	0.157155	ENSG00000122691(TWIST1)
negative regulation of barbed-end actin filament capping	GO:2000813	1	4	0.0403592	0.157155	ENSG00000159753(CARMIL2)
negative regulation of endothelial cell chemotaxis	GO:2001027	1	4	0.0403592	0.157155	ENSG00000156234(CXCL13)
negative regulation of osteoclast development	GO:2001205	1	4	0.0403592	0.157155	ENSG00000012223(LTF)
release of sequestered calcium ion into cytosol	GO:0051209	4	126	0.0407239	0.15842	ENSG00000126353(CCR7),ENSG00000167476(JSRP1),ENSG00000172724(CCL19),ENSG00000177455(CD19)
pattern recognition receptor signaling pathway	GO:0002221	5	184	0.0411341	0.159858	ENSG00000012223(LTF),ENSG00000137265(IRF4),ENSG00000162676(GFI1),ENSG00000163568(AIM2),ENSG00000174123(TLR10)
adenylate cyclase-modulating G protein-coupled receptor signaling pathway	GO:0007188	6	246	0.0413464	0.160526	ENSG00000090104(RGS1),ENSG00000128285(MCHR1),ENSG00000155269(GPR78),ENSG00000174946(GPR171),ENSG00000181773(GPR3),ENSG00000188822(CNR2)
positive regulation of transporter activity	GO:0032411	4	127	0.0417248	0.161333	ENSG00000062716(VMP1),ENSG00000141750(STAC2),ENSG00000162763(LRRC52),ENSG00000166869(CHP2)
response to ethanol	GO:0045471	4	127	0.0417248	0.161333	ENSG00000105697(HAMP),ENSG00000164266(SPINK1),ENSG00000170345(FOS),ENSG00000174697(LEP)
negative regulation of sequestering of calcium ion	GO:0051283	4	127	0.0417248	0.161333	ENSG00000126353(CCR7),ENSG00000167476(JSRP1),ENSG00000172724(CCL19),ENSG00000177455(CD19)
regulation of immunoglobulin production	GO:0002637	3	75	0.0417577	0.161333	ENSG00000012124(CD22),ENSG00000170476(MZB1),ENSG00000178562(CD28)
cardiac muscle cell development	GO:0055013	3	75	0.0417577	0.161333	ENSG00000105697(HAMP),ENSG00000133454(MYO18B),ENSG00000198796(ALPK2)
response to amphetamine	GO:0001975	2	32	0.0423527	0.162838	ENSG00000123358(NR4A1),ENSG00000188822(CNR2)
metanephros morphogenesis	GO:0003338	2	32	0.0423527	0.162838	ENSG00000162849(KIF26B),ENSG00000166923(GREM1)
negative regulation of osteoclast differentiation	GO:0045671	2	32	0.0423527	0.162838	ENSG00000012223(LTF),ENSG00000186818(LILRB4)
response to arsenic-containing substance	GO:0046685	2	32	0.0423527	0.162838	ENSG00000138061(CYP1B1),ENSG00000162772(ATF3)
mRNA destabilization	GO:0061157	2	32	0.0423527	0.162838	ENSG00000128016(ZFP36),ENSG00000178199(ZC3H12D)
regulation of hydrolase activity	GO:0051336	17	1054	0.042756	0.164072	ENSG00000012223(LTF),ENSG00000015413(DPEP1),ENSG00000090104(RGS1),ENSG00000100985(MMP9),ENSG00000106366(SERPINE1),ENSG00000123358(NR4A1),ENSG00000126353(CCR7),ENSG00000139193(CD27),ENSG00000142871(CCN1),ENSG00000156234(CXCL13),ENSG00000163568(AIM2),ENSG00000164266(SPINK1),ENSG00000166869(CHP2),ENSG00000170373(CST1),ENSG00000172156(CCL11),ENSG00000172724(CCL19),ENSG00000196136(SERPINA3)
regulation of production of molecular mediator of immune response	GO:0002700	5	186	0.0427563	0.164072	ENSG00000012124(CD22),ENSG00000122691(TWIST1),ENSG00000170476(MZB1),ENSG00000178562(CD28),ENSG00000186818(LILRB4)
immunoglobulin mediated immune response	GO:0016064	4	129	0.0437683	0.167469	ENSG00000139193(CD27),ENSG00000177455(CD19),ENSG00000178562(CD28),ENSG00000254709(IGLL5)
ear morphogenesis	GO:0042471	4	129	0.0437683	0.167469	ENSG00000060718(COL11A1),ENSG00000122691(TWIST1),ENSG00000164932(CTHRC1),ENSG00000184254(ALDH1A3)
regulation of sequestering of calcium ion	GO:0051282	4	129	0.0437683	0.167469	ENSG00000126353(CCR7),ENSG00000167476(JSRP1),ENSG00000172724(CCL19),ENSG00000177455(CD19)
localization	GO:0051179	76	6298	0.0443252	0.169333	ENSG00000012124(CD22),ENSG00000012223(LTF),ENSG00000015413(DPEP1),ENSG00000054356(PTPRN),ENSG00000054803(CBLN4),ENSG00000062716(VMP1),ENSG00000066230(SLC9A3),ENSG00000072818(ACAP1),ENSG00000078098(FAP),ENSG00000083454(P2RX5),ENSG00000089012(SIRPG),ENSG00000091513(TF),ENSG00000099958(DERL3),ENSG00000100985(MMP9),ENSG00000101194(SLC17A9),ENSG00000101463(SYNDIG1),ENSG00000104415(CCN4),ENSG0000010569…
cognition	GO:0050890	7	316	0.0444889	0.169333	ENSG00000106236(NPTX2),ENSG00000126583(PRKCG),ENSG00000159388(BTG2),ENSG00000166342(NETO1),ENSG00000170345(FOS),ENSG00000172156(CCL11),ENSG00000174576(NPAS4)
retina homeostasis	GO:0001895	3	77	0.0445795	0.169333	ENSG00000012223(LTF),ENSG00000091513(TF),ENSG00000132465(JCHAIN)
chondrocyte development	GO:0002063	2	33	0.0447882	0.169333	ENSG00000060718(COL11A1),ENSG00000178882(RFLNA)
negative regulation of cytokine production involved in immune response	GO:0002719	2	33	0.0447882	0.169333	ENSG00000122691(TWIST1),ENSG00000186818(LILRB4)
interleukin-4 production	GO:0032633	2	33	0.0447882	0.169333	ENSG00000137265(IRF4),ENSG00000178562(CD28)
regulation of interleukin-4 production	GO:0032673	2	33	0.0447882	0.169333	ENSG00000137265(IRF4),ENSG00000178562(CD28)
response to prostaglandin	GO:0034694	2	33	0.0447882	0.169333	ENSG00000126353(CCR7),ENSG00000172724(CCL19)
negative regulation of antigen receptor-mediated signaling pathway	GO:0050858	2	33	0.0447882	0.169333	ENSG00000012124(CD22),ENSG00000186818(LILRB4)
cellular response to interleukin-6	GO:0071354	2	33	0.0447882	0.169333	ENSG00000105697(HAMP),ENSG00000162676(GFI1)
regulation of neutrophil chemotaxis	GO:0090022	2	33	0.0447882	0.169333	ENSG00000126353(CCR7),ENSG00000172724(CCL19)
response to organophosphorus	GO:0046683	4	130	0.0448108	0.169333	ENSG00000083454(P2RX5),ENSG00000125740(FOSB),ENSG00000138061(CYP1B1),ENSG00000170345(FOS)
chemical synaptic transmission, postsynaptic	GO:0099565	4	130	0.0448108	0.169333	ENSG00000083454(P2RX5),ENSG00000166342(NETO1),ENSG00000166736(HTR3A),ENSG00000174576(NPAS4)
negative regulation of macromolecule metabolic process	GO:0010605	38	2831	0.0452729	0.170916	ENSG00000011590(ZBTB32),ENSG00000012223(LTF),ENSG00000015413(DPEP1),ENSG00000092345(DAZL),ENSG00000099860(GADD45B),ENSG00000099958(DERL3),ENSG00000100985(MMP9),ENSG00000105697(HAMP),ENSG00000106366(SERPINE1),ENSG00000113070(HBEGF),ENSG00000120738(EGR1),ENSG00000122188(LAX1),ENSG00000122691(TWIST1),ENSG00000123358(NR4A1),ENSG00000125740(FOSB),ENSG00000126353(CCR7),ENSG00000126583(PRKCG),ENSG000001…
regulation of transferase activity	GO:0051338	15	905	0.0454716	0.171503	ENSG00000012223(LTF),ENSG00000099860(GADD45B),ENSG00000113070(HBEGF),ENSG00000120738(EGR1),ENSG00000122188(LAX1),ENSG00000126353(CCR7),ENSG00000128016(ZFP36),ENSG00000140451(PIF1),ENSG00000142871(CCN1),ENSG00000166923(GREM1),ENSG00000172724(CCL19),ENSG00000173334(TRIB1),ENSG00000174697(LEP),ENSG00000177455(CD19),ENSG00000186818(LILRB4)
second-messenger-mediated signaling	GO:0019932	9	456	0.0455859	0.17177	ENSG00000012124(CD22),ENSG00000083454(P2RX5),ENSG00000126353(CCR7),ENSG00000155269(GPR78),ENSG00000164266(SPINK1),ENSG00000166869(CHP2),ENSG00000167476(JSRP1),ENSG00000181773(GPR3),ENSG00000188822(CNR2)
regulation of cellular ketone metabolic process	GO:0010565	4	131	0.0458672	0.172666	ENSG00000010932(FMO1),ENSG00000120738(EGR1),ENSG00000122691(TWIST1),ENSG00000152256(PDK1)
negative regulation of wound healing	GO:0061045	3	78	0.0460252	0.173097	ENSG00000078098(FAP),ENSG00000106366(SERPINE1),ENSG00000219438(TAFA5)
anatomical structure maturation	GO:0071695	6	253	0.0462879	0.17392	ENSG00000012223(LTF),ENSG00000164266(SPINK1),ENSG00000166923(GREM1),ENSG00000172724(CCL19),ENSG00000174697(LEP),ENSG00000178882(RFLNA)
B cell mediated immunity	GO:0019724	4	132	0.0469374	0.176193	ENSG00000139193(CD27),ENSG00000177455(CD19),ENSG00000178562(CD28),ENSG00000254709(IGLL5)
receptor-mediated endocytosis	GO:0006898	6	254	0.0470226	0.176346	ENSG00000091513(TF),ENSG00000106366(SERPINE1),ENSG00000166923(GREM1),ENSG00000172724(CCL19),ENSG00000186818(LILRB4),ENSG00000248329(APELA)
protein phosphorylation	GO:0006468	27	1891	0.0472608	0.176621	ENSG00000012223(LTF),ENSG00000091513(TF),ENSG00000099860(GADD45B),ENSG00000100985(MMP9),ENSG00000102096(PIM2),ENSG00000113070(HBEGF),ENSG00000120738(EGR1),ENSG00000122188(LAX1),ENSG00000126353(CCR7),ENSG00000126583(PRKCG),ENSG00000128016(ZFP36),ENSG00000136573(BLK),ENSG00000138166(DUSP5),ENSG00000139193(CD27),ENSG00000142871(CCN1),ENSG00000152256(PDK1),ENSG00000162772(ATF3),ENSG00000164266(SPINK1…
nuclear-transcribed mRNA poly(A) tail shortening	GO:0000289	2	34	0.0472742	0.176621	ENSG00000128016(ZFP36),ENSG00000159388(BTG2)
regulation of T cell differentiation in thymus	GO:0033081	2	34	0.0472742	0.176621	ENSG00000049249(TNFRSF9),ENSG00000179388(EGR3)
glycerophospholipid catabolic process	GO:0046475	2	34	0.0472742	0.176621	ENSG00000146070(PLA2G7),ENSG00000188089(PLA2G4E)
gastrulation	GO:0007369	5	192	0.0478523	0.176702	ENSG00000060718(COL11A1),ENSG00000100985(MMP9),ENSG00000138166(DUSP5),ENSG00000185155(MIXL1),ENSG00000248329(APELA)
negative regulation of cell-cell adhesion	GO:0022408	5	192	0.0478523	0.176702	ENSG00000117215(PLA2G2D),ENSG00000122188(LAX1),ENSG00000134460(IL2RA),ENSG00000163599(CTLA4),ENSG00000186818(LILRB4)
sequestering of calcium ion	GO:0051208	4	133	0.0480215	0.176702	ENSG00000126353(CCR7),ENSG00000167476(JSRP1),ENSG00000172724(CCL19),ENSG00000177455(CD19)
response to interleukin-1	GO:0070555	4	133	0.0480215	0.176702	ENSG00000120738(EGR1),ENSG00000124256(ZBP1),ENSG00000172156(CCL11),ENSG00000172724(CCL19)
steroid metabolic process	GO:0008202	7	322	0.048345	0.176702	ENSG00000019186(CYP24A1),ENSG00000111012(CYP27B1),ENSG00000120738(EGR1),ENSG00000138061(CYP1B1),ENSG00000162676(GFI1),ENSG00000172350(ABCG4),ENSG00000174697(LEP)
positive regulation of RNA metabolic process	GO:0051254	26	1812	0.0486875	0.176702	ENSG00000054356(PTPRN),ENSG00000091513(TF),ENSG00000102096(PIM2),ENSG00000105697(HAMP),ENSG00000108001(EBF3),ENSG00000110777(POU2AF1),ENSG00000120738(EGR1),ENSG00000122691(TWIST1),ENSG00000123358(NR4A1),ENSG00000125740(FOSB),ENSG00000128016(ZFP36),ENSG00000137265(IRF4),ENSG00000142871(CCN1),ENSG00000159388(BTG2),ENSG00000160888(IER2),ENSG00000162772(ATF3),ENSG00000164362(TERT),ENSG00000166869(CHP…
regulation of synaptic plasticity	GO:0048167	5	193	0.0487352	0.176702	ENSG00000126583(PRKCG),ENSG00000166342(NETO1),ENSG00000174576(NPAS4),ENSG00000177807(KCNJ10),ENSG00000234965(SHISA8)
positive regulation of gene expression	GO:0010628	34	2498	0.048839	0.176702	ENSG00000054356(PTPRN),ENSG00000091513(TF),ENSG00000092345(DAZL),ENSG00000102096(PIM2),ENSG00000105697(HAMP),ENSG00000106366(SERPINE1),ENSG00000108001(EBF3),ENSG00000110777(POU2AF1),ENSG00000120738(EGR1),ENSG00000122224(LY9),ENSG00000122691(TWIST1),ENSG00000123358(NR4A1),ENSG00000125740(FOSB),ENSG00000126353(CCR7),ENSG00000128016(ZFP36),ENSG00000137265(IRF4),ENSG00000138061(CYP1B1),ENSG0000014287…
production of molecular mediator involved in inflammatory response	GO:0002532	3	80	0.0489856	0.176702	ENSG00000106366(SERPINE1),ENSG00000174697(LEP),ENSG00000186818(LILRB4)
negative regulation of ossification	GO:0030279	3	80	0.0489856	0.176702	ENSG00000122691(TWIST1),ENSG00000166923(GREM1),ENSG00000178882(RFLNA)
regulation of RNA stability	GO:0043487	4	134	0.0491193	0.176702	ENSG00000092345(DAZL),ENSG00000128016(ZFP36),ENSG00000178199(ZC3H12D),ENSG00000183508(TENT5C)
maternal placenta development	GO:0001893	2	35	0.0498096	0.176702	ENSG00000111012(CYP27B1),ENSG00000165474(GJB2)
serotonin receptor signaling pathway	GO:0007210	2	35	0.0498096	0.176702	ENSG00000158748(HTR6),ENSG00000166736(HTR3A)
positive regulation of interleukin-2 production	GO:0032743	2	35	0.0498096	0.176702	ENSG00000137265(IRF4),ENSG00000178562(CD28)
embryonic eye morphogenesis	GO:0048048	2	35	0.0498096	0.176702	ENSG00000122691(TWIST1),ENSG00000184254(ALDH1A3)
negative regulation of B cell activation	GO:0050869	2	35	0.0498096	0.176702	ENSG00000136573(BLK),ENSG00000163599(CTLA4)
potassium ion homeostasis	GO:0055075	2	35	0.0498096	0.176702	ENSG00000123700(KCNJ2),ENSG00000177807(KCNJ10)
response to interleukin-4	GO:0070670	2	35	0.0498096	0.176702	ENSG00000172156(CCL11),ENSG00000188282(RUFY4)
positive regulation of neutrophil migration	GO:1902624	2	35	0.0498096	0.176702	ENSG00000126353(CCR7),ENSG00000172724(CCL19)
