# Supplementary material for: Transcriptomic and proteomic profiling of pulmonary mucormycosis reveals a failed activation of host immune response
Source: Front Immunol. 2026 Feb 13;17:1732782. doi: 10.3389/fimmu.2026.1732782 (PMC12945811; doi:10.3389/fimmu.2026.1732782)
Supplement: Supplementary file 8 [file Table6.xlsx]

## Sheet: Sheet 1
Protein name	Accession	Gene Symbol	ENTREZID	P.value	FC	Log2FC	Mean.MI	SD.MI	SE.MI	CV.MI	Mean.NC	SD.NC	SE.NC	CV.NC	FDR	NLP	GO_ID	Biological_process	Cellular_component	Molecular_function	KEGG
IG c1421_heavy_IGHV3-30_IGHD1-26_IGHJ4 (Fragment)	A0A5C2GVC8			0.000314271	6.68621	2.74119	8990.36	1621.44	810.72	18.0353	1344.61	1283.93	641.965	95.4871	0.351311	3.5027	-	-	-	-	-
Rho guanine nucleotide exchange factor 1	A0A8V8TMH9	ARHGEF1	9138	0.00269593	2.89573	1.53393	9546.87	958.331	479.166	10.0382	3296.88	2361.09	1180.54	71.6159	0.557195	2.56929	GO:0001664;GO:0003723;GO:0005085;GO:0005096;GO:0005515;GO:0005737;GO:0005829;GO:0005886;GO:0007186;GO:0007266;GO:0050790;GO:0051056	GO:0007186;GO:0007266;GO:0050790;GO:0051056	GO:0005737;GO:0005829;GO:0005886	GO:0001664;GO:0003723;GO:0005085;GO:0005096;GO:0005515	hsa05135 Yersinia infection;hsa04810 Regulation of actin cytoskeleton;hsa05130 Pathogenic Escherichia coli infection;hsa04611 Platelet activation;hsa05205 Proteoglycans in cancer;hsa05417 Lipid and atherosclerosis;hsa05163 Human cytomegalovirus infection;hsa05200 Pathways in cancer;hsa04270 Vascular smooth muscle contraction;hsa04928 Parathyroid hormone synthesis, secretion and action
IGL c50_light_IGKV1-5_IGKJ4 (Fragment)	A0A5C2FVF5			0.00274103	2.61553	1.3871	19236.9	4468.79	2234.4	23.2303	7354.88	1912.07	956.033	25.9973	0.557195	2.56209	-	-	-	-	-
BPI fold-containing family B member 1	Q8TDL5	BPIFB1	92747	0.00277383	2.29164	1.19638	31235.6	4383.89	2191.95	14.0349	13630.2	5735.87	2867.93	42.082	0.557195	2.55692	GO:0002227;GO:0003674;GO:0005576;GO:0008289;GO:0034144;GO:0070062	GO:0002227;GO:0034144	GO:0005576;GO:0070062	GO:0003674;GO:0008289	-
Copper-transporting ATPase 1	Q04656	ATP7A	538	0.00320284	6.81268	2.76822	3849.03	1220.54	610.272	31.7105	564.98	658.156	329.078	116.492	0.557195	2.49446	GO:0001568;GO:0001701;GO:0001889;GO:0001974;GO:0002082;GO:0005375;GO:0005507;GO:0005515;GO:0005524;GO:0005634;GO:0005770;GO:0005783;GO:0005794;GO:0005802;GO:0005829;GO:0005886;GO:0005902;GO:0006568;GO:0006584;GO:0006825;GO:0006878;GO:0007005;GO:0007565;GO:0007595;GO:0007626;GO:0010041;GO:0010042;GO:0010043;GO:0010273;GO:0010468;GO:0010592;GO:0014069;GO:0015677;GO:0016020;GO:0016021;GO:0016323;GO:…	GO:0001568;GO:0001701;GO:0001889;GO:0001974;GO:0002082;GO:0006568;GO:0006584;GO:0006825;GO:0006878;GO:0007005;GO:0007565;GO:0007595;GO:0007626;GO:0010041;GO:0010042;GO:0010043;GO:0010273;GO:0010468;GO:0010592;GO:0015677;GO:0018205;GO:0019430;GO:0021702;GO:0021860;GO:0021954;GO:0030198;GO:0030199;GO:0031069;GO:0032773;GO:0034760;GO:0036120;GO:0042093;GO:0042414;GO:0042415;GO:0042417;GO:0042428;GO:…	GO:0005634;GO:0005770;GO:0005783;GO:0005794;GO:0005802;GO:0005829;GO:0005886;GO:0005902;GO:0014069;GO:0016020;GO:0016021;GO:0016323;GO:0016324;GO:0030140;GO:0030141;GO:0030424;GO:0030425;GO:0030670;GO:0031252;GO:0031526;GO:0031901;GO:0032588;GO:0033162;GO:0043005;GO:0043025;GO:0043204;GO:0045121;GO:0048471	GO:0005375;GO:0005507;GO:0005515;GO:0005524;GO:0016532;GO:0031267;GO:0032767;GO:0043682;GO:0051087;GO:0140581;GO:1903136	hsa01524 Platinum drug resistance;hsa04978 Mineral absorption
IGL c708_light_IGKV3-15_IGKJ3 (Fragment)	A0A5C2FUM1			0.00372489	3.89107	1.96017	11774.1	2034.86	1017.43	17.2826	3025.92	3221.71	1610.86	106.471	0.557195	2.42889	-	-	-	-	-
N(4)-(beta-N-acetylglucosaminyl)-L-asparaginase	P20933	AGA	175	0.0112035	2.78545	1.47791	11440.1	2837.84	1418.92	24.8062	4107.07	2903.9	1451.95	70.7049	0.577177	1.95065	GO:0003948;GO:0005515;GO:0005576;GO:0005615;GO:0005737;GO:0005764;GO:0005783;GO:0006508;GO:0006517;GO:0008233;GO:0035578	GO:0006508;GO:0006517	GO:0005576;GO:0005615;GO:0005737;GO:0005764;GO:0005783;GO:0035578	GO:0003948;GO:0005515;GO:0008233	hsa04142 Lysosome;hsa00511 Other glycan degradation
VH-3 family (VH26)D/J protein (Fragment)	A2NWW3	VH-3		0.0124585	3.49818	1.80661	24086	8484.09	4242.04	35.2242	6885.28	4829.02	2414.51	70.1353	0.577177	1.90453	-	-	-	-	-
Cytochrome P450 4F3	Q08477	CYP4F3	4051	0.0137177	9.39464	3.23184	24329.7	12493.9	6246.93	51.3523	2589.74	1789.59	894.797	69.1032	0.577177	1.86272	GO:0004497;GO:0005506;GO:0005789;GO:0006690;GO:0006691;GO:0008391;GO:0016021;GO:0019369;GO:0020037;GO:0036101;GO:0042361;GO:0042376;GO:0043231;GO:0050051;GO:0070330;GO:0097258;GO:0097259;GO:0102207	GO:0006690;GO:0006691;GO:0019369;GO:0036101;GO:0042361;GO:0042376	GO:0005789;GO:0016021;GO:0043231	GO:0004497;GO:0005506;GO:0008391;GO:0020037;GO:0050051;GO:0070330;GO:0097258;GO:0097259;GO:0102207	hsa01100 Metabolic pathways;hsa00590 Arachidonic acid metabolism
IGH c313_heavy_IGHV3-33_IGHD2-15_IGHJ6 (Fragment)	A0A7S5BXR9			0.0159646	3.56039	1.83203	6881.68	2108	1054	30.632	1932.85	2105.55	1052.78	108.935	0.577177	1.79684	-	-	-	-	-
IGH + IGL c150_light_IGLV2-23_IGLJ3 (Fragment)	A0A5C2GDI1			0.0172359	4.42467	2.14557	11289	4602.21	2301.1	40.7671	2551.38	2746.7	1373.35	107.655	0.577177	1.76357	-	-	-	-	-
WD repeat domain 1, isoform CRA_a (Fragment)	Q53GN4	WDR1	9948	0.0221936	5.29253	2.40396	46931.2	23670.7	11835.4	50.4371	8867.44	7627.46	3813.73	86.0165	0.577177	1.65377	GO:0002102;GO:0002446;GO:0005576;GO:0005829;GO:0005886;GO:0005911;GO:0007605;GO:0008360;GO:0030042;GO:0030043;GO:0030054;GO:0030220;GO:0030834;GO:0030836;GO:0030864;GO:0030865;GO:0040011;GO:0042247;GO:0042995;GO:0043297;GO:0045199;GO:0045214;GO:0048713;GO:0051015;GO:0060307;GO:0070062;GO:1990266	GO:0002446;GO:0007605;GO:0008360;GO:0030042;GO:0030043;GO:0030220;GO:0030834;GO:0030836;GO:0030865;GO:0040011;GO:0042247;GO:0043297;GO:0045199;GO:0045214;GO:0048713;GO:0060307;GO:1990266	GO:0002102;GO:0005576;GO:0005829;GO:0005886;GO:0005911;GO:0030054;GO:0030864;GO:0042995;GO:0070062	GO:0051015	-
Nucleoporin Nup37	Q8NFH4	NUP37	79023	0.0235061	1.51742	0.601624	14536.3	2048.38	1024.19	14.0914	9579.61	2570.1	1285.05	26.8288	0.577177	1.62882	GO:0000776;GO:0005515;GO:0005634;GO:0005635;GO:0005654;GO:0005829;GO:0007049;GO:0007059;GO:0015031;GO:0031080;GO:0051028;GO:0051301	GO:0007049;GO:0007059;GO:0015031;GO:0051028;GO:0051301	GO:0000776;GO:0005634;GO:0005635;GO:0005654;GO:0005829;GO:0031080	GO:0005515	hsa05014 Amyotrophic lateral sclerosis;hsa03013 Nucleocytoplasmic transport
IG c573_light_IGKV3D-15_IGKJ5 (Fragment)	A0A5C2GUX7			0.0246006	3.21141	1.68321	441989	189915	94957.5	42.9683	137631	75005	37502.5	54.4973	0.577177	1.60905	-	-	-	-	-
Integrin beta-2	P05107	ITGB2	3689	0.0279602	1.62089	0.696786	174314	39537.5	19768.8	22.6818	107542	24143.9	12071.9	22.4506	0.577177	1.55346	GO:0001540;GO:0001774;GO:0001851;GO:0005178;GO:0005515;GO:0005886;GO:0005925;GO:0006898;GO:0006911;GO:0006915;GO:0006954;GO:0007155;GO:0007159;GO:0007160;GO:0007229;GO:0007267;GO:0008305;GO:0008360;GO:0009897;GO:0009986;GO:0016020;GO:0016477;GO:0019901;GO:0030369;GO:0030593;GO:0031072;GO:0031623;GO:0032930;GO:0033627;GO:0034113;GO:0034687;GO:0034688;GO:0034689;GO:0035579;GO:0035987;GO:0038024;GO:…	GO:0001774;GO:0006898;GO:0006911;GO:0006915;GO:0006954;GO:0007155;GO:0007159;GO:0007160;GO:0007229;GO:0007267;GO:0008360;GO:0016477;GO:0030593;GO:0031623;GO:0032930;GO:0033627;GO:0034113;GO:0035987;GO:0043113;GO:0043315;GO:0045963;GO:0050730;GO:0071404;GO:0090314;GO:0097242;GO:0098609;GO:0098742;GO:1901216;GO:1904996;GO:1990266;GO:2000363	GO:0005886;GO:0005925;GO:0008305;GO:0009897;GO:0009986;GO:0016020;GO:0034687;GO:0034688;GO:0034689;GO:0035579;GO:0043235;GO:0044853;GO:0070062;GO:0070821;GO:0101003;GO:1903561	GO:0001540;GO:0001851;GO:0005178;GO:0005515;GO:0019901;GO:0030369;GO:0031072;GO:0038024;GO:0046872;GO:0050839	hsa04610 Complement and coagulation cascades;hsa04810 Regulation of actin cytoskeleton;hsa04145 Phagosome;hsa04670 Leukocyte transendothelial migration;hsa05416 Viral myocarditis;hsa05152 Tuberculosis;hsa05140 Leishmaniasis;hsa05146 Amoebiasis;hsa05134 Legionellosis;hsa05150 Staphylococcus aureus infection;hsa04015 Rap1 signaling pathway;hsa04613 Neutrophil extracellular trap formation;hsa05133 P…
Transmembrane protein 256	Q8N2U0	TMEM256	254863	0.0283461	2.73964	1.45399	11771.1	2258.27	1129.13	19.1848	4296.58	4689.33	2344.67	109.141	0.577177	1.54751	GO:0003674;GO:0008150;GO:0016021;GO:0070062	GO:0008150	GO:0016021;GO:0070062	GO:0003674	-
IGL c137_light_IGKV4-1_IGKJ1 (Fragment)	A0A5C2G724			0.0296879	3.95762	1.98463	17972.5	9391.7	4695.85	52.2559	4541.24	1207.55	603.776	26.5908	0.577177	1.52742	-	-	-	-	-
Immunoglobulin heavy variable 6-1	A0A0B4J1U7	IGHV6-1	28385	0.0302689	1.99926	0.999466	33545.5	8892.83	4446.41	26.5097	16779	7880.57	3940.29	46.9669	0.577177	1.519	GO:0003823;GO:0006910;GO:0006911;GO:0006958;GO:0009897;GO:0034987;GO:0042571;GO:0042742;GO:0045087;GO:0050853;GO:0050871	GO:0006910;GO:0006911;GO:0006958;GO:0042742;GO:0045087;GO:0050853;GO:0050871	GO:0009897;GO:0042571	GO:0003823;GO:0034987	-
NHL repeat-containing protein 3	Q5JS37	NHLRC3	387921	0.031403	1.72748	0.788668	16364.1	3213.76	1606.88	19.6391	9472.83	3741.91	1870.95	39.5014	0.577177	1.50303	GO:0000209;GO:0005576;GO:0035578;GO:0043161;GO:0061630	GO:0000209;GO:0043161	GO:0005576;GO:0035578	GO:0061630	-
IGL c446_light_IGKV3-20_IGKJ2 (Fragment)	A0A5C2FW79			0.0314417	2.14307	1.09968	105687	36374.4	18187.2	34.417	49315.8	17493.5	8746.77	35.4725	0.577177	1.50249	-	-	-	-	-
IGL c3679_light_IGKV4-1_IGKJ3 (Fragment)	A0A5C2G3H8			0.03323	8.12526	3.02241	23254	14773.1	7386.56	63.5295	2861.93	1215	607.501	42.4538	0.577177	1.47847	-	-	-	-	-
Junctional adhesion molecule-like	Q86YT9	JAML	120425	0.0341863	3.00541	1.58756	6058.87	2712.46	1356.23	44.7684	2015.98	1189.53	594.766	59.0051	0.577177	1.46615	GO:0005178;GO:0005654;GO:0005886;GO:0005923;GO:0007157;GO:0016021;GO:0030593;GO:0035696;GO:0042803;GO:0046629;GO:0050839;GO:0060054;GO:0072672	GO:0007157;GO:0030593;GO:0035696;GO:0046629;GO:0060054;GO:0072672	GO:0005654;GO:0005886;GO:0005923;GO:0016021	GO:0005178;GO:0042803;GO:0050839	-
Neutrophil cytosol factor 4	Q15080	NCF4	4689	0.0344729	1.64296	0.7163	58033.9	15539	7769.52	26.7758	35322.7	6054	3027	17.1391	0.577177	1.46252	GO:0005515;GO:0005737;GO:0005829;GO:0006909;GO:0010008;GO:0016020;GO:0016176;GO:0032010;GO:0032266;GO:0042554;GO:0043020;GO:0050790	GO:0006909;GO:0042554;GO:0050790	GO:0005737;GO:0005829;GO:0010008;GO:0016020;GO:0032010;GO:0043020	GO:0005515;GO:0016176;GO:0032266	hsa05415 Diabetic cardiomyopathy;hsa05020 Prion disease;hsa04145 Phagosome;hsa04670 Leukocyte transendothelial migration;hsa05417 Lipid and atherosclerosis;hsa05140 Leishmaniasis;hsa04380 Osteoclast differentiation;hsa04613 Neutrophil extracellular trap formation
IG c912_light_IGKV4-1_IGKJ5 (Fragment)	A0A5C2GKT3			0.0347399	9.6873	3.27609	22209.3	14340.5	7170.26	64.57	2292.62	3024.36	1512.18	131.918	0.577177	1.45917	-	-	-	-	-
Platelet-activating factor acetylhydrolase	Q13093	PLA2G7	7941	0.0361347	3.52317	1.81687	16998.4	8638.41	4319.21	50.819	4824.74	2720.84	1360.42	56.3936	0.577177	1.44208	GO:0003847;GO:0005543;GO:0005576;GO:0005737;GO:0016486;GO:0016788;GO:0034362;GO:0034364;GO:0034374;GO:0034440;GO:0034441;GO:0034638;GO:0046469;GO:0047499;GO:0050729;GO:0062234;GO:0090026	GO:0016486;GO:0034374;GO:0034440;GO:0034441;GO:0034638;GO:0046469;GO:0050729;GO:0062234;GO:0090026	GO:0005576;GO:0005737;GO:0034362;GO:0034364	GO:0003847;GO:0005543;GO:0016788;GO:0047499	hsa01100 Metabolic pathways;hsa00565 Ether lipid metabolism
IGL c257_light_IGKV1-5_IGKJ2 (Fragment)	A0A5C2FYB4			0.0365887	2.20753	1.14243	56767	21499.5	10749.7	37.8732	25715.2	8671.37	4335.69	33.7209	0.577177	1.43665	-	-	-	-	-
IGL@ protein	Q6NS95	IGL	3535	0.0366478	50.3581	5.65415	11879.6	8696.74	4348.37	73.2075	235.902	0	0	0	0.577177	1.43595		-	-	-	-
IG c1170_light_IGLV2-14_IGLJ1 (Fragment)	A0A5C2GZF7			0.0399449	10.8391	3.43817	13585.3	9215.94	4607.97	67.8377	1253.36	2034.92	1017.46	162.357	0.577177	1.39854	-	-	-	-	-
Apoptotic protease-activating factor 1	O14727	APAF1	317	0.0402776	1.64385	0.717081	29039.2	8137.38	4068.69	28.0221	17665.3	3148.77	1574.38	17.8246	0.577177	1.39494	GO:0000166;GO:0001666;GO:0001822;GO:0001843;GO:0005515;GO:0005524;GO:0005576;GO:0005634;GO:0005829;GO:0006915;GO:0006919;GO:0007399;GO:0007568;GO:0007584;GO:0008635;GO:0008656;GO:0010659;GO:0030154;GO:0030900;GO:0031072;GO:0032991;GO:0034774;GO:0042802;GO:0042981;GO:0043065;GO:0043293;GO:0043531;GO:0051402;GO:0070059;GO:0070062;GO:0071560;GO:0072432;GO:0097193;GO:0097202;GO:1902510;GO:1904813;GO:…	GO:0001666;GO:0001822;GO:0001843;GO:0006915;GO:0006919;GO:0007399;GO:0007568;GO:0007584;GO:0008635;GO:0010659;GO:0030154;GO:0030900;GO:0042981;GO:0043065;GO:0051402;GO:0070059;GO:0071560;GO:0072432;GO:0097193;GO:0097202;GO:1902510;GO:2001235	GO:0005576;GO:0005634;GO:0005829;GO:0032991;GO:0034774;GO:0043293;GO:0070062;GO:1904813	GO:0000166;GO:0005515;GO:0005524;GO:0008656;GO:0031072;GO:0042802;GO:0043531	hsa05014 Amyotrophic lateral sclerosis;hsa05020 Prion disease;hsa05016 Huntington disease;hsa05012 Parkinson disease;hsa05022 Pathways of neurodegeneration - multiple diseases;hsa05010 Alzheimer disease;hsa05169 Epstein-Barr virus infection;hsa05164 Influenza A;hsa04210 Apoptosis;hsa05152 Tuberculosis;hsa05417 Lipid and atherosclerosis;hsa05161 Hepatitis B;hsa05222 Small cell lung cancer;hsa01524…
Delphilin	A4D2P6	GRID2IP	392862	0.0402955	35.332	5.1429	8334.89	6213.85	3106.93	74.5523	235.902	0	0	0	0.577177	1.39474	GO:0045211;GO:0060292	GO:0060292	GO:0045211	-	-
Mucin 5AC, oligomeric mucus/gel-forming	A7Y9J9	MUC5AC	4586	0.0410843	10.0549	3.32982	2371.97	1648	824.001	69.4783	235.902	0	0	0	0.577177	1.38632	GO:0005201;GO:0005615;GO:0005737;GO:0005796;GO:0005886;GO:0031012;GO:0048015;GO:0070062;GO:0070701	GO:0048015	GO:0005615;GO:0005737;GO:0005796;GO:0005886;GO:0031012;GO:0070062;GO:0070701	GO:0005201	hsa04657 IL-17 signaling pathway;hsa04970 Salivary secretion
IGL c46_light_IGKV3-11_IGKJ4 (Fragment)	A0A5C2FV57			0.0414342	38.5729	5.26952	9099.43	6855.02	3427.51	75.3346	235.902	0	0	0	0.577177	1.38264	-	-	-	-	-
Docking protein 3	Q7L591	DOK3	79930	0.0418416	1.65943	0.730684	21146.9	5032.9	2516.45	23.7997	12743.5	4140.96	2070.48	32.4947	0.577177	1.37839	GO:0005515;GO:0005737;GO:0005886;GO:0007169;GO:0007265;GO:0030667;GO:0101003	GO:0007169;GO:0007265	GO:0005737;GO:0005886;GO:0030667;GO:0101003	GO:0005515	-
IG c1522_heavy_IGHV3-53_IGHD2-21_IGHJ4 (Fragment)	A0A5C2GQB1			0.0420835	4.8504	2.2781	9774.54	5631.76	2815.88	57.6166	2015.2	2149.45	1074.73	106.662	0.577177	1.37589	-	-	-	-	-
Centrosome-associated protein CEP250	Q9BV73	CEP250	11190	0.0426664	3.56472	1.83379	1136.98	616.034	308.017	54.1817	318.952	166.1	83.0502	52.0769	0.577177	1.36991	GO:0000278;GO:0001750;GO:0001917;GO:0005515;GO:0005813;GO:0005814;GO:0005815;GO:0005829;GO:0008022;GO:0008104;GO:0010457;GO:0019901;GO:0019904;GO:0030997;GO:0032991;GO:0033365;GO:0036064;GO:0048471;GO:0050908;GO:0060271;GO:0070062;GO:1904781;GO:1905515	GO:0000278;GO:0008104;GO:0010457;GO:0030997;GO:0033365;GO:0050908;GO:0060271;GO:1904781;GO:1905515	GO:0001750;GO:0001917;GO:0005813;GO:0005814;GO:0005815;GO:0005829;GO:0032991;GO:0036064;GO:0048471;GO:0070062	GO:0005515;GO:0008022;GO:0019901;GO:0019904	-
IGH + IGL c10_light_IGLV3-25_IGLJ2 (Fragment)	A0A5C2G858			0.0427011	23.378	4.54708	5514.92	4118.44	2059.22	74.6781	235.902	0	0	0	0.577177	1.36956	-	-	-	-	-
Cathepsin S	P25774	CTSS	1520	0.0460662	1.89162	0.919621	160902	45155.2	22577.6	28.0638	85060.3	40256.6	20128.3	47.3272	0.577177	1.33662	GO:0001968;GO:0002224;GO:0002250;GO:0004197;GO:0004252;GO:0005518;GO:0005576;GO:0005615;GO:0005764;GO:0005770;GO:0006508;GO:0006955;GO:0010447;GO:0016485;GO:0019882;GO:0019886;GO:0022617;GO:0030574;GO:0034769;GO:0036021;GO:0043202;GO:0043231;GO:0043236;GO:0043394;GO:0045335;GO:0048002;GO:0051603;GO:0062023;GO:0097067;GO:1904724;GO:1904813;GO:2001259	GO:0002224;GO:0002250;GO:0006508;GO:0006955;GO:0010447;GO:0016485;GO:0019882;GO:0019886;GO:0022617;GO:0030574;GO:0034769;GO:0048002;GO:0051603;GO:0097067;GO:2001259	GO:0005576;GO:0005615;GO:0005764;GO:0005770;GO:0036021;GO:0043202;GO:0043231;GO:0045335;GO:0062023;GO:1904724;GO:1904813	GO:0001968;GO:0004197;GO:0004252;GO:0005518;GO:0043236;GO:0043394	hsa04142 Lysosome;hsa04145 Phagosome;hsa04210 Apoptosis;hsa05152 Tuberculosis;hsa04612 Antigen processing and presentation
IGH + IGL c7_light_IGLV3-1_IGLJ3 (Fragment)	A0A5C2GA24			0.0467456	9.29638	3.21667	5788.99	4065.78	2032.89	70.2329	622.715	773.625	386.813	124.234	0.577177	1.33026	-	-	-	-	-
IGH + IGL c156_heavy_IGHV1-69_IGHD4-23_IGHJ6 (Fragment)	A0A5C2GAA6			0.0470411	2.92411	1.548	7678.69	3630.05	1815.02	47.2743	2625.99	1807.82	903.91	68.8434	0.577177	1.32752	-	-	-	-	-
Cathelicidin antimicrobial peptide	P49913	CAMP	820	0.0479828	3.40695	1.76848	142310	76478.1	38239.1	53.7406	41770.4	27195.3	13597.6	65.1065	0.577177	1.31891	GO:0001530;GO:0001934;GO:0002227;GO:0005576;GO:0005615;GO:0008284;GO:0019731;GO:0035580;GO:0042119;GO:0042581;GO:0042742;GO:0042995;GO:0045087;GO:0045766;GO:0050829;GO:0050830;GO:0051873;GO:0061844;GO:0070062;GO:0071222;GO:0071224;GO:0071347;GO:0071354;GO:0071356;GO:1904724	GO:0001934;GO:0002227;GO:0008284;GO:0019731;GO:0042119;GO:0042742;GO:0045087;GO:0045766;GO:0050829;GO:0050830;GO:0051873;GO:0061844;GO:0071222;GO:0071224;GO:0071347;GO:0071354;GO:0071356	GO:0005576;GO:0005615;GO:0035580;GO:0042581;GO:0042995;GO:0070062;GO:1904724	GO:0001530	hsa04621 NOD-like receptor signaling pathway;hsa05152 Tuberculosis;hsa05150 Staphylococcus aureus infection;hsa04613 Neutrophil extracellular trap formation;hsa04970 Salivary secretion
Neuronal cell adhesion molecule	Q92823	NRCAM	4897	0.0485077	17.6022	4.13768	4152.39	3172.22	1586.11	76.3951	235.902	0	0	0	0.577177	1.31419	GO:0001525;GO:0001764;GO:0005515;GO:0005576;GO:0005886;GO:0005887;GO:0007409;GO:0007411;GO:0007413;GO:0007416;GO:0007417;GO:0007420;GO:0008104;GO:0009897;GO:0010975;GO:0019227;GO:0030424;GO:0030506;GO:0030516;GO:0031290;GO:0034113;GO:0043005;GO:0043194;GO:0045162;GO:0045666;GO:0086080;GO:0098609;GO:0098632;GO:0098978;GO:0099061;GO:0099175	GO:0001525;GO:0001764;GO:0007409;GO:0007411;GO:0007413;GO:0007416;GO:0007417;GO:0007420;GO:0008104;GO:0010975;GO:0019227;GO:0030516;GO:0031290;GO:0034113;GO:0045162;GO:0045666;GO:0098609;GO:0099175	GO:0005576;GO:0005886;GO:0005887;GO:0009897;GO:0030424;GO:0043005;GO:0043194;GO:0098978;GO:0099061	GO:0005515;GO:0030506;GO:0086080;GO:0098632	hsa04514 Cell adhesion molecules
