# Supplementary material for: Transcriptomic and proteomic profiling of pulmonary mucormycosis reveals a failed activation of host immune response
Source: Front Immunol. 2026 Feb 13;17:1732782. doi: 10.3389/fimmu.2026.1732782 (PMC12945811; doi:10.3389/fimmu.2026.1732782)
Supplement: Supplementary file 9 [file Table7.xlsx]

## Sheet: Sheet 1
Protein name	Accession	Gene Symbol	ENTREZID	P.value	FC	Log2FC	Mean.MI	SD.MI	SE.MI	CV.MI	Mean.NC	SD.NC	SE.NC	CV.NC	FDR	NLP	GO_ID	Biological_process	Cellular_component	Molecular_function	KEGG
Anterior gradient protein 3	Q8TD06	AGR3	155465	1.15678e-05	0.207351	-2.26985	55788.7	26593.1	13296.5	47.6675	269054	18265.9	9132.96	6.78893	0.0483927	4.93675	GO:0002162;GO:0005515;GO:0005783;GO:0008150;GO:0043231;GO:0060548	GO:0008150;GO:0060548	GO:0005783;GO:0043231	GO:0002162;GO:0005515	-
Inositol hexakisphosphate kinase 1	Q92551	IP6K1	9807	1.23687e-05	0.0666268	-3.90775	235.902	0	0	0	3540.65	505.709	252.854	14.2829	0.0483927	4.90767	GO:0000827;GO:0000828;GO:0000829;GO:0000832;GO:0001650;GO:0005515;GO:0005524;GO:0005634;GO:0005654;GO:0005737;GO:0005829;GO:0016301;GO:0016310;GO:0032958;GO:0043647;GO:0046854;GO:0052723;GO:0052724;GO:0052836;GO:0052839;GO:0120163	GO:0016310;GO:0032958;GO:0043647;GO:0046854;GO:0120163	GO:0001650;GO:0005634;GO:0005654;GO:0005737;GO:0005829	GO:0000827;GO:0000828;GO:0000829;GO:0000832;GO:0005515;GO:0005524;GO:0016301;GO:0052723;GO:0052724;GO:0052836;GO:0052839	hsa04070 Phosphatidylinositol signaling system
Ras GTPase-activating protein nGAP	Q9UJF2	RASAL2	9462	7.30963e-05	0.137342	-2.86416	915.023	1093.47	546.733	119.502	6662.38	488.082	244.041	7.32595	0.159944	4.1361	GO:0005096;GO:0005515;GO:0005829;GO:0007165;GO:0043087	GO:0007165;GO:0043087	GO:0005829	GO:0005096;GO:0005515	hsa04014 Ras signaling pathway
Syntaxin-4	Q12846	STX4	6810	8.17604e-05	0.581391	-0.782419	26104.4	3197.11	1598.55	12.2474	44899.8	2394.03	1197.02	5.33194	0.159944	4.08746	GO:0000149;GO:0000322;GO:0002639;GO:0005484;GO:0005515;GO:0005615;GO:0005768;GO:0005773;GO:0005802;GO:0005829;GO:0005886;GO:0006886;GO:0006887;GO:0006906;GO:0008021;GO:0008284;GO:0009986;GO:0012505;GO:0016020;GO:0016021;GO:0016230;GO:0016323;GO:0017157;GO:0030027;GO:0030335;GO:0030670;GO:0031201;GO:0031629;GO:0032589;GO:0034394;GO:0034599;GO:0035493;GO:0035749;GO:0035774;GO:0036477;GO:0042581;GO:…	GO:0002639;GO:0006886;GO:0006887;GO:0006906;GO:0008284;GO:0017157;GO:0030335;GO:0031629;GO:0034394;GO:0034599;GO:0035493;GO:0035774;GO:0043085;GO:0043311;GO:0045785;GO:0048278;GO:0048284;GO:0050921;GO:0060291;GO:0071346;GO:1902041;GO:1903078;GO:1903575;GO:2000010	GO:0000322;GO:0005615;GO:0005768;GO:0005773;GO:0005802;GO:0005829;GO:0005886;GO:0008021;GO:0009986;GO:0012505;GO:0016020;GO:0016021;GO:0016323;GO:0030027;GO:0030670;GO:0031201;GO:0032589;GO:0035749;GO:0036477;GO:0042581;GO:0043197;GO:0043219;GO:0045202;GO:0048471;GO:0048787;GO:0070062;GO:0098794;GO:0098978	GO:0000149;GO:0005484;GO:0005515;GO:0016230	hsa04130 SNARE interactions in vesicular transport;hsa04962 Vasopressin-regulated water reabsorption
Protein numb homolog	P49757	NUMB	8650	0.000105296	0.515133	-0.956983	28354.8	1996.43	998.213	7.04088	55043.6	5584.99	2792.5	10.1465	0.160437	3.97759	GO:0005515;GO:0005634;GO:0005737;GO:0005769;GO:0005886;GO:0005905;GO:0005925;GO:0007409;GO:0008013;GO:0010008;GO:0016323;GO:0019897;GO:0021670;GO:0021849;GO:0030136;GO:0030335;GO:0034332;GO:0045177;GO:0045294;GO:0045296;GO:0050769;GO:0098978;GO:0099149;GO:1903077	GO:0007409;GO:0021670;GO:0021849;GO:0030335;GO:0034332;GO:0050769;GO:0099149;GO:1903077	GO:0005634;GO:0005737;GO:0005769;GO:0005886;GO:0005905;GO:0005925;GO:0010008;GO:0016323;GO:0019897;GO:0030136;GO:0045177;GO:0098978	GO:0005515;GO:0008013;GO:0045294;GO:0045296	hsa04330 Notch signaling pathway
Sodium-dependent phosphate transport protein 2B	O95436	SLC34A2	10568	0.000123019	0.194289	-2.36372	38415.1	35631.1	17815.5	92.7528	197721	7418.12	3709.06	3.75181	0.160437	3.91003	GO:0001701;GO:0005436;GO:0005886;GO:0005887;GO:0005903;GO:0006817;GO:0016021;GO:0016324;GO:0030643;GO:0031402;GO:0031526;GO:0031982;GO:0035725;GO:0042301;GO:0043627;GO:0044267;GO:0044341	GO:0001701;GO:0006817;GO:0030643;GO:0035725;GO:0043627;GO:0044267;GO:0044341	GO:0005886;GO:0005887;GO:0005903;GO:0016021;GO:0016324;GO:0031526;GO:0031982	GO:0005436;GO:0031402;GO:0042301	hsa04928 Parathyroid hormone synthesis, secretion and action;hsa04978 Mineral absorption
Peroxisomal membrane protein PEX16	Q9Y5Y5	PEX16	9409	0.000528879	0.160494	-2.63941	424.643	377.481	188.741	88.8938	2645.85	542.948	271.474	20.5207	0.495514	3.27664	GO:0005515;GO:0005777;GO:0005778;GO:0005779;GO:0005783;GO:0005789;GO:0005829;GO:0006625;GO:0007031;GO:0008022;GO:0016020;GO:0016557;GO:0016558;GO:0022615;GO:0032581;GO:0045046;GO:0106101	GO:0006625;GO:0007031;GO:0016557;GO:0016558;GO:0022615;GO:0032581;GO:0045046;GO:0106101	GO:0005777;GO:0005778;GO:0005779;GO:0005783;GO:0005789;GO:0005829;GO:0016020	GO:0005515;GO:0008022	hsa04146 Peroxisome
Nuclear factor related to kappa-B-binding protein	Q6P4R8	NFRKB	4798	0.000569921	0.0822327	-3.60414	510	548.195	274.098	107.489	6201.91	1628.47	814.236	26.2576	0.495514	3.24419	GO:0002020;GO:0003677;GO:0005515;GO:0005634;GO:0005654;GO:0006275;GO:0006281;GO:0006310;GO:0006338;GO:0031011;GO:0033044;GO:0045893;GO:0051726;GO:0060382	GO:0006275;GO:0006281;GO:0006310;GO:0006338;GO:0033044;GO:0045893;GO:0051726;GO:0060382	GO:0005634;GO:0005654;GO:0031011	GO:0002020;GO:0003677;GO:0005515	-
Amine oxidase [flavin-containing] B	P27338	MAOB	4129	0.000642541	0.245302	-2.02737	37779.9	35794.6	17897.3	94.7452	154014	2523.27	1261.63	1.63834	0.502789	3.1921	GO:0005515;GO:0005739;GO:0005740;GO:0005741;GO:0008131;GO:0009055;GO:0009410;GO:0009636;GO:0010044;GO:0010269;GO:0014063;GO:0016021;GO:0021762;GO:0022900;GO:0032496;GO:0042135;GO:0042420;GO:0042802;GO:0045471;GO:0045964;GO:0050660;GO:0050665;GO:0051412;GO:0097621	GO:0009410;GO:0009636;GO:0010044;GO:0010269;GO:0014063;GO:0021762;GO:0022900;GO:0032496;GO:0042135;GO:0042420;GO:0045471;GO:0045964;GO:0050665;GO:0051412	GO:0005739;GO:0005740;GO:0005741;GO:0016021	GO:0005515;GO:0008131;GO:0009055;GO:0042802;GO:0050660;GO:0097621	hsa01100 Metabolic pathways;hsa05012 Parkinson disease;hsa00380 Tryptophan metabolism;hsa00330 Arginine and proline metabolism;hsa00340 Histidine metabolism;hsa00260 Glycine, serine and threonine metabolism;hsa00360 Phenylalanine metabolism;hsa00350 Tyrosine metabolism;hsa04728 Dopaminergic synapse;hsa00982 Drug metabolism - cytochrome P450;hsa04726 Serotonergic synapse;hsa05031 Amphetamine addic…
Protein FAM241B	Q96D05	FAM241B	219738	0.000805522	0.190509	-2.39207	1920.1	2193.08	1096.54	114.217	10078.8	1448.31	724.155	14.3699	0.520486	3.09392	GO:0005515;GO:0016021;GO:0043231	-	GO:0016021;GO:0043231	GO:0005515	-
Actin remodeling regulator NHS	Q6T4R5	NHS	4810	0.000962816	0.0314335	-4.99155	235.902	0	0	0	7504.8	2422.14	1211.07	32.2746	0.520486	3.01646	GO:0002088;GO:0005794;GO:0005923;GO:0005925;GO:0016324;GO:0016604;GO:0030027;GO:0030054;GO:0030154	GO:0002088;GO:0030154	GO:0005794;GO:0005923;GO:0005925;GO:0016324;GO:0016604;GO:0030027;GO:0030054	-	-
PHD finger protein 10	Q8WUB8	PHF10	55274	0.00113924	0.199242	-2.3274	605.822	431.478	215.739	71.2218	3040.63	718.231	359.116	23.6211	0.520486	2.94338	GO:0003712;GO:0005654;GO:0007399;GO:0042393;GO:0045892;GO:0045944;GO:0046872;GO:0071564	GO:0007399;GO:0045892;GO:0045944	GO:0005654;GO:0071564	GO:0003712;GO:0042393;GO:0046872	hsa05225 Hepatocellular carcinoma
Serine/threonine-protein kinase Nek1	Q96PY6	NEK1	4750	0.00116329	0.165805	-2.59244	673.952	876.101	438.05	129.994	4064.74	777.786	388.893	19.135	0.520486	2.93431	GO:0000242;GO:0004672;GO:0004674;GO:0004712;GO:0004713;GO:0005515;GO:0005524;GO:0005634;GO:0005654;GO:0005737;GO:0005813;GO:0005829;GO:0006468;GO:0007049;GO:0016301;GO:0018108;GO:0034451;GO:0046872;GO:0051301;GO:0060271;GO:0071889;GO:0106310	GO:0006468;GO:0007049;GO:0018108;GO:0051301;GO:0060271	GO:0000242;GO:0005634;GO:0005654;GO:0005737;GO:0005813;GO:0005829;GO:0034451	GO:0004672;GO:0004674;GO:0004712;GO:0004713;GO:0005515;GO:0005524;GO:0016301;GO:0046872;GO:0071889;GO:0106310	-
Sperm surface protein Sp17	Q15506	SPA17	53340	0.00116989	0.0918311	-3.44487	599.345	726.886	363.443	121.28	6526.6	1916.95	958.477	29.3714	0.520486	2.93185	GO:0003351;GO:0005515;GO:0005516;GO:0005576;GO:0005737;GO:0005929;GO:0007283;GO:0007338;GO:0007339;GO:0009897;GO:0031514;GO:0035686;GO:0097228	GO:0003351;GO:0007283;GO:0007338;GO:0007339	GO:0005576;GO:0005737;GO:0005929;GO:0009897;GO:0031514;GO:0035686;GO:0097228	GO:0005515;GO:0005516	-
Nectin-3	Q9NQS3	NECTIN3	25945	0.00127665	0.257707	-1.9562	927.865	799.252	399.626	86.1389	3600.46	494.966	247.483	13.7473	0.520486	2.89393	GO:0002089;GO:0005515;GO:0005886;GO:0005911;GO:0005912;GO:0007156;GO:0007157;GO:0007286;GO:0009566;GO:0042803;GO:0043296;GO:0044291;GO:0050839;GO:0060042;GO:0061951;GO:0098686;GO:0099061;GO:1902414	GO:0002089;GO:0007156;GO:0007157;GO:0007286;GO:0009566;GO:0060042;GO:0061951;GO:1902414	GO:0005886;GO:0005911;GO:0005912;GO:0043296;GO:0044291;GO:0098686;GO:0099061	GO:0005515;GO:0042803;GO:0050839	hsa04520 Adherens junction;hsa04514 Cell adhesion molecules
Sigma intracellular receptor 2	Q5BJF2	TMEM97	27346	0.00130017	0.202269	-2.30565	6449.32	7708.59	3854.3	119.526	31884.8	4603.86	2301.93	14.439	0.520486	2.886	GO:0001558;GO:0005515;GO:0005764;GO:0005783;GO:0005791;GO:0005886;GO:0016021;GO:0030867;GO:0031965;GO:0042632	GO:0001558;GO:0042632	GO:0005764;GO:0005783;GO:0005791;GO:0005886;GO:0016021;GO:0030867;GO:0031965	GO:0005515	hsa04080 Neuroactive ligand-receptor interaction
CBY1-interacting BAR domain-containing protein 1	A1XBS5	CIBAR1	137392	0.00135198	0.220948	-2.17822	549.45	627.096	313.548	114.132	2486.79	285.612	142.806	11.4852	0.520486	2.86903	GO:0005515;GO:0005543;GO:0005634;GO:0005737;GO:0005743;GO:0005814;GO:0007007;GO:0019898;GO:0030061;GO:0035108;GO:0035869;GO:0036064;GO:0045880;GO:0060271;GO:0061024;GO:0097546;GO:0097749	GO:0007007;GO:0035108;GO:0045880;GO:0060271;GO:0061024;GO:0097749	GO:0005634;GO:0005737;GO:0005743;GO:0005814;GO:0019898;GO:0030061;GO:0035869;GO:0036064;GO:0097546	GO:0005515;GO:0005543	-
Pleckstrin homology domain-containing family A member 1	Q9HB21	PLEKHA1	59338	0.00145965	0.190763	-2.39015	727.267	982.73	491.365	135.126	3812.41	524.17	262.085	13.749	0.520486	2.83575	GO:0001553;GO:0005515;GO:0005654;GO:0005737;GO:0005829;GO:0005886;GO:0007283;GO:0008209;GO:0008210;GO:0008289;GO:0009791;GO:0014065;GO:0016020;GO:0030165;GO:0031529;GO:0032587;GO:0033327;GO:0035264;GO:0043325;GO:0045184;GO:0048008;GO:0048705;GO:0050853;GO:0051898;GO:0060021;GO:0060325;GO:0070062;GO:0070301	GO:0001553;GO:0007283;GO:0008209;GO:0008210;GO:0009791;GO:0014065;GO:0031529;GO:0033327;GO:0035264;GO:0045184;GO:0048008;GO:0048705;GO:0050853;GO:0051898;GO:0060021;GO:0060325;GO:0070301	GO:0005654;GO:0005737;GO:0005829;GO:0005886;GO:0016020;GO:0032587;GO:0070062	GO:0005515;GO:0008289;GO:0030165;GO:0043325	-
PDZ domain-containing protein GIPC1	O14908	GIPC1	10755	0.00153009	0.365369	-1.45257	5125.28	2777.09	1388.54	54.1841	14027.7	1675.83	837.914	11.9466	0.520486	2.81528	GO:0003779;GO:0005102;GO:0005515;GO:0005737;GO:0005829;GO:0005938;GO:0006605;GO:0007186;GO:0007268;GO:0008021;GO:0012506;GO:0014047;GO:0016020;GO:0017022;GO:0030511;GO:0031410;GO:0031647;GO:0032435;GO:0032467;GO:0042802;GO:0043197;GO:0043198;GO:0043542;GO:0045296;GO:0048023;GO:0048167;GO:0070062;GO:0098685;GO:0098761;GO:0098978;GO:2000300	GO:0006605;GO:0007186;GO:0007268;GO:0014047;GO:0030511;GO:0031647;GO:0032435;GO:0032467;GO:0043542;GO:0048023;GO:0048167;GO:0098761;GO:2000300	GO:0005737;GO:0005829;GO:0005938;GO:0008021;GO:0012506;GO:0016020;GO:0031410;GO:0043197;GO:0043198;GO:0070062;GO:0098685;GO:0098978	GO:0003779;GO:0005102;GO:0005515;GO:0017022;GO:0042802;GO:0045296	-
NLR family CARD domain-containing protein 3	Q7RTR2	NLRC3	197358	0.00157076	0.0663621	-3.9135	551.832	631.86	315.93	114.502	8315.47	2772.08	1386.04	33.3365	0.520486	2.80389	GO:0003674;GO:0005515;GO:0005524;GO:0005737;GO:0005829;GO:0007249;GO:0014067;GO:0032088;GO:0032687;GO:0032688;GO:0032715;GO:0032720;GO:0034451;GO:0035556;GO:0036312;GO:0042110;GO:0043124;GO:0043231;GO:0045824;GO:0048147;GO:0048471;GO:0050680;GO:0050728;GO:1900016;GO:1900226;GO:1901223	GO:0007249;GO:0014067;GO:0032088;GO:0032687;GO:0032688;GO:0032715;GO:0032720;GO:0035556;GO:0042110;GO:0043124;GO:0045824;GO:0048147;GO:0050680;GO:0050728;GO:1900016;GO:1900226;GO:1901223	GO:0005737;GO:0005829;GO:0034451;GO:0043231;GO:0048471	GO:0003674;GO:0005515;GO:0005524;GO:0036312	-
Major facilitator superfamily domain-containing protein 6	Q6ZSS7	MFSD6	54842	0.00159486	0.145616	-2.77976	1416.6	1376.79	688.395	97.1898	9728.33	2724.91	1362.45	28.01	0.520486	2.79728	GO:0005515;GO:0005886;GO:0016020;GO:0016021;GO:0042590	GO:0042590	GO:0005886;GO:0016020;GO:0016021	GO:0005515	-
Protein NDNF	Q8TB73	NDNF	79625	0.00170673	0.0737763	-3.7607	701.732	931.659	465.829	132.766	9511.62	3144.11	1572.06	33.0555	0.520486	2.76783	GO:0001525;GO:0001764;GO:0002931;GO:0005539;GO:0005576;GO:0005615;GO:0007263;GO:0008201;GO:0010811;GO:0010976;GO:0019800;GO:0021828;GO:0030198;GO:0031012;GO:0043524;GO:0044344;GO:0061042;GO:0071456;GO:2000352	GO:0001525;GO:0001764;GO:0002931;GO:0007263;GO:0010811;GO:0010976;GO:0019800;GO:0021828;GO:0030198;GO:0043524;GO:0044344;GO:0061042;GO:0071456;GO:2000352	GO:0005576;GO:0005615;GO:0031012	GO:0005539;GO:0008201	-
Stromal interaction molecule 1	Q13586	STIM1	6786	0.00170795	0.550745	-0.860544	16794.5	4730.87	2365.43	28.1691	30494.2	1905.08	952.539	6.24735	0.520486	2.76753	GO:0002020;GO:0002115;GO:0005246;GO:0005509;GO:0005513;GO:0005515;GO:0005783;GO:0005789;GO:0005874;GO:0005886;GO:0005887;GO:0006874;GO:0030176;GO:0032237;GO:0032541;GO:0033017;GO:0042802;GO:0044853;GO:0045762;GO:0045766;GO:0051010;GO:0051924;GO:0070166;GO:2001256	GO:0002115;GO:0005513;GO:0006874;GO:0032237;GO:0045762;GO:0045766;GO:0051924;GO:0070166;GO:2001256	GO:0005783;GO:0005789;GO:0005874;GO:0005886;GO:0005887;GO:0030176;GO:0032541;GO:0033017;GO:0044853	GO:0002020;GO:0005246;GO:0005509;GO:0005515;GO:0042802;GO:0051010	hsa04611 Platelet activation;hsa04020 Calcium signaling pathway
A-kinase anchor protein 7 isoforms alpha and beta	O43687	AKAP7	9465	0.00171188	0.0997399	-3.32569	235.902	0	0	0	2365.17	793.032	396.516	33.5296	0.520486	2.76653	GO:0000166;GO:0005515;GO:0005634;GO:0005829;GO:0008150;GO:0010738;GO:0019901;GO:0032991;GO:0034237;GO:0050804;GO:0051018;GO:0098686	GO:0008150;GO:0010738;GO:0050804	GO:0005634;GO:0005829;GO:0032991;GO:0098686	GO:0000166;GO:0005515;GO:0019901;GO:0034237;GO:0051018	-
Casein kinase II subunit alpha'	P19784	CSNK2A2	1459	0.00172941	0.520595	-0.941767	19095.2	6163.9	3081.95	32.2798	36679.6	2251.73	1125.87	6.13891	0.520486	2.7621	GO:0000785;GO:0001669;GO:0004674;GO:0004712;GO:0005515;GO:0005524;GO:0005634;GO:0005654;GO:0005829;GO:0005886;GO:0005956;GO:0006915;GO:0007049;GO:0007283;GO:0016055;GO:0018105;GO:0018107;GO:0021987;GO:0047485;GO:0051726;GO:0097421;GO:0106310;GO:1903146;GO:1903955;GO:1905818;GO:2000059;GO:2001234	GO:0006915;GO:0007049;GO:0007283;GO:0016055;GO:0018105;GO:0018107;GO:0021987;GO:0051726;GO:0097421;GO:1903146;GO:1903955;GO:1905818;GO:2000059;GO:2001234	GO:0000785;GO:0001669;GO:0005634;GO:0005654;GO:0005829;GO:0005886;GO:0005956	GO:0004674;GO:0004712;GO:0005515;GO:0005524;GO:0047485;GO:0106310	hsa05020 Prion disease;hsa05022 Pathways of neurodegeneration - multiple diseases;hsa05010 Alzheimer disease;hsa04520 Adherens junction;hsa05235 PD-L1 expression and PD-1 checkpoint pathway in cancer;hsa04137 Mitophagy - animal;hsa05162 Measles;hsa04064 NF-kappa B signaling pathway;hsa03008 Ribosome biogenesis in eukaryotes;hsa04310 Wnt signaling pathway
Tricarboxylate transport protein, mitochondrial	P53007	SLC25A1	6576	0.0019064	0.452945	-1.14259	35724.1	14250.3	7125.17	39.89	78870.8	8145.57	4072.78	10.3277	0.552504	2.71979	GO:0005634;GO:0005743;GO:0006094;GO:0006843;GO:0015137;GO:0015142;GO:0016021;GO:0046949;GO:0070062;GO:0071913	GO:0006094;GO:0006843;GO:0046949	GO:0005634;GO:0005743;GO:0016021;GO:0070062	GO:0015137;GO:0015142;GO:0071913	-
Protein kinase C eta type	P24723	PRKCH	5583	0.00202752	0.12246	-3.02962	650.172	828.539	414.269	127.434	5309.27	1591.43	795.715	29.9746	0.557195	2.69303	GO:0004674;GO:0004697;GO:0004698;GO:0004712;GO:0005515;GO:0005524;GO:0005737;GO:0005829;GO:0005886;GO:0006468;GO:0007165;GO:0010744;GO:0018105;GO:0019899;GO:0034351;GO:0035556;GO:0045618;GO:0046872;GO:0050861;GO:0051092;GO:0060252;GO:0070062;GO:0106310;GO:1903078;GO:2000810	GO:0006468;GO:0007165;GO:0010744;GO:0018105;GO:0034351;GO:0035556;GO:0045618;GO:0050861;GO:0051092;GO:0060252;GO:1903078;GO:2000810	GO:0005737;GO:0005829;GO:0005886;GO:0070062	GO:0004674;GO:0004697;GO:0004698;GO:0004712;GO:0005515;GO:0005524;GO:0019899;GO:0046872;GO:0106310	hsa04270 Vascular smooth muscle contraction;hsa04750 Inflammatory mediator regulation of TRP channels
SNF-related serine/threonine-protein kinase	Q9NRH2	SNRK	54861	0.00228635	0.343116	-1.54323	1483.02	969.798	484.899	65.3932	4322.22	559.937	279.969	12.9549	0.557195	2.64086	GO:0000287;GO:0004674;GO:0004712;GO:0005524;GO:0005634;GO:0006468;GO:0030099;GO:0035556;GO:0106310	GO:0006468;GO:0030099;GO:0035556	GO:0005634	GO:0000287;GO:0004674;GO:0004712;GO:0005524;GO:0106310	-
Metaxin-3	Q5HYI7	MTX3	345778	0.0023008	0.142924	-2.80668	1509.08	2546.35	1273.17	168.736	10558.6	2507.65	1253.82	23.7498	0.557195	2.63812	GO:0001401;GO:0003674;GO:0005737;GO:0007005;GO:0007007;GO:0015031;GO:0140275	GO:0007005;GO:0007007;GO:0015031	GO:0001401;GO:0005737;GO:0140275	GO:0003674	-
Histone H3-7	Q5TEC6	H3-7	440686	0.00249799	0.161657	-2.629	12729.4	14731.1	7365.53	115.724	78743.7	22032.9	11016.4	27.9805	0.557195	2.60241	GO:0000786;GO:0003677;GO:0005634;GO:0046982	-	GO:0000786;GO:0005634	GO:0003677;GO:0046982	-
Pre-mRNA 3'-end-processing factor FIP1	Q6UN15	FIP1L1	81608	0.00272535	0.362913	-1.4623	3742.38	2552.57	1276.28	68.2071	10312.1	830.871	415.436	8.05727	0.557195	2.56458	GO:0003723;GO:0005515;GO:0005654;GO:0005829;GO:0005847;GO:0006378;GO:0098789	GO:0006378;GO:0098789	GO:0005654;GO:0005829;GO:0005847	GO:0003723;GO:0005515	hsa03015 mRNA surveillance pathway
Sciellin	O95171	SCEL	8796	0.00272722	0.237691	-2.07284	12468.9	5169.65	2584.82	41.4603	52458.5	15502.9	7751.44	29.5527	0.557195	2.56428	GO:0001533;GO:0005515;GO:0005737;GO:0008544;GO:0009612;GO:0009792;GO:0030216;GO:0046872;GO:0048471;GO:0070062;GO:0090263	GO:0008544;GO:0009612;GO:0009792;GO:0030216;GO:0090263	GO:0001533;GO:0005737;GO:0048471;GO:0070062	GO:0005515;GO:0046872	-
SH3 and multiple ankyrin repeat domains protein 3	Q9BYB0	SHANK3	85358	0.00295998	0.226659	-2.1414	9474.58	6570.17	3285.09	69.3453	41801	11715.3	5857.66	28.0264	0.557195	2.52871	GO:0000165;GO:0003779;GO:0005515;GO:0005829;GO:0007416;GO:0007612;GO:0007613;GO:0008022;GO:0008270;GO:0014069;GO:0017124;GO:0021773;GO:0030160;GO:0030534;GO:0031234;GO:0032232;GO:0035176;GO:0035255;GO:0042297;GO:0043005;GO:0043197;GO:0043621;GO:0044309;GO:0045211;GO:0045794;GO:0048170;GO:0048854;GO:0051835;GO:0051968;GO:0060170;GO:0060997;GO:0060999;GO:0061001;GO:0071625;GO:0097107;GO:0097110;GO:…	GO:0000165;GO:0007416;GO:0007612;GO:0007613;GO:0021773;GO:0030534;GO:0032232;GO:0035176;GO:0042297;GO:0045794;GO:0048170;GO:0048854;GO:0051835;GO:0051968;GO:0060997;GO:0060999;GO:0061001;GO:0071625;GO:0097107;GO:0097113;GO:0097114;GO:0097117;GO:1900271;GO:1900273;GO:1900451;GO:1900452;GO:2000463;GO:2000969	GO:0005829;GO:0014069;GO:0031234;GO:0043005;GO:0043197;GO:0044309;GO:0045211;GO:0060170	GO:0003779;GO:0005515;GO:0008022;GO:0008270;GO:0017124;GO:0030160;GO:0035255;GO:0043621;GO:0097110	hsa04724 Glutamatergic synapse
Lipoprotein lipase	P06858	LPL	4023	0.0029846	0.142179	-2.81422	467.181	462.558	231.279	99.0104	3285.87	1078.12	539.062	32.8109	0.557195	2.52511	GO:0004465;GO:0004620;GO:0004806;GO:0005102;GO:0005509;GO:0005515;GO:0005576;GO:0005615;GO:0005886;GO:0006631;GO:0006633;GO:0006641;GO:0006644;GO:0008201;GO:0008970;GO:0009409;GO:0009410;GO:0009617;GO:0009749;GO:0009986;GO:0010744;GO:0010884;GO:0010886;GO:0010890;GO:0016042;GO:0016298;GO:0017129;GO:0019432;GO:0019433;GO:0031670;GO:0032722;GO:0032731;GO:0032755;GO:0032760;GO:0034185;GO:0034361;GO:…	GO:0006631;GO:0006633;GO:0006641;GO:0006644;GO:0009409;GO:0009410;GO:0009617;GO:0009749;GO:0010744;GO:0010884;GO:0010886;GO:0010890;GO:0016042;GO:0019432;GO:0019433;GO:0031670;GO:0032722;GO:0032731;GO:0032755;GO:0032760;GO:0034371;GO:0034372;GO:0042632;GO:0045600;GO:0050729;GO:0055096;GO:0070328;GO:0071398;GO:1900077;GO:2000343	GO:0005576;GO:0005615;GO:0005886;GO:0009986;GO:0034361;GO:0042627;GO:1902494	GO:0004465;GO:0004620;GO:0004806;GO:0005102;GO:0005509;GO:0005515;GO:0008201;GO:0008970;GO:0016298;GO:0017129;GO:0034185;GO:0042803;GO:0043395;GO:0043495;GO:0052739;GO:0052740;GO:0071813	hsa05010 Alzheimer disease;hsa04979 Cholesterol metabolism;hsa03320 PPAR signaling pathway;hsa00561 Glycerolipid metabolism
Multiple PDZ domain protein	O75970	MPDZ	8777	0.00305821	0.185572	-2.42995	812.986	1154.17	577.083	141.966	4380.96	946.156	473.078	21.597	0.557195	2.51453	GO:0005515;GO:0005737;GO:0005886;GO:0005923;GO:0008022;GO:0014069;GO:0016324;GO:0016327;GO:0030425;GO:0031023;GO:0045177;GO:0070507;GO:0120192	GO:0031023;GO:0070507;GO:0120192	GO:0005737;GO:0005886;GO:0005923;GO:0014069;GO:0016324;GO:0016327;GO:0030425;GO:0045177	GO:0005515;GO:0008022	hsa04530 Tight junction
Heat shock 70 kDa protein 12B	Q96MM6	HSPA12B	116835	0.00320153	0.218584	-2.19374	24658.2	17338	8668.98	70.3131	112809	32933.4	16466.7	29.194	0.557195	2.49464	GO:0005515;GO:0005524	-	-	GO:0005515;GO:0005524	-
Plasma membrane calcium-transporting ATPase 4	P23634	ATP2B4	493	0.00335622	0.573294	-0.802652	29259.3	6893.3	3446.65	23.5594	51037.1	6219.37	3109.68	12.186	0.557195	2.47415	GO:0003407;GO:0005388;GO:0005515;GO:0005516;GO:0005524;GO:0005886;GO:0005887;GO:0005901;GO:0006357;GO:0006874;GO:0007283;GO:0010629;GO:0010751;GO:0014832;GO:0015085;GO:0016020;GO:0016323;GO:0016525;GO:0017080;GO:0019829;GO:0019901;GO:0021766;GO:0030018;GO:0030165;GO:0030315;GO:0030317;GO:0030346;GO:0032991;GO:0033138;GO:0034220;GO:0036126;GO:0036487;GO:0043005;GO:0043231;GO:0043537;GO:0045019;GO:…	GO:0003407;GO:0006357;GO:0006874;GO:0007283;GO:0010629;GO:0010751;GO:0014832;GO:0016525;GO:0021766;GO:0030317;GO:0033138;GO:0034220;GO:0043537;GO:0045019;GO:0051001;GO:0051480;GO:0051599;GO:0070588;GO:0070885;GO:0071872;GO:0097553;GO:0098703;GO:0098736;GO:0140199;GO:0150104;GO:1900082;GO:1901660;GO:1902083;GO:1902305;GO:1902548;GO:1902806;GO:1903078;GO:1903243;GO:1903249;GO:1903779;GO:1905145;GO:…	GO:0005886;GO:0005887;GO:0005901;GO:0016020;GO:0016323;GO:0030018;GO:0030315;GO:0032991;GO:0036126;GO:0043005;GO:0043231;GO:0045121;GO:0097228;GO:0098978;GO:0099059	GO:0005388;GO:0005515;GO:0005516;GO:0005524;GO:0015085;GO:0017080;GO:0019829;GO:0019901;GO:0030165;GO:0030346;GO:0036487;GO:0046872;GO:0048306;GO:0050998;GO:0097110	hsa04961 Endocrine and other factor-regulated calcium reabsorption;hsa04022 cGMP-PKG signaling pathway;hsa04261 Adrenergic signaling in cardiomyocytes;hsa04970 Salivary secretion;hsa04972 Pancreatic secretion;hsa04925 Aldosterone synthesis and secretion;hsa04978 Mineral absorption;hsa04024 cAMP signaling pathway;hsa04020 Calcium signaling pathway
Protein kinase C zeta type	Q05513	PRKCZ	5590	0.00341469	0.147621	-2.76003	718.236	964.668	482.334	134.311	4865.4	1489.15	744.574	30.6069	0.557195	2.46665	GO:0000226;GO:0001725;GO:0001954;GO:0004672;GO:0004674;GO:0004697;GO:0004698;GO:0004712;GO:0005515;GO:0005524;GO:0005635;GO:0005737;GO:0005768;GO:0005815;GO:0005829;GO:0005886;GO:0005911;GO:0005923;GO:0006468;GO:0006954;GO:0007165;GO:0007166;GO:0007616;GO:0008284;GO:0014069;GO:0015459;GO:0016020;GO:0016324;GO:0016363;GO:0016477;GO:0018105;GO:0019901;GO:0030010;GO:0030054;GO:0031252;GO:0031333;GO:…	GO:0000226;GO:0001954;GO:0006468;GO:0006954;GO:0007165;GO:0007166;GO:0007616;GO:0008284;GO:0016477;GO:0018105;GO:0030010;GO:0031333;GO:0031584;GO:0032148;GO:0032733;GO:0032736;GO:0032753;GO:0032754;GO:0032869;GO:0035556;GO:0043066;GO:0045630;GO:0046627;GO:0046628;GO:0047496;GO:0050732;GO:0051092;GO:0051222;GO:0051346;GO:0051899;GO:0060081;GO:0060291;GO:0070374;GO:0070528;GO:0072659;GO:0098696;GO:…	GO:0001725;GO:0005635;GO:0005737;GO:0005768;GO:0005815;GO:0005829;GO:0005886;GO:0005911;GO:0005923;GO:0014069;GO:0016020;GO:0016324;GO:0016363;GO:0030054;GO:0031252;GO:0031982;GO:0035748;GO:0043203;GO:0045121;GO:0045179;GO:0048471;GO:0070062;GO:0098685;GO:0098978	GO:0004672;GO:0004674;GO:0004697;GO:0004698;GO:0004712;GO:0005515;GO:0005524;GO:0015459;GO:0019901;GO:0043274;GO:0043560;GO:0044877;GO:0046872;GO:0071889;GO:0106310	hsa04144 Endocytosis;hsa05415 Diabetic cardiomyopathy;hsa04611 Platelet activation;hsa04530 Tight junction;hsa05165 Human papillomavirus infection;hsa04910 Insulin signaling pathway;hsa05418 Fluid shear stress and atherosclerosis;hsa04933 AGE-RAGE signaling pathway in diabetic complications;hsa04071 Sphingolipid signaling pathway;hsa04015 Rap1 signaling pathway;hsa04926 Relaxin signaling pathway;…
Laminin subunit beta-3	Q13751	LAMB3	3914	0.00351172	0.256863	-1.96093	28209.3	31335.2	15667.6	111.081	109823	15857.1	7928.54	14.4388	0.557195	2.45448	GO:0005198;GO:0005201;GO:0005515;GO:0005576;GO:0005610;GO:0008544;GO:0009887;GO:0009888;GO:0016477;GO:0034446;GO:0035987;GO:0043256;GO:0044877;GO:0050873;GO:0062023;GO:0070831	GO:0008544;GO:0009887;GO:0009888;GO:0016477;GO:0034446;GO:0035987;GO:0050873;GO:0070831	GO:0005576;GO:0005610;GO:0043256;GO:0062023	GO:0005198;GO:0005201;GO:0005515;GO:0044877	hsa04510 Focal adhesion;hsa05165 Human papillomavirus infection;hsa04512 ECM-receptor interaction;hsa05145 Toxoplasmosis;hsa05222 Small cell lung cancer;hsa05146 Amoebiasis;hsa05200 Pathways in cancer;hsa04151 PI3K-Akt signaling pathway
NFX1-type zinc finger-containing protein 1	Q9P2E3	ZNFX1	57169	0.00352379	0.237687	-2.07286	1373.7	1342.59	671.293	97.7351	5779.44	1340.43	670.214	23.193	0.557195	2.45299	GO:0002218;GO:0003723;GO:0004386;GO:0005741;GO:0008270;GO:0010494;GO:0031048;GO:0031380;GO:0042742;GO:0045071;GO:0051607	GO:0002218;GO:0031048;GO:0042742;GO:0045071;GO:0051607	GO:0005741;GO:0010494;GO:0031380	GO:0003723;GO:0004386;GO:0008270	-
EGF domain-specific O-linked N-acetylglucosamine transferase	Q5NDL2	EOGT	285203	0.00354795	0.352575	-1.504	3127.5	2236.44	1118.22	71.5091	8870.44	1063.62	531.809	11.9906	0.557195	2.45002	GO:0005788;GO:0006493;GO:0016262;GO:0016757;GO:0097363;GO:0097370	GO:0006493;GO:0097370	GO:0005788	GO:0016262;GO:0016757;GO:0097363	hsa00514 Other types of O-glycan biosynthesis
Remodeling and spacing factor 1	Q96T23	RSF1	51773	0.00381937	0.400788	-1.31909	2776.98	1794.33	897.165	64.6144	6928.8	291.574	145.787	4.20815	0.557195	2.41801	GO:0003712;GO:0005515;GO:0005634;GO:0005654;GO:0006334;GO:0006338;GO:0006352;GO:0006355;GO:0031213;GO:0031497;GO:0042393;GO:0043392;GO:0045892;GO:0045893;GO:0045944;GO:0046872;GO:0050434	GO:0006334;GO:0006338;GO:0006352;GO:0006355;GO:0031497;GO:0043392;GO:0045892;GO:0045893;GO:0045944;GO:0050434	GO:0005634;GO:0005654;GO:0031213	GO:0003712;GO:0005515;GO:0042393;GO:0046872	-
Protein phosphatase 1 regulatory subunit 12C	Q9BZL4	PPP1R12C	54776	0.0038398	0.527671	-0.922288	13679.2	5125.88	2562.94	37.472	25923.8	1591.25	795.626	6.1382	0.557195	2.41569	GO:0004857;GO:0005515;GO:0005737;GO:0005856;GO:0007165;GO:0019208;GO:0019901;GO:0043086	GO:0007165;GO:0043086	GO:0005737;GO:0005856	GO:0004857;GO:0005515;GO:0019208;GO:0019901	hsa04810 Regulation of actin cytoskeleton;hsa04510 Focal adhesion;hsa05205 Proteoglycans in cancer;hsa04921 Oxytocin signaling pathway;hsa04270 Vascular smooth muscle contraction
Rab11 family-interacting protein 1	Q6WKZ4	RAB11FIP1	80223	0.00391147	0.523859	-0.93275	22573.1	8227.9	4113.95	36.4501	43090	3715.36	1857.68	8.62232	0.557195	2.40766	GO:0005829;GO:0015031;GO:0030670;GO:0031267;GO:0043231;GO:0045055;GO:0055037;GO:0070164	GO:0015031;GO:0045055;GO:0070164	GO:0005829;GO:0030670;GO:0043231;GO:0055037	GO:0031267	hsa04144 Endocytosis
Actin-binding LIM protein 3	O94929	ABLIM3	22885	0.00395386	0.164669	-2.60236	994.329	1516.85	758.427	152.551	6038.36	1627.07	813.536	26.9456	0.557195	2.40298	GO:0001725;GO:0005515;GO:0005737;GO:0006351;GO:0015629;GO:0030027;GO:0030032;GO:0030036;GO:0045944;GO:0046872;GO:0051015;GO:0060271;GO:0098978;GO:1903955	GO:0006351;GO:0030032;GO:0030036;GO:0045944;GO:0060271;GO:1903955	GO:0001725;GO:0005737;GO:0015629;GO:0030027;GO:0098978	GO:0005515;GO:0046872;GO:0051015	hsa04360 Axon guidance
11-beta-hydroxysteroid dehydrogenase 1	P28845	HSD11B1	3290	0.00403999	0.199182	-2.32784	1640.1	2808.4	1404.2	171.233	8234.19	803.654	401.827	9.75997	0.557195	2.39362	GO:0005496;GO:0005789;GO:0006706;GO:0016020;GO:0016491;GO:0030176;GO:0030324;GO:0042803;GO:0043231;GO:0050661;GO:0070524;GO:0102196	GO:0006706;GO:0030324	GO:0005789;GO:0016020;GO:0030176;GO:0043231	GO:0005496;GO:0016491;GO:0042803;GO:0050661;GO:0070524;GO:0102196	hsa01100 Metabolic pathways;hsa05204 Chemical carcinogenesis - DNA adducts;hsa00980 Metabolism of xenobiotics by cytochrome P450;hsa00140 Steroid hormone biosynthesis
Protein S100-A10	P60903	S100A10	6281	0.00404735	0.281338	-1.82962	2.32272e+06	1.96295e+06	981477	84.5111	8.25596e+06	1.7494e+06	874700	21.1896	0.557195	2.39283	GO:0001765;GO:0005509;GO:0005515;GO:0005576;GO:0005615;GO:0005737;GO:0005886;GO:0006900;GO:0010756;GO:0019897;GO:0042803;GO:0043547;GO:0044325;GO:0045121;GO:0048306;GO:0051099;GO:0051496;GO:0051894;GO:0062023;GO:0070062;GO:0072659;GO:0098797;GO:1900026;GO:1990665	GO:0001765;GO:0006900;GO:0010756;GO:0043547;GO:0051099;GO:0051496;GO:0051894;GO:0072659;GO:1900026	GO:0005576;GO:0005615;GO:0005737;GO:0005886;GO:0019897;GO:0045121;GO:0062023;GO:0070062;GO:0098797;GO:1990665	GO:0005509;GO:0005515;GO:0042803;GO:0044325;GO:0048306	hsa05132 Salmonella infection
LIM and calponin homology domains-containing protein 1	Q9UPQ0	LIMCH1	22998	0.00404937	0.248768	-2.00713	17121.5	16474.4	8237.18	96.2205	68825	15928.1	7964.07	23.143	0.557195	2.39261	GO:0001725;GO:0001934;GO:0003779;GO:0005737;GO:0030336;GO:0031032;GO:0032034;GO:0046872;GO:0051496;GO:0051893;GO:0060327	GO:0001934;GO:0030336;GO:0031032;GO:0051496;GO:0051893;GO:0060327	GO:0001725;GO:0005737	GO:0003779;GO:0032034;GO:0046872	-
Vesicle-associated membrane protein 8	Q9BV40	VAMP8	8673	0.00405691	0.549519	-0.863758	26719.9	8201.19	4100.6	30.6932	48624.2	5201.98	2600.99	10.6983	0.557195	2.3918	GO:0005484;GO:0005515;GO:0005737;GO:0005765;GO:0005769;GO:0005829;GO:0005886;GO:0006906;GO:0015031;GO:0016020;GO:0016021;GO:0016240;GO:0019869;GO:0019905;GO:0030667;GO:0030669;GO:0030670;GO:0031201;GO:0031901;GO:0031902;GO:0031982;GO:0035493;GO:0035577;GO:0035579;GO:0046718;GO:0048471;GO:0051607;GO:0055037;GO:0055038;GO:0070062;GO:0070254;GO:0070821;GO:0097352;GO:0098594;GO:1903076;GO:1903531;GO:…	GO:0006906;GO:0015031;GO:0016240;GO:0035493;GO:0046718;GO:0051607;GO:0070254;GO:0097352;GO:1903076;GO:1903531;GO:1903595	GO:0005737;GO:0005765;GO:0005769;GO:0005829;GO:0005886;GO:0016020;GO:0016021;GO:0030667;GO:0030669;GO:0030670;GO:0031201;GO:0031901;GO:0031902;GO:0031982;GO:0035577;GO:0035579;GO:0048471;GO:0055037;GO:0055038;GO:0070062;GO:0070821;GO:0098594	GO:0005484;GO:0005515;GO:0019869;GO:0019905	hsa04611 Platelet activation;hsa04140 Autophagy - animal;hsa04130 SNARE interactions in vesicular transport
Adenomatous polyposis coli protein	P25054	APC	324	0.00412519	0.0456606	-4.45291	235.902	0	0	0	5166.42	2193.71	1096.85	42.4608	0.557195	2.38456	GO:0000281;GO:0000776;GO:0001708;GO:0005515;GO:0005634;GO:0005654;GO:0005737;GO:0005794;GO:0005813;GO:0005829;GO:0005874;GO:0005881;GO:0005886;GO:0005912;GO:0005923;GO:0006974;GO:0007026;GO:0007094;GO:0007155;GO:0007389;GO:0007399;GO:0008013;GO:0008017;GO:0008285;GO:0008286;GO:0010942;GO:0016055;GO:0016328;GO:0016342;GO:0016477;GO:0019887;GO:0019901;GO:0030027;GO:0030335;GO:0030877;GO:0031274;GO:…	GO:0000281;GO:0001708;GO:0006974;GO:0007026;GO:0007094;GO:0007155;GO:0007389;GO:0007399;GO:0008285;GO:0008286;GO:0010942;GO:0016055;GO:0016477;GO:0030335;GO:0031274;GO:0032886;GO:0043065;GO:0045595;GO:0045732;GO:0045736;GO:0051988;GO:0065003;GO:0070830;GO:0090090;GO:0120162;GO:1902807;GO:1904781;GO:2000134	GO:0000776;GO:0005634;GO:0005654;GO:0005737;GO:0005794;GO:0005813;GO:0005829;GO:0005874;GO:0005881;GO:0005886;GO:0005912;GO:0005923;GO:0016328;GO:0016342;GO:0030027;GO:0030877;GO:0032587;GO:0048471;GO:1990909	GO:0005515;GO:0008013;GO:0008017;GO:0019887;GO:0019901;GO:0031625;GO:0045295;GO:0051010;GO:0070840	hsa05022 Pathways of neurodegeneration - multiple diseases;hsa05010 Alzheimer disease;hsa04810 Regulation of actin cytoskeleton;hsa05165 Human papillomavirus infection;hsa05225 Hepatocellular carcinoma;hsa05210 Colorectal cancer;hsa05213 Endometrial cancer;hsa05200 Pathways in cancer;hsa04390 Hippo signaling pathway;hsa05226 Gastric cancer;hsa04934 Cushing syndrome;hsa04310 Wnt signaling pathway;…
ADP-ribosylation factor-like protein 8B	Q9NVJ2	ARL8B	55207	0.00437361	0.545971	-0.873104	130296	29519.2	14759.6	22.6555	238650	38863.1	19431.5	16.2846	0.557195	2.35916	GO:0001778;GO:0002505;GO:0002747;GO:0003924;GO:0003925;GO:0005515;GO:0005525;GO:0005737;GO:0005764;GO:0005765;GO:0005829;GO:0007049;GO:0007059;GO:0008089;GO:0015031;GO:0016020;GO:0016197;GO:0019003;GO:0030496;GO:0031902;GO:0032418;GO:0042267;GO:0043014;GO:0045202;GO:0046754;GO:0048487;GO:0051233;GO:0051301;GO:0061909;GO:0070062;GO:0090117;GO:0090385;GO:0101004;GO:1902774;GO:1904115;GO:1990927	GO:0001778;GO:0002505;GO:0002747;GO:0007049;GO:0007059;GO:0008089;GO:0015031;GO:0016197;GO:0032418;GO:0042267;GO:0046754;GO:0051301;GO:0061909;GO:0090117;GO:0090385;GO:1902774;GO:1990927	GO:0005737;GO:0005764;GO:0005765;GO:0005829;GO:0016020;GO:0030496;GO:0031902;GO:0045202;GO:0051233;GO:0070062;GO:0101004;GO:1904115	GO:0003924;GO:0003925;GO:0005515;GO:0005525;GO:0019003;GO:0043014;GO:0048487	hsa05132 Salmonella infection
Epidermal retinol dehydrogenase 2	Q8N3Y7	SDR16C5	195814	0.00448262	0.121715	-3.03842	1140.84	1809.87	904.935	158.644	9373	3258.06	1629.03	34.76	0.557195	2.34847	GO:0000122;GO:0000785;GO:0003714;GO:0004745;GO:0005515;GO:0005634;GO:0005783;GO:0005789;GO:0005811;GO:0005886;GO:0016021;GO:0016616;GO:0017053;GO:0031065;GO:0035067;GO:0042572;GO:0042574;GO:0043616;GO:0061629;GO:0140297	GO:0000122;GO:0031065;GO:0035067;GO:0042572;GO:0042574;GO:0043616	GO:0000785;GO:0005634;GO:0005783;GO:0005789;GO:0005811;GO:0005886;GO:0016021;GO:0017053	GO:0003714;GO:0004745;GO:0005515;GO:0016616;GO:0061629;GO:0140297	hsa01100 Metabolic pathways;hsa01240 Biosynthesis of cofactors;hsa00830 Retinol metabolism
E3 ubiquitin-protein ligase HERC2	O95714	HERC2	8924	0.00451043	0.101029	-3.30716	2044.24	3616.67	1808.33	176.92	20234.2	7410.52	3705.26	36.6238	0.557195	2.34578	GO:0005085;GO:0005515;GO:0005634;GO:0005654;GO:0005737;GO:0005814;GO:0005829;GO:0005886;GO:0006281;GO:0006886;GO:0006974;GO:0007283;GO:0008270;GO:0016020;GO:0016567;GO:0031625;GO:0032183;GO:0043161;GO:0050790;GO:0061630	GO:0006281;GO:0006886;GO:0006974;GO:0007283;GO:0016567;GO:0043161;GO:0050790	GO:0005634;GO:0005654;GO:0005737;GO:0005814;GO:0005829;GO:0005886;GO:0016020	GO:0005085;GO:0005515;GO:0008270;GO:0031625;GO:0032183;GO:0061630	hsa04120 Ubiquitin mediated proteolysis
Rho guanine nucleotide exchange factor 15	O94989	ARHGEF15	22899	0.00455395	0.0649376	-3.9448	235.902	0	0	0	3632.75	1542.99	771.497	42.4745	0.557195	2.34161	GO:0005085;GO:0005096;GO:0005515;GO:0005737;GO:0005829;GO:0030425;GO:0050790;GO:0051056;GO:0051496;GO:0061299;GO:0090630;GO:2000297	GO:0050790;GO:0051056;GO:0051496;GO:0061299;GO:0090630;GO:2000297	GO:0005737;GO:0005829;GO:0030425	GO:0005085;GO:0005096;GO:0005515	-
Mediator of RNA polymerase II transcription subunit 28	Q9H204	MED28	80306	0.00455673	0.283465	-1.81876	1428.86	1562.85	781.425	109.377	5040.7	499.931	249.966	9.91789	0.557195	2.34135	GO:0003779;GO:0005515;GO:0005634;GO:0005654;GO:0016020;GO:0016592;GO:0019827;GO:0030864;GO:0051151;GO:0070847	GO:0019827;GO:0051151	GO:0005634;GO:0005654;GO:0016020;GO:0016592;GO:0030864;GO:0070847	GO:0003779;GO:0005515	-
Wolframin	O76024	WFS1	7466	0.00469243	0.322702	-1.63172	8680.49	6709.16	3354.58	77.2901	26899.4	4934.2	2467.1	18.3432	0.557195	2.3286	GO:0000122;GO:0001822;GO:0003091;GO:0005515;GO:0005516;GO:0005783;GO:0005788;GO:0005789;GO:0006983;GO:0007601;GO:0007605;GO:0022417;GO:0030141;GO:0030176;GO:0030285;GO:0030425;GO:0030433;GO:0030968;GO:0031016;GO:0031398;GO:0031625;GO:0032469;GO:0034976;GO:0042048;GO:0042593;GO:0043066;GO:0043069;GO:0043433;GO:0043524;GO:0045927;GO:0048306;GO:0050821;GO:0050877;GO:0051117;GO:0051247;GO:0051928;GO:…	GO:0000122;GO:0001822;GO:0003091;GO:0006983;GO:0007601;GO:0007605;GO:0022417;GO:0030433;GO:0030968;GO:0031016;GO:0031398;GO:0032469;GO:0034976;GO:0042048;GO:0042593;GO:0043066;GO:0043069;GO:0043433;GO:0043524;GO:0045927;GO:0050821;GO:0050877;GO:0051247;GO:0051928;GO:0055074;GO:1902236;GO:1903573;GO:1903892;GO:2000675	GO:0005783;GO:0005788;GO:0005789;GO:0030141;GO:0030176;GO:0030285;GO:0030425	GO:0005515;GO:0005516;GO:0031625;GO:0048306;GO:0051117;GO:0070628;GO:0140297	hsa04141 Protein processing in endoplasmic reticulum
Heterogeneous nuclear ribonucleoprotein H2	P55795	HNRNPH2	3188	0.00483526	0.609571	-0.714134	24714.7	4853.58	2426.79	19.6385	40544.4	5428.75	2714.38	13.3896	0.557195	2.31558	GO:0003723;GO:0005515;GO:0005634;GO:0005654;GO:0005829;GO:0014069;GO:0016020;GO:0043484;GO:1990904	GO:0043484	GO:0005634;GO:0005654;GO:0005829;GO:0014069;GO:0016020;GO:1990904	GO:0003723;GO:0005515	-
Taperin	Q4KMQ1	TPRN	286262	0.00489772	0.243799	-2.03624	3226.84	3890.56	1945.28	120.569	13235.7	2485.71	1242.85	18.7804	0.557195	2.31001	GO:0003674;GO:0005515;GO:0007605;GO:0019902;GO:0032420;GO:0060088;GO:0120044;GO:0120045	GO:0007605;GO:0060088;GO:0120045	GO:0032420;GO:0120044	GO:0003674;GO:0005515;GO:0019902	-
Protocadherin-1	Q08174	PCDH1	5097	0.00490374	0.320219	-1.64287	16283.3	13732.3	6866.16	84.3335	50850.6	8111.85	4055.92	15.9523	0.557195	2.30947	GO:0005509;GO:0005654;GO:0005730;GO:0005886;GO:0005887;GO:0005911;GO:0007155;GO:0007156;GO:0007267;GO:0007399;GO:0030054;GO:0043231	GO:0007155;GO:0007156;GO:0007267;GO:0007399	GO:0005654;GO:0005730;GO:0005886;GO:0005887;GO:0005911;GO:0030054;GO:0043231	GO:0005509	-
Unconventional myosin-VI	Q9UM54	MYO6	4646	0.00493577	0.489456	-1.03075	31359.9	14400.9	7200.45	45.9214	64070.9	4586.44	2293.22	7.15839	0.557195	2.30665	GO:0000146;GO:0001726;GO:0003774;GO:0003779;GO:0005515;GO:0005516;GO:0005524;GO:0005634;GO:0005654;GO:0005737;GO:0005765;GO:0005794;GO:0005829;GO:0005884;GO:0005886;GO:0005902;GO:0005905;GO:0005938;GO:0006886;GO:0006897;GO:0007015;GO:0007605;GO:0015629;GO:0016020;GO:0016461;GO:0016591;GO:0030048;GO:0030050;GO:0030139;GO:0030175;GO:0030330;GO:0030665;GO:0031410;GO:0031941;GO:0031965;GO:0031982;GO:…	GO:0006886;GO:0006897;GO:0007015;GO:0007605;GO:0030048;GO:0030050;GO:0030330;GO:0042472;GO:0042491;GO:0045944;GO:0051046	GO:0001726;GO:0005634;GO:0005654;GO:0005737;GO:0005765;GO:0005794;GO:0005829;GO:0005884;GO:0005886;GO:0005902;GO:0005905;GO:0005938;GO:0015629;GO:0016020;GO:0016461;GO:0016591;GO:0030139;GO:0030175;GO:0030665;GO:0031410;GO:0031941;GO:0031965;GO:0031982;GO:0032587;GO:0045334;GO:0048471;GO:0070062	GO:0000146;GO:0003774;GO:0003779;GO:0005515;GO:0005516;GO:0005524;GO:0043531;GO:0051015;GO:0060001	hsa05132 Salmonella infection;hsa05130 Pathogenic Escherichia coli infection;hsa04814 Motor proteins
Guanine nucleotide exchange factor VAV3	Q9UKW4	VAV3	10451	0.00494171	0.195026	-2.35826	476.811	481.818	240.909	101.05	2444.86	771.432	385.716	31.5533	0.557195	2.30612	GO:0001525;GO:0001772;GO:0005085;GO:0005096;GO:0005154;GO:0005515;GO:0005737;GO:0005829;GO:0005886;GO:0006906;GO:0006974;GO:0007229;GO:0007264;GO:0008361;GO:0009410;GO:0016477;GO:0030032;GO:0030168;GO:0030593;GO:0030890;GO:0038095;GO:0038096;GO:0043087;GO:0043552;GO:0045785;GO:0046872;GO:0050853;GO:0051056	GO:0001525;GO:0006906;GO:0006974;GO:0007229;GO:0007264;GO:0008361;GO:0009410;GO:0016477;GO:0030032;GO:0030168;GO:0030593;GO:0030890;GO:0038095;GO:0038096;GO:0043087;GO:0043552;GO:0045785;GO:0050853;GO:0051056	GO:0001772;GO:0005737;GO:0005829;GO:0005886	GO:0005085;GO:0005096;GO:0005154;GO:0005515;GO:0046872	hsa05135 Yersinia infection;hsa04810 Regulation of actin cytoskeleton;hsa04510 Focal adhesion;hsa04666 Fc gamma R-mediated phagocytosis;hsa05205 Proteoglycans in cancer;hsa04670 Leukocyte transendothelial migration;hsa04660 T cell receptor signaling pathway;hsa04662 B cell receptor signaling pathway;hsa04664 Fc epsilon RI signaling pathway;hsa05417 Lipid and atherosclerosis;hsa04015 Rap1 signalin…
Annexin A1	P04083	ANXA1	301	0.00508732	0.554663	-0.850316	1.40164e+06	414603	207302	29.5799	2.52701e+06	319305	159653	12.6357	0.557195	2.29351	GO:0001533;GO:0001780;GO:0001891;GO:0002250;GO:0002548;GO:0002685;GO:0005102;GO:0005509;GO:0005515;GO:0005543;GO:0005544;GO:0005576;GO:0005615;GO:0005634;GO:0005654;GO:0005737;GO:0005768;GO:0005829;GO:0005884;GO:0005886;GO:0005912;GO:0005925;GO:0006909;GO:0006954;GO:0007165;GO:0007166;GO:0007187;GO:0008360;GO:0009986;GO:0010165;GO:0014839;GO:0016323;GO:0016324;GO:0016328;GO:0018149;GO:0019834;GO:…	GO:0001780;GO:0002250;GO:0002548;GO:0002685;GO:0006909;GO:0006954;GO:0007165;GO:0007166;GO:0007187;GO:0008360;GO:0010165;GO:0014839;GO:0018149;GO:0030073;GO:0030216;GO:0030850;GO:0031018;GO:0031340;GO:0031394;GO:0031532;GO:0032355;GO:0032508;GO:0032652;GO:0032717;GO:0032743;GO:0033031;GO:0035924;GO:0042063;GO:0042102;GO:0042119;GO:0043066;GO:0043434;GO:0045087;GO:0045627;GO:0045629;GO:0045920;GO:…	GO:0001533;GO:0001891;GO:0005576;GO:0005615;GO:0005634;GO:0005654;GO:0005737;GO:0005768;GO:0005829;GO:0005884;GO:0005886;GO:0005912;GO:0005925;GO:0009986;GO:0016323;GO:0016324;GO:0016328;GO:0019898;GO:0031232;GO:0031313;GO:0031514;GO:0031901;GO:0031982;GO:0042383;GO:0062023;GO:0070062	GO:0005102;GO:0005509;GO:0005515;GO:0005543;GO:0005544;GO:0019834;GO:0048306;GO:0098641	-
Myc target protein 1	Q8N699	MYCT1	80177	0.00520887	0.109156	-3.19554	482.415	493.025	246.513	102.199	4419.52	1772.73	886.365	40.1114	0.557195	2.28326	GO:0005654;GO:0043231;GO:0061484	GO:0061484	GO:0005654;GO:0043231	-	-
Thioredoxin-related transmembrane protein 2	Q9Y320	TMX2	51075	0.00529401	0.360761	-1.47089	7143.16	5415.54	2707.77	75.8143	19800.3	2430.17	1215.09	12.2734	0.557195	2.27622	GO:0005515;GO:0005739;GO:0005789;GO:0007420;GO:0015036;GO:0016021;GO:0031966;GO:0042802;GO:0043227;GO:0044233	GO:0007420	GO:0005739;GO:0005789;GO:0016021;GO:0031966;GO:0043227;GO:0044233	GO:0005515;GO:0015036;GO:0042802	-
1-acyl-sn-glycerol-3-phosphate acyltransferase beta	O15120	AGPAT2	10555	0.00534616	0.487334	-1.03702	22497.3	6012.85	3006.42	26.727	46163.9	9356.76	4678.38	20.2686	0.557195	2.27196	GO:0001819;GO:0001961;GO:0003841;GO:0005783;GO:0005789;GO:0005886;GO:0006644;GO:0006654;GO:0008544;GO:0009410;GO:0016021;GO:0016024;GO:0035579	GO:0001819;GO:0001961;GO:0006644;GO:0006654;GO:0008544;GO:0009410;GO:0016024	GO:0005783;GO:0005789;GO:0005886;GO:0016021;GO:0035579	GO:0003841	hsa01100 Metabolic pathways;hsa04072 Phospholipase D signaling pathway;hsa00564 Glycerophospholipid metabolism;hsa00561 Glycerolipid metabolism;hsa04975 Fat digestion and absorption
Serine/threonine-protein kinase PAK 4	O96013	PAK4	10298	0.00539864	0.355464	-1.49223	5960.66	4258.17	2129.09	71.4379	16768.7	2788.31	1394.16	16.6281	0.557195	2.26772	GO:0001558;GO:0004672;GO:0004674;GO:0004712;GO:0005515;GO:0005524;GO:0005737;GO:0005794;GO:0005829;GO:0005912;GO:0005925;GO:0006468;GO:0006915;GO:0007010;GO:0007049;GO:0007165;GO:0016477;GO:0035556;GO:0043408;GO:0045766;GO:0060996;GO:0071407;GO:0098609;GO:0098641;GO:0106310;GO:2000352	GO:0001558;GO:0006468;GO:0006915;GO:0007010;GO:0007049;GO:0007165;GO:0016477;GO:0035556;GO:0043408;GO:0045766;GO:0060996;GO:0071407;GO:0098609;GO:2000352	GO:0005737;GO:0005794;GO:0005829;GO:0005912;GO:0005925	GO:0004672;GO:0004674;GO:0004712;GO:0005515;GO:0005524;GO:0098641;GO:0106310	hsa04810 Regulation of actin cytoskeleton;hsa04510 Focal adhesion;hsa05170 Human immunodeficiency virus 1 infection;hsa04660 T cell receptor signaling pathway;hsa05211 Renal cell carcinoma;hsa04012 ErbB signaling pathway;hsa04360 Axon guidance;hsa04014 Ras signaling pathway;hsa05206 MicroRNAs in cancer
Alpha-1 globin (Fragment)	Q86YQ4	HBA1	3039	0.00540124	0.141113	-2.82508	6745.51	11320.4	5660.19	167.821	47802.2	15677	7838.49	32.7955	0.557195	2.26751	GO:0004601;GO:0005344;GO:0005506;GO:0005515;GO:0005576;GO:0005615;GO:0005829;GO:0005833;GO:0010942;GO:0015671;GO:0016020;GO:0019825;GO:0020037;GO:0022627;GO:0030185;GO:0031720;GO:0031838;GO:0042542;GO:0042744;GO:0043177;GO:0070062;GO:0071682;GO:0072562;GO:0098869	GO:0010942;GO:0015671;GO:0030185;GO:0042542;GO:0042744;GO:0098869	GO:0005576;GO:0005615;GO:0005829;GO:0005833;GO:0016020;GO:0022627;GO:0031838;GO:0070062;GO:0071682;GO:0072562	GO:0004601;GO:0005344;GO:0005506;GO:0005515;GO:0019825;GO:0020037;GO:0031720;GO:0043177	hsa05143 African trypanosomiasis;hsa05144 Malaria
N-acetylglucosamine-1-phosphodiester alpha-N-acetylglucosaminidase	Q9UK23	NAGPA	51172	0.0055288	0.22408	-2.15791	1086.52	1701.25	850.623	156.577	4848.83	526.476	263.238	10.8578	0.557195	2.25737	GO:0003944;GO:0005515;GO:0005975;GO:0006464;GO:0006486;GO:0006622;GO:0007040;GO:0016021;GO:0032580;GO:0033299	GO:0005975;GO:0006464;GO:0006486;GO:0006622;GO:0007040;GO:0033299	GO:0016021;GO:0032580	GO:0003944;GO:0005515	hsa04142 Lysosome
E3 ubiquitin-protein ligase RNF170	Q96K19	RNF170	81790	0.00568898	0.359283	-1.47681	4254.41	3133.49	1566.74	73.6528	11841.4	1799.17	899.587	15.194	0.557195	2.24497	GO:0005515;GO:0005789;GO:0016021;GO:0016567;GO:0046872;GO:0061630	GO:0016567	GO:0005789;GO:0016021	GO:0005515;GO:0046872;GO:0061630	-
Pleckstrin homology domain-containing family A member 7	Q6IQ23	PLEKHA7	144100	0.00573444	0.168357	-2.5704	2708.11	4944.42	2472.21	182.578	16085.5	4034.93	2017.47	25.0843	0.557195	2.24151	GO:0005515;GO:0005654;GO:0005813;GO:0005829;GO:0005915;GO:0030054;GO:0044331;GO:0045218;GO:0046930;GO:0046931;GO:0070062;GO:0070097;GO:0090136	GO:0044331;GO:0045218;GO:0046931;GO:0090136	GO:0005654;GO:0005813;GO:0005829;GO:0005915;GO:0030054;GO:0046930;GO:0070062	GO:0005515;GO:0070097	-
Myosin light chain kinase, smooth muscle	Q15746	MYLK	4638	0.00585199	0.416754	-1.26273	91801.2	55416.4	27708.2	60.3656	220277	26805.6	13402.8	12.169	0.557195	2.2327	GO:0001725;GO:0003779;GO:0004672;GO:0004687;GO:0005515;GO:0005516;GO:0005524;GO:0005737;GO:0005829;GO:0005886;GO:0006468;GO:0006939;GO:0014820;GO:0015629;GO:0030027;GO:0030335;GO:0032060;GO:0032154;GO:0046872;GO:0051928;GO:0060414;GO:0071476;GO:0090303	GO:0006468;GO:0006939;GO:0014820;GO:0030335;GO:0032060;GO:0051928;GO:0060414;GO:0071476;GO:0090303	GO:0001725;GO:0005737;GO:0005829;GO:0005886;GO:0015629;GO:0030027;GO:0032154	GO:0003779;GO:0004672;GO:0004687;GO:0005515;GO:0005516;GO:0005524;GO:0046872	hsa04810 Regulation of actin cytoskeleton;hsa04510 Focal adhesion;hsa04611 Platelet activation;hsa04921 Oxytocin signaling pathway;hsa04371 Apelin signaling pathway;hsa04022 cGMP-PKG signaling pathway;hsa04270 Vascular smooth muscle contraction;hsa04971 Gastric acid secretion;hsa04020 Calcium signaling pathway
OCIA domain-containing protein 2	Q56VL3	OCIAD2	132299	0.00587682	0.378099	-1.40316	11610.4	6860.7	3430.35	59.0909	30707.3	6067.21	3033.6	19.7582	0.557195	2.23086	GO:0005764;GO:0005768;GO:0005794;GO:0006897;GO:0009617;GO:0046427;GO:0061484	GO:0006897;GO:0009617;GO:0046427;GO:0061484	GO:0005764;GO:0005768;GO:0005794	-	-
Alpha-1-syntrophin	Q13424	SNTA1	6640	0.00599378	0.18395	-2.44262	1159.52	1847.24	923.619	159.31	6303.46	1650.92	825.462	26.1907	0.557195	2.2223	GO:0002027;GO:0003117;GO:0003779;GO:0005198;GO:0005515;GO:0005516;GO:0005622;GO:0005737;GO:0005856;GO:0006936;GO:0007528;GO:0016010;GO:0016013;GO:0016328;GO:0017080;GO:0030165;GO:0031594;GO:0032991;GO:0042383;GO:0044325;GO:0045202;GO:0045211;GO:0050998;GO:0051117;GO:0060307;GO:0086005;GO:1902083;GO:1902305	GO:0002027;GO:0003117;GO:0006936;GO:0007528;GO:0060307;GO:0086005;GO:1902083;GO:1902305	GO:0005622;GO:0005737;GO:0005856;GO:0016010;GO:0016013;GO:0016328;GO:0031594;GO:0032991;GO:0042383;GO:0045202;GO:0045211	GO:0003779;GO:0005198;GO:0005515;GO:0005516;GO:0017080;GO:0030165;GO:0044325;GO:0050998;GO:0051117	-
RalBP1-associated Eps domain-containing protein 1	Q96D71	REPS1	85021	0.00600179	0.412383	-1.27794	17545.9	10481.5	5240.73	59.7374	42547.5	5934.64	2967.32	13.9483	0.557195	2.22172	GO:0005509;GO:0005515;GO:0005737;GO:0005829;GO:0005886;GO:0005905;GO:0006897;GO:0006898;GO:0016197;GO:0017124	GO:0006897;GO:0006898;GO:0016197	GO:0005737;GO:0005829;GO:0005886;GO:0005905	GO:0005509;GO:0005515;GO:0017124	-
Sorting nexin-24	Q9Y343	SNX24	28966	0.00608708	0.117036	-3.09497	510.202	548.599	274.299	107.526	4359.35	1777.31	888.654	40.77	0.557195	2.21559	GO:0005515;GO:0010314;GO:0015031;GO:0030659;GO:0032266;GO:0070273;GO:1901981	GO:0015031	GO:0030659	GO:0005515;GO:0010314;GO:0032266;GO:0070273;GO:1901981	-
HCG28765, isoform CRA_b	A0A024R152	hCG_28765		0.00612532	0.401969	-1.31484	16170.3	11339.9	5669.94	70.128	40227.6	2631.25	1315.63	6.54092	0.557195	2.21287	-	-	-	-	-
Periaxin	Q9BXM0	PRX	57716	0.00616939	0.127923	-2.96666	8722.46	13721.8	6860.9	157.316	68185.4	25341.7	12670.9	37.166	0.557195	2.20976	GO:0003674;GO:0005515;GO:0005634;GO:0005737;GO:0005886;GO:0008366;GO:0030054;GO:0032287;GO:0043484	GO:0008366;GO:0032287;GO:0043484	GO:0005634;GO:0005737;GO:0005886;GO:0030054	GO:0003674;GO:0005515	-
Leukotriene C4 synthase	Q16873	LTC4S	4056	0.00632828	0.194584	-2.36153	5222.06	5968.94	2984.47	114.302	26837	8678.96	4339.48	32.3395	0.557195	2.19871	GO:0004364;GO:0004464;GO:0004602;GO:0005515;GO:0005635;GO:0005640;GO:0005783;GO:0005789;GO:0006691;GO:0008047;GO:0008289;GO:0016021;GO:0019370;GO:0031965;GO:0042759;GO:0042802;GO:0043231;GO:0050790;GO:0098869	GO:0006691;GO:0019370;GO:0042759;GO:0050790;GO:0098869	GO:0005635;GO:0005640;GO:0005783;GO:0005789;GO:0016021;GO:0031965;GO:0043231	GO:0004364;GO:0004464;GO:0004602;GO:0005515;GO:0008047;GO:0008289;GO:0042802	hsa01100 Metabolic pathways;hsa00590 Arachidonic acid metabolism
Kunitz-type protease inhibitor 1	O43278	SPINT1	6692	0.00643067	0.319804	-1.64474	8385.21	6903.76	3451.88	82.3326	26219.8	5329.41	2664.7	20.3259	0.557195	2.19174	GO:0001843;GO:0004867;GO:0005576;GO:0005615;GO:0005886;GO:0010951;GO:0016020;GO:0030198;GO:0045687;GO:0060670;GO:0060674;GO:0070062;GO:0071773;GO:2000178	GO:0001843;GO:0010951;GO:0030198;GO:0045687;GO:0060670;GO:0060674;GO:0071773;GO:2000178	GO:0005576;GO:0005615;GO:0005886;GO:0016020;GO:0070062	GO:0004867	hsa05215 Prostate cancer;hsa05202 Transcriptional misregulation in cancer
ABC-type organic anion transporter ABCA8	O94911	ABCA8	10351	0.00645718	0.238773	-2.06629	4695.45	6478.07	3239.03	137.965	19664.9	3423.22	1711.61	17.4077	0.557195	2.18996	GO:0005319;GO:0005524;GO:0005783;GO:0005886;GO:0006686;GO:0006869;GO:0008559;GO:0010874;GO:0010875;GO:0016021;GO:0016323;GO:0030301;GO:0033344;GO:0042626;GO:0042908;GO:0043231;GO:0055085;GO:0140359	GO:0006686;GO:0006869;GO:0010874;GO:0010875;GO:0030301;GO:0033344;GO:0042908;GO:0055085	GO:0005783;GO:0005886;GO:0016021;GO:0016323;GO:0043231	GO:0005319;GO:0005524;GO:0008559;GO:0042626;GO:0140359	hsa02010 ABC transporters
Nephronectin	Q6UXI9	NPNT	255743	0.00662349	0.268478	-1.89712	12055	10007.2	5003.6	83.0127	44901.4	12696.4	6348.22	28.2763	0.557195	2.17891	GO:0001657;GO:0001658;GO:0005178;GO:0005201;GO:0005509;GO:0005576;GO:0005604;GO:0007160;GO:0010694;GO:0010811;GO:0016020;GO:0030198;GO:0030485;GO:0030511;GO:0033631;GO:0045184;GO:0045669;GO:0045987;GO:0062023;GO:0070062;GO:0070374;GO:0071356;GO:0097195;GO:2000721	GO:0001657;GO:0001658;GO:0007160;GO:0010694;GO:0010811;GO:0030198;GO:0030511;GO:0033631;GO:0045184;GO:0045669;GO:0045987;GO:0070374;GO:0071356;GO:0097195;GO:2000721	GO:0005576;GO:0005604;GO:0016020;GO:0030485;GO:0062023;GO:0070062	GO:0005178;GO:0005201;GO:0005509	hsa04512 ECM-receptor interaction
Ventricular zone-expressed PH domain-containing protein homolog 1	Q14D04	VEPH1	79674	0.00667079	0.314091	-1.67075	2484.06	2623.96	1311.98	105.632	7908.74	515.065	257.533	6.5126	0.557195	2.17582	GO:0005515;GO:0005886;GO:0009966;GO:0010314;GO:0030512;GO:0060392	GO:0009966;GO:0030512;GO:0060392	GO:0005886	GO:0005515;GO:0010314	-
Laminin subunit alpha-3	Q16787	LAMA3	3909	0.00667447	0.28982	-1.78677	23213.4	21098.8	10549.4	90.8905	80096.1	18473	9236.5	23.0635	0.557195	2.17558	GO:0001738;GO:0005178;GO:0005198;GO:0005201;GO:0005576;GO:0005604;GO:0005610;GO:0005783;GO:0007229;GO:0007411;GO:0008544;GO:0009887;GO:0009888;GO:0016477;GO:0030155;GO:0030334;GO:0035987;GO:0045995;GO:0062023;GO:0070062;GO:0098609	GO:0001738;GO:0007229;GO:0007411;GO:0008544;GO:0009887;GO:0009888;GO:0016477;GO:0030155;GO:0030334;GO:0035987;GO:0045995;GO:0098609	GO:0005576;GO:0005604;GO:0005610;GO:0005783;GO:0062023;GO:0070062	GO:0005178;GO:0005198;GO:0005201	hsa04510 Focal adhesion;hsa05165 Human papillomavirus infection;hsa04512 ECM-receptor interaction;hsa05145 Toxoplasmosis;hsa05222 Small cell lung cancer;hsa05146 Amoebiasis;hsa05200 Pathways in cancer;hsa04151 PI3K-Akt signaling pathway
Ras association (RalGDS/AF-6) and pleckstrin homology domains 1	C9K0J5	RAPH1	65059	0.00671338	0.255137	-1.97065	1571.06	1552.77	776.386	98.8357	6157.72	1647.71	823.856	26.7585	0.557195	2.17306	GO:0005515;GO:0005829;GO:0005856;GO:0005886;GO:0007165;GO:0016604;GO:0030027;GO:0030175;GO:0048675	GO:0007165;GO:0048675	GO:0005829;GO:0005856;GO:0005886;GO:0016604;GO:0030027;GO:0030175	GO:0005515	-
Unconventional myosin-IXa	B2RTY4	MYO9A	4649	0.00673092	0.224061	-2.15803	1188.03	1904.26	952.129	160.287	5302.26	709.197	354.599	13.3754	0.557195	2.17193	GO:0003774;GO:0003779;GO:0005096;GO:0005515;GO:0005524;GO:0005829;GO:0007601;GO:0016021;GO:0016461;GO:0034329;GO:0035556;GO:0043547;GO:0044295;GO:0045198;GO:0045202;GO:0046872;GO:0051056;GO:0150011	GO:0007601;GO:0034329;GO:0035556;GO:0043547;GO:0045198;GO:0051056;GO:0150011	GO:0005829;GO:0016021;GO:0016461;GO:0044295;GO:0045202	GO:0003774;GO:0003779;GO:0005096;GO:0005515;GO:0005524;GO:0046872	hsa04814 Motor proteins
Far upstream element binding protein 1	A0A994J3Q8	FUBP1	8880	0.006735	0.105584	-3.24354	858.439	1245.07	622.536	145.039	8130.38	3369.43	1684.72	41.4425	0.557195	2.17166	GO:0003697;GO:0003723;GO:0003729;GO:0005515;GO:0005634;GO:0005654;GO:0005737;GO:0010468;GO:0010628	GO:0010468;GO:0010628	GO:0005634;GO:0005654;GO:0005737	GO:0003697;GO:0003723;GO:0003729;GO:0005515	-
Mitochondrial import receptor subunit TOM20 homolog	Q15388	TOMM20	9804	0.00677409	0.255978	-1.96591	4430	6143.37	3071.69	138.677	17306.2	1678.26	839.131	9.69746	0.557195	2.16915	GO:0005515;GO:0005739;GO:0005741;GO:0005742;GO:0006626;GO:0008320;GO:0014850;GO:0015450;GO:0016031;GO:0030150;GO:0030943;GO:0031307;GO:0044233;GO:0051082;GO:0097225;GO:1905242	GO:0006626;GO:0014850;GO:0016031;GO:0030150;GO:1905242	GO:0005739;GO:0005741;GO:0005742;GO:0031307;GO:0044233;GO:0097225	GO:0005515;GO:0008320;GO:0015450;GO:0030943;GO:0051082	-
Chloride intracellular channel protein 5	Q9NZA1	CLIC5	53405	0.00680773	0.207391	-2.26957	32825.7	45453.4	22726.7	138.469	158280	42336.3	21168.2	26.7478	0.557195	2.167	GO:0005244;GO:0005254;GO:0005515;GO:0005794;GO:0005815;GO:0005938;GO:0006749;GO:0006821;GO:0007565;GO:0007601;GO:0007605;GO:0015629;GO:0016324;GO:0032421;GO:0034220;GO:0034707;GO:0034765;GO:0050896;GO:0070062	GO:0006749;GO:0006821;GO:0007565;GO:0007601;GO:0007605;GO:0034220;GO:0034765;GO:0050896	GO:0005794;GO:0005815;GO:0005938;GO:0015629;GO:0016324;GO:0032421;GO:0034707;GO:0070062	GO:0005244;GO:0005254;GO:0005515	-
Multimerin-2	Q9H8L6	MMRN2	79812	0.00688744	0.319674	-1.64533	19491.9	15002	7501.01	76.9655	60974.2	14104.9	7052.43	23.1325	0.557195	2.16194	GO:0002042;GO:0005201;GO:0005515;GO:0005604;GO:0005615;GO:0008285;GO:0030336;GO:0030948;GO:0062023;GO:0070062;GO:0090051;GO:1903588;GO:1905278;GO:1905332	GO:0002042;GO:0008285;GO:0030336;GO:0030948;GO:0090051;GO:1903588;GO:1905278;GO:1905332	GO:0005604;GO:0005615;GO:0062023;GO:0070062	GO:0005201;GO:0005515	-
Non-structural maintenance of chromosomes element 4 homolog A	Q9NXX6	NSMCE4A	54780	0.0069011	0.176722	-2.50045	3013.17	5554.54	2777.27	184.342	17050.4	4212.04	2106.02	24.7035	0.557195	2.16108	GO:0005515;GO:0005634;GO:0005654;GO:0006281;GO:0016604;GO:0030915;GO:2001022	GO:0006281;GO:2001022	GO:0005634;GO:0005654;GO:0016604;GO:0030915	GO:0005515	-
Homeobox protein Hox-A5	P20719	HOXA5	3202	0.00690708	0.210625	-2.24725	341.402	211	105.5	61.804	1620.9	599.478	299.739	36.9842	0.557195	2.16071	GO:0000785;GO:0000978;GO:0000981;GO:0001228;GO:0003016;GO:0003677;GO:0003700;GO:0005515;GO:0005634;GO:0006357;GO:0009952;GO:0010628;GO:0016477;GO:0016525;GO:0030878;GO:0033599;GO:0035264;GO:0043065;GO:0045639;GO:0045647;GO:0045944;GO:0048286;GO:0048704;GO:0060435;GO:0060441;GO:0060480;GO:0060484;GO:0060535;GO:0060574;GO:0060638;GO:0060644;GO:0060749;GO:0060764;GO:1990837	GO:0003016;GO:0006357;GO:0009952;GO:0010628;GO:0016477;GO:0016525;GO:0030878;GO:0033599;GO:0035264;GO:0043065;GO:0045639;GO:0045647;GO:0045944;GO:0048286;GO:0048704;GO:0060435;GO:0060441;GO:0060480;GO:0060484;GO:0060535;GO:0060574;GO:0060638;GO:0060644;GO:0060749;GO:0060764	GO:0000785;GO:0005634	GO:0000978;GO:0000981;GO:0001228;GO:0003677;GO:0003700;GO:0005515;GO:1990837	-
Dihydropyrimidinase-related protein 5	Q9BPU6	DPYSL5	56896	0.00705575	0.153706	-2.70176	1317.19	2162.58	1081.29	164.181	8569.57	2901.92	1450.96	33.863	0.56338	2.15146	GO:0005515;GO:0005829;GO:0007165;GO:0007399;GO:0007411;GO:0008017;GO:0030425;GO:0032991;GO:0043025	GO:0007165;GO:0007399;GO:0007411	GO:0005829;GO:0030425;GO:0032991;GO:0043025	GO:0005515;GO:0008017	hsa04360 Axon guidance
Mitochondrial fission factor	A0A0A0MS29	MFF	56947	0.00713633	0.241096	-2.05232	2017.97	2073.92	1036.96	102.773	8369.99	2407.63	1203.81	28.765	0.564058	2.14653	GO:0000266;GO:0001836;GO:0005515;GO:0005739;GO:0005741;GO:0005777;GO:0006626;GO:0008021;GO:0008053;GO:0010821;GO:0016559;GO:0031307;GO:0032592;GO:0032991;GO:0042802;GO:0042803;GO:0043653;GO:0070584;GO:0090141;GO:0090200;GO:0090314;GO:1900063	GO:0000266;GO:0001836;GO:0006626;GO:0008053;GO:0010821;GO:0016559;GO:0043653;GO:0070584;GO:0090141;GO:0090200;GO:0090314;GO:1900063	GO:0005739;GO:0005741;GO:0005777;GO:0008021;GO:0031307;GO:0032592;GO:0032991	GO:0005515;GO:0042802;GO:0042803	-
Tight junction protein ZO-2	Q9UDY2	TJP2	9414	0.0072309	0.309024	-1.69421	27122.6	19970.4	9985.2	73.6301	87768.6	22956.3	11478.1	26.1554	0.565818	2.14081	GO:0004385;GO:0005515;GO:0005634;GO:0005654;GO:0005829;GO:0005886;GO:0005912;GO:0005923;GO:0019904;GO:0030674;GO:0034109;GO:0035633;GO:0044291;GO:0045216;GO:0045296;GO:0046037;GO:0046710;GO:0050839;GO:0050892;GO:0090557;GO:0090559;GO:0098609;GO:0150105;GO:1905605;GO:1990782	GO:0034109;GO:0035633;GO:0045216;GO:0046037;GO:0046710;GO:0050892;GO:0090557;GO:0090559;GO:0098609;GO:0150105;GO:1905605	GO:0005634;GO:0005654;GO:0005829;GO:0005886;GO:0005912;GO:0005923;GO:0044291	GO:0004385;GO:0005515;GO:0019904;GO:0030674;GO:0045296;GO:0050839;GO:1990782	hsa04530 Tight junction;hsa05110 Vibrio cholerae infection
DNA-binding protein inhibitor ID-1	P41134	ID1	3397	0.00747603	0.102069	-3.29239	958.806	1445.81	722.904	150.793	9393.74	4010.47	2005.23	42.693	0.577177	2.12633	GO:0000122;GO:0001525;GO:0005515;GO:0005634;GO:0005654;GO:0005794;GO:0005813;GO:0007179;GO:0007420;GO:0008022;GO:0010621;GO:0010628;GO:0030154;GO:0030182;GO:0032091;GO:0032233;GO:0032922;GO:0036164;GO:0042802;GO:0043066;GO:0043392;GO:0043433;GO:0043534;GO:0045602;GO:0045892;GO:0046983;GO:0047485;GO:0048514;GO:0050679;GO:0050774;GO:0070628;GO:0071364;GO:0120163;GO:0140110;GO:0140416;GO:1901342;GO:…	GO:0000122;GO:0001525;GO:0007179;GO:0007420;GO:0010621;GO:0010628;GO:0030154;GO:0030182;GO:0032091;GO:0032233;GO:0032922;GO:0036164;GO:0043066;GO:0043392;GO:0043433;GO:0043534;GO:0045602;GO:0045892;GO:0048514;GO:0050679;GO:0050774;GO:0071364;GO:0120163;GO:1901342;GO:1901653;GO:1903351;GO:1990090	GO:0005634;GO:0005654;GO:0005794;GO:0005813	GO:0005515;GO:0008022;GO:0042802;GO:0046983;GO:0047485;GO:0070628;GO:0140110;GO:0140416	hsa04015 Rap1 signaling pathway;hsa04390 Hippo signaling pathway;hsa04350 TGF-beta signaling pathway;hsa04550 Signaling pathways regulating pluripotency of stem cells
Reduced folate transporter	P41440	SLC19A1	6573	0.00757935	0.33729	-1.56794	3754.36	3062.15	1531.08	81.5625	11131	2146.48	1073.24	19.2838	0.577177	2.12037	GO:0005542;GO:0005886;GO:0005887;GO:0006855;GO:0007565;GO:0008514;GO:0008517;GO:0008518;GO:0015350;GO:0015711;GO:0015884;GO:0016323;GO:0016324;GO:0031526;GO:0042910;GO:0046655;GO:0051958;GO:0055085;GO:0061507;GO:0098838;GO:0140360;GO:0140361;GO:0150104;GO:1904447	GO:0006855;GO:0007565;GO:0015711;GO:0015884;GO:0046655;GO:0051958;GO:0055085;GO:0098838;GO:0140361;GO:0150104;GO:1904447	GO:0005886;GO:0005887;GO:0016323;GO:0016324;GO:0031526	GO:0005542;GO:0008514;GO:0008517;GO:0008518;GO:0015350;GO:0042910;GO:0061507;GO:0140360	hsa01523 Antifolate resistance;hsa04977 Vitamin digestion and absorption
Calcitonin gene-related peptide type 1 receptor	Q16602	CALCRL	10203	0.00769657	0.250987	-1.99432	2987.97	1841.93	920.966	61.6449	11904.9	4144.93	2072.47	34.817	0.577177	2.1137	GO:0001525;GO:0001605;GO:0001635;GO:0004930;GO:0004948;GO:0005515;GO:0005737;GO:0005764;GO:0005768;GO:0005783;GO:0005886;GO:0005887;GO:0006816;GO:0007166;GO:0007187;GO:0007188;GO:0007189;GO:0007507;GO:0008528;GO:0015031;GO:0031623;GO:0045986;GO:0048661;GO:0050728;GO:0071329;GO:1903143;GO:1990406;GO:1990408;GO:1990409;GO:1990410	GO:0001525;GO:0006816;GO:0007166;GO:0007187;GO:0007188;GO:0007189;GO:0007507;GO:0015031;GO:0031623;GO:0045986;GO:0048661;GO:0050728;GO:0071329;GO:1990408;GO:1990410	GO:0005737;GO:0005764;GO:0005768;GO:0005783;GO:0005886;GO:0005887;GO:1903143;GO:1990406	GO:0001605;GO:0001635;GO:0004930;GO:0004948;GO:0005515;GO:0008528;GO:1990409	hsa04270 Vascular smooth muscle contraction;hsa04080 Neuroactive ligand-receptor interaction
E3 ubiquitin-protein ligase TRIM33	Q9UPN9	TRIM33	51592	0.00808536	0.217206	-2.20286	1930.2	2320.02	1160.01	120.196	8886.49	2723.03	1361.52	30.6424	0.577177	2.0923	GO:0000122;GO:0003677;GO:0004842;GO:0005515;GO:0005634;GO:0005654;GO:0008270;GO:0016567;GO:0017015;GO:0030514;GO:0045892;GO:0070410;GO:0070412	GO:0000122;GO:0016567;GO:0017015;GO:0030514;GO:0045892	GO:0005634;GO:0005654	GO:0003677;GO:0004842;GO:0005515;GO:0008270;GO:0070410;GO:0070412	-
Spectrin beta chain, non-erythrocytic 1	Q01082	SPTBN1	6711	0.00809376	0.382335	-1.38709	149206	110936	55468	74.351	390249	55373	27686.5	14.1891	0.577177	2.09185	GO:0000281;GO:0003723;GO:0003779;GO:0005200;GO:0005515;GO:0005516;GO:0005543;GO:0005730;GO:0005737;GO:0005829;GO:0005886;GO:0007009;GO:0007182;GO:0008091;GO:0014069;GO:0014731;GO:0030036;GO:0030054;GO:0030506;GO:0030673;GO:0030864;GO:0031430;GO:0032437;GO:0032743;GO:0042995;GO:0043001;GO:0045296;GO:0051015;GO:0051020;GO:0051693;GO:0060390;GO:0070062;GO:0071709;GO:0072659;GO:0098978;GO:1903076;GO:…	GO:0000281;GO:0007009;GO:0007182;GO:0030036;GO:0032743;GO:0043001;GO:0051693;GO:0060390;GO:0071709;GO:0072659;GO:1903076;GO:1903078	GO:0005730;GO:0005737;GO:0005829;GO:0005886;GO:0008091;GO:0014069;GO:0014731;GO:0030054;GO:0030673;GO:0030864;GO:0031430;GO:0032437;GO:0042995;GO:0070062;GO:0098978	GO:0003723;GO:0003779;GO:0005200;GO:0005515;GO:0005516;GO:0005543;GO:0030506;GO:0045296;GO:0051015;GO:0051020	-
5'-AMP-activated protein kinase subunit beta-1	Q9Y478	PRKAB1	5564	0.00810326	0.110765	-3.17443	1562.64	2653.48	1326.74	169.807	14107.8	5884	2942	41.7075	0.577177	2.09134	GO:0004672;GO:0005515;GO:0005634;GO:0005654;GO:0005737;GO:0005829;GO:0006468;GO:0006633;GO:0007165;GO:0010628;GO:0019901;GO:0031588;GO:0031669;GO:0035878;GO:0050790;GO:0120162	GO:0006468;GO:0006633;GO:0007165;GO:0010628;GO:0031669;GO:0035878;GO:0050790;GO:0120162	GO:0005634;GO:0005654;GO:0005737;GO:0005829;GO:0031588	GO:0004672;GO:0005515;GO:0019901	hsa04714 Thermogenesis;hsa04932 Non-alcoholic fatty liver disease;hsa04530 Tight junction;hsa04910 Insulin signaling pathway;hsa04936 Alcoholic liver disease;hsa04931 Insulin resistance;hsa04213 Longevity regulating pathway - multiple species;hsa05410 Hypertrophic cardiomyopathy;hsa04152 AMPK signaling pathway;hsa04922 Glucagon signaling pathway;hsa04921 Oxytocin signaling pathway;hsa04371 Apelin…
Mitochondrial dynamics protein MIEF1	Q9NQG6	MIEF1	54471	0.00814383	0.231027	-2.11386	1490.56	2509.31	1254.65	168.347	6451.86	483.678	241.839	7.49672	0.577177	2.08917	GO:0000266;GO:0005515;GO:0005739;GO:0005741;GO:0016021;GO:0019003;GO:0042802;GO:0043531;GO:0071456;GO:0090141;GO:0090314	GO:0000266;GO:0071456;GO:0090141;GO:0090314	GO:0005739;GO:0005741;GO:0016021	GO:0005515;GO:0019003;GO:0042802;GO:0043531	-
Protein THEM6	Q8WUY1	THEM6	51337	0.00815747	0.371107	-1.43009	13556	7486.84	3743.42	55.2291	36528.5	9168.81	4584.41	25.1005	0.577177	2.08844	GO:0005576	-	GO:0005576	-	-
Solute carrier family 12 member 4	Q9UP95	SLC12A4	6560	0.00816868	0.540307	-0.888148	15674	5211.79	2605.9	33.2512	29009.4	4481.4	2240.7	15.4481	0.577177	2.08785	GO:0005515;GO:0005765;GO:0005886;GO:0005887;GO:0006811;GO:0006884;GO:0007268;GO:0008519;GO:0015379;GO:0016020;GO:0019901;GO:0045202;GO:0055064;GO:0055075;GO:0140157;GO:1902476;GO:1990573	GO:0006811;GO:0006884;GO:0007268;GO:0055064;GO:0055075;GO:0140157;GO:1902476;GO:1990573	GO:0005765;GO:0005886;GO:0005887;GO:0016020;GO:0045202	GO:0005515;GO:0008519;GO:0015379;GO:0019901	-
SLC9A3 regulator 2 (Fragment)	H3BN50	SLC9A3R2	9351	0.00826114	0.0236978	-5.3991	235.902	0	0	0	9954.6	5021.94	2510.97	50.4484	0.577177	2.08296	GO:0005102;GO:0005515;GO:0005634;GO:0005886;GO:0005925;GO:0008013;GO:0008022;GO:0012505;GO:0016324;GO:0019902;GO:0031799;GO:0031800;GO:0042802;GO:0043495;GO:0045296;GO:0065003;GO:0070062;GO:0072659	GO:0065003;GO:0072659	GO:0005634;GO:0005886;GO:0005925;GO:0012505;GO:0016324;GO:0070062	GO:0005102;GO:0005515;GO:0008013;GO:0008022;GO:0019902;GO:0031799;GO:0031800;GO:0042802;GO:0043495;GO:0045296	hsa04960 Aldosterone-regulated sodium reabsorption
Partitioning defective 3 homolog B	Q8TEW8	PARD3B	117583	0.00827249	0.182391	-2.4549	1336.97	2202.14	1101.07	164.711	7330.27	2178.84	1089.42	29.7238	0.577177	2.08236	GO:0000226;GO:0005515;GO:0005912;GO:0005923;GO:0005938;GO:0007049;GO:0007155;GO:0008104;GO:0012505;GO:0016324;GO:0030010;GO:0030054;GO:0032991;GO:0035091;GO:0043296;GO:0045197;GO:0051301;GO:0051660	GO:0000226;GO:0007049;GO:0007155;GO:0008104;GO:0030010;GO:0045197;GO:0051301;GO:0051660	GO:0005912;GO:0005923;GO:0005938;GO:0012505;GO:0016324;GO:0030054;GO:0032991;GO:0043296	GO:0005515;GO:0035091	-
Outer dense fiber protein 2	Q5BJF6	ODF2	4957	0.0082885	0.302835	-1.72339	1301.68	1232.83	616.413	94.7101	4298.32	938.821	469.411	21.8416	0.577177	2.08152	GO:0000922;GO:0001520;GO:0005198;GO:0005515;GO:0005634;GO:0005813;GO:0005814;GO:0005829;GO:0005874;GO:0007286;GO:0008104;GO:0010457;GO:0036126;GO:0044782;GO:0097539;GO:0120103;GO:1902017	GO:0007286;GO:0008104;GO:0010457;GO:0044782;GO:1902017	GO:0000922;GO:0001520;GO:0005634;GO:0005813;GO:0005814;GO:0005829;GO:0005874;GO:0036126;GO:0097539;GO:0120103	GO:0005198;GO:0005515	-
Annexin A2	P07355	ANXA2	302	0.0083748	0.404623	-1.30535	1.74186e+06	1.10575e+06	552874	63.481	4.30488e+06	736250	368125	17.1027	0.577177	2.07703	GO:0001525;GO:0001765;GO:0001786;GO:0001921;GO:0002020;GO:0002091;GO:0003723;GO:0004867;GO:0005262;GO:0005509;GO:0005515;GO:0005544;GO:0005546;GO:0005576;GO:0005604;GO:0005615;GO:0005634;GO:0005737;GO:0005765;GO:0005768;GO:0005811;GO:0005886;GO:0005912;GO:0006900;GO:0008092;GO:0009986;GO:0010756;GO:0010951;GO:0016020;GO:0016323;GO:0019834;GO:0030496;GO:0031340;GO:0031902;GO:0031982;GO:0032804;GO:…	GO:0001525;GO:0001765;GO:0001921;GO:0002091;GO:0006900;GO:0010756;GO:0010951;GO:0031340;GO:0032804;GO:0036035;GO:0044090;GO:0070588;GO:0098609;GO:1905581;GO:1905597;GO:1905599;GO:1905602	GO:0005576;GO:0005604;GO:0005615;GO:0005634;GO:0005737;GO:0005765;GO:0005768;GO:0005811;GO:0005886;GO:0005912;GO:0009986;GO:0016020;GO:0016323;GO:0030496;GO:0031902;GO:0031982;GO:0035578;GO:0042470;GO:0045121;GO:0062023;GO:0070062;GO:0098797;GO:1990665;GO:1990667	GO:0001786;GO:0002020;GO:0003723;GO:0004867;GO:0005262;GO:0005509;GO:0005515;GO:0005544;GO:0005546;GO:0008092;GO:0019834;GO:0042802;GO:0044548;GO:0046790;GO:0048306;GO:0098641	hsa05132 Salmonella infection
Dehydrogenase/reductase SDR family member 7B	Q6IAN0	DHRS7B	25979	0.0085161	0.416873	-1.26232	3301.69	2054.07	1027.03	62.2127	7920.13	1246.58	623.289	15.7394	0.577177	2.06976	GO:0000140;GO:0003674;GO:0003714;GO:0005634;GO:0005667;GO:0005778;GO:0005789;GO:0006656;GO:0006954;GO:0008150;GO:0008611;GO:0016020;GO:0016021;GO:0030223;GO:0032091;GO:0045892;GO:0050873;GO:0060612;GO:0120161;GO:0140297	GO:0006656;GO:0006954;GO:0008150;GO:0008611;GO:0030223;GO:0032091;GO:0045892;GO:0050873;GO:0060612;GO:0120161	GO:0005634;GO:0005667;GO:0005778;GO:0005789;GO:0016020;GO:0016021	GO:0000140;GO:0003674;GO:0003714;GO:0140297	-
Platelet-derived growth factor subunit A	P04085	PDGFA	5154	0.00856912	0.040916	-4.61119	235.902	0	0	0	5765.52	2880.78	1440.39	49.9656	0.577177	2.06706	GO:0000139;GO:0001525;GO:0001666;GO:0001775;GO:0001942;GO:0002053;GO:0005161;GO:0005515;GO:0005518;GO:0005576;GO:0005615;GO:0005788;GO:0005796;GO:0005902;GO:0007267;GO:0008083;GO:0008284;GO:0008584;GO:0009410;GO:0009611;GO:0009887;GO:0009986;GO:0010035;GO:0010512;GO:0010544;GO:0014068;GO:0014910;GO:0030031;GO:0030036;GO:0030335;GO:0031093;GO:0031954;GO:0032355;GO:0032526;GO:0032956;GO:0035793;GO:…	GO:0001525;GO:0001666;GO:0001775;GO:0001942;GO:0002053;GO:0007267;GO:0008284;GO:0008584;GO:0009410;GO:0009611;GO:0009887;GO:0010035;GO:0010512;GO:0010544;GO:0014068;GO:0014910;GO:0030031;GO:0030036;GO:0030335;GO:0031954;GO:0032355;GO:0032526;GO:0032956;GO:0035793;GO:0042060;GO:0043406;GO:0043410;GO:0043588;GO:0048008;GO:0048146;GO:0048286;GO:0048839;GO:0050730;GO:0050919;GO:0051781;GO:0051897;GO:…	GO:0000139;GO:0005576;GO:0005615;GO:0005788;GO:0005796;GO:0005902;GO:0009986;GO:0031093;GO:1990265	GO:0005161;GO:0005515;GO:0005518;GO:0008083;GO:0042803;GO:0046982;GO:0048407;GO:0070851	hsa04810 Regulation of actin cytoskeleton;hsa04510 Focal adhesion;hsa05418 Fluid shear stress and atherosclerosis;hsa01521 EGFR tyrosine kinase inhibitor resistance;hsa04540 Gap junction;hsa05231 Choline metabolism in cancer;hsa04015 Rap1 signaling pathway;hsa05214 Glioma;hsa04072 Phospholipase D signaling pathway;hsa05215 Prostate cancer;hsa05218 Melanoma;hsa04010 MAPK signaling pathway;hsa05200…
Unconventional myosin-Ic	O00159	MYO1C	4641	0.00857339	0.296561	-1.7536	106951	84321.4	42160.7	78.841	360639	101790	50894.9	28.2249	0.577177	2.06685	GO:0000146;GO:0001726;GO:0005102;GO:0005515;GO:0005516;GO:0005524;GO:0005643;GO:0005654;GO:0005730;GO:0005737;GO:0005829;GO:0005886;GO:0005902;GO:0005903;GO:0006605;GO:0006612;GO:0007015;GO:0008022;GO:0009925;GO:0015629;GO:0016020;GO:0016328;GO:0016461;GO:0016604;GO:0030050;GO:0030335;GO:0030659;GO:0031267;GO:0031941;GO:0031982;GO:0038089;GO:0045121;GO:0045335;GO:0051015;GO:0051028;GO:0060171;GO:…	GO:0006605;GO:0006612;GO:0007015;GO:0030050;GO:0030335;GO:0038089;GO:0051028;GO:0071346;GO:0090314;GO:1900078;GO:1900748;GO:2000810	GO:0001726;GO:0005643;GO:0005654;GO:0005730;GO:0005737;GO:0005829;GO:0005886;GO:0005902;GO:0005903;GO:0009925;GO:0015629;GO:0016020;GO:0016328;GO:0016461;GO:0016604;GO:0030659;GO:0031941;GO:0031982;GO:0045121;GO:0045335;GO:0060171;GO:0070062	GO:0000146;GO:0005102;GO:0005515;GO:0005516;GO:0005524;GO:0008022;GO:0031267;GO:0051015	hsa05130 Pathogenic Escherichia coli infection;hsa04814 Motor proteins
EH domain-containing protein 2	Q9NZN4	EHD2	30846	0.00876748	0.301226	-1.73108	398855	353588	176794	88.6508	1.32411e+06	331246	165623	25.0166	0.577177	2.05713	GO:0003676;GO:0005509;GO:0005515;GO:0005524;GO:0005525;GO:0005634;GO:0005737;GO:0005769;GO:0005829;GO:0005886;GO:0005901;GO:0006897;GO:0010008;GO:0015630;GO:0016197;GO:0016787;GO:0019898;GO:0019904;GO:0030139;GO:0030866;GO:0032456;GO:0042802;GO:0043231;GO:0045171;GO:0048471;GO:0055038;GO:0060271;GO:0070062;GO:0072659;GO:0097320;GO:1901741;GO:2001137	GO:0006897;GO:0016197;GO:0030866;GO:0032456;GO:0060271;GO:0072659;GO:0097320;GO:1901741;GO:2001137	GO:0005634;GO:0005737;GO:0005769;GO:0005829;GO:0005886;GO:0005901;GO:0010008;GO:0015630;GO:0019898;GO:0030139;GO:0043231;GO:0045171;GO:0048471;GO:0055038;GO:0070062	GO:0003676;GO:0005509;GO:0005515;GO:0005524;GO:0005525;GO:0016787;GO:0019904;GO:0042802	hsa04144 Endocytosis
Tripartite motif-containing protein 26	Q12899	TRIM26	7726	0.00879362	0.369477	-1.43644	1569.58	1045.15	522.575	66.5878	4248.11	936.816	468.408	22.0525	0.577177	2.05583	GO:0003677;GO:0005515;GO:0005575;GO:0005634;GO:0005737;GO:0005829;GO:0008270;GO:0010468;GO:0016567;GO:0044790;GO:0045087;GO:0046597;GO:0046872;GO:0051091;GO:0061630	GO:0010468;GO:0016567;GO:0044790;GO:0045087;GO:0046597;GO:0051091	GO:0005575;GO:0005634;GO:0005737;GO:0005829	GO:0003677;GO:0005515;GO:0008270;GO:0046872;GO:0061630	-
Endonuclease domain-containing 1 protein	O94919	ENDOD1	23052	0.00880589	0.486947	-1.03816	22645.7	8935.04	4467.52	39.4558	46505.5	8750.81	4375.41	18.8167	0.577177	2.05523	GO:0003676;GO:0004519;GO:0005515;GO:0005576;GO:0005829;GO:0016020;GO:0046872;GO:0070062;GO:0090305	GO:0090305	GO:0005576;GO:0005829;GO:0016020;GO:0070062	GO:0003676;GO:0004519;GO:0005515;GO:0046872	-
Intercellular adhesion molecule 1	P05362	ICAM1	3383	0.00905573	0.387312	-1.36843	214370	143484	71741.8	66.9328	553480	106806	53402.8	19.2971	0.577177	2.04308	GO:0001618;GO:0001772;GO:0001910;GO:0002291;GO:0002457;GO:0002693;GO:0004888;GO:0005178;GO:0005515;GO:0005615;GO:0005886;GO:0005887;GO:0005925;GO:0007155;GO:0007157;GO:0007159;GO:0009897;GO:0009986;GO:0016020;GO:0022614;GO:0033627;GO:0038023;GO:0044406;GO:0045121;GO:0046718;GO:0046813;GO:0050900;GO:0061028;GO:0062023;GO:0070062;GO:0070374;GO:0071333;GO:0072683;GO:1900027;GO:1902042;GO:1904646;GO:…	GO:0001910;GO:0002291;GO:0002457;GO:0002693;GO:0007155;GO:0007157;GO:0007159;GO:0022614;GO:0033627;GO:0044406;GO:0046718;GO:0046813;GO:0050900;GO:0061028;GO:0070374;GO:0071333;GO:0072683;GO:1900027;GO:1902042;GO:1904646;GO:1990830;GO:2000352	GO:0001772;GO:0005615;GO:0005886;GO:0005887;GO:0005925;GO:0009897;GO:0009986;GO:0016020;GO:0045121;GO:0062023;GO:0070062	GO:0001618;GO:0004888;GO:0005178;GO:0005515;GO:0038023	hsa05169 Epstein-Barr virus infection;hsa04670 Leukocyte transendothelial migration;hsa05164 Influenza A;hsa05418 Fluid shear stress and atherosclerosis;hsa05416 Viral myocarditis;hsa04933 AGE-RAGE signaling pathway in diabetic complications;hsa05417 Lipid and atherosclerosis;hsa05167 Kaposi sarcoma-associated herpesvirus infection;hsa05150 Staphylococcus aureus infection;hsa05166 Human T-cell le…
Envoplakin	Q92817	EVPL	2125	0.00918089	0.240081	-2.05841	25287.3	25641	12820.5	101.398	105328	33706	16853	32.0008	0.577177	2.03712	GO:0001533;GO:0005198;GO:0005737;GO:0005829;GO:0005882;GO:0008544;GO:0016020;GO:0018149;GO:0019215;GO:0030057;GO:0030216;GO:0031424;GO:0042060;GO:0045104;GO:0045111;GO:0045296;GO:0070062	GO:0008544;GO:0018149;GO:0030216;GO:0031424;GO:0042060;GO:0045104	GO:0001533;GO:0005737;GO:0005829;GO:0005882;GO:0016020;GO:0030057;GO:0045111;GO:0070062	GO:0005198;GO:0019215;GO:0045296	-
Protein LRATD2	Q96KN1	LRATD2	157638	0.0092361	0.175732	-2.50855	1251.86	1706.4	853.199	136.309	7123.69	2601.3	1300.65	36.5161	0.577177	2.03451	GO:0005515;GO:0005737;GO:0005886	-	GO:0005737;GO:0005886	GO:0005515	-
Cysteine-rich protein 1	P50238	CRIP1	1396	0.00930311	0.278349	-1.84503	69152.2	41812.3	20906.1	60.4641	248437	85464.9	42732.4	34.401	0.577177	2.03137	GO:0005737;GO:0006955;GO:0007507;GO:0008270;GO:0008630;GO:0010033;GO:0010043;GO:0010468;GO:0042277;GO:0060741;GO:0071236;GO:0071493	GO:0006955;GO:0007507;GO:0008630;GO:0010033;GO:0010043;GO:0010468;GO:0060741;GO:0071236;GO:0071493	GO:0005737	GO:0008270;GO:0042277	-
Apoptosis-stimulating of p53 protein 2	Q13625	TP53BP2	7159	0.00942441	0.299877	-1.73756	2476.81	2651.76	1325.88	107.064	8259.41	1562.3	781.152	18.9154	0.577177	2.02575	GO:0002039;GO:0005515;GO:0005634;GO:0005654;GO:0005737;GO:0005829;GO:0007049;GO:0007165;GO:0017124;GO:0030054;GO:0042802;GO:0045786;GO:0048471;GO:0051059;GO:0072332;GO:1900119	GO:0007049;GO:0007165;GO:0045786;GO:0072332;GO:1900119	GO:0005634;GO:0005654;GO:0005737;GO:0005829;GO:0030054;GO:0048471	GO:0002039;GO:0005515;GO:0017124;GO:0042802;GO:0051059	hsa04390 Hippo signaling pathway
Estradiol 17-beta-dehydrogenase 11	Q8NBQ5	HSD17B11	51170	0.00951793	0.470461	-1.08785	35378.5	15609.3	7804.63	44.1208	75199.5	14407.4	7203.71	19.1589	0.577177	2.02146	GO:0004303;GO:0005515;GO:0005737;GO:0005783;GO:0005811;GO:0005829;GO:0006703;GO:0006710;GO:0016229;GO:0016616;GO:0044594;GO:0072582	GO:0006703;GO:0006710	GO:0005737;GO:0005783;GO:0005811;GO:0005829	GO:0004303;GO:0005515;GO:0016229;GO:0016616;GO:0044594;GO:0072582	hsa00140 Steroid hormone biosynthesis
Collagen and calcium-binding EGF domain-containing protein 1	Q6UXH8	CCBE1	147372	0.00952348	0.205871	-2.28019	2711.78	4951.76	2475.88	182.602	13172.2	2573.86	1286.93	19.54	0.577177	2.0212	GO:0001946;GO:0002020;GO:0002040;GO:0003016;GO:0005509;GO:0005515;GO:0005518;GO:0005581;GO:0005615;GO:0010575;GO:0010595;GO:0010954;GO:0030324;GO:0031012;GO:0045766;GO:0048845;GO:1900748;GO:1901492	GO:0001946;GO:0002040;GO:0003016;GO:0010575;GO:0010595;GO:0010954;GO:0030324;GO:0045766;GO:0048845;GO:1900748;GO:1901492	GO:0005581;GO:0005615;GO:0031012	GO:0002020;GO:0005509;GO:0005515;GO:0005518	-
Nurim	Q8IXM6	NRM	11270	0.00964221	0.522906	-0.935376	22606.4	9138.61	4569.31	40.4249	43232.2	6185.17	3092.59	14.3069	0.577177	2.01582	GO:0003674;GO:0005515;GO:0005635;GO:0005637;GO:0008150;GO:0016020;GO:0016021;GO:0031965	GO:0008150	GO:0005635;GO:0005637;GO:0016020;GO:0016021;GO:0031965	GO:0003674;GO:0005515	-
Podocalyxin	O00592	PODXL	5420	0.00970241	0.309073	-1.69398	59766.5	59835.2	29917.6	100.115	193373	39289.9	19644.9	20.3182	0.577177	2.01312	GO:0001726;GO:0005515;GO:0005615;GO:0005730;GO:0005737;GO:0005886;GO:0005887;GO:0007155;GO:0007162;GO:0016324;GO:0016477;GO:0022408;GO:0030027;GO:0030175;GO:0030335;GO:0031528;GO:0032534;GO:0033634;GO:0034451;GO:0036057;GO:0043231;GO:0045121;GO:0070062;GO:0072015;GO:0072175	GO:0007155;GO:0007162;GO:0016477;GO:0022408;GO:0030335;GO:0032534;GO:0033634;GO:0072015;GO:0072175	GO:0001726;GO:0005615;GO:0005730;GO:0005737;GO:0005886;GO:0005887;GO:0016324;GO:0030027;GO:0030175;GO:0031528;GO:0034451;GO:0036057;GO:0043231;GO:0045121;GO:0070062	GO:0005515	hsa05132 Salmonella infection
Bcl-2-related ovarian killer protein	Q9UMX3	BOK	666	0.00971835	0.310688	-1.68646	3063.4	3298.78	1649.39	107.684	9860.04	1545.23	772.613	15.6716	0.577177	2.01241	GO:0001836;GO:0005102;GO:0005515;GO:0005634;GO:0005640;GO:0005737;GO:0005739;GO:0005741;GO:0005743;GO:0005783;GO:0005789;GO:0005794;GO:0006915;GO:0006919;GO:0006921;GO:0007420;GO:0008584;GO:0008630;GO:0008635;GO:0010506;GO:0016021;GO:0031625;GO:0031901;GO:0031966;GO:0032588;GO:0033106;GO:0042803;GO:0043065;GO:0043524;GO:0044877;GO:0046982;GO:0048709;GO:0051259;GO:0051400;GO:0051402;GO:0051480;GO:…	GO:0001836;GO:0006915;GO:0006919;GO:0006921;GO:0007420;GO:0008584;GO:0008630;GO:0008635;GO:0010506;GO:0043065;GO:0043524;GO:0048709;GO:0051259;GO:0051402;GO:0051480;GO:0051902;GO:0060546;GO:0072332;GO:0097192;GO:1900119;GO:1901029;GO:1901030;GO:1901382;GO:1902237;GO:1903899;GO:1904708;GO:2001244	GO:0005634;GO:0005640;GO:0005737;GO:0005739;GO:0005741;GO:0005743;GO:0005783;GO:0005789;GO:0005794;GO:0016021;GO:0031901;GO:0031966;GO:0032588;GO:0033106;GO:0055038	GO:0005102;GO:0005515;GO:0031625;GO:0042803;GO:0044877;GO:0046982;GO:0051400	hsa04215 Apoptosis - multiple species
Dihydrolipoyllysine-residue acetyltransferase component of pyruvate dehydrogenase complex, mitochondrial	P10515	DLAT	1737	0.00976889	0.573619	-0.801834	58588.5	22660.8	11330.4	38.6779	102138	5708.01	2854.01	5.58852	0.577177	2.01015	GO:0004742;GO:0005515;GO:0005739;GO:0005759;GO:0005967;GO:0006006;GO:0006086;GO:0006099;GO:0034604;GO:0042802;GO:0043231;GO:0045254	GO:0006006;GO:0006086;GO:0006099	GO:0005739;GO:0005759;GO:0005967;GO:0043231;GO:0045254	GO:0004742;GO:0005515;GO:0034604;GO:0042802	hsa01100 Metabolic pathways;hsa01200 Carbon metabolism;hsa00020 Citrate cycle (TCA cycle);hsa00620 Pyruvate metabolism;hsa00010 Glycolysis / Gluconeogenesis
Protein S100-A4	P26447	S100A4	6275	0.0097969	0.571416	-0.807386	797902	315197	157598	39.5032	1.39636e+06	62520.6	31260.3	4.4774	0.577177	2.00891	GO:0001837;GO:0003723;GO:0003779;GO:0005509;GO:0005515;GO:0005576;GO:0005615;GO:0005634;GO:0042802;GO:0043005;GO:0043123;GO:0046914;GO:0048306;GO:0048471;GO:0050786;GO:0062023;GO:0070062	GO:0001837;GO:0043123	GO:0005576;GO:0005615;GO:0005634;GO:0043005;GO:0048471;GO:0062023;GO:0070062	GO:0003723;GO:0003779;GO:0005509;GO:0005515;GO:0042802;GO:0046914;GO:0048306;GO:0050786	-
LIM domain only protein 7	Q8WWI1	LMO7	4008	0.00991325	0.263767	-1.92267	35694.6	27790.5	13895.3	77.8563	135327	45880.3	22940.2	33.9034	0.577177	2.00378	GO:0000151;GO:0004842;GO:0005634;GO:0005635;GO:0005737;GO:0005829;GO:0005925;GO:0009986;GO:0016324;GO:0016567;GO:0023051;GO:0030155;GO:0045944;GO:0046872	GO:0016567;GO:0023051;GO:0030155;GO:0045944	GO:0000151;GO:0005634;GO:0005635;GO:0005737;GO:0005829;GO:0005925;GO:0009986;GO:0016324	GO:0004842;GO:0046872	hsa04520 Adherens junction
LIM domain-containing protein 1	Q9UGP4	LIMD1	8994	0.0100753	0.335663	-1.57491	7754.08	6572.29	3286.15	84.7592	23100.8	5057.65	2528.82	21.8939	0.577177	1.99674	GO:0000932;GO:0001666;GO:0002076;GO:0003714;GO:0005515;GO:0005634;GO:0005654;GO:0005667;GO:0005737;GO:0005829;GO:0005886;GO:0005912;GO:0005925;GO:0006355;GO:0007010;GO:0008360;GO:0016310;GO:0016442;GO:0016477;GO:0033962;GO:0035195;GO:0035331;GO:0045668;GO:0045892;GO:0046872;GO:0090090;GO:2000637	GO:0001666;GO:0002076;GO:0006355;GO:0007010;GO:0008360;GO:0016310;GO:0016477;GO:0033962;GO:0035195;GO:0035331;GO:0045668;GO:0045892;GO:0090090;GO:2000637	GO:0000932;GO:0005634;GO:0005654;GO:0005667;GO:0005737;GO:0005829;GO:0005886;GO:0005912;GO:0005925;GO:0016442	GO:0003714;GO:0005515;GO:0046872	hsa04392 Hippo signaling pathway - multiple species;hsa04390 Hippo signaling pathway
Rho guanine nucleotide exchange factor 26	Q96DR7	ARHGEF26	26084	0.0101134	0.210115	-2.25075	2188.03	3904.26	1952.13	178.437	10413.5	2132.57	1066.29	20.4789	0.577177	1.9951	GO:0001726;GO:0001886;GO:0005085;GO:0005829;GO:0090630;GO:0097178	GO:0001886;GO:0090630;GO:0097178	GO:0001726;GO:0005829	GO:0005085	hsa05132 Salmonella infection;hsa05100 Bacterial invasion of epithelial cells
Ankyrin repeat and IBR domain-containing protein 1	Q9P2G1	ANKIB1	54467	0.010229	0.309316	-1.69285	1816.03	1830.45	915.223	100.794	5871.13	1218.42	609.21	20.7527	0.577177	1.99017	GO:0000151;GO:0000209;GO:0005515;GO:0005737;GO:0006511;GO:0031624;GO:0032436;GO:0046872;GO:0061630	GO:0000209;GO:0006511;GO:0032436	GO:0000151;GO:0005737	GO:0005515;GO:0031624;GO:0046872;GO:0061630	-
A-kinase anchor protein 2	Q9Y2D5	PALM2AKAP2	445815	0.0102944	0.241422	-2.05037	35885.8	28375.8	14187.9	79.0724	148644	54260.5	27130.3	36.5037	0.577177	1.9874	GO:0005515;GO:0005886;GO:0008360	GO:0008360	GO:0005886	GO:0005515	-
Cytospin-B	Q5M775	SPECC1	92521	0.0103155	0.302951	-1.72284	1285.56	1221	610.5	94.9782	4243.45	1044.81	522.406	24.6218	0.577177	1.98651	GO:0001650;GO:0005654;GO:0005815;GO:0005829;GO:0016020;GO:0030036;GO:0031941;GO:0043231	GO:0030036	GO:0001650;GO:0005654;GO:0005815;GO:0005829;GO:0016020;GO:0031941;GO:0043231	-	-
15-hydroxyprostaglandin dehydrogenase [NAD(+)]	P15428	HPGD	3248	0.0104817	0.128346	-2.96189	3752.27	7032.74	3516.37	187.426	29235.5	11984.6	5992.3	40.9933	0.577177	1.97957	GO:0001822;GO:0004957;GO:0005654;GO:0005737;GO:0005829;GO:0006693;GO:0007179;GO:0007565;GO:0007567;GO:0016323;GO:0016404;GO:0016616;GO:0019372;GO:0030728;GO:0032355;GO:0032496;GO:0042802;GO:0043065;GO:0045471;GO:0045786;GO:0051287;GO:0070062;GO:0070403;GO:0070493;GO:0097070;GO:1904707;GO:1905828	GO:0001822;GO:0006693;GO:0007179;GO:0007565;GO:0007567;GO:0019372;GO:0030728;GO:0032355;GO:0032496;GO:0043065;GO:0045471;GO:0045786;GO:0070493;GO:0097070;GO:1904707;GO:1905828	GO:0005654;GO:0005737;GO:0005829;GO:0016323;GO:0070062	GO:0004957;GO:0016404;GO:0016616;GO:0042802;GO:0051287;GO:0070403	hsa00590 Arachidonic acid metabolism;hsa05202 Transcriptional misregulation in cancer
Putative monooxygenase p33MONOX	Q96A73	KIAA1191	57179	0.0105008	0.31623	-1.66095	3199.19	3572.5	1786.25	111.669	10116.6	1215.33	607.667	12.0132	0.577177	1.97878	GO:0003674;GO:0005515;GO:0005575;GO:0005737;GO:0008150;GO:0016491	GO:0008150	GO:0005575;GO:0005737	GO:0003674;GO:0005515;GO:0016491	-
Unconventional myosin-Ib	O43795	MYO1B	4430	0.0106025	0.415561	-1.26687	60539.8	41327.6	20663.8	68.2652	145682	21420.4	10710.2	14.7036	0.577177	1.97459	GO:0000146;GO:0005515;GO:0005516;GO:0005524;GO:0005546;GO:0005547;GO:0005737;GO:0005769;GO:0005884;GO:0005886;GO:0005902;GO:0005903;GO:0006892;GO:0007015;GO:0010008;GO:0015629;GO:0016459;GO:0030048;GO:0030050;GO:0030175;GO:0031982;GO:0032588;GO:0045177;GO:0045296;GO:0048471;GO:0051015;GO:0051017;GO:0070062;GO:0071944	GO:0006892;GO:0007015;GO:0030048;GO:0030050;GO:0051017	GO:0005737;GO:0005769;GO:0005884;GO:0005886;GO:0005902;GO:0005903;GO:0010008;GO:0015629;GO:0016459;GO:0030175;GO:0031982;GO:0032588;GO:0045177;GO:0048471;GO:0070062;GO:0071944	GO:0000146;GO:0005515;GO:0005516;GO:0005524;GO:0005546;GO:0005547;GO:0045296;GO:0051015	hsa05130 Pathogenic Escherichia coli infection;hsa04814 Motor proteins
Phosphoglucomutase-like protein 5	Q15124	PGM5	5239	0.0107029	0.363453	-1.46016	89526.5	72139	36069.5	80.5783	246322	46651.2	23325.6	18.9391	0.577177	1.9705	GO:0000287;GO:0001725;GO:0005198;GO:0005829;GO:0005912;GO:0005914;GO:0005925;GO:0005975;GO:0006006;GO:0007155;GO:0009898;GO:0014704;GO:0014706;GO:0016010;GO:0030018;GO:0030055;GO:0030239;GO:0042383;GO:0043034	GO:0005975;GO:0006006;GO:0007155;GO:0014706;GO:0030239	GO:0001725;GO:0005829;GO:0005912;GO:0005914;GO:0005925;GO:0009898;GO:0014704;GO:0016010;GO:0030018;GO:0030055;GO:0042383;GO:0043034	GO:0000287;GO:0005198	-
Aquaporin-1	P29972	AQP1	358	0.0108455	0.272354	-1.87644	50648.1	49359.3	24679.6	97.4553	185964	55623.6	27811.8	29.9109	0.577177	1.96475	GO:0003091;GO:0003097;GO:0005223;GO:0005267;GO:0005372;GO:0005515;GO:0005634;GO:0005737;GO:0005886;GO:0005887;GO:0005903;GO:0006813;GO:0006833;GO:0006884;GO:0006972;GO:0008519;GO:0009925;GO:0009992;GO:0015079;GO:0015168;GO:0015250;GO:0015670;GO:0015793;GO:0016021;GO:0016323;GO:0016324;GO:0019725;GO:0019934;GO:0021670;GO:0022857;GO:0030157;GO:0030184;GO:0030185;GO:0030950;GO:0031526;GO:0031965;GO:…	GO:0003091;GO:0003097;GO:0006813;GO:0006833;GO:0006884;GO:0006972;GO:0009992;GO:0015670;GO:0015793;GO:0019725;GO:0019934;GO:0021670;GO:0030157;GO:0030185;GO:0030950;GO:0033326;GO:0034644;GO:0035377;GO:0035378;GO:0042476;GO:0043066;GO:0043154;GO:0045766;GO:0046878;GO:0048146;GO:0050829;GO:0050891;GO:0070301;GO:0071241;GO:0071260;GO:0071280;GO:0071288;GO:0071300;GO:0071320;GO:0071456;GO:0071472;GO:…	GO:0005634;GO:0005737;GO:0005886;GO:0005887;GO:0005903;GO:0009925;GO:0016021;GO:0016323;GO:0016324;GO:0031526;GO:0031965;GO:0042383;GO:0045177;GO:0070062	GO:0005223;GO:0005267;GO:0005372;GO:0005515;GO:0008519;GO:0015079;GO:0015168;GO:0015250;GO:0022857;GO:0030184;GO:0035379;GO:0042802	hsa04964 Proximal tubule bicarbonate reclamation;hsa04924 Renin secretion;hsa04976 Bile secretion
Dynamin-3	Q9UQ16	DNM3	26052	0.0109827	0.242133	-2.04613	1681.91	2892.02	1446.01	171.948	6946.21	234.505	117.252	3.37601	0.577177	1.95929	GO:0003924;GO:0005515;GO:0005525;GO:0005737;GO:0005794;GO:0005874;GO:0005886;GO:0006897;GO:0007416;GO:0008017;GO:0014069;GO:0016020;GO:0030424;GO:0031623;GO:0031798;GO:0031802;GO:0043083;GO:0043197;GO:0044327;GO:0045202;GO:0046847;GO:0048471;GO:0048488;GO:0050998;GO:0051491;GO:0061002;GO:0061828;GO:0061829;GO:0070062;GO:0098793;GO:0098844;GO:0098884;GO:0098978;GO:0099173;GO:0099186;GO:1903423	GO:0006897;GO:0007416;GO:0031623;GO:0046847;GO:0048488;GO:0051491;GO:0061002;GO:0098884;GO:0099173;GO:1903423	GO:0005737;GO:0005794;GO:0005874;GO:0005886;GO:0014069;GO:0016020;GO:0030424;GO:0043083;GO:0043197;GO:0044327;GO:0045202;GO:0048471;GO:0061828;GO:0061829;GO:0070062;GO:0098793;GO:0098844;GO:0098978	GO:0003924;GO:0005515;GO:0005525;GO:0008017;GO:0031798;GO:0031802;GO:0050998;GO:0099186	hsa04144 Endocytosis;hsa05100 Bacterial invasion of epithelial cells;hsa04072 Phospholipase D signaling pathway;hsa04961 Endocrine and other factor-regulated calcium reabsorption;hsa04721 Synaptic vesicle cycle
Partitioning defective 3 homolog	Q8TEW0	PARD3	56288	0.011036	0.221755	-2.17296	1844.56	2104.68	1052.34	114.102	8318	2886.01	1443	34.6959	0.577177	1.95719	GO:0000226;GO:0005515;GO:0005546;GO:0005547;GO:0005829;GO:0005856;GO:0005886;GO:0005911;GO:0005912;GO:0005923;GO:0005938;GO:0006612;GO:0007049;GO:0007155;GO:0007163;GO:0007205;GO:0007409;GO:0008104;GO:0008356;GO:0010801;GO:0012505;GO:0016324;GO:0022011;GO:0030010;GO:0030054;GO:0031643;GO:0032266;GO:0033269;GO:0035091;GO:0043296;GO:0045197;GO:0051660;GO:0065003;GO:0070830;GO:0090162;GO:0120157	GO:0000226;GO:0006612;GO:0007049;GO:0007155;GO:0007163;GO:0007205;GO:0007409;GO:0008104;GO:0008356;GO:0010801;GO:0022011;GO:0030010;GO:0031643;GO:0045197;GO:0051660;GO:0065003;GO:0070830;GO:0090162	GO:0005829;GO:0005856;GO:0005886;GO:0005911;GO:0005912;GO:0005923;GO:0005938;GO:0012505;GO:0016324;GO:0030054;GO:0033269;GO:0043296;GO:0120157	GO:0005515;GO:0005546;GO:0005547;GO:0032266;GO:0035091	hsa04144 Endocytosis;hsa04520 Adherens junction;hsa04530 Tight junction;hsa05165 Human papillomavirus infection;hsa04015 Rap1 signaling pathway;hsa04360 Axon guidance;hsa04062 Chemokine signaling pathway;hsa04390 Hippo signaling pathway;hsa04080 Neuroactive ligand-receptor interaction
Ceramide synthase 2	Q96G23	CERS2	29956	0.0111484	0.408251	-1.29247	9052.68	4452.12	2226.06	49.1801	22174.3	5731.15	2865.58	25.8459	0.577177	1.95279	GO:0003677;GO:0005515;GO:0005783;GO:0005789;GO:0016020;GO:0016021;GO:0016410;GO:0019216;GO:0030148;GO:0046513;GO:0048681;GO:0050291;GO:1900148;GO:1905045	GO:0019216;GO:0030148;GO:0046513;GO:0048681;GO:1900148;GO:1905045	GO:0005783;GO:0005789;GO:0016020;GO:0016021	GO:0003677;GO:0005515;GO:0016410;GO:0050291	hsa01100 Metabolic pathways;hsa04071 Sphingolipid signaling pathway;hsa00600 Sphingolipid metabolism
Pulmonary surfactant-associated protein A2	Q8IWL1	SFTPA2	729238	0.0111745	0.348336	-1.52145	381196	371370	185685	97.4224	1.09434e+06	133486	66743.2	12.1979	0.577177	1.95177	GO:0005515;GO:0005576;GO:0005581;GO:0005615;GO:0005771;GO:0005789;GO:0005791;GO:0007585;GO:0030246;GO:0042599;GO:0045334	GO:0007585	GO:0005576;GO:0005581;GO:0005615;GO:0005771;GO:0005789;GO:0005791;GO:0042599;GO:0045334	GO:0005515;GO:0030246	hsa04145 Phagosome;hsa05133 Pertussis
Immunoglobulin superfamily member 3	O75054	IGSF3	3321	0.0111925	0.177572	-2.49352	1002.18	1532.56	766.282	152.922	5643.82	2062.43	1031.21	36.5431	0.577177	1.95107	GO:0003674;GO:0009986;GO:0016021;GO:0032808	GO:0032808	GO:0009986;GO:0016021	GO:0003674	-
GDP-Man:Man(3)GlcNAc(2)-PP-Dol alpha-1,2-mannosyltransferase	Q2TAA5	ALG11	440138	0.011276	0.261501	-1.93511	5273.28	4680.13	2340.07	88.7517	20165.5	6803.95	3401.98	33.7406	0.577177	1.94784	GO:0000026;GO:0004377;GO:0005789;GO:0006487;GO:0006490;GO:0016020;GO:0016021;GO:0097502	GO:0006487;GO:0006490;GO:0097502	GO:0005789;GO:0016020;GO:0016021	GO:0000026;GO:0004377	hsa01100 Metabolic pathways;hsa00510 N-Glycan biosynthesis;hsa00513 Various types of N-glycan biosynthesis
Nesprin-3	Q6ZMZ3	SYNE3	161176	0.0112855	0.516537	-0.953056	11816.4	4447.45	2223.72	37.6381	22876.1	4224.7	2112.35	18.4677	0.577177	1.94748	GO:0005515;GO:0005635;GO:0005640;GO:0005737;GO:0005791;GO:0007010;GO:0007097;GO:0008360;GO:0016020;GO:0016021;GO:0031965;GO:0034993;GO:0051015;GO:0090150;GO:0140444	GO:0007010;GO:0007097;GO:0008360;GO:0090150	GO:0005635;GO:0005640;GO:0005737;GO:0005791;GO:0016020;GO:0016021;GO:0031965;GO:0034993	GO:0005515;GO:0051015;GO:0140444	-
Phospholipid phosphatase 3	O14495	PLPP3	8613	0.0112918	0.362684	-1.46321	17948.8	13957.4	6978.68	77.762	49488.8	10549.2	5274.6	21.3163	0.577177	1.94724	GO:0000139;GO:0001933;GO:0005178;GO:0005515;GO:0005789;GO:0005794;GO:0005802;GO:0005886;GO:0005887;GO:0005912;GO:0006644;GO:0006670;GO:0006672;GO:0006890;GO:0007165;GO:0007229;GO:0008195;GO:0016020;GO:0016021;GO:0016323;GO:0030111;GO:0030148;GO:0033116;GO:0033631;GO:0034109;GO:0042392;GO:0042577;GO:0044328;GO:0044329;GO:0044330;GO:0045121;GO:0046839;GO:0050821;GO:0051091;GO:0060070;GO:0070971;GO:…	GO:0001933;GO:0006644;GO:0006670;GO:0006672;GO:0006890;GO:0007165;GO:0007229;GO:0030111;GO:0030148;GO:0033631;GO:0034109;GO:0044328;GO:0044329;GO:0044330;GO:0046839;GO:0050821;GO:0051091;GO:0060070	GO:0000139;GO:0005789;GO:0005794;GO:0005802;GO:0005886;GO:0005887;GO:0005912;GO:0016020;GO:0016021;GO:0016323;GO:0033116;GO:0045121;GO:0070971	GO:0005178;GO:0005515;GO:0008195;GO:0042392;GO:0042577;GO:0106235	hsa01100 Metabolic pathways;hsa04666 Fc gamma R-mediated phagocytosis;hsa05231 Choline metabolism in cancer;hsa04072 Phospholipase D signaling pathway;hsa00600 Sphingolipid metabolism;hsa00564 Glycerophospholipid metabolism;hsa00565 Ether lipid metabolism;hsa00561 Glycerolipid metabolism;hsa04975 Fat digestion and absorption
Heat shock protein beta-2	Q16082	HSPB2	3316	0.0113814	0.267786	-1.90085	2823.18	3732.5	1866.25	132.209	10542.7	2114.66	1057.33	20.0581	0.577177	1.9438	GO:0005212;GO:0005515;GO:0005634;GO:0005737;GO:0005829;GO:0006986;GO:0008047;GO:0009408;GO:0042026;GO:0044183;GO:0050790	GO:0006986;GO:0009408;GO:0042026;GO:0050790	GO:0005634;GO:0005737;GO:0005829	GO:0005212;GO:0005515;GO:0008047;GO:0044183	hsa05205 Proteoglycans in cancer
Ras-interacting protein 1	Q5U651	RASIP1	54922	0.011407	0.243805	-2.0362	12955.9	12145.8	6072.91	93.7473	53140.4	18753.5	9376.73	35.2904	0.577177	1.94283	GO:0001525;GO:0001570;GO:0005515;GO:0005795;GO:0005911;GO:0007165;GO:0010507;GO:0032991;GO:0033625;GO:0035024;GO:0042803;GO:0043087;GO:0048471;GO:0048754;GO:0051020;GO:1905709;GO:2000299	GO:0001525;GO:0001570;GO:0007165;GO:0010507;GO:0033625;GO:0035024;GO:0043087;GO:0048754;GO:1905709;GO:2000299	GO:0005795;GO:0005911;GO:0032991;GO:0048471	GO:0005515;GO:0042803;GO:0051020	hsa04520 Adherens junction
Keratin, type II cytoskeletal 7	P08729	KRT7	3855	0.011748	0.335478	-1.57571	169141	133061	66530.6	78.6689	504180	132191	66095.6	26.2191	0.577177	1.93003	GO:0005515;GO:0005634;GO:0005737;GO:0005829;GO:0005882;GO:0030280;GO:0031424;GO:0045095;GO:0045109;GO:0070062	GO:0031424;GO:0045109	GO:0005634;GO:0005737;GO:0005829;GO:0005882;GO:0045095;GO:0070062	GO:0005515;GO:0030280	-
KN motif and ankyrin repeat domain-containing protein 2	Q63ZY3	KANK2	25959	0.011794	0.455021	-1.136	51523.1	33787.8	16893.9	65.578	113232	7348.68	3674.34	6.48991	0.577177	1.92834	GO:0000122;GO:0005515;GO:0005737;GO:0005739;GO:0006915;GO:0008285;GO:0033147;GO:0035023;GO:0043069;GO:0070563;GO:0072073;GO:0090521;GO:2000134	GO:0000122;GO:0006915;GO:0008285;GO:0033147;GO:0035023;GO:0043069;GO:0070563;GO:0072073;GO:0090521;GO:2000134	GO:0005737;GO:0005739	GO:0005515	-
Cingulin	Q9P2M7	CGN	57530	0.0118346	0.286834	-1.80171	10967.9	12352.1	6176.06	112.621	38237.8	9015.79	4507.9	23.5782	0.577177	1.92684	GO:0003779;GO:0005515;GO:0005886;GO:0005923;GO:0008150;GO:0016459;GO:0030054;GO:0045296	GO:0008150	GO:0005886;GO:0005923;GO:0016459;GO:0030054	GO:0003779;GO:0005515;GO:0045296	hsa04530 Tight junction
Mediator of RNA polymerase II transcription subunit 1	Q15648	MED1	5469	0.0121146	0.292107	-1.77543	901.558	779.051	389.525	86.4116	3086.4	954.289	477.145	30.9192	0.577177	1.91669	GO:0000122;GO:0000902;GO:0001223;GO:0001525;GO:0001889;GO:0001892;GO:0002088;GO:0002154;GO:0003222;GO:0003406;GO:0003677;GO:0003682;GO:0003712;GO:0003713;GO:0003714;GO:0005515;GO:0005634;GO:0005654;GO:0005730;GO:0006357;GO:0006590;GO:0006606;GO:0006702;GO:0007420;GO:0007595;GO:0010628;GO:0010839;GO:0016020;GO:0016592;GO:0016922;GO:0030216;GO:0030224;GO:0030331;GO:0030374;GO:0030518;GO:0031100;GO:…	GO:0000122;GO:0000902;GO:0001525;GO:0001889;GO:0001892;GO:0002088;GO:0002154;GO:0003222;GO:0003406;GO:0006357;GO:0006590;GO:0006606;GO:0006702;GO:0007420;GO:0007595;GO:0010628;GO:0010839;GO:0030216;GO:0030224;GO:0030518;GO:0031100;GO:0033148;GO:0035050;GO:0035116;GO:0035162;GO:0035357;GO:0035729;GO:0035855;GO:0042789;GO:0043066;GO:0045444;GO:0045618;GO:0045648;GO:0045665;GO:0045893;GO:0045944;GO:…	GO:0005634;GO:0005654;GO:0005730;GO:0016020;GO:0016592;GO:0070847	GO:0001223;GO:0003677;GO:0003682;GO:0003712;GO:0003713;GO:0003714;GO:0005515;GO:0016922;GO:0030331;GO:0030374;GO:0042809;GO:0042974;GO:0042975;GO:0044877;GO:0046966;GO:0050693;GO:0140297;GO:1990841	hsa04919 Thyroid hormone signaling pathway;hsa01522 Endocrine resistance
Cathepsin E	P14091	CTSE	1510	0.0121669	0.250738	-1.99575	11961.3	13880.5	6940.25	116.045	47704.2	14639.3	7319.65	30.6876	0.577177	1.91482	GO:0004190;GO:0005768;GO:0006508;GO:0008233;GO:0016540;GO:0019886;GO:0042802	GO:0006508;GO:0016540;GO:0019886	GO:0005768	GO:0004190;GO:0008233;GO:0042802	hsa04142 Lysosome
E3 ubiquitin-protein ligase Jade-2	Q9NQC1	JADE2	23338	0.0123522	0.272928	-1.87341	1679.44	1013.8	506.902	60.3658	6153.4	2322.45	1161.23	37.7425	0.577177	1.90825	GO:0000123;GO:0005515;GO:0005654;GO:0006275;GO:0006357;GO:0016567;GO:0016570;GO:0016740;GO:0043966;GO:0043981;GO:0043982;GO:0043983;GO:0046872;GO:0051726;GO:0070062;GO:2000278	GO:0006275;GO:0006357;GO:0016567;GO:0016570;GO:0043966;GO:0043981;GO:0043982;GO:0043983;GO:0051726;GO:2000278	GO:0000123;GO:0005654;GO:0070062	GO:0005515;GO:0016740;GO:0046872	-
Chloride channel CLIC-like protein 1	Q96S66	CLCC1	23155	0.0124101	0.534608	-0.903446	12870.9	4897.51	2448.75	38.0509	24075.4	4046.99	2023.49	16.8096	0.577177	1.90623	GO:0000139;GO:0005254;GO:0005515;GO:0005783;GO:0005789;GO:0006821;GO:0016020;GO:0031965;GO:0034707;GO:0043231;GO:0044233	GO:0006821	GO:0000139;GO:0005783;GO:0005789;GO:0016020;GO:0031965;GO:0034707;GO:0043231;GO:0044233	GO:0005254;GO:0005515	-
Huntingtin-interacting protein 1	O00291	HIP1	3092	0.0124807	0.494689	-1.01541	23406.1	12611.4	6305.69	53.8808	47314.7	5022.86	2511.43	10.6158	0.577177	1.90376	GO:0005154;GO:0005200;GO:0005515;GO:0005634;GO:0005737;GO:0005794;GO:0005829;GO:0005856;GO:0006897;GO:0006915;GO:0006919;GO:0007015;GO:0016020;GO:0030100;GO:0030136;GO:0030154;GO:0030276;GO:0030665;GO:0031234;GO:0032051;GO:0032266;GO:0035091;GO:0035254;GO:0035612;GO:0035615;GO:0042803;GO:0042981;GO:0043231;GO:0043325;GO:0045742;GO:0046982;GO:0048260;GO:0048268;GO:0050821;GO:0051015;GO:0051897;GO:…	GO:0006897;GO:0006915;GO:0006919;GO:0007015;GO:0030100;GO:0030154;GO:0042981;GO:0045742;GO:0048260;GO:0048268;GO:0050821;GO:0051897;GO:0072583;GO:0097190;GO:0099637;GO:2000588	GO:0005634;GO:0005737;GO:0005794;GO:0005829;GO:0005856;GO:0016020;GO:0030136;GO:0030665;GO:0031234;GO:0043231;GO:0098793;GO:0098794;GO:0098888;GO:0098890;GO:0098978	GO:0005154;GO:0005200;GO:0005515;GO:0030276;GO:0032051;GO:0032266;GO:0035091;GO:0035254;GO:0035612;GO:0035615;GO:0042803;GO:0043325;GO:0046982;GO:0051015;GO:0080025	hsa05016 Huntington disease;hsa05022 Pathways of neurodegeneration - multiple diseases
Broad substrate specificity ATP-binding cassette transporter ABCG2	Q9UNQ0	ABCG2	9429	0.0126635	0.335231	-1.57677	2076.83	2289.65	1144.82	110.247	6195.24	512.607	256.304	8.27422	0.577177	1.89745	GO:0005515;GO:0005524;GO:0005654;GO:0005886;GO:0006869;GO:0008514;GO:0008559;GO:0015143;GO:0015225;GO:0015562;GO:0015711;GO:0015747;GO:0015878;GO:0016021;GO:0016324;GO:0031526;GO:0031966;GO:0032217;GO:0032218;GO:0042626;GO:0042802;GO:0042803;GO:0042910;GO:0045121;GO:0046415;GO:0055085;GO:0070633;GO:0097744;GO:0098591;GO:0140115;GO:0150104;GO:1990748;GO:1990962	GO:0006869;GO:0015711;GO:0015747;GO:0015878;GO:0032218;GO:0046415;GO:0055085;GO:0070633;GO:0097744;GO:0140115;GO:0150104;GO:1990748;GO:1990962	GO:0005654;GO:0005886;GO:0016021;GO:0016324;GO:0031526;GO:0031966;GO:0045121;GO:0098591	GO:0005515;GO:0005524;GO:0008514;GO:0008559;GO:0015143;GO:0015225;GO:0015562;GO:0032217;GO:0042626;GO:0042802;GO:0042803;GO:0042910	hsa01523 Antifolate resistance;hsa02010 ABC transporters;hsa04976 Bile secretion
Transcription elongation factor A protein-like 3	Q969E4	TCEAL3	85012	0.0126715	0.207313	-2.27011	1140.98	1074.78	537.391	94.1983	5503.63	2241.49	1120.75	40.7275	0.577177	1.89717	GO:0005634;GO:0050699	-	GO:0005634	GO:0050699	-
Nonsense-mediated mRNA decay factor SMG8	Q8ND04	SMG8	55181	0.0128554	0.444503	-1.16973	4624.58	3104.53	1552.26	67.131	10403.9	1131.34	565.669	10.8741	0.577177	1.89092	GO:0000184;GO:0005515;GO:0005575;GO:0005829;GO:0045859	GO:0000184;GO:0045859	GO:0005575;GO:0005829	GO:0005515	-
SORBS3 protein (Fragment)	Q9BT70	SORBS3	10174	0.0129378	0.31613	-1.66141	33044.3	39286	19643	118.889	104527	11486.1	5743.05	10.9886	0.577177	1.88814	GO:0000122;GO:0005200;GO:0005515;GO:0005634;GO:0005737;GO:0005829;GO:0005856;GO:0005925;GO:0007015;GO:0007155;GO:0017166;GO:0030055;GO:0031589;GO:0043410;GO:0051495;GO:0051496	GO:0000122;GO:0007015;GO:0007155;GO:0031589;GO:0043410;GO:0051495;GO:0051496	GO:0005634;GO:0005737;GO:0005829;GO:0005856;GO:0005925;GO:0030055	GO:0005200;GO:0005515;GO:0017166	-
Laminin subunit gamma-2	Q13753	LAMC2	3918	0.0129399	0.286837	-1.8017	19650.3	22399.5	11199.8	113.991	68506.9	16760.6	8380.3	24.4656	0.577177	1.88807	GO:0005102;GO:0005201;GO:0005576;GO:0005604;GO:0005607;GO:0005615;GO:0005938;GO:0007155;GO:0008045;GO:0008201;GO:0008284;GO:0008544;GO:0009887;GO:0009888;GO:0016020;GO:0016358;GO:0030335;GO:0048471;GO:0062023	GO:0007155;GO:0008045;GO:0008284;GO:0008544;GO:0009887;GO:0009888;GO:0016358;GO:0030335	GO:0005576;GO:0005604;GO:0005607;GO:0005615;GO:0005938;GO:0016020;GO:0048471;GO:0062023	GO:0005102;GO:0005201;GO:0008201	hsa04510 Focal adhesion;hsa05165 Human papillomavirus infection;hsa04512 ECM-receptor interaction;hsa05145 Toxoplasmosis;hsa05222 Small cell lung cancer;hsa05146 Amoebiasis;hsa05200 Pathways in cancer;hsa04151 PI3K-Akt signaling pathway
NGFI-A-binding protein 2	Q15742	NAB2	4665	0.0131033	0.313624	-1.67289	4347.54	4900.82	2450.41	112.726	13862.3	2416.91	1208.45	17.4352	0.577177	1.88262	GO:0001958;GO:0003712;GO:0003714;GO:0005515;GO:0005634;GO:0005654;GO:0006355;GO:0008134;GO:0014037;GO:0016480;GO:0042552;GO:0042802;GO:0045682;GO:1902949	GO:0001958;GO:0006355;GO:0014037;GO:0016480;GO:0042552;GO:0045682;GO:1902949	GO:0005634;GO:0005654	GO:0003712;GO:0003714;GO:0005515;GO:0008134;GO:0042802	-
Microsomal glutathione S-transferase 2	Q99735	MGST2	4258	0.0131832	0.293017	-1.77094	13118.7	15499.1	7749.53	118.145	44771.1	9548.58	4774.29	21.3276	0.577177	1.87998	GO:0004364;GO:0004464;GO:0004602;GO:0005515;GO:0005635;GO:0005783;GO:0005789;GO:0005886;GO:0006629;GO:0006750;GO:0008047;GO:0016020;GO:0016021;GO:0019370;GO:0042802;GO:0043231;GO:0043295;GO:0046466;GO:0050729;GO:0050790;GO:0098869	GO:0006629;GO:0006750;GO:0019370;GO:0046466;GO:0050729;GO:0050790;GO:0098869	GO:0005635;GO:0005783;GO:0005789;GO:0005886;GO:0016020;GO:0016021;GO:0043231	GO:0004364;GO:0004464;GO:0004602;GO:0005515;GO:0008047;GO:0042802;GO:0043295	hsa01100 Metabolic pathways;hsa05208 Chemical carcinogenesis - reactive oxygen species;hsa00480 Glutathione metabolism;hsa05418 Fluid shear stress and atherosclerosis;hsa01524 Platinum drug resistance;hsa05225 Hepatocellular carcinoma;hsa00983 Drug metabolism - other enzymes;hsa05200 Pathways in cancer;hsa00982 Drug metabolism - cytochrome P450;hsa05204 Chemical carcinogenesis - DNA adducts;hsa00…
ADP-dependent glucokinase	Q9BRR6	ADPGK	83440	0.0132427	0.492669	-1.02131	11078.1	6149.8	3074.9	55.5132	22485.8	2306	1153	10.2553	0.577177	1.87802	GO:0005576;GO:0005783;GO:0005789;GO:0005975;GO:0006006;GO:0016020;GO:0043843;GO:0046872;GO:0061620	GO:0005975;GO:0006006;GO:0061620	GO:0005576;GO:0005783;GO:0005789;GO:0016020	GO:0043843;GO:0046872	hsa01100 Metabolic pathways;hsa01200 Carbon metabolism;hsa00010 Glycolysis / Gluconeogenesis
Stimulator of interferon genes protein	Q86WV6	STING1	340061	0.0135304	0.577062	-0.793202	17866.9	3759.87	1879.93	21.0438	30961.8	6579.13	3289.57	21.2492	0.577177	1.86869	GO:0000045;GO:0000421;GO:0002218;GO:0002230;GO:0005515;GO:0005654;GO:0005741;GO:0005768;GO:0005776;GO:0005777;GO:0005789;GO:0005794;GO:0005829;GO:0005886;GO:0016239;GO:0019901;GO:0030176;GO:0030659;GO:0030667;GO:0031625;GO:0032092;GO:0032481;GO:0032728;GO:0035438;GO:0035458;GO:0042802;GO:0042803;GO:0045087;GO:0045944;GO:0048471;GO:0050727;GO:0051091;GO:0051259;GO:0051607;GO:0060340;GO:0061507;GO:…	GO:0000045;GO:0002218;GO:0002230;GO:0016239;GO:0032092;GO:0032481;GO:0032728;GO:0035458;GO:0045087;GO:0045944;GO:0050727;GO:0051091;GO:0051259;GO:0051607;GO:0060340;GO:0061709;GO:0071360;GO:0071407	GO:0000421;GO:0005654;GO:0005741;GO:0005768;GO:0005776;GO:0005777;GO:0005789;GO:0005794;GO:0005829;GO:0005886;GO:0030176;GO:0030659;GO:0030667;GO:0048471;GO:1990231;GO:1990701	GO:0005515;GO:0019901;GO:0031625;GO:0035438;GO:0042802;GO:0042803;GO:0061507;GO:0061629	hsa05171 Coronavirus disease - COVID-19;hsa05131 Shigellosis;hsa05170 Human immunodeficiency virus 1 infection;hsa04621 NOD-like receptor signaling pathway;hsa05163 Human cytomegalovirus infection;hsa04622 RIG-I-like receptor signaling pathway;hsa04623 Cytosolic DNA-sensing pathway;hsa05168 Herpes simplex virus 1 infection
Ras-related protein Rab-5C	P51148	RAB5C	5878	0.0136352	0.50589	-0.983106	32920.7	9251.98	4625.99	28.1038	65075	16182.8	8091.39	24.8679	0.577177	1.86534	GO:0003924;GO:0003925;GO:0005515;GO:0005525;GO:0005765;GO:0005768;GO:0005769;GO:0005811;GO:0005886;GO:0006886;GO:0006897;GO:0012505;GO:0019003;GO:0030100;GO:0030139;GO:0031901;GO:0035577;GO:0042470;GO:0048227;GO:0070062	GO:0006886;GO:0006897;GO:0030100;GO:0048227	GO:0005765;GO:0005768;GO:0005769;GO:0005811;GO:0005886;GO:0012505;GO:0030139;GO:0031901;GO:0035577;GO:0042470;GO:0070062	GO:0003924;GO:0003925;GO:0005515;GO:0005525;GO:0019003	hsa04144 Endocytosis;hsa05132 Salmonella infection;hsa04145 Phagosome;hsa05152 Tuberculosis;hsa05146 Amoebiasis;hsa04962 Vasopressin-regulated water reabsorption;hsa04014 Ras signaling pathway
Uncharacterized protein KIAA1671	Q9BY89	KIAA1671	85379	0.0137235	0.329982	-1.59954	4686.8	4450.72	2225.36	94.9629	14203.2	3274.35	1637.17	23.0536	0.577177	1.86253		-	-	-	-
Anoctamin-6	Q4KMQ2	ANO6	196527	0.0137739	0.643411	-0.636189	36402.4	10256.4	5128.19	28.175	56577.2	5679.9	2839.95	10.0392	0.577177	1.86094	GO:0002407;GO:0002543;GO:0005227;GO:0005229;GO:0005244;GO:0005247;GO:0005254;GO:0005515;GO:0005829;GO:0005886;GO:0006812;GO:0006821;GO:0007596;GO:0009986;GO:0016020;GO:0017121;GO:0017128;GO:0030501;GO:0032060;GO:0034220;GO:0034707;GO:0034767;GO:0035579;GO:0035590;GO:0035725;GO:0043065;GO:0045794;GO:0046872;GO:0046931;GO:0046983;GO:0055085;GO:0060100;GO:0061589;GO:0061590;GO:0070062;GO:0070588;GO:…	GO:0002407;GO:0002543;GO:0006812;GO:0006821;GO:0007596;GO:0017121;GO:0030501;GO:0032060;GO:0034220;GO:0034767;GO:0035590;GO:0035725;GO:0043065;GO:0045794;GO:0046931;GO:0055085;GO:0060100;GO:0061589;GO:0061590;GO:0070588;GO:0090026;GO:0097045;GO:1902476;GO:1903766;GO:2000353	GO:0005829;GO:0005886;GO:0009986;GO:0016020;GO:0034707;GO:0035579;GO:0070062;GO:0070821	GO:0005227;GO:0005229;GO:0005244;GO:0005247;GO:0005254;GO:0005515;GO:0017128;GO:0046872;GO:0046983	-
NAD-dependent protein deacylase sirtuin-5, mitochondrial	Q9NXA8	SIRT5	23408	0.0137804	0.29413	-1.76548	2986.68	3278.84	1639.42	109.782	10154.3	2569.56	1284.78	25.3052	0.577177	1.86074	GO:0005634;GO:0005739;GO:0005758;GO:0005759;GO:0005829;GO:0006471;GO:0006476;GO:0007005;GO:0008270;GO:0010566;GO:0010667;GO:0031667;GO:0034979;GO:0036046;GO:0036047;GO:0036048;GO:0036049;GO:0036054;GO:0036055;GO:0061697;GO:0061698;GO:0061699;GO:0070403;GO:2000378	GO:0006471;GO:0006476;GO:0007005;GO:0010566;GO:0010667;GO:0031667;GO:0036046;GO:0036047;GO:0036048;GO:0036049;GO:0061698;GO:0061699;GO:2000378	GO:0005634;GO:0005739;GO:0005758;GO:0005759;GO:0005829	GO:0008270;GO:0034979;GO:0036054;GO:0036055;GO:0061697;GO:0070403	hsa01100 Metabolic pathways;hsa00760 Nicotinate and nicotinamide metabolism
Advanced glycosylation end product-specific receptor	Q15109	AGER	177	0.0137871	0.239278	-2.06324	60113	79297.6	39648.8	131.914	251227	77794.8	38897.4	30.966	0.577177	1.86053	GO:0001540;GO:0001650;GO:0001666;GO:0001774;GO:0001914;GO:0001934;GO:0004888;GO:0005044;GO:0005515;GO:0005576;GO:0005886;GO:0005887;GO:0006897;GO:0006954;GO:0007166;GO:0007611;GO:0009611;GO:0009986;GO:0010255;GO:0016324;GO:0030054;GO:0031175;GO:0032693;GO:0032722;GO:0032731;GO:0032735;GO:0032755;GO:0032760;GO:0034116;GO:0038023;GO:0042104;GO:0042802;GO:0043507;GO:0044548;GO:0044877;GO:0045056;GO:…	GO:0001666;GO:0001774;GO:0001914;GO:0001934;GO:0006897;GO:0006954;GO:0007166;GO:0007611;GO:0009611;GO:0010255;GO:0031175;GO:0032693;GO:0032722;GO:0032731;GO:0032735;GO:0032755;GO:0032760;GO:0034116;GO:0042104;GO:0043507;GO:0045056;GO:0046330;GO:0048143;GO:0048167;GO:0050727;GO:0050930;GO:0051092;GO:0051101;GO:0070374;GO:0071639;GO:0072657;GO:0150003;GO:0150104;GO:1900271;GO:1900272;GO:1900453;GO:…	GO:0001650;GO:0005576;GO:0005886;GO:0005887;GO:0009986;GO:0016324;GO:0030054;GO:0098794	GO:0001540;GO:0004888;GO:0005044;GO:0005515;GO:0038023;GO:0042802;GO:0044548;GO:0044877;GO:0050785	hsa05415 Diabetic cardiomyopathy;hsa05022 Pathways of neurodegeneration - multiple diseases;hsa05010 Alzheimer disease;hsa04933 AGE-RAGE signaling pathway in diabetic complications;hsa05417 Lipid and atherosclerosis;hsa04613 Neutrophil extracellular trap formation
Complement factor D	P00746	CFD	1675	0.0139304	0.342907	-1.54411	38621	34656.6	17328.3	89.735	112628	25661.4	12830.7	22.7841	0.577177	1.85604	GO:0004252;GO:0005576;GO:0006508;GO:0006956;GO:0006957;GO:0007219;GO:0008236;GO:0009617;GO:0031093;GO:0034774;GO:0070062;GO:1904813	GO:0006508;GO:0006956;GO:0006957;GO:0007219;GO:0009617	GO:0005576;GO:0031093;GO:0034774;GO:0070062;GO:1904813	GO:0004252;GO:0008236	hsa05171 Coronavirus disease - COVID-19;hsa04610 Complement and coagulation cascades;hsa05150 Staphylococcus aureus infection
Microtubule-actin cross-linking factor 1, isoforms 1/2/3/4/5	Q9UPN3	MACF1	23499	0.0139367	0.439508	-1.18604	43486.7	28772.5	14386.3	66.1639	98944.2	14716.6	7358.29	14.8736	0.577177	1.85584	GO:0003723;GO:0003779;GO:0005198;GO:0005509;GO:0005515;GO:0005737;GO:0005794;GO:0005856;GO:0005874;GO:0005882;GO:0005886;GO:0010632;GO:0015629;GO:0016020;GO:0016055;GO:0030177;GO:0030334;GO:0032587;GO:0032886;GO:0042060;GO:0043001;GO:0045104;GO:0045296;GO:0045773;GO:0051011;GO:0051015;GO:0051893;GO:0150011	GO:0010632;GO:0016055;GO:0030177;GO:0030334;GO:0032886;GO:0042060;GO:0043001;GO:0045104;GO:0045773;GO:0051893;GO:0150011	GO:0005737;GO:0005794;GO:0005856;GO:0005874;GO:0005882;GO:0005886;GO:0015629;GO:0016020;GO:0032587	GO:0003723;GO:0003779;GO:0005198;GO:0005509;GO:0005515;GO:0045296;GO:0051011;GO:0051015	-
Flavin-containing monooxygenase 2	Q99518	FMO2	2327	0.0139442	0.123008	-3.02318	611.121	750.437	375.219	122.797	4968.15	2425.95	1212.98	48.8302	0.577177	1.85561	GO:0004497;GO:0004499;GO:0005789;GO:0006082;GO:0006739;GO:0006805;GO:0009404;GO:0016020;GO:0016021;GO:0050660;GO:0050661;GO:0070995;GO:0072592	GO:0006082;GO:0006739;GO:0006805;GO:0009404;GO:0070995;GO:0072592	GO:0005789;GO:0016020;GO:0016021	GO:0004497;GO:0004499;GO:0050660;GO:0050661	hsa01100 Metabolic pathways;hsa00430 Taurine and hypotaurine metabolism;hsa00982 Drug metabolism - cytochrome P450
Polypeptide N-acetylgalactosaminyltransferase 5	Q7Z7M9	GALNT5	11227	0.0139869	0.355265	-1.49303	1533.74	1502.01	751.007	97.9313	4317.19	616.022	308.011	14.2691	0.577177	1.85428	GO:0000139;GO:0004653;GO:0005575;GO:0005794;GO:0006024;GO:0016021;GO:0016266;GO:0030246;GO:0046872	GO:0006024;GO:0016266	GO:0000139;GO:0005575;GO:0005794;GO:0016021	GO:0004653;GO:0030246;GO:0046872	hsa01100 Metabolic pathways;hsa00514 Other types of O-glycan biosynthesis;hsa00512 Mucin type O-glycan biosynthesis
Interleukin-18 receptor 1	Q13478	IL18R1	8809	0.0139886	0.164485	-2.60397	1274.34	2076.88	1038.44	162.977	7747.46	3152.97	1576.48	40.6968	0.577177	1.85423	GO:0004908;GO:0005515;GO:0005886;GO:0006954;GO:0006955;GO:0007165;GO:0030101;GO:0032729;GO:0035655;GO:0038023;GO:0042007;GO:0042008;GO:0045063;GO:0045092;GO:0050135;GO:0051092;GO:0061809;GO:0120163;GO:1901224;GO:2000556	GO:0006954;GO:0006955;GO:0007165;GO:0030101;GO:0032729;GO:0035655;GO:0045063;GO:0051092;GO:0120163;GO:1901224;GO:2000556	GO:0005886;GO:0045092	GO:0004908;GO:0005515;GO:0038023;GO:0042007;GO:0042008;GO:0050135;GO:0061809	hsa04668 TNF signaling pathway;hsa05321 Inflammatory bowel disease;hsa04061 Viral protein interaction with cytokine and cytokine receptor;hsa04060 Cytokine-cytokine receptor interaction
1-phosphatidylinositol 4,5-bisphosphate phosphodiesterase delta-3	Q8N3E9	PLCD3	113026	0.013996	0.258257	-1.95312	1848.75	2221.85	1110.92	120.181	7158.58	2158.09	1079.05	30.1469	0.577177	1.854	GO:0001525;GO:0004435;GO:0005829;GO:0005886;GO:0016042;GO:0032154;GO:0042127;GO:0046872;GO:0048015;GO:0060716	GO:0001525;GO:0016042;GO:0042127;GO:0048015;GO:0060716	GO:0005829;GO:0005886;GO:0032154	GO:0004435;GO:0046872	hsa01100 Metabolic pathways;hsa05131 Shigellosis;hsa00562 Inositol phosphate metabolism;hsa04933 AGE-RAGE signaling pathway in diabetic complications;hsa04070 Phosphatidylinositol signaling system;hsa04919 Thyroid hormone signaling pathway;hsa04020 Calcium signaling pathway
Regulator of nonsense transcripts 2	Q9HAU5	UPF2	26019	0.0140067	0.44262	-1.17586	5409.15	3630.82	1815.41	67.1238	12220.7	1615.91	807.954	13.2227	0.577177	1.85367	GO:0000184;GO:0001889;GO:0003723;GO:0005515;GO:0005634;GO:0005737;GO:0005829;GO:0005844;GO:0006406;GO:0031100;GO:0035145;GO:0036464;GO:0042162;GO:0048471	GO:0000184;GO:0001889;GO:0006406;GO:0031100	GO:0005634;GO:0005737;GO:0005829;GO:0005844;GO:0035145;GO:0036464;GO:0048471	GO:0003723;GO:0005515;GO:0042162	hsa03013 Nucleocytoplasmic transport;hsa03015 mRNA surveillance pathway
NCK-interacting protein with SH3 domain	Q9NZQ3	NCKIPSD	51517	0.0140741	0.327549	-1.61022	3733.04	4236.04	2118.02	113.474	11396.9	1447.48	723.74	12.7007	0.577177	1.85158	GO:0005515;GO:0005829;GO:0005882;GO:0006897;GO:0007010;GO:0008092;GO:0010976;GO:0017124;GO:0071933	GO:0006897;GO:0007010;GO:0010976	GO:0005829;GO:0005882	GO:0005515;GO:0008092;GO:0017124;GO:0071933	-
Tensin-1	Q9HBL0	TNS1	7145	0.0141406	0.350117	-1.51409	92048.8	81931	40965.5	89.0082	262909	57182.7	28591.3	21.75	0.577177	1.84953	GO:0003723;GO:0003779;GO:0005515;GO:0005737;GO:0005856;GO:0005925;GO:0009986;GO:0010761	GO:0010761	GO:0005737;GO:0005856;GO:0005925;GO:0009986	GO:0003723;GO:0003779;GO:0005515	-
Dedicator of cytokinesis protein 4	Q8N1I0	DOCK4	9732	0.0143242	0.466171	-1.10107	6595.37	3913.45	1956.72	59.3363	14148	2076.2	1038.1	14.6749	0.577177	1.84393	GO:0005085;GO:0005096;GO:0005515;GO:0005730;GO:0005737;GO:0005794;GO:0005829;GO:0005886;GO:0007264;GO:0016020;GO:0017124;GO:0030165;GO:0030971;GO:0031267;GO:0032420;GO:0032421;GO:0050790;GO:0060326;GO:1904694;GO:1904754	GO:0007264;GO:0050790;GO:0060326;GO:1904694;GO:1904754	GO:0005730;GO:0005737;GO:0005794;GO:0005829;GO:0005886;GO:0016020;GO:0032420;GO:0032421	GO:0005085;GO:0005096;GO:0005515;GO:0017124;GO:0030165;GO:0030971;GO:0031267	hsa04015 Rap1 signaling pathway
Kinesin-like protein KIF16B	Q96L93	KIF16B	55614	0.0143681	0.392761	-1.34828	2888.75	1877.72	938.862	65.0013	7354.98	1829.53	914.767	24.8748	0.577177	1.8426	GO:0001704;GO:0001919;GO:0003777;GO:0005524;GO:0005547;GO:0005737;GO:0005768;GO:0005769;GO:0005819;GO:0005829;GO:0005871;GO:0005874;GO:0006895;GO:0007018;GO:0007173;GO:0007492;GO:0008017;GO:0008543;GO:0008574;GO:0016887;GO:0031901;GO:0032266;GO:0032801;GO:0043325;GO:0045022;GO:0080025	GO:0001704;GO:0001919;GO:0006895;GO:0007018;GO:0007173;GO:0007492;GO:0008543;GO:0032801;GO:0045022	GO:0005737;GO:0005768;GO:0005769;GO:0005819;GO:0005829;GO:0005871;GO:0005874;GO:0031901	GO:0003777;GO:0005524;GO:0005547;GO:0008017;GO:0008574;GO:0016887;GO:0032266;GO:0043325;GO:0080025	hsa04814 Motor proteins
Membrane protein FAM174B	Q3ZCQ3	FAM174B	400451	0.0143686	0.235023	-2.08913	1297.42	1494.28	747.142	115.173	5520.42	1977.88	988.94	35.8284	0.577177	1.84259	GO:0005794;GO:0005886;GO:0007030;GO:0016021	GO:0007030	GO:0005794;GO:0005886;GO:0016021	-	-
Rabenosyn-5	Q9H1K0	RBSN	64145	0.0144275	0.183522	-2.44597	685.462	899.121	449.56	131.17	3735.04	1549.93	774.965	41.497	0.577177	1.84081	GO:0005515;GO:0005768;GO:0005829;GO:0005886;GO:0008270;GO:0010008;GO:0015031;GO:0016197;GO:0031267;GO:0031901;GO:0034498;GO:0043231;GO:0070062;GO:0090160;GO:1903358	GO:0015031;GO:0016197;GO:0034498;GO:0090160;GO:1903358	GO:0005768;GO:0005829;GO:0005886;GO:0010008;GO:0031901;GO:0043231;GO:0070062	GO:0005515;GO:0008270;GO:0031267	hsa04144 Endocytosis
Cysteine-rich protein 2	P52943	CRIP2	1397	0.0144473	0.420383	-1.25022	76665.7	59757.8	29878.9	77.9459	182371	17003.6	8501.8	9.32361	0.577177	1.84021	GO:0005515;GO:0005938;GO:0008270;GO:0008284;GO:0030097	GO:0008284;GO:0030097	GO:0005938	GO:0005515;GO:0008270	-
Rhotekin-2	Q8IZC4	RTKN2	219790	0.0145227	0.185064	-2.4339	1548.38	2624.96	1312.48	169.529	8366.75	3034.85	1517.43	36.2728	0.577177	1.83795	GO:0005634;GO:0005737;GO:0005886;GO:0007165;GO:0008284;GO:0030097;GO:0051092;GO:1901224;GO:2001243	GO:0007165;GO:0008284;GO:0030097;GO:0051092;GO:1901224;GO:2001243	GO:0005634;GO:0005737;GO:0005886	-	-
Heterogeneous nuclear ribonucleoprotein A0	Q13151	HNRNPA0	10949	0.0147197	0.436631	-1.19551	14406.2	9751.99	4876	67.6932	32993.9	5032.81	2516.41	15.2538	0.577177	1.8321	GO:0003723;GO:0003729;GO:0005634;GO:0005654;GO:0006397;GO:0006954;GO:0019901;GO:0032496;GO:0035925;GO:0070935	GO:0006397;GO:0006954;GO:0032496;GO:0070935	GO:0005634;GO:0005654	GO:0003723;GO:0003729;GO:0019901;GO:0035925	-
D-aspartate oxidase	Q99489	DDO	8528	0.0148025	0.0506707	-4.3027	235.902	0	0	0	4655.59	2612.86	1306.43	56.1232	0.577177	1.82967	GO:0003884;GO:0005515;GO:0005737;GO:0005777;GO:0005782;GO:0005829;GO:0006533;GO:0007320;GO:0007625;GO:0008445;GO:0019478;GO:0042445;GO:0071949	GO:0006533;GO:0007320;GO:0007625;GO:0019478;GO:0042445	GO:0005737;GO:0005777;GO:0005782;GO:0005829	GO:0003884;GO:0005515;GO:0008445;GO:0071949	hsa01100 Metabolic pathways;hsa04146 Peroxisome;hsa00250 Alanine, aspartate and glutamate metabolism
Nestin	P48681	NES	10763	0.0148431	0.413525	-1.27396	28592.5	20153.6	10076.8	70.4858	69143.3	13011.5	6505.73	18.8181	0.577177	1.82848	GO:0000086;GO:0003674;GO:0005515;GO:0005737;GO:0005882;GO:0007417;GO:0007420;GO:0019215;GO:0030844;GO:0031076;GO:0031730;GO:0032091;GO:0043086;GO:0043524;GO:0045111;GO:0048858;GO:0072089;GO:2000179	GO:0000086;GO:0007417;GO:0007420;GO:0030844;GO:0031076;GO:0032091;GO:0043086;GO:0043524;GO:0048858;GO:0072089;GO:2000179	GO:0005737;GO:0005882;GO:0045111	GO:0003674;GO:0005515;GO:0019215;GO:0031730	-
Atrial natriuretic peptide receptor 3	P17342	NPR3	4883	0.0149386	0.122711	-3.02666	1281.45	2091.1	1045.55	163.182	10442.8	5009.02	2504.51	47.9662	0.577177	1.82569	GO:0001501;GO:0002158;GO:0005515;GO:0005887;GO:0007193;GO:0007194;GO:0007200;GO:0008217;GO:0008528;GO:0016941;GO:0017046;GO:0030157;GO:0031404;GO:0032991;GO:0033688;GO:0035810;GO:0038023;GO:0042277;GO:0042311;GO:0042562;GO:0042803;GO:0048015;GO:0048662;GO:0051000;GO:0070062;GO:0120163	GO:0001501;GO:0002158;GO:0007193;GO:0007194;GO:0007200;GO:0008217;GO:0030157;GO:0033688;GO:0035810;GO:0042311;GO:0048015;GO:0048662;GO:0051000;GO:0120163	GO:0005887;GO:0032991;GO:0070062	GO:0005515;GO:0008528;GO:0016941;GO:0017046;GO:0031404;GO:0038023;GO:0042277;GO:0042562;GO:0042803	-
Actin-binding LIM protein 1	O14639	ABLIM1	3983	0.0150098	0.350028	-1.51446	11409.7	10770.3	5385.17	94.3966	32596.5	6475.7	3237.85	19.8663	0.577177	1.82362	GO:0001725;GO:0003779;GO:0005515;GO:0005737;GO:0007010;GO:0007601;GO:0009887;GO:0015629;GO:0030027;GO:0030032;GO:0046872;GO:0051015;GO:0060271	GO:0007010;GO:0007601;GO:0009887;GO:0030032;GO:0060271	GO:0001725;GO:0005737;GO:0015629;GO:0030027	GO:0003779;GO:0005515;GO:0046872;GO:0051015	hsa04360 Axon guidance
Hydroxymethylglutaryl-CoA synthase, cytoplasmic	Q01581	HMGCS1	3157	0.0151093	0.44531	-1.16712	12110.1	6397.08	3198.54	52.8243	27194.8	6276.33	3138.16	23.0792	0.577177	1.82076	GO:0004421;GO:0005737;GO:0005829;GO:0006084;GO:0006629;GO:0006695;GO:0010142;GO:0042803	GO:0006084;GO:0006629;GO:0006695;GO:0010142	GO:0005737;GO:0005829	GO:0004421;GO:0042803	hsa01100 Metabolic pathways;hsa00280 Valine, leucine and isoleucine degradation;hsa03320 PPAR signaling pathway;hsa00650 Butanoate metabolism;hsa00900 Terpenoid backbone biosynthesis
Tight junction protein ZO-1	Q07157	TJP1	7082	0.0152888	0.389035	-1.36203	34191.5	21511.8	10755.9	62.9157	87888.2	23679.8	11839.9	26.9432	0.577177	1.81563	GO:0002102;GO:0005515;GO:0005516;GO:0005737;GO:0005829;GO:0005886;GO:0005912;GO:0005921;GO:0005923;GO:0007043;GO:0008284;GO:0016323;GO:0030054;GO:0030335;GO:0031032;GO:0032991;GO:0034334;GO:0035633;GO:0042995;GO:0043066;GO:0043296;GO:0045177;GO:0045216;GO:0045296;GO:0050839;GO:0051493;GO:0051497;GO:0070160;GO:0071896;GO:0090557;GO:0098609;GO:0150105;GO:1901888;GO:1902396;GO:1903672;GO:1905605;GO:…	GO:0007043;GO:0008284;GO:0030335;GO:0031032;GO:0034334;GO:0035633;GO:0043066;GO:0045216;GO:0051493;GO:0051497;GO:0071896;GO:0090557;GO:0098609;GO:0150105;GO:1901888;GO:1902396;GO:1903672;GO:1905605;GO:2000049;GO:2000250;GO:2000810	GO:0002102;GO:0005737;GO:0005829;GO:0005886;GO:0005912;GO:0005921;GO:0005923;GO:0016323;GO:0030054;GO:0032991;GO:0042995;GO:0043296;GO:0045177;GO:0070160	GO:0005515;GO:0005516;GO:0045296;GO:0050839	hsa05130 Pathogenic Escherichia coli infection;hsa04520 Adherens junction;hsa04530 Tight junction;hsa04540 Gap junction;hsa05120 Epithelial cell signaling in Helicobacter pylori infection;hsa05110 Vibrio cholerae infection
Pulmonary surfactant-associated protein C	P11686	SFTPC	6440	0.0153826	0.201001	-2.31473	8576.8	16681.8	8340.9	194.499	42670.4	11642.3	5821.15	27.2842	0.577177	1.81297	GO:0005515;GO:0005576;GO:0005615;GO:0005789;GO:0007585;GO:0042599;GO:0042802;GO:0045334;GO:0097208;GO:0097486	GO:0007585	GO:0005576;GO:0005615;GO:0005789;GO:0042599;GO:0045334;GO:0097208;GO:0097486	GO:0005515;GO:0042802	-
Mitochondrial carnitine/acylcarnitine carrier protein	O43772	SLC25A20	788	0.0154675	0.512769	-0.963619	17807.8	8020.3	4010.15	45.0382	34728.6	6154.56	3077.28	17.7219	0.577177	1.81058	GO:0001701;GO:0005515;GO:0005739;GO:0005740;GO:0005743;GO:0005829;GO:0006810;GO:0006839;GO:0006853;GO:0015227;GO:0016021;GO:0022857;GO:1902603;GO:1902616	GO:0001701;GO:0006810;GO:0006839;GO:0006853;GO:1902603;GO:1902616	GO:0005739;GO:0005740;GO:0005743;GO:0005829;GO:0016021	GO:0005515;GO:0015227;GO:0022857	hsa04714 Thermogenesis
Regulator of G-protein signaling 3	P49796	RGS3	5998	0.0154772	0.31713	-1.65685	2857.29	3257.99	1628.99	114.024	9009.84	1703.53	851.763	18.9074	0.577177	1.81031	GO:0003924;GO:0005096;GO:0005515;GO:0005634;GO:0005829;GO:0005886;GO:0007165;GO:0007186;GO:0008277;GO:0009968;GO:0050790	GO:0007165;GO:0007186;GO:0008277;GO:0009968;GO:0050790	GO:0005634;GO:0005829;GO:0005886	GO:0003924;GO:0005096;GO:0005515	hsa04360 Axon guidance
Proline dehydrogenase 1, mitochondrial	O43272	PRODH	5625	0.0157429	0.327234	-1.61161	5147.18	4980.01	2490	96.7522	15729.4	3938.92	1969.46	25.0418	0.577177	1.80292	GO:0004657;GO:0005654;GO:0005739;GO:0005743;GO:0005759;GO:0006560;GO:0006562;GO:0008631;GO:0010133;GO:0010942;GO:0019470;GO:0043231;GO:0071949	GO:0006560;GO:0006562;GO:0008631;GO:0010133;GO:0010942;GO:0019470	GO:0005654;GO:0005739;GO:0005743;GO:0005759;GO:0043231	GO:0004657;GO:0071949	hsa01100 Metabolic pathways;hsa00330 Arginine and proline metabolism
Dystonin	Q03001	DST	667	0.0161277	0.466672	-1.09952	64005.2	41201.7	20600.8	64.3724	137153	15854.1	7927.07	11.5595	0.577177	1.79243	GO:0003779;GO:0005178;GO:0005198;GO:0005509;GO:0005515;GO:0005604;GO:0005634;GO:0005635;GO:0005654;GO:0005737;GO:0005789;GO:0005829;GO:0005882;GO:0005925;GO:0005938;GO:0007010;GO:0007155;GO:0007229;GO:0008017;GO:0008022;GO:0008090;GO:0009611;GO:0009925;GO:0015630;GO:0016020;GO:0016021;GO:0030011;GO:0030018;GO:0030056;GO:0031122;GO:0031252;GO:0031410;GO:0031581;GO:0031673;GO:0035371;GO:0042060;GO:…	GO:0007010;GO:0007155;GO:0007229;GO:0008090;GO:0009611;GO:0030011;GO:0031122;GO:0031581;GO:0042060;GO:0045104;GO:0048870	GO:0005604;GO:0005634;GO:0005635;GO:0005654;GO:0005737;GO:0005789;GO:0005829;GO:0005882;GO:0005925;GO:0005938;GO:0009925;GO:0015630;GO:0016020;GO:0016021;GO:0030018;GO:0030056;GO:0031252;GO:0031410;GO:0031673;GO:0035371;GO:1904115	GO:0003779;GO:0005178;GO:0005198;GO:0005509;GO:0005515;GO:0008017;GO:0008022;GO:0051010	-
Guanine nucleotide-binding protein subunit beta-4	Q9HAV0	GNB4	59345	0.0162037	0.539765	-0.889596	179221	76142.8	38071.4	42.4855	332034	52227.3	26113.7	15.7295	0.577177	1.79038	GO:0005515;GO:0005737;GO:0005765;GO:0005829;GO:0005834;GO:0007186;GO:0021762;GO:0030159;GO:0044297;GO:0044877;GO:0070062	GO:0007186;GO:0021762	GO:0005737;GO:0005765;GO:0005829;GO:0005834;GO:0044297;GO:0070062	GO:0005515;GO:0030159;GO:0044877	hsa05170 Human immunodeficiency virus 1 infection;hsa05163 Human cytomegalovirus infection;hsa05167 Kaposi sarcoma-associated herpesvirus infection;hsa04926 Relaxin signaling pathway;hsa04723 Retrograde endocannabinoid signaling;hsa04062 Chemokine signaling pathway;hsa04371 Apelin signaling pathway;hsa05200 Pathways in cancer;hsa04151 PI3K-Akt signaling pathway;hsa04728 Dopaminergic synapse;hsa04…
Protein C-ets-1	P14921	ETS1	2113	0.0162498	0.406585	-1.29837	1930.55	1648.33	824.166	85.3816	4748.2	430.638	215.319	9.06949	0.577177	1.78915	GO:0000785;GO:0000976;GO:0000978;GO:0000981;GO:0001222;GO:0001228;GO:0003677;GO:0003700;GO:0005515;GO:0005634;GO:0005654;GO:0005737;GO:0006357;GO:0006955;GO:0008285;GO:0010595;GO:0010628;GO:0030154;GO:0030374;GO:0030578;GO:0042802;GO:0043536;GO:0045648;GO:0045765;GO:0045766;GO:0045893;GO:0045944;GO:0048870;GO:0050729;GO:0051272;GO:0061629;GO:1902895;GO:1904996	GO:0006357;GO:0006955;GO:0008285;GO:0010595;GO:0010628;GO:0030154;GO:0030578;GO:0043536;GO:0045648;GO:0045765;GO:0045766;GO:0045893;GO:0045944;GO:0048870;GO:0050729;GO:0051272;GO:1902895;GO:1904996	GO:0000785;GO:0005634;GO:0005654;GO:0005737	GO:0000976;GO:0000978;GO:0000981;GO:0001222;GO:0001228;GO:0003677;GO:0003700;GO:0005515;GO:0030374;GO:0042802;GO:0061629	hsa05211 Renal cell carcinoma;hsa05166 Human T-cell leukemia virus 1 infection;hsa04218 Cellular senescence;hsa05200 Pathways in cancer;hsa04014 Ras signaling pathway
Ras-related protein Ral-A	P11233	RALA	5898	0.0162692	0.483214	-1.04926	81587.2	33645.3	16822.6	41.2384	168843	40657.1	20328.6	24.0799	0.577177	1.78863	GO:0001843;GO:0003924;GO:0003925;GO:0005515;GO:0005525;GO:0005739;GO:0005886;GO:0005925;GO:0006887;GO:0006935;GO:0007049;GO:0007165;GO:0007265;GO:0009986;GO:0017022;GO:0017157;GO:0019003;GO:0030139;GO:0030659;GO:0031532;GO:0031625;GO:0031755;GO:0032154;GO:0051117;GO:0051301;GO:0051491;GO:0051665;GO:0070062;GO:0072655;GO:0090141;GO:0090543	GO:0001843;GO:0006887;GO:0006935;GO:0007049;GO:0007165;GO:0007265;GO:0017157;GO:0031532;GO:0051301;GO:0051491;GO:0051665;GO:0072655;GO:0090141	GO:0005739;GO:0005886;GO:0005925;GO:0009986;GO:0030139;GO:0030659;GO:0032154;GO:0070062;GO:0090543	GO:0003924;GO:0003925;GO:0005515;GO:0005525;GO:0017022;GO:0019003;GO:0031625;GO:0031755;GO:0051117	hsa05132 Salmonella infection;hsa05212 Pancreatic cancer;hsa04015 Rap1 signaling pathway;hsa05210 Colorectal cancer;hsa04072 Phospholipase D signaling pathway;hsa05200 Pathways in cancer;hsa04014 Ras signaling pathway
Serine/threonine-protein kinase 26	Q9P289	STK26	51765	0.0162922	0.296745	-1.7527	8881.7	5959.51	2979.76	67.0988	29930.4	11254.4	5627.19	37.6019	0.577177	1.78802	GO:0000287;GO:0004672;GO:0004674;GO:0004712;GO:0005515;GO:0005524;GO:0005737;GO:0005794;GO:0005798;GO:0005829;GO:0006468;GO:0006915;GO:0009267;GO:0012506;GO:0016020;GO:0016324;GO:0030033;GO:0030336;GO:0042542;GO:0042802;GO:0042803;GO:0042981;GO:0046777;GO:0048471;GO:0070062;GO:0071944;GO:0106310;GO:1903205	GO:0006468;GO:0006915;GO:0009267;GO:0030033;GO:0030336;GO:0042542;GO:0042981;GO:0046777;GO:1903205	GO:0005737;GO:0005794;GO:0005798;GO:0005829;GO:0012506;GO:0016020;GO:0016324;GO:0048471;GO:0070062;GO:0071944	GO:0000287;GO:0004672;GO:0004674;GO:0004712;GO:0005515;GO:0005524;GO:0042802;GO:0042803;GO:0106310	-
DNA-directed RNA polymerase III subunit RPC4	P05423	POLR3D	661	0.0163357	0.209682	-2.25372	1062.76	1653.72	826.859	155.606	5068.44	1773.77	886.885	34.9964	0.577177	1.78686	GO:0003677;GO:0003682;GO:0003899;GO:0005654;GO:0005666;GO:0005829;GO:0006383;GO:0032728;GO:0045087;GO:0045089;GO:0051607	GO:0006383;GO:0032728;GO:0045087;GO:0045089;GO:0051607	GO:0005654;GO:0005666;GO:0005829	GO:0003677;GO:0003682;GO:0003899	hsa03020 RNA polymerase;hsa04623 Cytosolic DNA-sensing pathway
Spectrin alpha chain, non-erythrocytic 1	Q13813	SPTAN1	6709	0.0163716	0.4102	-1.2856	229685	173607	86803.7	75.5849	559935	99388	49694	17.7499	0.577177	1.78591	GO:0003779;GO:0005200;GO:0005509;GO:0005515;GO:0005516;GO:0005576;GO:0005829;GO:0005886;GO:0008091;GO:0015630;GO:0016020;GO:0030036;GO:0030054;GO:0030864;GO:0035580;GO:0042995;GO:0043231;GO:0045296;GO:0051015;GO:0051693;GO:0070062;GO:1903561;GO:1904724	GO:0030036;GO:0051693	GO:0005576;GO:0005829;GO:0005886;GO:0008091;GO:0015630;GO:0016020;GO:0030054;GO:0030864;GO:0035580;GO:0042995;GO:0043231;GO:0070062;GO:1903561;GO:1904724	GO:0003779;GO:0005200;GO:0005509;GO:0005515;GO:0005516;GO:0045296;GO:0051015	hsa04210 Apoptosis
Reticulon-4-interacting protein 1, mitochondrial	Q8WWV3	RTN4IP1	84816	0.0163739	0.366577	-1.44781	8618.22	7019.83	3509.92	81.4533	23510	5665.37	2832.68	24.0977	0.577177	1.78585	GO:0005515;GO:0005739;GO:0005741;GO:0007399;GO:0008270;GO:0016491;GO:0050773	GO:0007399;GO:0050773	GO:0005739;GO:0005741	GO:0005515;GO:0008270;GO:0016491	-
Membrane-associated guanylate kinase, WW and PDZ domain-containing protein 1	Q96QZ7	MAGI1	9223	0.0164076	0.223262	-2.16319	1829.3	1846.81	923.406	100.958	8193.5	3386.2	1693.1	41.3279	0.577177	1.78495	GO:0005515;GO:0005524;GO:0005654;GO:0005730;GO:0005737;GO:0005886;GO:0005911;GO:0005912;GO:0005923;GO:0007155;GO:0007165;GO:0007166;GO:0008022;GO:0022409;GO:0030054;GO:0042995;GO:0051393;GO:0060090;GO:0065003;GO:0071944	GO:0007155;GO:0007165;GO:0007166;GO:0022409;GO:0065003	GO:0005654;GO:0005730;GO:0005737;GO:0005886;GO:0005911;GO:0005912;GO:0005923;GO:0030054;GO:0042995;GO:0071944	GO:0005515;GO:0005524;GO:0008022;GO:0051393;GO:0060090	hsa04530 Tight junction;hsa05165 Human papillomavirus infection;hsa04015 Rap1 signaling pathway;hsa04151 PI3K-Akt signaling pathway
Nck-associated protein 1	Q9Y2A7	NCKAP1	10787	0.0164168	0.595921	-0.746806	41250.7	11859.4	5929.71	28.7496	69221.7	12116.3	6058.16	17.5036	0.577177	1.78471	GO:0000902;GO:0001726;GO:0005515;GO:0005829;GO:0005925;GO:0006915;GO:0007417;GO:0010592;GO:0016021;GO:0016477;GO:0016601;GO:0030027;GO:0030031;GO:0030838;GO:0030866;GO:0031209;GO:0031258;GO:0031267;GO:0031941;GO:0048812;GO:0070062;GO:2000601	GO:0000902;GO:0006915;GO:0007417;GO:0010592;GO:0016477;GO:0016601;GO:0030031;GO:0030838;GO:0030866;GO:0048812;GO:2000601	GO:0001726;GO:0005829;GO:0005925;GO:0016021;GO:0030027;GO:0031209;GO:0031258;GO:0031941;GO:0070062	GO:0005515;GO:0031267	hsa05132 Salmonella infection;hsa04810 Regulation of actin cytoskeleton;hsa05130 Pathogenic Escherichia coli infection
Junctional cadherin 5-associated protein	Q9P266	JCAD	57608	0.016498	0.449314	-1.1542	19434.6	13090.1	6545.07	67.3549	43253.9	6131.92	3065.96	14.1766	0.577177	1.78257	GO:0005912;GO:0007155;GO:0032587;GO:0043410;GO:0048471;GO:0090050;GO:1900748;GO:1903589;GO:1903672	GO:0007155;GO:0043410;GO:0090050;GO:1900748;GO:1903589;GO:1903672	GO:0005912;GO:0032587;GO:0048471	-	-
Sulfide:quinone oxidoreductase, mitochondrial	Q9Y6N5	SQOR	58472	0.0165078	0.55005	-0.862365	165573	74027.7	37013.9	44.7099	301015	35748	17874	11.8758	0.577177	1.78231	GO:0005739;GO:0005743;GO:0048038;GO:0070221;GO:0070224;GO:0070813;GO:0071949	GO:0070221;GO:0070813	GO:0005739;GO:0005743	GO:0048038;GO:0070224;GO:0071949	hsa01100 Metabolic pathways;hsa00920 Sulfur metabolism
Rho-related GTP-binding protein RhoF	Q9HBH0	RHOF	54509	0.0167398	0.462803	-1.11153	4158.08	2767.4	1383.7	66.5547	8984.56	990.857	495.429	11.0284	0.577177	1.77625	GO:0003924;GO:0005085;GO:0005525;GO:0005856;GO:0005886;GO:0005938;GO:0007015;GO:0007163;GO:0007264;GO:0008360;GO:0016477;GO:0019901;GO:0030667;GO:0030865;GO:0031410;GO:0032956;GO:0042995;GO:0050790;GO:0051056;GO:0070062	GO:0007015;GO:0007163;GO:0007264;GO:0008360;GO:0016477;GO:0030865;GO:0032956;GO:0050790;GO:0051056	GO:0005856;GO:0005886;GO:0005938;GO:0030667;GO:0031410;GO:0042995;GO:0070062	GO:0003924;GO:0005085;GO:0005525;GO:0019901	-
Autophagy-related protein 9A	Q7Z3C6	ATG9A	79065	0.0170343	0.234727	-2.09094	1141.75	1210.6	605.299	106.03	4864.18	1928.18	964.089	39.6404	0.577177	1.76868	GO:0000045;GO:0000139;GO:0000407;GO:0000422;GO:0005515;GO:0005739;GO:0005768;GO:0005770;GO:0005776;GO:0005789;GO:0005794;GO:0005802;GO:0010940;GO:0016020;GO:0016021;GO:0017121;GO:0017128;GO:0031902;GO:0034045;GO:0034497;GO:0043231;GO:0044805;GO:0055037;GO:0055038;GO:0060349	GO:0000045;GO:0000422;GO:0010940;GO:0017121;GO:0034497;GO:0044805;GO:0060349	GO:0000139;GO:0000407;GO:0005739;GO:0005768;GO:0005770;GO:0005776;GO:0005789;GO:0005794;GO:0005802;GO:0016020;GO:0016021;GO:0031902;GO:0034045;GO:0043231;GO:0055037;GO:0055038	GO:0005515;GO:0017128	hsa04140 Autophagy - animal;hsa04137 Mitophagy - animal;hsa04136 Autophagy - other
Cytospin-A	Q69YQ0	SPECC1L	23384	0.0170477	0.468408	-1.09416	7700.31	5252.87	2626.43	68.2164	16439.3	993.418	496.709	6.04294	0.577177	1.76834	GO:0005515;GO:0005737;GO:0005815;GO:0005819;GO:0005921;GO:0007049;GO:0007155;GO:0015629;GO:0030036;GO:0031941;GO:0051301	GO:0007049;GO:0007155;GO:0030036;GO:0051301	GO:0005737;GO:0005815;GO:0005819;GO:0005921;GO:0015629;GO:0031941	GO:0005515	-
Vinexin	O60504	SORBS3	10174	0.0170548	0.437232	-1.19353	37229.2	19039.6	9519.81	51.1416	85147.4	22292.2	11146.1	26.1808	0.577177	1.76815	GO:0000122;GO:0005200;GO:0005515;GO:0005634;GO:0005737;GO:0005829;GO:0005856;GO:0005925;GO:0007015;GO:0007155;GO:0017166;GO:0030055;GO:0031589;GO:0043410;GO:0051495;GO:0051496	GO:0000122;GO:0007015;GO:0007155;GO:0031589;GO:0043410;GO:0051495;GO:0051496	GO:0005634;GO:0005737;GO:0005829;GO:0005856;GO:0005925;GO:0030055	GO:0005200;GO:0005515;GO:0017166	-
Phospholipid-transporting ATPase IH	P98196	ATP11A	23250	0.0171092	0.541417	-0.885187	12865.4	5169.76	2584.88	40.1834	23762.5	4217.77	2108.88	17.7497	0.577177	1.76677	GO:0000287;GO:0001701;GO:0005515;GO:0005524;GO:0005765;GO:0005769;GO:0005783;GO:0005789;GO:0005802;GO:0005886;GO:0005887;GO:0010831;GO:0016020;GO:0035579;GO:0043231;GO:0045332;GO:0055037;GO:0070821;GO:0090555;GO:0090556;GO:0140326;GO:0140331;GO:0140346;GO:1990531	GO:0001701;GO:0010831;GO:0045332;GO:0140331	GO:0005765;GO:0005769;GO:0005783;GO:0005789;GO:0005802;GO:0005886;GO:0005887;GO:0016020;GO:0035579;GO:0043231;GO:0055037;GO:0070821;GO:1990531	GO:0000287;GO:0005515;GO:0005524;GO:0090555;GO:0090556;GO:0140326;GO:0140346	-
Utrophin	P46939	UTRN	7402	0.0173819	0.42963	-1.21883	79861.7	59995.1	29997.5	75.1237	185885	25444.2	12722.1	13.6881	0.577177	1.7599	GO:0001954;GO:0003779;GO:0005178;GO:0005515;GO:0005654;GO:0005737;GO:0005856;GO:0005886;GO:0006936;GO:0007517;GO:0008270;GO:0016010;GO:0016020;GO:0017166;GO:0019901;GO:0030036;GO:0030054;GO:0030175;GO:0030864;GO:0031527;GO:0031594;GO:0032991;GO:0042383;GO:0042995;GO:0045211;GO:0051015;GO:0070062;GO:0070938;GO:2000649	GO:0001954;GO:0006936;GO:0007517;GO:0030036;GO:2000649	GO:0005654;GO:0005737;GO:0005856;GO:0005886;GO:0016010;GO:0016020;GO:0030054;GO:0030175;GO:0030864;GO:0031527;GO:0031594;GO:0032991;GO:0042383;GO:0042995;GO:0045211;GO:0070062;GO:0070938	GO:0003779;GO:0005178;GO:0005515;GO:0008270;GO:0017166;GO:0019901;GO:0051015	-
Laminin subunit alpha-5	O15230	LAMA5	3911	0.017445	0.340728	-1.55331	66504.3	62358	31179	93.7654	195183	48767.5	24383.7	24.9855	0.577177	1.75833	GO:0001658;GO:0001738;GO:0001755;GO:0001942;GO:0005178;GO:0005201;GO:0005576;GO:0005604;GO:0005610;GO:0005615;GO:0005634;GO:0007229;GO:0007411;GO:0007517;GO:0009887;GO:0009888;GO:0016331;GO:0016477;GO:0030155;GO:0030324;GO:0030334;GO:0031594;GO:0034446;GO:0042127;GO:0042475;GO:0043083;GO:0043259;GO:0043260;GO:0045995;GO:0060271;GO:0060445;GO:0062023;GO:0070062;GO:0072659;GO:0098609	GO:0001658;GO:0001738;GO:0001755;GO:0001942;GO:0007229;GO:0007411;GO:0007517;GO:0009887;GO:0009888;GO:0016331;GO:0016477;GO:0030155;GO:0030324;GO:0030334;GO:0034446;GO:0042127;GO:0042475;GO:0045995;GO:0060271;GO:0060445;GO:0072659;GO:0098609	GO:0005576;GO:0005604;GO:0005610;GO:0005615;GO:0005634;GO:0031594;GO:0043083;GO:0043259;GO:0043260;GO:0062023;GO:0070062	GO:0005178;GO:0005201	hsa04510 Focal adhesion;hsa05165 Human papillomavirus infection;hsa04512 ECM-receptor interaction;hsa05145 Toxoplasmosis;hsa05222 Small cell lung cancer;hsa05146 Amoebiasis;hsa05200 Pathways in cancer;hsa04151 PI3K-Akt signaling pathway
Ras-related protein Rab-4B	P61018	RAB4B	53916	0.0174605	0.599492	-0.738187	22450.5	6880.62	3440.31	30.648	37449.1	6151.01	3075.5	16.425	0.577177	1.75794	GO:0003674;GO:0003925;GO:0005515;GO:0005525;GO:0005768;GO:0005886;GO:0015031;GO:0030100;GO:0030667;GO:0032482;GO:0032593;GO:0046323;GO:0048471;GO:0055037	GO:0015031;GO:0030100;GO:0032482;GO:0046323	GO:0005768;GO:0005886;GO:0030667;GO:0032593;GO:0048471;GO:0055037	GO:0003674;GO:0003925;GO:0005515;GO:0005525	-
EH domain-containing protein 1	Q9H4M9	EHD1	10938	0.0176975	0.456867	-1.13015	116260	52034.9	26017.5	44.7575	254471	67626.3	33813.1	26.5752	0.577177	1.75209	GO:0005509;GO:0005515;GO:0005524;GO:0005525;GO:0005737;GO:0005769;GO:0005811;GO:0005886;GO:0006886;GO:0006897;GO:0010008;GO:0010886;GO:0010976;GO:0016020;GO:0016197;GO:0020018;GO:0030139;GO:0031095;GO:0031175;GO:0031267;GO:0031901;GO:0032456;GO:0034383;GO:0042632;GO:0042802;GO:0043231;GO:0045296;GO:0048471;GO:0051260;GO:0055038;GO:0060271;GO:0061512;GO:0070062;GO:0072659;GO:1901741;GO:1990090;GO:…	GO:0006886;GO:0006897;GO:0010886;GO:0010976;GO:0016197;GO:0031175;GO:0032456;GO:0034383;GO:0042632;GO:0051260;GO:0060271;GO:0061512;GO:0072659;GO:1901741;GO:1990090;GO:2001137	GO:0005737;GO:0005769;GO:0005811;GO:0005886;GO:0010008;GO:0016020;GO:0020018;GO:0030139;GO:0031095;GO:0031901;GO:0043231;GO:0048471;GO:0055038;GO:0070062	GO:0005509;GO:0005515;GO:0005524;GO:0005525;GO:0031267;GO:0042802;GO:0045296	hsa04144 Endocytosis
Echinoderm microtubule-associated protein-like 1	O00423	EML1	2009	0.0180819	0.376313	-1.40999	19653.4	15339.3	7669.63	78.0488	52226.2	13168.4	6584.21	25.2142	0.577177	1.74275	GO:0000226;GO:0002244;GO:0005509;GO:0005515;GO:0005829;GO:0005874;GO:0005875;GO:0007052;GO:0007405;GO:0007420;GO:0008017;GO:0015630;GO:0015631;GO:0048471;GO:0072686;GO:0097431;GO:1990023	GO:0000226;GO:0002244;GO:0007052;GO:0007405;GO:0007420	GO:0005829;GO:0005874;GO:0005875;GO:0015630;GO:0048471;GO:0072686;GO:0097431;GO:1990023	GO:0005509;GO:0005515;GO:0008017;GO:0015631	-
NADH-cytochrome b5 reductase 3	P00387	CYB5R3	1727	0.0181692	0.524398	-0.931266	227034	122815	61407.3	54.0953	432942	35881.2	17940.6	8.28778	0.577177	1.74067	GO:0004128;GO:0005515;GO:0005576;GO:0005737;GO:0005739;GO:0005741;GO:0005783;GO:0005789;GO:0005811;GO:0005833;GO:0006695;GO:0006809;GO:0008015;GO:0016020;GO:0035578;GO:0050421;GO:0071949;GO:1903958	GO:0006695;GO:0006809;GO:0008015	GO:0005576;GO:0005737;GO:0005739;GO:0005741;GO:0005783;GO:0005789;GO:0005811;GO:0005833;GO:0016020;GO:0035578;GO:1903958	GO:0004128;GO:0005515;GO:0050421;GO:0071949	hsa00520 Amino sugar and nucleotide sugar metabolism
Tensin-2	Q63HR2	TNS2	23371	0.0183731	0.410619	-1.28413	31506.6	26465.9	13232.9	84.001	76729.6	9674.28	4837.14	12.6083	0.577177	1.73582	GO:0001822;GO:0004725;GO:0005515;GO:0005886;GO:0005925;GO:0008285;GO:0014850;GO:0019725;GO:0019900;GO:0030425;GO:0032963;GO:0035264;GO:0035335;GO:0035556;GO:0042802;GO:0043025;GO:0046627;GO:0046872;GO:0048871;GO:0098794	GO:0001822;GO:0008285;GO:0014850;GO:0019725;GO:0032963;GO:0035264;GO:0035335;GO:0035556;GO:0046627;GO:0048871	GO:0005886;GO:0005925;GO:0030425;GO:0043025;GO:0098794	GO:0004725;GO:0005515;GO:0019900;GO:0042802;GO:0046872	-
SAFB-like transcription modulator	Q9NWH9	SLTM	79811	0.0183962	0.410006	-1.28628	2688.58	1938.78	969.392	72.1119	6557.42	1433.92	716.962	21.8672	0.577177	1.73527	GO:0003723;GO:0005515;GO:0005634;GO:0005654;GO:0006357;GO:0006915;GO:0016604;GO:0043565;GO:0050684	GO:0006357;GO:0006915;GO:0050684	GO:0005634;GO:0005654;GO:0016604	GO:0003723;GO:0005515;GO:0043565	-
Histone deacetylase 3	O15379	HDAC3	8841	0.0183971	0.345067	-1.53505	1794.23	1802.4	901.202	100.455	5199.66	1121.09	560.546	21.5609	0.577177	1.73525	GO:0000118;GO:0000122;GO:0001222;GO:0001934;GO:0003682;GO:0003714;GO:0004407;GO:0005515;GO:0005634;GO:0005654;GO:0005737;GO:0005794;GO:0005829;GO:0005886;GO:0006325;GO:0006357;GO:0006476;GO:0017053;GO:0019899;GO:0030332;GO:0031398;GO:0031647;GO:0032008;GO:0032041;GO:0032922;GO:0033558;GO:0042307;GO:0042752;GO:0042826;GO:0043066;GO:0045892;GO:0045944;GO:0046329;GO:0051059;GO:0051225;GO:0071498;GO:…	GO:0000122;GO:0001934;GO:0006325;GO:0006357;GO:0006476;GO:0031398;GO:0031647;GO:0032008;GO:0032922;GO:0042307;GO:0042752;GO:0043066;GO:0045892;GO:0045944;GO:0046329;GO:0051225;GO:0071498;GO:0120162	GO:0000118;GO:0005634;GO:0005654;GO:0005737;GO:0005794;GO:0005829;GO:0005886;GO:0017053;GO:0072686	GO:0001222;GO:0003682;GO:0003714;GO:0004407;GO:0005515;GO:0019899;GO:0030332;GO:0032041;GO:0033558;GO:0042826;GO:0051059;GO:0140297	hsa04919 Thyroid hormone signaling pathway;hsa04613 Neutrophil extracellular trap formation;hsa05203 Viral carcinogenesis;hsa05034 Alcoholism
Mitotic interactor and substrate of PLK1	Q8IVT2	MISP	126353	0.0184441	0.137444	-2.86308	1921.55	2190.12	1095.06	113.977	13980.6	7195.26	3597.63	51.4661	0.577177	1.73414	GO:0000132;GO:0005515;GO:0005884;GO:0005886;GO:0005925;GO:0016477;GO:0030864;GO:0031616;GO:0043231;GO:0051015;GO:0051301;GO:0051640;GO:0051660;GO:0090307;GO:1904776;GO:1905721	GO:0000132;GO:0016477;GO:0051301;GO:0051640;GO:0051660;GO:0090307;GO:1904776	GO:0005884;GO:0005886;GO:0005925;GO:0030864;GO:0031616;GO:0043231;GO:1905721	GO:0005515;GO:0051015	-
Plectin isoform 1a (Fragment)	Q8WXV6	PLEC	5339	0.0184472	0.120584	-3.05189	695.052	918.299	459.149	132.12	5764.04	3025.35	1512.68	52.4867	0.577177	1.73407	GO:0000902;GO:0002162;GO:0002522;GO:0003334;GO:0003723;GO:0003779;GO:0005198;GO:0005200;GO:0005515;GO:0005737;GO:0005741;GO:0005829;GO:0005882;GO:0005886;GO:0005903;GO:0005925;GO:0006469;GO:0006997;GO:0008307;GO:0010467;GO:0010761;GO:0010818;GO:0014866;GO:0016020;GO:0016528;GO:0019226;GO:0022904;GO:0030018;GO:0030056;GO:0030424;GO:0030425;GO:0030506;GO:0031532;GO:0031581;GO:0031668;GO:0032094;GO:…	GO:0000902;GO:0002522;GO:0003334;GO:0006469;GO:0006997;GO:0010467;GO:0010761;GO:0010818;GO:0014866;GO:0019226;GO:0022904;GO:0031532;GO:0031581;GO:0031668;GO:0032094;GO:0032287;GO:0034332;GO:0034613;GO:0035264;GO:0042060;GO:0043114;GO:0043933;GO:0045104;GO:0045109;GO:0045214;GO:0045445;GO:0048741;GO:0055013;GO:0061436;GO:0070584;GO:0071260;GO:0071464;GO:0071498;GO:0120193;GO:2000689;GO:2000983	GO:0005737;GO:0005741;GO:0005829;GO:0005882;GO:0005886;GO:0005903;GO:0005925;GO:0016020;GO:0016528;GO:0030018;GO:0030056;GO:0030424;GO:0030425;GO:0042383;GO:0043034;GO:0043209;GO:0045111;GO:0048471;GO:0070062	GO:0002162;GO:0003723;GO:0003779;GO:0005198;GO:0005200;GO:0005515;GO:0008307;GO:0030506;GO:0043621;GO:0045296	-
Rho GTPase-activating protein 44	Q17R89	ARHGAP44	9912	0.0184912	0.228392	-2.13042	1724.89	2977.97	1488.98	172.647	7552.31	2087.67	1043.84	27.6428	0.577177	1.73304	GO:0005096;GO:0005515;GO:0005543;GO:0005622;GO:0005829;GO:0006887;GO:0007165;GO:0014069;GO:0030425;GO:0031256;GO:0031267;GO:0032956;GO:0035020;GO:0035021;GO:0043087;GO:0043197;GO:0048786;GO:0051056;GO:0051490;GO:0055037;GO:0061001;GO:0098886;GO:0098887;GO:0098978;GO:0099152	GO:0006887;GO:0007165;GO:0032956;GO:0035020;GO:0035021;GO:0043087;GO:0051056;GO:0051490;GO:0061001;GO:0098886;GO:0098887;GO:0099152	GO:0005622;GO:0005829;GO:0014069;GO:0030425;GO:0031256;GO:0043197;GO:0048786;GO:0055037;GO:0098978	GO:0005096;GO:0005515;GO:0005543;GO:0031267	-
Periplakin	O60437	PPL	5493	0.0185454	0.273342	-1.87122	143614	145625	72812.6	101.4	525402	188808	94403.9	35.9359	0.577177	1.73176	GO:0001533;GO:0005198;GO:0005200;GO:0005515;GO:0005737;GO:0005829;GO:0005856;GO:0005882;GO:0005886;GO:0009612;GO:0016020;GO:0030057;GO:0031424;GO:0042060;GO:0045104;GO:0045296;GO:0070062	GO:0009612;GO:0031424;GO:0042060;GO:0045104	GO:0001533;GO:0005737;GO:0005829;GO:0005856;GO:0005882;GO:0005886;GO:0016020;GO:0030057;GO:0070062	GO:0005198;GO:0005200;GO:0005515;GO:0045296	-
5'-AMP-activated protein kinase catalytic subunit alpha-1	Q13131	PRKAA1	5562	0.0185752	0.46457	-1.10603	48529.5	31312.3	15656.2	64.5223	104461	15515.6	7757.81	14.853	0.577177	1.73107	GO:0001666;GO:0003682;GO:0004672;GO:0004674;GO:0004679;GO:0004691;GO:0004712;GO:0005515;GO:0005524;GO:0005634;GO:0005654;GO:0005737;GO:0005829;GO:0006006;GO:0006325;GO:0006468;GO:0006633;GO:0006695;GO:0006914;GO:0007165;GO:0008022;GO:0008284;GO:0008610;GO:0009411;GO:0009631;GO:0010332;GO:0010508;GO:0010628;GO:0010629;GO:0014823;GO:0015721;GO:0016055;GO:0016324;GO:0016607;GO:0019395;GO:0030424;GO:…	GO:0001666;GO:0006006;GO:0006325;GO:0006468;GO:0006633;GO:0006695;GO:0006914;GO:0007165;GO:0008284;GO:0008610;GO:0009411;GO:0009631;GO:0010332;GO:0010508;GO:0010628;GO:0010629;GO:0014823;GO:0015721;GO:0016055;GO:0019395;GO:0031000;GO:0031669;GO:0032007;GO:0033135;GO:0034599;GO:0035404;GO:0035556;GO:0038183;GO:0042149;GO:0042593;GO:0042752;GO:0043066;GO:0045542;GO:0045821;GO:0046318;GO:0046627;GO:…	GO:0005634;GO:0005654;GO:0005737;GO:0005829;GO:0016324;GO:0016607;GO:0030424;GO:0030425;GO:0031588;GO:0043025	GO:0003682;GO:0004672;GO:0004674;GO:0004679;GO:0004691;GO:0004712;GO:0005515;GO:0005524;GO:0008022;GO:0035174;GO:0044877;GO:0046872;GO:0047322;GO:0048156;GO:0050321;GO:0050405;GO:0106310	hsa04714 Thermogenesis;hsa04140 Autophagy - animal;hsa04932 Non-alcoholic fatty liver disease;hsa04530 Tight junction;hsa04910 Insulin signaling pathway;hsa05418 Fluid shear stress and atherosclerosis;hsa04936 Alcoholic liver disease;hsa04931 Insulin resistance;hsa04213 Longevity regulating pathway - multiple species;hsa05410 Hypertrophic cardiomyopathy;hsa04152 AMPK signaling pathway;hsa04150 mT…
Forkhead box protein P4	Q8IVH2	FOXP4	116113	0.0186262	0.279546	-1.83884	1079.98	1012	506.001	93.7053	3863.35	1415.69	707.845	36.6441	0.577177	1.72988	GO:0000122;GO:0000785;GO:0000978;GO:0000981;GO:0001227;GO:0005515;GO:0005634;GO:0006357;GO:0046872	GO:0000122;GO:0006357	GO:0000785;GO:0005634	GO:0000978;GO:0000981;GO:0001227;GO:0005515;GO:0046872	-
Sodium channel protein type 7 subunit alpha	Q01118	SCN7A	6332	0.0186494	0.225181	-2.15084	4663.28	5135	2567.5	110.116	20709	8621.86	4310.93	41.6333	0.577177	1.72934	GO:0001518;GO:0005244;GO:0005248;GO:0006814;GO:0006936;GO:0009617;GO:0019228;GO:0030424;GO:0034765;GO:0035725;GO:0055078;GO:0086010;GO:0097386	GO:0006814;GO:0006936;GO:0009617;GO:0019228;GO:0034765;GO:0035725;GO:0055078;GO:0086010	GO:0001518;GO:0030424;GO:0097386	GO:0005244;GO:0005248	hsa04261 Adrenergic signaling in cardiomyocytes
Nostrin	Q8IVI9	NOSTRIN	115677	0.0186793	0.302088	-1.72696	5083.31	4417.84	2208.92	86.9088	16827.2	5871.23	2935.62	34.8912	0.577177	1.72864	GO:0003677;GO:0005515;GO:0005634;GO:0005737;GO:0005856;GO:0005886;GO:0007165;GO:0016191;GO:0030666;GO:0045892;GO:0098793;GO:0098978	GO:0007165;GO:0016191;GO:0045892	GO:0005634;GO:0005737;GO:0005856;GO:0005886;GO:0030666;GO:0098793;GO:0098978	GO:0003677;GO:0005515	-
Cadherin-5	P33151	CDH5	1003	0.0187396	0.443444	-1.17318	50255.2	33713.5	16856.8	67.0846	113329	20572	10286	18.1524	0.577177	1.72724	GO:0000902;GO:0001932;GO:0001944;GO:0001955;GO:0005102;GO:0005509;GO:0005515;GO:0005654;GO:0005886;GO:0005911;GO:0005912;GO:0005923;GO:0006874;GO:0007043;GO:0007156;GO:0007179;GO:0007275;GO:0008013;GO:0008285;GO:0009897;GO:0009986;GO:0010628;GO:0016020;GO:0016021;GO:0016339;GO:0016342;GO:0019903;GO:0030054;GO:0030335;GO:0030513;GO:0031115;GO:0031334;GO:0031965;GO:0034332;GO:0035307;GO:0035633;GO:…	GO:0000902;GO:0001932;GO:0001944;GO:0001955;GO:0006874;GO:0007043;GO:0007156;GO:0007179;GO:0007275;GO:0008285;GO:0010628;GO:0016339;GO:0030335;GO:0030513;GO:0031115;GO:0031334;GO:0034332;GO:0035307;GO:0035633;GO:0043114;GO:0043534;GO:0044331;GO:0045766;GO:0050728;GO:0070830;GO:0098609;GO:0098742;GO:1902396;GO:1903142;GO:2000114;GO:2000352	GO:0005654;GO:0005886;GO:0005911;GO:0005912;GO:0005923;GO:0009897;GO:0009986;GO:0016020;GO:0016021;GO:0016342;GO:0030054;GO:0031965	GO:0005102;GO:0005509;GO:0005515;GO:0008013;GO:0019903;GO:0043184;GO:0044325;GO:0045296;GO:0070051;GO:0070700;GO:1990782	hsa04520 Adherens junction;hsa04670 Leukocyte transendothelial migration;hsa05418 Fluid shear stress and atherosclerosis;hsa04514 Cell adhesion molecules
Perforin-1	P14222	PRF1	5551	0.0189379	0.140856	-2.8277	4945.3	6983.94	3491.97	141.224	35108.8	17601.6	8800.82	50.1345	0.577177	1.72267	GO:0001771;GO:0001913;GO:0002357;GO:0002418;GO:0005509;GO:0005515;GO:0005576;GO:0005829;GO:0005886;GO:0006915;GO:0006968;GO:0016020;GO:0016021;GO:0019835;GO:0022829;GO:0031904;GO:0042802;GO:0044194;GO:0051260;GO:0051607;GO:0051712;GO:0055085	GO:0001771;GO:0001913;GO:0002357;GO:0002418;GO:0006915;GO:0006968;GO:0019835;GO:0051260;GO:0051607;GO:0051712;GO:0055085	GO:0005576;GO:0005829;GO:0005886;GO:0016020;GO:0016021;GO:0031904;GO:0044194	GO:0005509;GO:0005515;GO:0022829;GO:0042802	hsa04210 Apoptosis;hsa05416 Viral myocarditis;hsa04650 Natural killer cell mediated cytotoxicity;hsa05330 Allograft rejection;hsa04940 Type I diabetes mellitus;hsa05332 Graft-versus-host disease;hsa05320 Autoimmune thyroid disease
Thioredoxin-interacting protein	Q9H3M7	TXNIP	10628	0.0189995	0.0673875	-3.89137	235.902	0	0	0	3500.68	2051.27	1025.64	58.5964	0.577177	1.72126	GO:0000122;GO:0004857;GO:0005515;GO:0005634;GO:0005737;GO:0005758;GO:0005829;GO:0006606;GO:0007049;GO:0009410;GO:0009612;GO:0009749;GO:0015031;GO:0030216;GO:0031625;GO:0032355;GO:0032570;GO:0042127;GO:0042542;GO:0043065;GO:0043086;GO:0048008;GO:0051592;GO:0051782;GO:0071228	GO:0000122;GO:0006606;GO:0007049;GO:0009410;GO:0009612;GO:0009749;GO:0015031;GO:0030216;GO:0032355;GO:0032570;GO:0042127;GO:0042542;GO:0043065;GO:0043086;GO:0048008;GO:0051592;GO:0051782;GO:0071228	GO:0005634;GO:0005737;GO:0005758;GO:0005829	GO:0004857;GO:0005515;GO:0031625	hsa04621 NOD-like receptor signaling pathway
Epidermal growth factor-like protein 7	Q9UHF1	EGFL7	51162	0.0190937	0.442555	-1.17607	2623.58	1924.28	962.14	73.3456	5928.26	786.744	393.372	13.2711	0.577177	1.71911	GO:0001525;GO:0001568;GO:0001570;GO:0001938;GO:0005102;GO:0005509;GO:0005515;GO:0005576;GO:0005615;GO:0007155;GO:0009986;GO:0045746;GO:0048856;GO:0062023	GO:0001525;GO:0001568;GO:0001570;GO:0001938;GO:0007155;GO:0045746;GO:0048856	GO:0005576;GO:0005615;GO:0009986;GO:0062023	GO:0005102;GO:0005509;GO:0005515	-
Trifunctional enzyme subunit alpha, mitochondrial	P40939	HADHA	3030	0.0191584	0.481565	-1.0542	141409	94643.7	47321.8	66.9292	293644	15148.5	7574.25	5.1588	0.577177	1.71764	GO:0000062;GO:0003857;GO:0003985;GO:0004300;GO:0005515;GO:0005739;GO:0005743;GO:0006635;GO:0009410;GO:0016507;GO:0016508;GO:0016509;GO:0032868;GO:0035965;GO:0042645;GO:0044877;GO:0070403	GO:0006635;GO:0009410;GO:0032868;GO:0035965	GO:0005739;GO:0005743;GO:0016507;GO:0042645	GO:0000062;GO:0003857;GO:0003985;GO:0004300;GO:0005515;GO:0016508;GO:0016509;GO:0044877;GO:0070403	hsa01100 Metabolic pathways;hsa00280 Valine, leucine and isoleucine degradation;hsa00640 Propanoate metabolism;hsa00071 Fatty acid degradation;hsa01212 Fatty acid metabolism;hsa00380 Tryptophan metabolism;hsa00410 beta-Alanine metabolism;hsa00650 Butanoate metabolism;hsa00062 Fatty acid elongation;hsa00310 Lysine degradation
Prostacyclin synthase	Q16647	PTGIS	5740	0.0193769	0.345052	-1.53511	29880.2	14226.8	7113.41	47.6129	86596.2	32862.4	16431.2	37.949	0.577177	1.71272	GO:0001516;GO:0004497;GO:0005506;GO:0005515;GO:0005615;GO:0005634;GO:0005783;GO:0005789;GO:0005901;GO:0006690;GO:0008116;GO:0016021;GO:0016705;GO:0019371;GO:0020037;GO:0032088;GO:0034356;GO:0035360;GO:0045019;GO:0045766;GO:0050728;GO:0071347;GO:0071354;GO:0071456;GO:0097190;GO:0106256;GO:1900119	GO:0001516;GO:0006690;GO:0019371;GO:0032088;GO:0034356;GO:0035360;GO:0045019;GO:0045766;GO:0050728;GO:0071347;GO:0071354;GO:0071456;GO:0097190;GO:1900119	GO:0005615;GO:0005634;GO:0005783;GO:0005789;GO:0005901;GO:0016021	GO:0004497;GO:0005506;GO:0005515;GO:0008116;GO:0016705;GO:0020037;GO:0106256	hsa01100 Metabolic pathways;hsa00590 Arachidonic acid metabolism
Annexin A3	P12429	ANXA3	306	0.0196294	0.554121	-0.851726	400955	150259	75129.6	37.4754	723586	138518	69258.9	19.1432	0.577177	1.70709	GO:0005509;GO:0005544;GO:0005737;GO:0005886;GO:0006909;GO:0010595;GO:0016020;GO:0019834;GO:0021766;GO:0030424;GO:0030425;GO:0030670;GO:0031100;GO:0042581;GO:0042742;GO:0043025;GO:0043086;GO:0043312;GO:0045766;GO:0048306;GO:0051054;GO:0051091;GO:0051384;GO:0070062;GO:0070848	GO:0006909;GO:0010595;GO:0021766;GO:0031100;GO:0042742;GO:0043086;GO:0043312;GO:0045766;GO:0051054;GO:0051091;GO:0051384;GO:0070848	GO:0005737;GO:0005886;GO:0016020;GO:0030424;GO:0030425;GO:0030670;GO:0042581;GO:0043025;GO:0070062	GO:0005509;GO:0005544;GO:0019834;GO:0048306	-
Syntaxin-3	Q13277	STX3	6809	0.0196965	0.503828	-0.988998	7243.19	2761.74	1380.87	38.1287	14376.3	3580.94	1790.47	24.9086	0.577177	1.70561	GO:0000149;GO:0005484;GO:0005515;GO:0005773;GO:0005886;GO:0005911;GO:0006886;GO:0006887;GO:0006906;GO:0008021;GO:0008284;GO:0012505;GO:0016021;GO:0016324;GO:0030027;GO:0030425;GO:0030426;GO:0031175;GO:0031201;GO:0031629;GO:0042470;GO:0042581;GO:0042582;GO:0042589;GO:0043005;GO:0045785;GO:0048278;GO:0048787;GO:0050544;GO:0050921;GO:0060291;GO:0070062;GO:0098685;GO:0098794;GO:0098967;GO:0098978;GO:…	GO:0006886;GO:0006887;GO:0006906;GO:0008284;GO:0031175;GO:0031629;GO:0045785;GO:0048278;GO:0050921;GO:0060291;GO:0098967;GO:1903078;GO:2000010	GO:0005773;GO:0005886;GO:0005911;GO:0008021;GO:0012505;GO:0016021;GO:0016324;GO:0030027;GO:0030425;GO:0030426;GO:0031201;GO:0042470;GO:0042581;GO:0042582;GO:0042589;GO:0043005;GO:0048787;GO:0070062;GO:0098685;GO:0098794;GO:0098978	GO:0000149;GO:0005484;GO:0005515;GO:0050544	hsa04130 SNARE interactions in vesicular transport;hsa04721 Synaptic vesicle cycle
Serum paraoxonase/arylesterase 2	Q15165	PON2	5445	0.0197441	0.370936	-1.43076	5560.89	4713.51	2356.75	84.7616	14991.5	3683.94	1841.97	24.5735	0.577177	1.70456	GO:0004064;GO:0005576;GO:0005634;GO:0005739;GO:0005764;GO:0005886;GO:0006979;GO:0009636;GO:0019439;GO:0042802;GO:0046872;GO:0102007	GO:0006979;GO:0009636;GO:0019439	GO:0005576;GO:0005634;GO:0005739;GO:0005764;GO:0005886	GO:0004064;GO:0042802;GO:0046872;GO:0102007	-
Dystrobrevin beta	O60941	DTNB	1838	0.0198788	0.332253	-1.58965	17299.3	17172.6	8586.28	99.2675	52066.6	13898.7	6949.36	26.6941	0.577177	1.70161	GO:0005515;GO:0005634;GO:0005737;GO:0005886;GO:0008270;GO:0009925;GO:0014069;GO:0030182;GO:0030425;GO:0045202;GO:0060077;GO:0099536	GO:0030182;GO:0099536	GO:0005634;GO:0005737;GO:0005886;GO:0009925;GO:0014069;GO:0030425;GO:0045202;GO:0060077	GO:0005515;GO:0008270	-
Beta-sarcoglycan	Q16585	SGCB	6443	0.0199295	0.410791	-1.28352	20162.7	14783.9	7391.94	73.323	49082.6	10934.9	5467.44	22.2785	0.577177	1.7005	GO:0005515;GO:0005737;GO:0005856;GO:0005887;GO:0007517;GO:0016010;GO:0016012;GO:0042383;GO:0055013;GO:0097084	GO:0007517;GO:0055013;GO:0097084	GO:0005737;GO:0005856;GO:0005887;GO:0016010;GO:0016012;GO:0042383	GO:0005515	hsa05416 Viral myocarditis;hsa05410 Hypertrophic cardiomyopathy;hsa05412 Arrhythmogenic right ventricular cardiomyopathy;hsa05414 Dilated cardiomyopathy
Natural resistance-associated macrophage protein 1	P49279	SLC11A1	6556	0.0200166	0.145386	-2.78204	795.739	1119.67	559.837	140.709	5473.28	2758.86	1379.43	50.406	0.577177	1.69861	GO:0001818;GO:0001819;GO:0002309;GO:0002606;GO:0002827;GO:0005381;GO:0005384;GO:0005764;GO:0005770;GO:0005886;GO:0005887;GO:0006826;GO:0006828;GO:0006876;GO:0006879;GO:0006909;GO:0006954;GO:0007035;GO:0009617;GO:0010628;GO:0015086;GO:0015707;GO:0019730;GO:0030670;GO:0031902;GO:0032147;GO:0032496;GO:0032729;GO:0034341;GO:0034755;GO:0042060;GO:0042116;GO:0042742;GO:0042803;GO:0042832;GO:0045342;GO:…	GO:0001818;GO:0001819;GO:0002309;GO:0002606;GO:0002827;GO:0006826;GO:0006828;GO:0006876;GO:0006879;GO:0006909;GO:0006954;GO:0007035;GO:0009617;GO:0010628;GO:0015707;GO:0019730;GO:0032147;GO:0032496;GO:0032729;GO:0034341;GO:0034755;GO:0042060;GO:0042116;GO:0042742;GO:0042832;GO:0045342;GO:0045454;GO:0045730;GO:0045944;GO:0048002;GO:0048255;GO:0050766;GO:0050829;GO:0055072;GO:0060586;GO:0070574;GO:…	GO:0005764;GO:0005770;GO:0005886;GO:0005887;GO:0030670;GO:0031902;GO:0070821;GO:0101003	GO:0005381;GO:0005384;GO:0015086;GO:0042803;GO:0046915;GO:0051139	hsa04142 Lysosome
PDZ and LIM domain protein 2	Q96JY6	PDLIM2	64236	0.0202615	0.396965	-1.33292	33796.6	29918.6	14959.3	88.5255	85137.6	13394.4	6697.22	15.7327	0.577177	1.69333	GO:0001725;GO:0003779;GO:0005515;GO:0005634;GO:0005912;GO:0007507;GO:0030018;GO:0030036;GO:0031941;GO:0046872;GO:0051371;GO:0061061	GO:0007507;GO:0030036;GO:0061061	GO:0001725;GO:0005634;GO:0005912;GO:0030018;GO:0031941	GO:0003779;GO:0005515;GO:0046872;GO:0051371	-
EH domain-containing protein 3	Q9NZN3	EHD3	30845	0.0203323	0.344975	-1.53544	34036.1	21288	10644	62.5454	98662.4	35389.3	17694.7	35.8691	0.577177	1.69181	GO:0001881;GO:0003676;GO:0005509;GO:0005515;GO:0005524;GO:0005525;GO:0005634;GO:0005737;GO:0005769;GO:0005829;GO:0005886;GO:0005925;GO:0006897;GO:0010008;GO:0015031;GO:0016197;GO:0020018;GO:0030139;GO:0032456;GO:0034498;GO:0043231;GO:0048471;GO:0051260;GO:0055038;GO:0055117;GO:0060271;GO:0072659;GO:0086036;GO:0090160;GO:1901387;GO:1903358;GO:1903779	GO:0001881;GO:0006897;GO:0015031;GO:0016197;GO:0032456;GO:0034498;GO:0051260;GO:0055117;GO:0060271;GO:0072659;GO:0086036;GO:0090160;GO:1901387;GO:1903358;GO:1903779	GO:0005634;GO:0005737;GO:0005769;GO:0005829;GO:0005886;GO:0005925;GO:0010008;GO:0020018;GO:0030139;GO:0043231;GO:0048471;GO:0055038	GO:0003676;GO:0005509;GO:0005515;GO:0005524;GO:0005525	hsa04144 Endocytosis
Inositol 1,4,5-trisphosphate receptor type 3	Q14573	ITPR3	3710	0.020465	0.414321	-1.27118	10797.4	8086.67	4043.33	74.8945	26060.5	5482.02	2741.01	21.0357	0.577177	1.68899	GO:0000822;GO:0005220;GO:0005509;GO:0005515;GO:0005640;GO:0005654;GO:0005730;GO:0005737;GO:0005783;GO:0005789;GO:0005886;GO:0005887;GO:0005903;GO:0007186;GO:0007204;GO:0007613;GO:0015278;GO:0016020;GO:0016529;GO:0030659;GO:0030667;GO:0031095;GO:0035091;GO:0043025;GO:0043209;GO:0043235;GO:0043533;GO:0045177;GO:0048016;GO:0050909;GO:0050913;GO:0050916;GO:0050917;GO:0051209;GO:0051592;GO:0060291;GO:…	GO:0007186;GO:0007204;GO:0007613;GO:0048016;GO:0050909;GO:0050913;GO:0050916;GO:0050917;GO:0051209;GO:0051592;GO:0060291;GO:0060402	GO:0005640;GO:0005654;GO:0005730;GO:0005737;GO:0005783;GO:0005789;GO:0005886;GO:0005887;GO:0005903;GO:0016020;GO:0016529;GO:0030659;GO:0030667;GO:0031095;GO:0043025;GO:0043209;GO:0043235;GO:0045177	GO:0000822;GO:0005220;GO:0005509;GO:0005515;GO:0015278;GO:0035091;GO:0043533;GO:0070679	hsa05014 Amyotrophic lateral sclerosis;hsa05020 Prion disease;hsa05012 Parkinson disease;hsa05022 Pathways of neurodegeneration - multiple diseases;hsa05010 Alzheimer disease;hsa05131 Shigellosis;hsa04611 Platelet activation;hsa05205 Proteoglycans in cancer;hsa05170 Human immunodeficiency virus 1 infection;hsa05017 Spinocerebellar ataxia;hsa04210 Apoptosis;hsa04621 NOD-like receptor signaling pat…
Transmembrane and coiled-coil domain-containing protein 4	Q5TGY1	TMCO4	255104	0.0205859	0.364461	-1.45616	2512.72	1572.87	786.436	62.5963	6894.35	2327.07	1163.53	33.7533	0.577177	1.68643	GO:0005515;GO:0016021	-	GO:0016021	GO:0005515	-
Solute carrier family 35 member E1	Q96K37	SLC35E1	79939	0.0207643	0.340681	-1.55351	8084.01	9070.35	4535.17	112.201	23729	4329.77	2164.88	18.2467	0.577177	1.68268	GO:0005515;GO:0005794;GO:0015297;GO:0016021;GO:0055085	GO:0055085	GO:0005794;GO:0016021	GO:0005515;GO:0015297	-
Beta-2-syntrophin	Q13425	SNTB2	6645	0.021005	0.453585	-1.14055	110477	77427.9	38713.9	70.0852	243564	36845.6	18422.8	15.1277	0.577177	1.67768	GO:0003723;GO:0003779;GO:0005198;GO:0005515;GO:0005516;GO:0005622;GO:0005654;GO:0005737;GO:0005794;GO:0005874;GO:0005886;GO:0005925;GO:0016010;GO:0016020;GO:0030658;GO:0032991;GO:0045202	-	GO:0005622;GO:0005654;GO:0005737;GO:0005794;GO:0005874;GO:0005886;GO:0005925;GO:0016010;GO:0016020;GO:0030658;GO:0032991;GO:0045202	GO:0003723;GO:0003779;GO:0005198;GO:0005515;GO:0005516	-
Myosin phosphatase Rho-interacting protein	Q6WCQ1	MPRIP	23164	0.0210876	0.476037	-1.07085	65590	43991.5	21995.7	67.0704	137783	15251.4	7625.7	11.0691	0.577177	1.67597	GO:0005515;GO:0005829;GO:0005925;GO:0007015;GO:0015629;GO:0045296;GO:0051015	GO:0007015	GO:0005829;GO:0005925;GO:0015629	GO:0005515;GO:0045296;GO:0051015	-
Tyrosine-protein kinase Fer	P16591	FER	2241	0.0211159	0.355712	-1.49122	5355.93	5914.11	2957.05	110.422	15056.9	2047.99	1023.99	13.6016	0.577177	1.67539	GO:0000226;GO:0000785;GO:0001932;GO:0003779;GO:0004712;GO:0004713;GO:0004715;GO:0005102;GO:0005154;GO:0005515;GO:0005524;GO:0005634;GO:0005737;GO:0005829;GO:0005938;GO:0006468;GO:0006935;GO:0007155;GO:0007169;GO:0007260;GO:0008157;GO:0008283;GO:0008284;GO:0008289;GO:0010591;GO:0010762;GO:0015629;GO:0015630;GO:0018108;GO:0019221;GO:0019901;GO:0030027;GO:0030054;GO:0030154;GO:0030335;GO:0030838;GO:…	GO:0000226;GO:0001932;GO:0006468;GO:0006935;GO:0007155;GO:0007169;GO:0007260;GO:0008283;GO:0008284;GO:0010591;GO:0010762;GO:0018108;GO:0019221;GO:0030154;GO:0030335;GO:0030838;GO:0031532;GO:0032496;GO:0032869;GO:0033007;GO:0034446;GO:0034614;GO:0035426;GO:0035556;GO:0036006;GO:0036119;GO:0038028;GO:0038095;GO:0038109;GO:0042058;GO:0043304;GO:0044331;GO:0045087;GO:0046777;GO:0048008;GO:0050904;GO:…	GO:0000785;GO:0005634;GO:0005737;GO:0005829;GO:0005938;GO:0015629;GO:0015630;GO:0030027;GO:0030054;GO:0031234	GO:0003779;GO:0004712;GO:0004713;GO:0004715;GO:0005102;GO:0005154;GO:0005515;GO:0005524;GO:0008157;GO:0008289;GO:0019901;GO:0031267;GO:0045295;GO:0045296	hsa04520 Adherens junction
Ras association domain-containing protein 8	Q8NHQ8	RASSF8	11228	0.0211445	0.363171	-1.46128	1047.47	939.834	469.917	89.7246	2884.22	722.417	361.208	25.0472	0.577177	1.6748	GO:0007165	GO:0007165	-	-	-
Receptor-type tyrosine-protein phosphatase kappa	Q15262	PTPRK	5796	0.0211917	0.405892	-1.30083	3191.38	2523.87	1261.94	79.0839	7862.65	1651.95	825.975	21.0101	0.577177	1.67383	GO:0004725;GO:0005001;GO:0005515;GO:0005886;GO:0005887;GO:0005911;GO:0005912;GO:0006470;GO:0007155;GO:0007165;GO:0007179;GO:0008013;GO:0008285;GO:0009986;GO:0010839;GO:0016021;GO:0016477;GO:0019901;GO:0030054;GO:0030336;GO:0031256;GO:0034394;GO:0034614;GO:0034644;GO:0035335;GO:0043231;GO:0045295;GO:0045786;GO:0045892;GO:0048041	GO:0006470;GO:0007155;GO:0007165;GO:0007179;GO:0008285;GO:0010839;GO:0016477;GO:0030336;GO:0034394;GO:0034614;GO:0034644;GO:0035335;GO:0045786;GO:0045892;GO:0048041	GO:0005886;GO:0005887;GO:0005911;GO:0005912;GO:0009986;GO:0016021;GO:0030054;GO:0031256;GO:0043231	GO:0004725;GO:0005001;GO:0005515;GO:0008013;GO:0019901;GO:0045295	-
Rho guanine nucleotide exchange factor 10	O15013	ARHGEF10	9639	0.0213602	0.418824	-1.25558	3026.89	2265.2	1132.6	74.8359	7227.12	1501.6	750.798	20.7773	0.577177	1.67039	GO:0005085;GO:0005515;GO:0005813;GO:0005829;GO:0019894;GO:0022011;GO:0030036;GO:0035023;GO:0051056;GO:0051298;GO:0051496;GO:0090307;GO:0090630	GO:0022011;GO:0030036;GO:0035023;GO:0051056;GO:0051298;GO:0051496;GO:0090307;GO:0090630	GO:0005813;GO:0005829	GO:0005085;GO:0005515;GO:0019894	-
CSC1-like protein 2	Q5T3F8	TMEM63B	55362	0.0215168	0.315348	-1.66498	5136.48	5476.41	2738.21	106.618	16288.3	4718.85	2359.43	28.9708	0.577177	1.66722	GO:0005227;GO:0005886;GO:0008381;GO:0015629;GO:0016021;GO:0098655;GO:1990760	GO:0098655	GO:0005886;GO:0015629;GO:0016021	GO:0005227;GO:0008381;GO:1990760	-
WAS/WASL-interacting protein family member 2	Q8TF74	WIPF2	147179	0.0215904	0.370375	-1.43294	7668.18	4998.01	2499	65.1786	20703.8	6822.69	3411.34	32.9538	0.577177	1.66574	GO:0003779;GO:0005515;GO:0005654;GO:0005829;GO:0005884;GO:0005886;GO:0030048	GO:0030048	GO:0005654;GO:0005829;GO:0005884;GO:0005886	GO:0003779;GO:0005515	hsa04144 Endocytosis;hsa05135 Yersinia infection;hsa05130 Pathogenic Escherichia coli infection
Endothelial cell-selective adhesion molecule	Q96AP7	ESAM	90952	0.0216557	0.337996	-1.56492	53769	49887.3	24943.7	92.7808	159082	46764.8	23382.4	29.3967	0.577177	1.66443	GO:0005515;GO:0005886;GO:0005911;GO:0005912;GO:0005923;GO:0007156;GO:0016021;GO:0030833;GO:0032991;GO:0034613;GO:0035633;GO:0070830;GO:0098609;GO:0098632;GO:2000249	GO:0007156;GO:0030833;GO:0034613;GO:0035633;GO:0070830;GO:0098609;GO:2000249	GO:0005886;GO:0005911;GO:0005912;GO:0005923;GO:0016021;GO:0032991	GO:0005515;GO:0098632	hsa04670 Leukocyte transendothelial migration;hsa04514 Cell adhesion molecules
Specifically androgen-regulated gene protein	Q9BW04	C1orf116	79098	0.0216624	0.25806	-1.95422	32335.4	35104.4	17552.2	108.563	125302	49111.2	24555.6	39.1943	0.577177	1.66429	GO:0003674;GO:0005515;GO:0005737;GO:0005829;GO:0005886;GO:0008150;GO:0070062	GO:0008150	GO:0005737;GO:0005829;GO:0005886;GO:0070062	GO:0003674;GO:0005515	-
Catenin beta-1	P35222	CTNNB1	1499	0.0217769	0.439832	-1.18497	29676.5	17868.3	8934.14	60.2103	67472.2	16872.3	8436.16	25.0063	0.577177	1.662	GO:0000122;GO:0000209;GO:0000578;GO:0000791;GO:0000904;GO:0000922;GO:0001221;GO:0001569;GO:0001658;GO:0001701;GO:0001702;GO:0001708;GO:0001711;GO:0001764;GO:0001837;GO:0001840;GO:0002052;GO:0002053;GO:0002089;GO:0003266;GO:0003338;GO:0003340;GO:0003682;GO:0003713;GO:0005515;GO:0005634;GO:0005654;GO:0005667;GO:0005737;GO:0005813;GO:0005829;GO:0005886;GO:0005911;GO:0005912;GO:0005916;GO:0005923;GO:…	GO:0000122;GO:0000209;GO:0000578;GO:0000904;GO:0001569;GO:0001658;GO:0001701;GO:0001702;GO:0001708;GO:0001711;GO:0001764;GO:0001837;GO:0001840;GO:0002052;GO:0002053;GO:0002089;GO:0003266;GO:0003338;GO:0003340;GO:0007155;GO:0007160;GO:0007268;GO:0007398;GO:0007403;GO:0008285;GO:0009410;GO:0009948;GO:0009950;GO:0009954;GO:0010628;GO:0010629;GO:0010718;GO:0010909;GO:0016525;GO:0019827;GO:0021819;GO:…	GO:0000791;GO:0000922;GO:0005634;GO:0005654;GO:0005667;GO:0005737;GO:0005813;GO:0005829;GO:0005886;GO:0005911;GO:0005912;GO:0005916;GO:0005923;GO:0005925;GO:0005938;GO:0016020;GO:0016323;GO:0016327;GO:0016328;GO:0016342;GO:0016600;GO:0030018;GO:0030027;GO:0030054;GO:0030877;GO:0031528;GO:0032991;GO:0032993;GO:0034750;GO:0042734;GO:0045177;GO:0045202;GO:0045211;GO:0048471;GO:0070062;GO:0070369;GO:…	GO:0001221;GO:0003682;GO:0003713;GO:0005515;GO:0008013;GO:0008022;GO:0016922;GO:0019899;GO:0019900;GO:0019901;GO:0019903;GO:0030331;GO:0044325;GO:0045294;GO:0045296;GO:0046332;GO:0061629;GO:0070411;GO:0097718;GO:0140297;GO:1990226	hsa05132 Salmonella infection;hsa05022 Pathways of neurodegeneration - multiple diseases;hsa05010 Alzheimer disease;hsa04510 Focal adhesion;hsa05100 Bacterial invasion of epithelial cells;hsa05205 Proteoglycans in cancer;hsa04520 Adherens junction;hsa04670 Leukocyte transendothelial migration;hsa05165 Human papillomavirus infection;hsa05418 Fluid shear stress and atherosclerosis;hsa05163 Human cy…
Nucleolar complex protein 2 homolog	Q9Y3T9	NOC2L	26155	0.0217811	0.294749	-1.76244	3216.44	3624.93	1812.46	112.7	10912.5	3450.1	1725.05	31.6161	0.577177	1.66192	GO:0000122;GO:0002903;GO:0003682;GO:0003714;GO:0003723;GO:0005515;GO:0005634;GO:0005654;GO:0005694;GO:0005730;GO:0005829;GO:0006915;GO:0030690;GO:0030691;GO:0031491;GO:0031497;GO:0034644;GO:0035067;GO:0042273;GO:0042393;GO:0140297;GO:2001243	GO:0000122;GO:0002903;GO:0006915;GO:0031497;GO:0034644;GO:0035067;GO:0042273;GO:2001243	GO:0005634;GO:0005654;GO:0005694;GO:0005730;GO:0005829;GO:0030690;GO:0030691	GO:0003682;GO:0003714;GO:0003723;GO:0005515;GO:0031491;GO:0042393;GO:0140297	-
Protein DENND6A	Q8IWF6	DENND6A	201627	0.0217906	0.376549	-1.40909	1032.7	920.571	460.285	89.1423	2742.53	623.662	311.831	22.7404	0.577177	1.66173	GO:0005085;GO:0005737;GO:0005829;GO:0043231;GO:0050790;GO:0055037;GO:2000049	GO:0050790;GO:2000049	GO:0005737;GO:0005829;GO:0043231;GO:0055037	GO:0005085	-
V-set and immunoglobulin domain-containing protein 2	Q96IQ7	VSIG2	23584	0.0218316	0.182958	-2.45042	4573.68	6126.56	3063.28	133.953	24998.6	11792.5	5896.27	47.1729	0.577177	1.66091	GO:0005887;GO:0006629;GO:0016020	GO:0006629	GO:0005887;GO:0016020	-	-
P2X purinoceptor 7	Q99572	P2RX7	5027	0.0219471	0.339278	-1.55946	1678.37	1295.9	647.95	77.2116	4946.91	1689.75	844.875	34.1577	0.577177	1.65862	GO:0000902;GO:0001530;GO:0001614;GO:0001845;GO:0001916;GO:0002028;GO:0002931;GO:0004931;GO:0005102;GO:0005515;GO:0005524;GO:0005639;GO:0005737;GO:0005886;GO:0005887;GO:0005911;GO:0006468;GO:0006509;GO:0006649;GO:0006900;GO:0006954;GO:0007005;GO:0007166;GO:0009410;GO:0009612;GO:0009897;GO:0010043;GO:0010524;GO:0010628;GO:0014049;GO:0014054;GO:0016020;GO:0016079;GO:0016485;GO:0017121;GO:0019233;GO:…	GO:0000902;GO:0001845;GO:0001916;GO:0002028;GO:0002931;GO:0006468;GO:0006509;GO:0006649;GO:0006900;GO:0006954;GO:0007005;GO:0007166;GO:0009410;GO:0009612;GO:0010043;GO:0010524;GO:0010628;GO:0014049;GO:0014054;GO:0016079;GO:0016485;GO:0017121;GO:0019233;GO:0030163;GO:0030501;GO:0031668;GO:0032060;GO:0032308;GO:0032496;GO:0032730;GO:0032731;GO:0032755;GO:0032963;GO:0033198;GO:0034405;GO:0034767;GO:…	GO:0005639;GO:0005737;GO:0005886;GO:0005887;GO:0005911;GO:0009897;GO:0016020;GO:0031594;GO:0032059;GO:0043025;GO:0098793;GO:0098794	GO:0001530;GO:0001614;GO:0004931;GO:0005102;GO:0005515;GO:0005524;GO:0042802	hsa04621 NOD-like receptor signaling pathway;hsa04020 Calcium signaling pathway;hsa04080 Neuroactive ligand-receptor interaction
Vitamin K epoxide reductase complex subunit 1-like protein 1	Q8N0U8	VKORC1L1	154807	0.0220824	0.324237	-1.62488	6249.29	6944.65	3472.33	111.127	19273.8	4899.18	2449.59	25.4188	0.577177	1.65595	GO:0005515;GO:0005783;GO:0005789;GO:0016021;GO:0017187;GO:0034599;GO:0042373;GO:0047057;GO:0048038	GO:0017187;GO:0034599;GO:0042373	GO:0005783;GO:0005789;GO:0016021	GO:0005515;GO:0047057;GO:0048038	hsa01100 Metabolic pathways;hsa01240 Biosynthesis of cofactors;hsa00130 Ubiquinone and other terpenoid-quinone biosynthesis
RAB11-binding protein RELCH	Q9P260	RELCH	57614	0.022157	0.523339	-0.934182	14507.1	7184.34	3592.17	49.5228	27720.3	4780.23	2390.12	17.2445	0.577177	1.65449	GO:0005802;GO:0032367;GO:0055037	GO:0032367	GO:0005802;GO:0055037	-	-
Adaptin ear-binding coat-associated protein 2	Q9NVZ3	NECAP2	55707	0.0223512	0.359994	-1.47396	3771.14	2946.01	1473	78.1197	10475.6	3252.44	1626.22	31.0478	0.577177	1.6507	GO:0005905;GO:0006897;GO:0015031;GO:0016192;GO:0030125	GO:0006897;GO:0015031;GO:0016192	GO:0005905;GO:0030125	-	-
RAF proto-oncogene serine/threonine-protein kinase	P04049	RAF1	5894	0.0224059	0.170327	-2.55362	723.93	976.055	488.028	134.827	4250.24	2093.16	1046.58	49.2481	0.577177	1.64964	GO:0000165;GO:0004672;GO:0004674;GO:0004709;GO:0004712;GO:0005515;GO:0005524;GO:0005737;GO:0005739;GO:0005741;GO:0005794;GO:0005829;GO:0005886;GO:0006468;GO:0006915;GO:0007165;GO:0007190;GO:0008285;GO:0016607;GO:0019899;GO:0030154;GO:0030878;GO:0031143;GO:0031333;GO:0033138;GO:0035019;GO:0035023;GO:0035773;GO:0035994;GO:0042060;GO:0042802;GO:0042981;GO:0043066;GO:0043154;GO:0043410;GO:0045104;GO:…	GO:0000165;GO:0006468;GO:0006915;GO:0007165;GO:0007190;GO:0008285;GO:0030154;GO:0030878;GO:0031333;GO:0033138;GO:0035019;GO:0035023;GO:0035773;GO:0035994;GO:0042060;GO:0042981;GO:0043066;GO:0043154;GO:0043410;GO:0045104;GO:0045595;GO:0045944;GO:0048011;GO:0048538;GO:0060324;GO:0071550;GO:1902042;GO:2000145	GO:0005737;GO:0005739;GO:0005741;GO:0005794;GO:0005829;GO:0005886;GO:0016607;GO:0031143	GO:0004672;GO:0004674;GO:0004709;GO:0004712;GO:0005515;GO:0005524;GO:0019899;GO:0042802;GO:0046872;GO:0106310	hsa05132 Salmonella infection;hsa05208 Chemical carcinogenesis - reactive oxygen species;hsa05022 Pathways of neurodegeneration - multiple diseases;hsa05010 Alzheimer disease;hsa04810 Regulation of actin cytoskeleton;hsa04510 Focal adhesion;hsa04666 Fc gamma R-mediated phagocytosis;hsa05205 Proteoglycans in cancer;hsa04140 Autophagy - animal;hsa05170 Human immunodeficiency virus 1 infection;hsa05…
Uncharacterized protein C1orf21	Q9H246	C1orf21	81563	0.0225266	0.0641176	-3.96314	547.206	622.608	311.304	113.779	8534.42	5201.26	2600.63	60.9445	0.577177	1.6473	GO:0005515	-	-	GO:0005515	-
Biglycan	P21810	BGN	633	0.0225552	0.460576	-1.11849	2.2577e+06	1.63725e+06	818626	72.5186	4.9019e+06	573400	286700	11.6975	0.577177	1.64675	GO:0005201;GO:0005515;GO:0005539;GO:0005576;GO:0005615;GO:0005796;GO:0008150;GO:0009986;GO:0019800;GO:0030021;GO:0030133;GO:0031012;GO:0042383;GO:0043202;GO:0050840;GO:0060348;GO:0061975;GO:0062023;GO:0070062	GO:0008150;GO:0019800;GO:0060348;GO:0061975	GO:0005576;GO:0005615;GO:0005796;GO:0009986;GO:0030133;GO:0031012;GO:0042383;GO:0043202;GO:0062023;GO:0070062	GO:0005201;GO:0005515;GO:0005539;GO:0030021;GO:0050840	-
Mitochondrial potassium channel	Q96ER9	CCDC51	79714	0.0225643	0.312794	-1.67671	2426.24	1682.91	841.453	69.3628	7756.65	3065.91	1532.96	39.5263	0.577177	1.64658	GO:0005515;GO:0005743;GO:0006884;GO:0031305;GO:0062156;GO:0062157;GO:0071805;GO:0140141	GO:0006884;GO:0071805;GO:0140141	GO:0005743;GO:0031305;GO:0062157	GO:0005515;GO:0062156	-
KN motif and ankyrin repeat domain-containing protein 3	Q6NY19	KANK3	256949	0.0225898	0.286369	-1.80405	38533.9	45479.9	22739.9	118.026	134560	43630.1	21815	32.4241	0.577177	1.64609	GO:0005737;GO:0005856;GO:0030837	GO:0030837	GO:0005737;GO:0005856	-	-
Desmin	P17661	DES	1674	0.0225985	0.2069	-2.27299	181941	163044	81522	89.6135	879368	427758	213879	48.6438	0.577177	1.64592	GO:0005200;GO:0005515;GO:0005634;GO:0005737;GO:0005829;GO:0005882;GO:0005911;GO:0005916;GO:0006936;GO:0007010;GO:0008016;GO:0008092;GO:0014704;GO:0030018;GO:0031594;GO:0042383;GO:0042802;GO:0045109;GO:0045111;GO:0060538;GO:0070062;GO:0097512	GO:0006936;GO:0007010;GO:0008016;GO:0045109;GO:0060538	GO:0005634;GO:0005737;GO:0005829;GO:0005882;GO:0005911;GO:0005916;GO:0014704;GO:0030018;GO:0031594;GO:0042383;GO:0045111;GO:0070062;GO:0097512	GO:0005200;GO:0005515;GO:0008092;GO:0042802	hsa05410 Hypertrophic cardiomyopathy;hsa05412 Arrhythmogenic right ventricular cardiomyopathy;hsa05414 Dilated cardiomyopathy
CCAAT/enhancer-binding protein beta	P17676	CEBPB	1051	0.0228032	0.3674	-1.44457	5352.38	5969.72	2984.86	111.534	14568.2	1059.95	529.975	7.27576	0.577177	1.642	GO:0000122;GO:0000779;GO:0000785;GO:0000976;GO:0000977;GO:0000978;GO:0000979;GO:0000981;GO:0001227;GO:0001228;GO:0001541;GO:0001892;GO:0003677;GO:0003682;GO:0003700;GO:0005515;GO:0005634;GO:0005654;GO:0005737;GO:0006355;GO:0006357;GO:0006953;GO:0006954;GO:0006955;GO:0007613;GO:0016363;GO:0019900;GO:0030182;GO:0032675;GO:0032753;GO:0033598;GO:0034976;GO:0035035;GO:0035259;GO:0036488;GO:0042130;GO:…	GO:0000122;GO:0001541;GO:0001892;GO:0006355;GO:0006357;GO:0006953;GO:0006954;GO:0006955;GO:0007613;GO:0030182;GO:0032675;GO:0032753;GO:0033598;GO:0034976;GO:0042130;GO:0042742;GO:0043524;GO:0045595;GO:0045600;GO:0045669;GO:0045670;GO:0045893;GO:0045944;GO:0050729;GO:0050873;GO:0060644;GO:0070059;GO:0070169;GO:0071222;GO:0071230;GO:0071347;GO:0071407;GO:0072574;GO:0097421;GO:0120162;GO:1901329;GO:…	GO:0000779;GO:0000785;GO:0005634;GO:0005654;GO:0005737;GO:0016363;GO:0036488;GO:0090575;GO:1990647	GO:0000976;GO:0000977;GO:0000978;GO:0000979;GO:0000981;GO:0001227;GO:0001228;GO:0003677;GO:0003682;GO:0003700;GO:0005515;GO:0019900;GO:0035035;GO:0035259;GO:0042803;GO:0042826;GO:0044389;GO:0046982;GO:1990837	hsa05152 Tuberculosis;hsa04668 TNF signaling pathway;hsa04657 IL-17 signaling pathway;hsa05202 Transcriptional misregulation in cancer
F-BAR and double SH3 domains protein 2	O94868	FCHSD2	9873	0.023018	0.357006	-1.48598	3254.62	3551.44	1775.72	109.12	9116.43	1526.83	763.415	16.7481	0.577177	1.63793	GO:0005515;GO:0005547;GO:0005886;GO:0005905;GO:0007274;GO:0015031;GO:0030833;GO:0030838;GO:0031594;GO:0043325;GO:0055037;GO:0072583;GO:0120043;GO:2000601	GO:0007274;GO:0015031;GO:0030833;GO:0030838;GO:0072583;GO:2000601	GO:0005886;GO:0005905;GO:0031594;GO:0055037;GO:0120043	GO:0005515;GO:0005547;GO:0043325	-
(3R)-3-hydroxyacyl-CoA dehydrogenase	Q92506	HSD17B8	7923	0.0231152	0.482566	-1.0512	17474.5	4018.64	2009.32	22.9972	36211.6	11699.2	5849.58	32.3077	0.577177	1.6361	GO:0004303;GO:0005515;GO:0005740;GO:0005759;GO:0005886;GO:0006633;GO:0006703;GO:0008209;GO:0016616;GO:0044594;GO:0047035;GO:0048038;GO:0051290;GO:0070404;GO:0106386;GO:1990204	GO:0006633;GO:0006703;GO:0008209;GO:0051290	GO:0005740;GO:0005759;GO:0005886;GO:1990204	GO:0004303;GO:0005515;GO:0016616;GO:0044594;GO:0047035;GO:0048038;GO:0070404;GO:0106386	hsa01100 Metabolic pathways;hsa01212 Fatty acid metabolism;hsa00061 Fatty acid biosynthesis;hsa00140 Steroid hormone biosynthesis
Sorbin and SH3 domain containing 1 (Fragment)	S4R303	SORBS1	10580	0.0232196	0.321078	-1.63901	10914	14794.3	7397.15	135.554	33991.8	3714.23	1857.12	10.9268	0.577177	1.63414	GO:0001725;GO:0003779;GO:0005158;GO:0005515;GO:0005634;GO:0005737;GO:0005813;GO:0005829;GO:0005886;GO:0005912;GO:0005915;GO:0005925;GO:0007160;GO:0008092;GO:0008286;GO:0016363;GO:0016600;GO:0030055;GO:0030159;GO:0031589;GO:0032869;GO:0043149;GO:0045121;GO:0045725;GO:0046326;GO:0046628;GO:0046889;GO:0048041;GO:1903078	GO:0007160;GO:0008286;GO:0031589;GO:0032869;GO:0043149;GO:0045725;GO:0046326;GO:0046628;GO:0046889;GO:0048041;GO:1903078	GO:0001725;GO:0005634;GO:0005737;GO:0005813;GO:0005829;GO:0005886;GO:0005912;GO:0005915;GO:0005925;GO:0016363;GO:0016600;GO:0030055;GO:0045121	GO:0003779;GO:0005158;GO:0005515;GO:0008092;GO:0030159	hsa04520 Adherens junction;hsa04910 Insulin signaling pathway;hsa03320 PPAR signaling pathway
C-X-C motif chemokine 17	Q6UXB2	CXCL17	284340	0.0234122	0.245659	-2.02527	4102.55	7733.29	3866.64	188.5	16700.1	3133.88	1566.94	18.7656	0.577177	1.63056	GO:0001525;GO:0005515;GO:0005615;GO:0010575;GO:0010759;GO:0030154;GO:0048246;GO:0050728;GO:0070374;GO:0090026	GO:0001525;GO:0010575;GO:0010759;GO:0030154;GO:0048246;GO:0050728;GO:0070374;GO:0090026	GO:0005615	GO:0005515	hsa04060 Cytokine-cytokine receptor interaction
DNA-binding protein RFX5	P48382	RFX5	5993	0.0234307	0.551925	-0.857455	6181.43	3262.97	1631.48	52.7866	11199.8	637.289	318.645	5.69021	0.577177	1.63022	GO:0000122;GO:0000785;GO:0000977;GO:0000978;GO:0000981;GO:0001228;GO:0005515;GO:0006357;GO:0043565;GO:0045944;GO:0090575;GO:1990837	GO:0000122;GO:0006357;GO:0045944	GO:0000785;GO:0090575	GO:0000977;GO:0000978;GO:0000981;GO:0001228;GO:0005515;GO:0043565;GO:1990837	hsa05152 Tuberculosis;hsa04612 Antigen processing and presentation;hsa05340 Primary immunodeficiency
ATP-binding cassette sub-family C member 4	O15439	ABCC4	10257	0.0235512	0.633431	-0.65874	5626.82	1725.31	862.655	30.6622	8883.09	1299.76	649.88	14.6318	0.577177	1.62799	GO:0001409;GO:0002576;GO:0005515;GO:0005524;GO:0005886;GO:0008559;GO:0015132;GO:0015143;GO:0015216;GO:0015431;GO:0015432;GO:0015562;GO:0015698;GO:0015721;GO:0015732;GO:0015747;GO:0016020;GO:0016021;GO:0016323;GO:0016324;GO:0016404;GO:0031088;GO:0032310;GO:0034634;GO:0034775;GO:0042626;GO:0042908;GO:0042910;GO:0043225;GO:0055085;GO:0060271;GO:0070730;GO:0071716;GO:0098591;GO:0140115;GO:0140359;GO:…	GO:0002576;GO:0015698;GO:0015721;GO:0015732;GO:0015747;GO:0032310;GO:0034775;GO:0042908;GO:0055085;GO:0060271;GO:0070730;GO:0071716;GO:0140115;GO:0150104;GO:1903790	GO:0005886;GO:0016020;GO:0016021;GO:0016323;GO:0016324;GO:0031088;GO:0098591	GO:0001409;GO:0005515;GO:0005524;GO:0008559;GO:0015132;GO:0015143;GO:0015216;GO:0015431;GO:0015432;GO:0015562;GO:0016404;GO:0034634;GO:0042626;GO:0042910;GO:0043225;GO:0140359	hsa01523 Antifolate resistance;hsa02010 ABC transporters;hsa04024 cAMP signaling pathway;hsa04976 Bile secretion
ATPase WRNIP1	Q96S55	WRNIP1	56897	0.02364	0.282719	-1.82256	3539.49	4579.83	2289.91	129.392	12519.5	3818.44	1909.22	30.5	0.577177	1.62635	GO:0000731;GO:0000781;GO:0003677;GO:0005515;GO:0005524;GO:0005634;GO:0006261;GO:0006282;GO:0008047;GO:0016020;GO:0016887;GO:0017116;GO:0030174;GO:0032508;GO:0042802;GO:0045087;GO:0046872;GO:0048471;GO:0050790	GO:0000731;GO:0006261;GO:0006282;GO:0030174;GO:0032508;GO:0045087;GO:0050790	GO:0000781;GO:0005634;GO:0016020;GO:0048471	GO:0003677;GO:0005515;GO:0005524;GO:0008047;GO:0016887;GO:0017116;GO:0042802;GO:0046872	-
N6-adenosine-methyltransferase TMT1A	Q9H8H3	METTL7A	25840	0.0236591	0.427316	-1.22663	37194.8	22131.1	11065.5	59.5005	87042.8	24622.6	12311.3	28.2879	0.577177	1.626	GO:0005515;GO:0005576;GO:0005783;GO:0005811;GO:0008168;GO:0016020;GO:0032259;GO:1904724	GO:0032259	GO:0005576;GO:0005783;GO:0005811;GO:0016020;GO:1904724	GO:0005515;GO:0008168	-
Partitioning defective 6 homolog beta	Q9BYG5	PARD6B	84612	0.0239037	0.320581	-1.64124	18821.3	12170.5	6085.25	64.6635	58710	23610.3	11805.2	40.2152	0.577177	1.62153	GO:0005080;GO:0005515;GO:0005634;GO:0005829;GO:0005886;GO:0005923;GO:0005938;GO:0007043;GO:0007098;GO:0007163;GO:0007409;GO:0016324;GO:0030334;GO:0051301;GO:0060341;GO:0065003;GO:0070062	GO:0007043;GO:0007098;GO:0007163;GO:0007409;GO:0030334;GO:0051301;GO:0060341;GO:0065003	GO:0005634;GO:0005829;GO:0005886;GO:0005923;GO:0005938;GO:0016324;GO:0070062	GO:0005080;GO:0005515	hsa04144 Endocytosis;hsa04530 Tight junction;hsa05165 Human papillomavirus infection;hsa04015 Rap1 signaling pathway;hsa04360 Axon guidance;hsa04390 Hippo signaling pathway
Endothelial protein C receptor	Q9UNN8	PROCR	10544	0.0239449	0.358707	-1.47912	16854.5	17425	8712.5	103.385	46986.9	9967.8	4983.9	21.214	0.577177	1.62079	GO:0005515;GO:0005576;GO:0005615;GO:0005813;GO:0005886;GO:0005887;GO:0005925;GO:0007596;GO:0009986;GO:0038023;GO:0048471;GO:0050819;GO:0070062	GO:0007596;GO:0050819	GO:0005576;GO:0005615;GO:0005813;GO:0005886;GO:0005887;GO:0005925;GO:0009986;GO:0048471;GO:0070062	GO:0005515;GO:0038023	hsa04610 Complement and coagulation cascades
Guanine nucleotide-binding protein G(I)/G(S)/G(T) subunit beta-1	P62873	GNB1	2782	0.023959	0.340384	-1.55476	1946.05	1974.76	987.38	101.475	5717.23	1553.84	776.92	27.1782	0.577177	1.62053	GO:0003924;GO:0005515;GO:0005737;GO:0005765;GO:0005829;GO:0005834;GO:0005886;GO:0007165;GO:0007186;GO:0007191;GO:0007200;GO:0007213;GO:0007265;GO:0008283;GO:0016020;GO:0030159;GO:0044877;GO:0045202;GO:0050909;GO:0051020;GO:0060041;GO:0070062;GO:0071380;GO:0071870;GO:0097381;GO:1903561	GO:0007165;GO:0007186;GO:0007191;GO:0007200;GO:0007213;GO:0007265;GO:0008283;GO:0050909;GO:0060041;GO:0071380;GO:0071870	GO:0005737;GO:0005765;GO:0005829;GO:0005834;GO:0005886;GO:0016020;GO:0045202;GO:0070062;GO:0097381;GO:1903561	GO:0003924;GO:0005515;GO:0030159;GO:0044877;GO:0051020	hsa05170 Human immunodeficiency virus 1 infection;hsa05163 Human cytomegalovirus infection;hsa05167 Kaposi sarcoma-associated herpesvirus infection;hsa04926 Relaxin signaling pathway;hsa04723 Retrograde endocannabinoid signaling;hsa04062 Chemokine signaling pathway;hsa04371 Apelin signaling pathway;hsa05200 Pathways in cancer;hsa04151 PI3K-Akt signaling pathway;hsa04728 Dopaminergic synapse;hsa04…
InaD-like protein	Q8NI35	PATJ	10207	0.0239794	0.181717	-2.46023	1089.23	1706.65	853.325	156.684	5994.07	2788	1394	46.5126	0.577177	1.62016	GO:0005515;GO:0005737;GO:0005829;GO:0005886;GO:0005923;GO:0016324;GO:0030054;GO:0031023;GO:0034451;GO:0035089;GO:0035556;GO:0045177;GO:0048471;GO:0070062;GO:0070507;GO:0120192	GO:0031023;GO:0035089;GO:0035556;GO:0070507;GO:0120192	GO:0005737;GO:0005829;GO:0005886;GO:0005923;GO:0016324;GO:0030054;GO:0034451;GO:0045177;GO:0048471;GO:0070062	GO:0005515	hsa04530 Tight junction;hsa05165 Human papillomavirus infection;hsa04390 Hippo signaling pathway
Guanine nucleotide-binding protein G(I)/G(S)/G(O) subunit gamma-11	P61952	GNG11	2791	0.0240022	0.315474	-1.6644	8137.21	7039.26	3519.63	86.507	25793.6	9433.18	4716.59	36.5719	0.577177	1.61975	GO:0003924;GO:0005515;GO:0005834;GO:0005886;GO:0007165;GO:0007186;GO:0031681	GO:0007165;GO:0007186	GO:0005834;GO:0005886	GO:0003924;GO:0005515;GO:0031681	hsa05170 Human immunodeficiency virus 1 infection;hsa05163 Human cytomegalovirus infection;hsa05167 Kaposi sarcoma-associated herpesvirus infection;hsa04926 Relaxin signaling pathway;hsa04723 Retrograde endocannabinoid signaling;hsa04062 Chemokine signaling pathway;hsa04371 Apelin signaling pathway;hsa05200 Pathways in cancer;hsa04151 PI3K-Akt signaling pathway;hsa04728 Dopaminergic synapse;hsa04…
Laminin subunit beta-2	P55268	LAMB2	3913	0.0240031	0.335814	-1.57427	68401.1	69717	34858.5	101.924	203687	57210.4	28605.2	28.0874	0.577177	1.61973	GO:0005178;GO:0005198;GO:0005201;GO:0005515;GO:0005576;GO:0005604;GO:0005608;GO:0005788;GO:0007411;GO:0007528;GO:0007601;GO:0009887;GO:0009888;GO:0014002;GO:0014044;GO:0016477;GO:0031594;GO:0034446;GO:0043083;GO:0043256;GO:0043260;GO:0048677;GO:0060041;GO:0062023;GO:0070062;GO:0070831;GO:0072249;GO:0072274	GO:0007411;GO:0007528;GO:0007601;GO:0009887;GO:0009888;GO:0014002;GO:0014044;GO:0016477;GO:0034446;GO:0048677;GO:0060041;GO:0070831;GO:0072249;GO:0072274	GO:0005576;GO:0005604;GO:0005608;GO:0005788;GO:0031594;GO:0043083;GO:0043256;GO:0043260;GO:0062023;GO:0070062	GO:0005178;GO:0005198;GO:0005201;GO:0005515	hsa04510 Focal adhesion;hsa05165 Human papillomavirus infection;hsa04512 ECM-receptor interaction;hsa05145 Toxoplasmosis;hsa05222 Small cell lung cancer;hsa05146 Amoebiasis;hsa05200 Pathways in cancer;hsa04151 PI3K-Akt signaling pathway
Integrator complex subunit 7	Q9NVH2	INTS7	25896	0.0240519	0.236283	-2.08141	891.763	1311.72	655.861	147.093	3774.13	1405.46	702.731	37.2394	0.577177	1.61885	GO:0000077;GO:0005515;GO:0005634;GO:0005654;GO:0005694;GO:0005737;GO:0016180;GO:0016604;GO:0032039;GO:0034472;GO:0071479	GO:0000077;GO:0016180;GO:0034472;GO:0071479	GO:0005634;GO:0005654;GO:0005694;GO:0005737;GO:0016604;GO:0032039	GO:0005515	-
Protein mab-21-like 4	Q08AI8	MAB21L4	79919	0.0241731	0.310942	-1.68528	8360.78	4384.15	2192.07	52.4371	26888.5	11571	5785.49	43.0332	0.577177	1.61667		-	-	-	-
Gap junction alpha-1 protein	P17302	GJA1	2697	0.0244108	0.0737655	-3.76091	235.902	0	0	0	3198	1983.25	991.623	62.0151	0.577177	1.61242	GO:0000132;GO:0000139;GO:0001649;GO:0001701;GO:0001764;GO:0001947;GO:0002070;GO:0002088;GO:0003161;GO:0003294;GO:0005102;GO:0005243;GO:0005515;GO:0005654;GO:0005737;GO:0005739;GO:0005789;GO:0005794;GO:0005829;GO:0005882;GO:0005886;GO:0005887;GO:0005916;GO:0005921;GO:0005922;GO:0005925;GO:0007165;GO:0007267;GO:0007283;GO:0007512;GO:0008013;GO:0008584;GO:0010628;GO:0010629;GO:0010643;GO:0010644;GO:…	GO:0000132;GO:0001649;GO:0001701;GO:0001764;GO:0001947;GO:0002070;GO:0002088;GO:0003161;GO:0003294;GO:0007165;GO:0007267;GO:0007283;GO:0007512;GO:0008584;GO:0010628;GO:0010629;GO:0010643;GO:0010644;GO:0014047;GO:0016264;GO:0030308;GO:0030500;GO:0032277;GO:0034220;GO:0034613;GO:0034775;GO:0035633;GO:0042098;GO:0042733;GO:0042908;GO:0043123;GO:0043403;GO:0045844;GO:0046849;GO:0046850;GO:0048514;GO:…	GO:0000139;GO:0005654;GO:0005737;GO:0005739;GO:0005789;GO:0005794;GO:0005829;GO:0005882;GO:0005886;GO:0005887;GO:0005916;GO:0005921;GO:0005922;GO:0005925;GO:0014704;GO:0016324;GO:0016328;GO:0030054;GO:0030660;GO:0043231;GO:0043292;GO:0044291;GO:0045121;GO:0070160	GO:0005102;GO:0005243;GO:0005515;GO:0008013;GO:0015075;GO:0015562;GO:0015631;GO:0034634;GO:0048487;GO:0055077;GO:0086075;GO:0097110;GO:1903763;GO:1990782	hsa04540 Gap junction;hsa05412 Arrhythmogenic right ventricular cardiomyopathy
Exocyst complex component 3	O60645	EXOC3	11336	0.0244109	0.437392	-1.193	8942.35	7299.58	3649.79	81.6294	20444.7	2454.85	1227.43	12.0073	0.577177	1.61242	GO:0000145;GO:0000149;GO:0005515;GO:0005794;GO:0005829;GO:0006887;GO:0015031;GO:0030426;GO:0030496;GO:0030667;GO:0042734;GO:0045296;GO:0048471;GO:0051601	GO:0006887;GO:0015031;GO:0051601	GO:0000145;GO:0005794;GO:0005829;GO:0030426;GO:0030496;GO:0030667;GO:0042734;GO:0048471	GO:0000149;GO:0005515;GO:0045296	-
RWD domain-containing protein 2B	P57060	RWDD2B	10069	0.0244764	0.079753	-3.64832	235.902	0	0	0	2957.91	1823.76	911.882	61.6572	0.577177	1.61125	GO:0003674;GO:0005515;GO:0005575;GO:0008150	GO:0008150	GO:0005575	GO:0003674;GO:0005515	-
Junctophilin-2	Q9BR39	JPH2	57158	0.024608	0.33219	-1.58992	4369.55	4793.22	2396.61	109.696	13153.8	3429.33	1714.66	26.0711	0.577177	1.60892	GO:0001786;GO:0003677;GO:0005515;GO:0005546;GO:0005547;GO:0005634;GO:0005789;GO:0005886;GO:0010314;GO:0014701;GO:0016021;GO:0016529;GO:0030018;GO:0030314;GO:0032266;GO:0055024;GO:0055074;GO:0060314;GO:0060316;GO:0060402;GO:0070273;GO:0070300;GO:0080025	GO:0055024;GO:0055074;GO:0060314;GO:0060316;GO:0060402	GO:0005634;GO:0005789;GO:0005886;GO:0014701;GO:0016021;GO:0016529;GO:0030018;GO:0030314	GO:0001786;GO:0003677;GO:0005515;GO:0005546;GO:0005547;GO:0010314;GO:0032266;GO:0070273;GO:0070300;GO:0080025	-
Stromal interaction molecule 2	Q9P246	STIM2	57620	0.024636	0.305	-1.71312	1359.3	841.144	420.572	61.8806	4456.72	1901.01	950.505	42.6549	0.577177	1.60843	GO:0002115;GO:0005246;GO:0005509;GO:0005515;GO:0005783;GO:0005789;GO:0005886;GO:0006874;GO:0015279;GO:0016021;GO:0032237;GO:0051928;GO:0070588	GO:0002115;GO:0006874;GO:0032237;GO:0051928;GO:0070588	GO:0005783;GO:0005789;GO:0005886;GO:0016021	GO:0005246;GO:0005509;GO:0005515;GO:0015279	hsa04020 Calcium signaling pathway
Zinc finger protein 185	O15231	ZNF185	7739	0.0247736	0.341022	-1.55206	8289.78	8068.67	4034.34	97.3328	24308.7	7128.25	3564.13	29.3239	0.577177	1.60601	GO:0005515;GO:0005737;GO:0005925;GO:0008270;GO:0015629;GO:0051015	-	GO:0005737;GO:0005925;GO:0015629	GO:0005515;GO:0008270;GO:0051015	-
Testis-expressed protein 2	Q8IWB9	TEX2	55852	0.0248677	0.288544	-1.79314	1263	1190.93	595.466	94.2937	4377.16	1723.7	861.852	39.3796	0.577177	1.60436	GO:0003674;GO:0005783;GO:0005789;GO:0006665;GO:0006869;GO:0007165;GO:0008289;GO:0016021;GO:0031965	GO:0006665;GO:0006869;GO:0007165	GO:0005783;GO:0005789;GO:0016021;GO:0031965	GO:0003674;GO:0008289	-
Vesicle transport protein GOT1B	Q9Y3E0	GOLT1B	51026	0.0249121	0.0666294	-3.9077	235.902	0	0	0	3540.51	2224.27	1112.14	62.8235	0.577177	1.60359	GO:0000139;GO:0005515;GO:0005783;GO:0015031;GO:0016020;GO:0016021;GO:0016192;GO:0032991;GO:0043123	GO:0015031;GO:0016192;GO:0043123	GO:0000139;GO:0005783;GO:0016020;GO:0016021;GO:0032991	GO:0005515	-
Synemin	O15061	SYNM	23336	0.0252201	0.20766	-2.26771	12120.1	5779.73	2889.86	47.687	58365.4	30687	15343.5	52.5774	0.577177	1.59825	GO:0005200;GO:0005515;GO:0005882;GO:0005912;GO:0008307;GO:0017166;GO:0019215;GO:0031443;GO:0042383;GO:0043034;GO:0045104;GO:0045111;GO:0060053	GO:0031443;GO:0045104	GO:0005882;GO:0005912;GO:0042383;GO:0043034;GO:0045111;GO:0060053	GO:0005200;GO:0005515;GO:0008307;GO:0017166;GO:0019215	-
Guanine nucleotide-binding protein subunit alpha-11	P29992	GNA11	2767	0.0252708	0.412076	-1.27902	30695.4	17875.1	8937.57	58.2339	74489.8	23577	11788.5	31.6513	0.577177	1.59738	GO:0001501;GO:0001508;GO:0001664;GO:0001750;GO:0003924;GO:0005515;GO:0005525;GO:0005737;GO:0005765;GO:0005834;GO:0005886;GO:0007165;GO:0007188;GO:0007213;GO:0007507;GO:0007603;GO:0008217;GO:0009649;GO:0010259;GO:0031683;GO:0045202;GO:0045634;GO:0046872;GO:0048066;GO:0060158;GO:0070062;GO:0071467;GO:0086100;GO:1904888	GO:0001501;GO:0001508;GO:0007165;GO:0007188;GO:0007213;GO:0007507;GO:0007603;GO:0008217;GO:0009649;GO:0010259;GO:0045634;GO:0048066;GO:0060158;GO:0071467;GO:0086100;GO:1904888	GO:0001750;GO:0005737;GO:0005765;GO:0005834;GO:0005886;GO:0045202;GO:0070062	GO:0001664;GO:0003924;GO:0005515;GO:0005525;GO:0031683;GO:0046872	hsa05170 Human immunodeficiency virus 1 infection;hsa05163 Human cytomegalovirus infection;hsa05146 Amoebiasis;hsa04540 Gap junction;hsa04730 Long-term depression;hsa05142 Chagas disease;hsa04912 GnRH signaling pathway;hsa04935 Growth hormone synthesis, secretion and action;hsa05200 Pathways in cancer;hsa04929 GnRH secretion;hsa04022 cGMP-PKG signaling pathway;hsa04270 Vascular smooth muscle cont…
Ketimine reductase mu-crystallin	Q14894	CRYM	1428	0.0253311	0.358038	-1.48181	2870.52	2059.81	1029.9	71.7573	8017.36	2804.08	1402.04	34.975	0.577177	1.59635	GO:0000122;GO:0003714;GO:0005515;GO:0005634;GO:0005737;GO:0005739;GO:0005782;GO:0005829;GO:0006554;GO:0007605;GO:0042403;GO:0042562;GO:0042803;GO:0047127;GO:0050661;GO:0070062;GO:0070324;GO:0070327	GO:0000122;GO:0006554;GO:0007605;GO:0042403;GO:0070327	GO:0005634;GO:0005737;GO:0005739;GO:0005782;GO:0005829;GO:0070062	GO:0003714;GO:0005515;GO:0042562;GO:0042803;GO:0047127;GO:0050661;GO:0070324	-
Slit homolog 3 protein	O75094	SLIT3	6586	0.0253558	0.204056	-2.29296	601.828	731.852	365.926	121.605	2949.33	1408.56	704.279	47.7586	0.577177	1.59592	GO:0003180;GO:0003181;GO:0005509;GO:0005615;GO:0005739;GO:0007411;GO:0008201;GO:0008285;GO:0010629;GO:0030308;GO:0032870;GO:0035385;GO:0048495;GO:0048846;GO:0050919;GO:0051414;GO:0060412;GO:0061364;GO:0070100	GO:0003180;GO:0003181;GO:0007411;GO:0008285;GO:0010629;GO:0030308;GO:0032870;GO:0035385;GO:0048846;GO:0050919;GO:0051414;GO:0060412;GO:0061364;GO:0070100	GO:0005615;GO:0005739	GO:0005509;GO:0008201;GO:0048495	hsa04360 Axon guidance
Guanine nucleotide-binding protein subunit alpha-13	Q14344	GNA13	10672	0.0254327	0.591538	-0.757456	34364.3	14610.2	7305.12	42.5157	58093.1	6662.61	3331.3	11.4688	0.577177	1.59461	GO:0001569;GO:0001664;GO:0001701;GO:0003924;GO:0005085;GO:0005515;GO:0005525;GO:0005634;GO:0005737;GO:0005829;GO:0005834;GO:0005886;GO:0005925;GO:0007165;GO:0007188;GO:0007189;GO:0007204;GO:0007266;GO:0008217;GO:0008360;GO:0010259;GO:0016020;GO:0030154;GO:0030168;GO:0031526;GO:0031584;GO:0031683;GO:0031752;GO:0042470;GO:0046872;GO:0051056;GO:0070062;GO:1904706;GO:1904753	GO:0001569;GO:0001701;GO:0007165;GO:0007188;GO:0007189;GO:0007204;GO:0007266;GO:0008217;GO:0008360;GO:0010259;GO:0030154;GO:0030168;GO:0031584;GO:0051056;GO:1904706;GO:1904753	GO:0005634;GO:0005737;GO:0005829;GO:0005834;GO:0005886;GO:0005925;GO:0016020;GO:0031526;GO:0042470;GO:0070062	GO:0001664;GO:0003924;GO:0005085;GO:0005515;GO:0005525;GO:0031683;GO:0031752;GO:0046872	hsa04810 Regulation of actin cytoskeleton;hsa05130 Pathogenic Escherichia coli infection;hsa04611 Platelet activation;hsa04071 Sphingolipid signaling pathway;hsa05163 Human cytomegalovirus infection;hsa04730 Long-term depression;hsa04072 Phospholipase D signaling pathway;hsa04371 Apelin signaling pathway;hsa05200 Pathways in cancer;hsa04022 cGMP-PKG signaling pathway;hsa04270 Vascular smooth musc…
Protein YIPF5	Q969M3	YIPF5	81555	0.0254649	0.42279	-1.24199	4567.47	3580.84	1790.42	78.3988	10803.2	2235.17	1117.59	20.69	0.577177	1.59406	GO:0005515;GO:0005654;GO:0005783;GO:0005789;GO:0005794;GO:0005802;GO:0006888;GO:0015031;GO:0016021;GO:0030070;GO:0030134;GO:0043231;GO:0048280;GO:0060628;GO:0070971	GO:0006888;GO:0015031;GO:0030070;GO:0048280;GO:0060628	GO:0005654;GO:0005783;GO:0005789;GO:0005794;GO:0005802;GO:0016021;GO:0030134;GO:0043231;GO:0070971	GO:0005515	-
Inhibitor of nuclear factor kappa-B kinase subunit beta	O14920	IKBKB	3551	0.0257673	0.574284	-0.800164	5385.19	1898.38	949.19	35.2519	9377.23	1934.98	967.489	20.6349	0.577177	1.58893	GO:0002223;GO:0002479;GO:0004672;GO:0004674;GO:0004712;GO:0005515;GO:0005524;GO:0005634;GO:0005737;GO:0005829;GO:0006468;GO:0006954;GO:0007249;GO:0007252;GO:0008384;GO:0008385;GO:0009615;GO:0009898;GO:0010803;GO:0018105;GO:0019901;GO:0030866;GO:0033209;GO:0035509;GO:0035631;GO:0038095;GO:0042325;GO:0042802;GO:0042803;GO:0043123;GO:0045087;GO:0045121;GO:0045893;GO:0045944;GO:0046982;GO:0050852;GO:…	GO:0002223;GO:0002479;GO:0006468;GO:0006954;GO:0007249;GO:0007252;GO:0009615;GO:0010803;GO:0018105;GO:0030866;GO:0033209;GO:0035509;GO:0038095;GO:0042325;GO:0043123;GO:0045087;GO:0045893;GO:0045944;GO:0050852;GO:0051092;GO:0051403;GO:0070498;GO:0071356;GO:0072659;GO:1903140;GO:1903347	GO:0005634;GO:0005737;GO:0005829;GO:0008385;GO:0009898;GO:0035631;GO:0045121	GO:0004672;GO:0004674;GO:0004712;GO:0005515;GO:0005524;GO:0008384;GO:0019901;GO:0042802;GO:0042803;GO:0046982;GO:0097110;GO:0106310;GO:1990459	hsa05132 Salmonella infection;hsa05171 Coronavirus disease - COVID-19;hsa05208 Chemical carcinogenesis - reactive oxygen species;hsa05135 Yersinia infection;hsa05010 Alzheimer disease;hsa05131 Shigellosis;hsa05130 Pathogenic Escherichia coli infection;hsa05169 Epstein-Barr virus infection;hsa05170 Human immunodeficiency virus 1 infection;hsa04932 Non-alcoholic fatty liver disease;hsa05235 PD-L1 e…
Synaptopodin	Q8N3V7	SYNPO	11346	0.0258823	0.494483	-1.01601	29440.8	20395.5	10197.7	69.2761	59538.6	1638.74	819.368	2.75239	0.577177	1.587	GO:0001725;GO:0003779;GO:0005515;GO:0005634;GO:0005829;GO:0005923;GO:0014069;GO:0015629;GO:0030018;GO:0032233;GO:0043197;GO:0043204;GO:0097444;GO:0098886;GO:1905355	GO:0032233;GO:0098886;GO:1905355	GO:0001725;GO:0005634;GO:0005829;GO:0005923;GO:0014069;GO:0015629;GO:0030018;GO:0043197;GO:0043204;GO:0097444	GO:0003779;GO:0005515	hsa04530 Tight junction
Brefeldin A-inhibited guanine nucleotide-exchange protein 3	Q5TH69	ARFGEF3	57221	0.0259309	0.0798375	-3.64679	235.902	0	0	0	2954.78	1849.26	924.632	62.5855	0.577177	1.58618	GO:0005085;GO:0016021;GO:0030036;GO:0030658;GO:0032012;GO:0050790	GO:0030036;GO:0032012;GO:0050790	GO:0016021;GO:0030658	GO:0005085	-
Phospholipid scramblase 4	Q9NRQ2	PLSCR4	57088	0.0259695	0.203614	-2.29609	933.055	1394.31	697.153	149.434	4582.47	2054.73	1027.37	44.8389	0.577177	1.58554	GO:0005509;GO:0005515;GO:0005886;GO:0016021;GO:0017121;GO:0017124;GO:0017128;GO:0019899;GO:0042609;GO:0071222	GO:0017121;GO:0071222	GO:0005886;GO:0016021	GO:0005509;GO:0005515;GO:0017124;GO:0017128;GO:0019899;GO:0042609	-
Amyloid beta precursor protein binding family B member 2	Q92870	APBB2	323	0.0259701	0.543006	-0.880959	7539.22	2730.86	1365.43	36.2221	13884.2	3343.88	1671.94	24.084	0.577177	1.58553	GO:0000122;GO:0001540;GO:0005515;GO:0005634;GO:0005737;GO:0005769;GO:0005783;GO:0005794;GO:0006355;GO:0006939;GO:0008134;GO:0016020;GO:0030027;GO:0030426;GO:0035556;GO:0036438;GO:0045202;GO:0045944;GO:0050808;GO:1901988	GO:0000122;GO:0006355;GO:0006939;GO:0035556;GO:0036438;GO:0045944;GO:0050808;GO:1901988	GO:0005634;GO:0005737;GO:0005769;GO:0005783;GO:0005794;GO:0016020;GO:0030027;GO:0030426;GO:0045202	GO:0001540;GO:0005515;GO:0008134	-
Activating signal cointegrator 1 complex subunit 1	Q8N9N2	ASCC1	51008	0.0260313	0.358946	-1.47816	4505.21	5311.57	2655.78	117.898	12551.2	1340.48	670.24	10.6801	0.577177	1.5845	GO:0003723;GO:0005515;GO:0005634;GO:0005654;GO:0005667;GO:0006281;GO:0006355;GO:0016607;GO:0031594	GO:0006281;GO:0006355	GO:0005634;GO:0005654;GO:0005667;GO:0016607;GO:0031594	GO:0003723;GO:0005515	-
Acylphosphatase-1	P07311	ACYP1	97	0.0261856	0.460859	-1.1176	4632.52	3217.75	1608.87	69.46	10051.9	1817.36	908.682	18.0798	0.577177	1.58194	GO:0003998;GO:0006796	GO:0006796	-	GO:0003998	hsa01100 Metabolic pathways;hsa00620 Pyruvate metabolism
Protein SAAL1	Q96ER3	SAAL1	113174	0.0262249	0.0762669	-3.7128	235.902	0	0	0	3093.11	1949.1	974.552	63.0143	0.577177	1.58129	GO:0003674;GO:0005634;GO:0005654;GO:1901647	GO:1901647	GO:0005634;GO:0005654	GO:0003674	-
Exocyst complex component 6	Q8TAG9	EXOC6	54536	0.0263301	0.26361	-1.92352	2779.47	5087.14	2543.57	183.025	10543.9	1494.79	747.396	14.1769	0.577177	1.57955	GO:0000145;GO:0005515;GO:0005829;GO:0005886;GO:0006886;GO:0006887;GO:0006893;GO:0030426;GO:0048471;GO:0090543	GO:0006886;GO:0006887;GO:0006893	GO:0000145;GO:0005829;GO:0005886;GO:0030426;GO:0048471;GO:0090543	GO:0005515	-
Laminin subunit gamma-1	P11047	LAMC1	3915	0.0264455	0.450423	-1.15065	86285.7	52502.2	26251.1	60.8469	191566	49236.3	24618.1	25.702	0.577177	1.57765	GO:0005201;GO:0005576;GO:0005604;GO:0005606;GO:0005615;GO:0005788;GO:0007155;GO:0007492;GO:0009887;GO:0009888;GO:0016477;GO:0022617;GO:0030023;GO:0031581;GO:0034446;GO:0035633;GO:0043259;GO:0043260;GO:0050679;GO:0062023;GO:0065003;GO:0070062	GO:0007155;GO:0007492;GO:0009887;GO:0009888;GO:0016477;GO:0022617;GO:0031581;GO:0034446;GO:0035633;GO:0050679;GO:0065003	GO:0005576;GO:0005604;GO:0005606;GO:0005615;GO:0005788;GO:0043259;GO:0043260;GO:0062023;GO:0070062	GO:0005201;GO:0030023	hsa05020 Prion disease;hsa04510 Focal adhesion;hsa05165 Human papillomavirus infection;hsa04512 ECM-receptor interaction;hsa05145 Toxoplasmosis;hsa05222 Small cell lung cancer;hsa05146 Amoebiasis;hsa05200 Pathways in cancer;hsa04151 PI3K-Akt signaling pathway
CDK5 regulatory subunit-associated protein 2	Q96SN8	CDK5RAP2	55755	0.0264706	0.0586915	-4.0907	235.902	0	0	0	4019.35	2587.29	1293.64	64.3707	0.577177	1.57724	GO:0000132;GO:0000226;GO:0000242;GO:0000922;GO:0000976;GO:0001578;GO:0005515;GO:0005516;GO:0005737;GO:0005794;GO:0005813;GO:0005829;GO:0005856;GO:0005874;GO:0007059;GO:0007098;GO:0007099;GO:0007420;GO:0008017;GO:0015631;GO:0019901;GO:0022008;GO:0030054;GO:0031023;GO:0031116;GO:0035371;GO:0043015;GO:0044877;GO:0045664;GO:0045665;GO:0045736;GO:0045893;GO:0046600;GO:0048471;GO:0070062;GO:0090266;GO:…	GO:0000132;GO:0000226;GO:0001578;GO:0007059;GO:0007098;GO:0007099;GO:0007420;GO:0022008;GO:0031023;GO:0031116;GO:0045664;GO:0045665;GO:0045736;GO:0045893;GO:0046600;GO:0090266	GO:0000242;GO:0000922;GO:0005737;GO:0005794;GO:0005813;GO:0005829;GO:0005856;GO:0005874;GO:0030054;GO:0035371;GO:0048471;GO:0070062;GO:0097431	GO:0000976;GO:0005515;GO:0005516;GO:0008017;GO:0015631;GO:0019901;GO:0043015;GO:0044877	-
Hydroxyacyl-coenzyme A dehydrogenase, mitochondrial	Q16836	HADH	3033	0.026491	0.504025	-0.988434	131865	86167	43083.5	65.3446	261625	21268.5	10634.3	8.12939	0.577177	1.5769	GO:0003857;GO:0005654;GO:0005737;GO:0005739;GO:0005759;GO:0006635;GO:0009410;GO:0014823;GO:0016740;GO:0032868;GO:0042802;GO:0046676;GO:0050796;GO:0070403;GO:0120162	GO:0006635;GO:0009410;GO:0014823;GO:0032868;GO:0046676;GO:0050796;GO:0120162	GO:0005654;GO:0005737;GO:0005739;GO:0005759	GO:0003857;GO:0016740;GO:0042802;GO:0070403	hsa01100 Metabolic pathways;hsa00280 Valine, leucine and isoleucine degradation;hsa00071 Fatty acid degradation;hsa01212 Fatty acid metabolism;hsa00380 Tryptophan metabolism;hsa00650 Butanoate metabolism;hsa00062 Fatty acid elongation;hsa00310 Lysine degradation
Induced myeloid leukemia cell differentiation protein Mcl-1	Q07820	MCL1	4170	0.0265867	0.405284	-1.30299	1630.41	1356.16	678.081	83.1793	4022.87	918.539	459.269	22.8329	0.577177	1.57534	GO:0001709;GO:0005515;GO:0005634;GO:0005654;GO:0005737;GO:0005739;GO:0005741;GO:0005829;GO:0008320;GO:0008630;GO:0010507;GO:0016020;GO:0016021;GO:0019725;GO:0034097;GO:0042803;GO:0043065;GO:0043066;GO:0046982;GO:0051434;GO:0071806;GO:0097136;GO:0097192;GO:1903378;GO:2000811;GO:2001020;GO:2001240;GO:2001243	GO:0001709;GO:0008630;GO:0010507;GO:0019725;GO:0034097;GO:0043065;GO:0043066;GO:0071806;GO:0097192;GO:1903378;GO:2000811;GO:2001020;GO:2001240;GO:2001243	GO:0005634;GO:0005654;GO:0005737;GO:0005739;GO:0005741;GO:0005829;GO:0016020;GO:0016021;GO:0097136	GO:0005515;GO:0008320;GO:0042803;GO:0046982;GO:0051434	hsa04210 Apoptosis;hsa04151 PI3K-Akt signaling pathway;hsa04630 JAK-STAT signaling pathway;hsa05206 MicroRNAs in cancer
Protein unc-93 homolog B1	Q9H1C4	UNC93B1	81622	0.0265907	0.363848	-1.45859	6437.01	5418.97	2709.48	84.1846	17691.5	5478.03	2739.02	30.9642	0.577177	1.57527	GO:0000139;GO:0002250;GO:0005515;GO:0005764;GO:0005768;GO:0005783;GO:0005789;GO:0006886;GO:0016021;GO:0032009;GO:0034138;GO:0034154;GO:0034162;GO:0035325;GO:0045087;GO:0051607	GO:0002250;GO:0006886;GO:0034138;GO:0034154;GO:0034162;GO:0045087;GO:0051607	GO:0000139;GO:0005764;GO:0005768;GO:0005783;GO:0005789;GO:0016021;GO:0032009	GO:0005515;GO:0035325	-
Autophagy-related protein 101	Q9BSB4	ATG101	60673	0.0267777	0.212886	-2.23185	235.902	0	0	0	1108.12	598.269	299.135	53.9898	0.577177	1.57223	GO:0000045;GO:0000407;GO:0005515;GO:0005789;GO:0005829;GO:0006468;GO:0008285;GO:0042802;GO:0044877;GO:0046777;GO:1903059;GO:1990316	GO:0000045;GO:0006468;GO:0008285;GO:0046777;GO:1903059	GO:0000407;GO:0005789;GO:0005829;GO:1990316	GO:0005515;GO:0042802;GO:0044877	hsa05014 Amyotrophic lateral sclerosis;hsa05016 Huntington disease;hsa05022 Pathways of neurodegeneration - multiple diseases;hsa05010 Alzheimer disease;hsa04140 Autophagy - animal;hsa05017 Spinocerebellar ataxia;hsa04136 Autophagy - other;hsa04211 Longevity regulating pathway
Epidermal growth factor receptor	P00533	EGFR	1956	0.0268044	0.45579	-1.13356	16261.1	7684.65	3842.32	47.2578	35676.7	10881.1	5440.53	30.499	0.577177	1.57179	GO:0000139;GO:0000165;GO:0000902;GO:0001503;GO:0001618;GO:0001892;GO:0001934;GO:0001942;GO:0003682;GO:0003690;GO:0004709;GO:0004712;GO:0004713;GO:0004714;GO:0004888;GO:0005006;GO:0005515;GO:0005524;GO:0005615;GO:0005634;GO:0005737;GO:0005768;GO:0005789;GO:0005886;GO:0005887;GO:0005925;GO:0007165;GO:0007166;GO:0007169;GO:0007173;GO:0007202;GO:0007275;GO:0007435;GO:0007611;GO:0008284;GO:0009925;GO:…	GO:0000165;GO:0000902;GO:0001503;GO:0001892;GO:0001934;GO:0001942;GO:0007165;GO:0007166;GO:0007169;GO:0007173;GO:0007202;GO:0007275;GO:0007435;GO:0007611;GO:0008284;GO:0010750;GO:0014066;GO:0018108;GO:0021795;GO:0030154;GO:0030307;GO:0030335;GO:0033138;GO:0033674;GO:0034614;GO:0038083;GO:0042059;GO:0042177;GO:0042327;GO:0043066;GO:0043406;GO:0045737;GO:0045739;GO:0045740;GO:0045893;GO:0045944;GO:…	GO:0000139;GO:0005615;GO:0005634;GO:0005737;GO:0005768;GO:0005789;GO:0005886;GO:0005887;GO:0005925;GO:0009925;GO:0009986;GO:0010008;GO:0016020;GO:0016323;GO:0030054;GO:0030669;GO:0031901;GO:0031965;GO:0032587;GO:0032991;GO:0043235;GO:0045121;GO:0048471;GO:0070435;GO:0097489;GO:0097708	GO:0001618;GO:0003682;GO:0003690;GO:0004709;GO:0004712;GO:0004713;GO:0004714;GO:0004888;GO:0005006;GO:0005515;GO:0005524;GO:0019899;GO:0019900;GO:0019903;GO:0030235;GO:0031625;GO:0042802;GO:0045296;GO:0048408;GO:0051015;GO:0051117	hsa04144 Endocytosis;hsa05171 Coronavirus disease - COVID-19;hsa05208 Chemical carcinogenesis - reactive oxygen species;hsa04810 Regulation of actin cytoskeleton;hsa05131 Shigellosis;hsa04510 Focal adhesion;hsa05205 Proteoglycans in cancer;hsa04520 Adherens junction;hsa05235 PD-L1 expression and PD-1 checkpoint pathway in cancer;hsa05230 Central carbon metabolism in cancer;hsa05165 Human papillom…
Afadin	P55196	AFDN	4301	0.0268205	0.408378	-1.29202	22420.3	15775	7887.49	70.3602	54900.9	15745.7	7872.86	28.6802	0.577177	1.57153	GO:0005515;GO:0005654;GO:0005829;GO:0005886;GO:0005911;GO:0005912;GO:0007155;GO:0007165;GO:0007267;GO:0008022;GO:0010628;GO:0016607;GO:0022409;GO:0030054;GO:0030336;GO:0031267;GO:0032880;GO:0043547;GO:0044291;GO:0044331;GO:0045296;GO:0046930;GO:0046931;GO:0050839;GO:0051015;GO:0061951;GO:0070160;GO:0070830;GO:0090557;GO:2000049	GO:0007155;GO:0007165;GO:0007267;GO:0010628;GO:0022409;GO:0030336;GO:0032880;GO:0043547;GO:0044331;GO:0046931;GO:0061951;GO:0070830;GO:0090557;GO:2000049	GO:0005654;GO:0005829;GO:0005886;GO:0005911;GO:0005912;GO:0016607;GO:0030054;GO:0044291;GO:0046930;GO:0070160	GO:0005515;GO:0008022;GO:0031267;GO:0045296;GO:0050839;GO:0051015	hsa04520 Adherens junction;hsa04670 Leukocyte transendothelial migration;hsa04530 Tight junction;hsa04015 Rap1 signaling pathway;hsa04014 Ras signaling pathway;hsa04024 cAMP signaling pathway
Complement component C1q receptor	Q9NPY3	CD93	22918	0.0268277	0.395784	-1.33722	26924.5	11613.7	5806.84	43.1343	68028.2	25706	12853	37.7873	0.577177	1.57142	GO:0001849;GO:0005509;GO:0005515;GO:0005886;GO:0006909;GO:0009986;GO:0016021;GO:0030246;GO:0030667;GO:0035579;GO:0038023;GO:0042116;GO:0070821;GO:0098609;GO:0101003	GO:0006909;GO:0042116;GO:0098609	GO:0005886;GO:0009986;GO:0016021;GO:0030667;GO:0035579;GO:0070821;GO:0101003	GO:0001849;GO:0005509;GO:0005515;GO:0030246;GO:0038023	-
Acyl-CoA dehydrogenase family member 11	Q709F0	ACAD11	84129	0.0268883	0.320885	-1.63987	2663.8	3278.94	1639.47	123.093	8301.42	2057.76	1028.88	24.7881	0.577177	1.57044	GO:0003995;GO:0004466;GO:0005515;GO:0005634;GO:0005739;GO:0005743;GO:0005777;GO:0006635;GO:0017099;GO:0031966;GO:0033539;GO:0050660;GO:0070991	GO:0006635;GO:0033539	GO:0005634;GO:0005739;GO:0005743;GO:0005777;GO:0031966	GO:0003995;GO:0004466;GO:0005515;GO:0017099;GO:0050660;GO:0070991	-
Fatty acyl-CoA reductase 1	Q8WVX9	FAR1	84188	0.0269368	0.354268	-1.49709	1820.99	1835.41	917.705	100.792	5140.15	1353.05	676.526	26.3232	0.577177	1.56965	GO:0005515;GO:0005777;GO:0005778;GO:0005779;GO:0008611;GO:0010025;GO:0016491;GO:0035336;GO:0043231;GO:0046474;GO:0080019;GO:0102965	GO:0008611;GO:0010025;GO:0035336;GO:0046474	GO:0005777;GO:0005778;GO:0005779;GO:0043231	GO:0005515;GO:0016491;GO:0080019;GO:0102965	hsa04146 Peroxisome
Fatty acid synthase	P49327	FASN	2194	0.026972	0.444678	-1.16917	130714	79899.8	39949.9	61.1256	293952	78745.4	39372.7	26.7885	0.577177	1.56909	GO:0001649;GO:0002068;GO:0003723;GO:0004312;GO:0004313;GO:0004314;GO:0004315;GO:0004316;GO:0004317;GO:0004320;GO:0005515;GO:0005737;GO:0005794;GO:0005829;GO:0005886;GO:0006631;GO:0006633;GO:0006954;GO:0008611;GO:0008659;GO:0008693;GO:0016020;GO:0016295;GO:0016296;GO:0030223;GO:0030224;GO:0030879;GO:0031177;GO:0042470;GO:0042587;GO:0045296;GO:0047117;GO:0047451;GO:0070062;GO:0071353;GO:0090557	GO:0001649;GO:0002068;GO:0006631;GO:0006633;GO:0006954;GO:0008611;GO:0030223;GO:0030224;GO:0030879;GO:0071353;GO:0090557	GO:0005737;GO:0005794;GO:0005829;GO:0005886;GO:0016020;GO:0042470;GO:0042587;GO:0070062	GO:0003723;GO:0004312;GO:0004313;GO:0004314;GO:0004315;GO:0004316;GO:0004317;GO:0004320;GO:0005515;GO:0008659;GO:0008693;GO:0016295;GO:0016296;GO:0031177;GO:0045296;GO:0047117;GO:0047451	hsa01100 Metabolic pathways;hsa04910 Insulin signaling pathway;hsa01212 Fatty acid metabolism;hsa04936 Alcoholic liver disease;hsa04152 AMPK signaling pathway;hsa00061 Fatty acid biosynthesis
Transient receptor potential cation channel subfamily M member 4	Q8TD43	TRPM4	54795	0.0270828	0.166427	-2.58703	472.026	472.247	236.124	100.047	2836.22	1556.44	778.218	54.877	0.577177	1.56731	GO:0002250;GO:0002407;GO:0002724;GO:0005227;GO:0005261;GO:0005272;GO:0005509;GO:0005515;GO:0005516;GO:0005524;GO:0005654;GO:0005783;GO:0005794;GO:0005829;GO:0005886;GO:0005887;GO:0007204;GO:0008284;GO:0010460;GO:0016925;GO:0019722;GO:0030502;GO:0034706;GO:0035774;GO:0042310;GO:0043025;GO:0044214;GO:0045600;GO:0045668;GO:0045907;GO:0051289;GO:0070588;GO:0071318;GO:0086045;GO:0086047;GO:0086048;GO:…	GO:0002250;GO:0002407;GO:0002724;GO:0007204;GO:0008284;GO:0010460;GO:0016925;GO:0019722;GO:0030502;GO:0035774;GO:0042310;GO:0045600;GO:0045668;GO:0045907;GO:0051289;GO:0070588;GO:0071318;GO:0086045;GO:0086047;GO:0086048;GO:0086091;GO:0090263;GO:0098655;GO:0098662;GO:0098719;GO:0098911;GO:1903949;GO:1904179;GO:1904199	GO:0005654;GO:0005783;GO:0005794;GO:0005829;GO:0005886;GO:0005887;GO:0034706;GO:0043025;GO:0044214;GO:0089717	GO:0005227;GO:0005261;GO:0005272;GO:0005509;GO:0005515;GO:0005516;GO:0005524;GO:0099604	hsa04911 Insulin secretion
Protein cordon-bleu	O75128	COBL	23242	0.0271499	0.312285	-1.67906	1774.55	2501.75	1250.87	140.979	5682.46	989.404	494.702	17.4115	0.577177	1.56623	GO:0000578;GO:0001726;GO:0001757;GO:0001843;GO:0001889;GO:0003785;GO:0005515;GO:0005884;GO:0005886;GO:0005938;GO:0016020;GO:0030041;GO:0030424;GO:0030425;GO:0030903;GO:0033504;GO:0043025;GO:0044294;GO:0044295;GO:0048471;GO:0048565;GO:0048669;GO:0051639;GO:1900006;GO:1900029;GO:1990357	GO:0000578;GO:0001757;GO:0001843;GO:0001889;GO:0030041;GO:0030903;GO:0033504;GO:0048565;GO:0048669;GO:0051639;GO:1900006;GO:1900029	GO:0001726;GO:0005884;GO:0005886;GO:0005938;GO:0016020;GO:0030424;GO:0030425;GO:0043025;GO:0044294;GO:0044295;GO:0048471;GO:1990357	GO:0003785;GO:0005515	-
Golgin subfamily A member 7	Q7Z5G4	GOLGA7	51125	0.0271583	0.565431	-0.822578	8479.31	3289.68	1644.84	38.7966	14996.2	3051.03	1525.51	20.3453	0.577177	1.5661	GO:0000139;GO:0002178;GO:0005515;GO:0005576;GO:0005795;GO:0006612;GO:0006893;GO:0018230;GO:0031228;GO:0043001;GO:0050821;GO:0070062;GO:1904724	GO:0006612;GO:0006893;GO:0018230;GO:0043001;GO:0050821	GO:0000139;GO:0002178;GO:0005576;GO:0005795;GO:0031228;GO:0070062;GO:1904724	GO:0005515	-
Telomeric repeat-binding factor 2	Q15554	TERF2	7014	0.0273712	0.404013	-1.30753	2092.81	1463.52	731.762	69.9311	5180.06	1547.43	773.715	29.8728	0.577177	1.56271	GO:0000723;GO:0000781;GO:0000783;GO:0001673;GO:0001701;GO:0003691;GO:0003720;GO:0005515;GO:0005634;GO:0005654;GO:0006278;GO:0007049;GO:0008022;GO:0010628;GO:0010629;GO:0016233;GO:0016604;GO:0019899;GO:0031627;GO:0031848;GO:0032204;GO:0032205;GO:0032206;GO:0032208;GO:0032210;GO:0032211;GO:0032214;GO:0042162;GO:0042803;GO:0044877;GO:0051000;GO:0061820;GO:0070187;GO:0070198;GO:0090398;GO:0098505;GO:…	GO:0000723;GO:0001701;GO:0006278;GO:0007049;GO:0010628;GO:0010629;GO:0016233;GO:0031627;GO:0031848;GO:0032204;GO:0032205;GO:0032206;GO:0032208;GO:0032210;GO:0032211;GO:0032214;GO:0051000;GO:0061820;GO:0070198;GO:0090398;GO:0099087;GO:1903770;GO:1903824;GO:1904354;GO:1904357;GO:1904430;GO:1905778;GO:1905839;GO:2000773	GO:0000781;GO:0000783;GO:0001673;GO:0005634;GO:0005654;GO:0016604;GO:0070187;GO:1904115	GO:0003691;GO:0003720;GO:0005515;GO:0008022;GO:0019899;GO:0042162;GO:0042803;GO:0044877;GO:0098505	-
CCAAT/enhancer-binding protein zeta	Q03701	CEBPZ	10153	0.0274717	0.513674	-0.961076	2638.84	1646.84	823.419	62.4077	5137.19	514.328	257.164	10.0118	0.577177	1.56111	GO:0003713;GO:0003723;GO:0005634;GO:0016602;GO:0045944	GO:0045944	GO:0005634;GO:0016602	GO:0003713;GO:0003723	-
Keratin, type I cytoskeletal 18	P05783	KRT18	3875	0.0275043	0.456046	-1.13275	197247	153788	76893.8	77.9672	432515	52555.8	26277.9	12.1512	0.577177	1.5606	GO:0003723;GO:0005198;GO:0005515;GO:0005730;GO:0005737;GO:0005815;GO:0005829;GO:0005856;GO:0005882;GO:0005912;GO:0007049;GO:0009653;GO:0033209;GO:0034451;GO:0043000;GO:0043066;GO:0045095;GO:0045104;GO:0048471;GO:0070062;GO:0071944;GO:0097110;GO:0097191;GO:0097284;GO:0098609;GO:0098641	GO:0007049;GO:0009653;GO:0033209;GO:0043000;GO:0043066;GO:0045104;GO:0097191;GO:0097284;GO:0098609	GO:0005730;GO:0005737;GO:0005815;GO:0005829;GO:0005856;GO:0005882;GO:0005912;GO:0034451;GO:0045095;GO:0048471;GO:0070062;GO:0071944	GO:0003723;GO:0005198;GO:0005515;GO:0097110;GO:0098641	hsa05150 Staphylococcus aureus infection;hsa04915 Estrogen signaling pathway
Serine/threonine-protein kinase MRCK alpha	Q5VT25	CDC42BPA	8476	0.0275202	0.46976	-1.09001	3231.32	2422.63	1211.31	74.9733	6878.67	693.463	346.731	10.0813	0.577177	1.56035	GO:0000287;GO:0004674;GO:0004712;GO:0005515;GO:0005524;GO:0005737;GO:0005829;GO:0005856;GO:0005911;GO:0006468;GO:0016477;GO:0018107;GO:0030027;GO:0031032;GO:0031252;GO:0031532;GO:0035556;GO:0042641;GO:0042802;GO:0070062;GO:0106310	GO:0006468;GO:0016477;GO:0018107;GO:0031032;GO:0031532;GO:0035556	GO:0005737;GO:0005829;GO:0005856;GO:0005911;GO:0030027;GO:0031252;GO:0042641;GO:0070062	GO:0000287;GO:0004674;GO:0004712;GO:0005515;GO:0005524;GO:0042802;GO:0106310	-
Rho GTPase-activating protein 29	Q52LW3	ARHGAP29	9411	0.0275268	0.355593	-1.4917	2393.18	2618.26	1309.13	109.405	6730.12	1457.39	728.693	21.6547	0.577177	1.56024	GO:0005096;GO:0005737;GO:0005829;GO:0007266;GO:0030165;GO:0032991;GO:0046872;GO:0051056;GO:0090630	GO:0007266;GO:0051056;GO:0090630	GO:0005737;GO:0005829;GO:0032991	GO:0005096;GO:0030165;GO:0046872	hsa04520 Adherens junction
Constitutive coactivator of peroxisome proliferator-activated receptor gamma	Q96EK7	FAM120B	84498	0.0276859	0.63395	-0.657559	11298.3	3059.35	1529.67	27.078	17822	3319.63	1659.82	18.6266	0.577177	1.55774	GO:0005515;GO:0005634;GO:0035357;GO:0045444	GO:0035357;GO:0045444	GO:0005634	GO:0005515	-
Ran-binding protein 10	Q6VN20	RANBP10	57610	0.0277423	0.0970352	-3.36535	535.989	600.173	300.087	111.975	5523.65	3400.72	1700.36	61.5666	0.577177	1.55686	GO:0000151;GO:0005515;GO:0005634;GO:0005737;GO:0005829;GO:0007010;GO:0007166	GO:0007010;GO:0007166	GO:0000151;GO:0005634;GO:0005737;GO:0005829	GO:0005515	-
Integrin beta-6	P18564	ITGB6	3694	0.0278734	0.261484	-1.9352	121242	221941	110970	183.056	463667	84210.7	42105.3	18.1619	0.577177	1.55481	GO:0000902;GO:0001618;GO:0005178;GO:0005515;GO:0005654;GO:0005813;GO:0005886;GO:0005925;GO:0006954;GO:0006955;GO:0007155;GO:0007160;GO:0007179;GO:0007229;GO:0008305;GO:0009615;GO:0009897;GO:0009986;GO:0016477;GO:0030054;GO:0033627;GO:0034685;GO:0038023;GO:0042060;GO:0043129;GO:0043235;GO:0043588;GO:0046718;GO:0048286;GO:0055091;GO:0060022;GO:0060348;GO:0060395;GO:0060435;GO:0061520;GO:0070166;GO:…	GO:0000902;GO:0006954;GO:0006955;GO:0007155;GO:0007160;GO:0007179;GO:0007229;GO:0009615;GO:0016477;GO:0033627;GO:0042060;GO:0043129;GO:0043588;GO:0046718;GO:0048286;GO:0055091;GO:0060022;GO:0060348;GO:0060395;GO:0060435;GO:0061520;GO:0070166;GO:0071479;GO:0071604;GO:1901388	GO:0005654;GO:0005813;GO:0005886;GO:0005925;GO:0008305;GO:0009897;GO:0009986;GO:0030054;GO:0034685;GO:0043235	GO:0001618;GO:0005178;GO:0005515;GO:0038023	hsa04810 Regulation of actin cytoskeleton;hsa04510 Focal adhesion;hsa05165 Human papillomavirus infection;hsa04512 ECM-receptor interaction;hsa05410 Hypertrophic cardiomyopathy;hsa05412 Arrhythmogenic right ventricular cardiomyopathy;hsa05414 Dilated cardiomyopathy;hsa04151 PI3K-Akt signaling pathway
Ras-associated and pleckstrin homology domains-containing protein 1	Q70E73	RAPH1	65059	0.0278898	0.418794	-1.25569	8981.97	6221.51	3110.75	69.2666	21447.2	5999.03	2999.51	27.9711	0.577177	1.55455	GO:0005515;GO:0005829;GO:0005856;GO:0005886;GO:0007165;GO:0016604;GO:0030027;GO:0030175;GO:0048675	GO:0007165;GO:0048675	GO:0005829;GO:0005856;GO:0005886;GO:0016604;GO:0030027;GO:0030175	GO:0005515	-
Integral membrane protein 2B	Q9Y287	ITM2B	9445	0.0279423	0.276086	-1.85681	7904.87	9524.01	4762	120.483	28631.9	10771.3	5385.65	37.6199	0.577177	1.55374	GO:0000139;GO:0001540;GO:0005515;GO:0005524;GO:0005576;GO:0005615;GO:0005794;GO:0005886;GO:0007399;GO:0010008;GO:0016020;GO:0030660;GO:0031301;GO:0042985;GO:0043231;GO:0070062	GO:0007399;GO:0042985	GO:0000139;GO:0005576;GO:0005615;GO:0005794;GO:0005886;GO:0010008;GO:0016020;GO:0030660;GO:0031301;GO:0043231;GO:0070062	GO:0001540;GO:0005515;GO:0005524	-
Cingulin-like protein 1	Q0VF96	CGNL1	84952	0.027955	0.440073	-1.18419	5449.14	3689.55	1844.78	67.7089	12382.4	3086.06	1543.03	24.923	0.577177	1.55354	GO:0005515;GO:0005923;GO:0007015;GO:0016459;GO:0032991;GO:0051058;GO:0051497;GO:0150105	GO:0007015;GO:0051058;GO:0051497;GO:0150105	GO:0005923;GO:0016459;GO:0032991	GO:0005515	hsa04530 Tight junction
Pulmonary surfactant-associated protein D	P35247	SFTPD	6441	0.0279911	0.373979	-1.41897	28951.4	24600	12300	84.9701	77414.4	22936	11468	29.6275	0.577177	1.55298	GO:0001817;GO:0005515;GO:0005576;GO:0005581;GO:0005615;GO:0005764;GO:0005771;GO:0005789;GO:0005791;GO:0006898;GO:0007585;GO:0030139;GO:0030246;GO:0032703;GO:0042130;GO:0042742;GO:0042802;GO:0043129;GO:0043152;GO:0045087;GO:0045334;GO:0048246;GO:0048286;GO:0050766;GO:0052403;GO:0072593;GO:1905226	GO:0001817;GO:0006898;GO:0007585;GO:0032703;GO:0042130;GO:0042742;GO:0043129;GO:0043152;GO:0045087;GO:0048246;GO:0048286;GO:0050766;GO:0052403;GO:0072593;GO:1905226	GO:0005576;GO:0005581;GO:0005615;GO:0005764;GO:0005771;GO:0005789;GO:0005791;GO:0030139;GO:0045334	GO:0005515;GO:0030246;GO:0042802	hsa04145 Phagosome
Phospholipid scramblase 3	Q9NRY6	PLSCR3	57048	0.0280822	0.30804	-1.69881	7971.68	8935.72	4467.86	112.093	25878.7	8652.46	4326.23	33.4347	0.577177	1.55157	GO:0000287;GO:0005509;GO:0005515;GO:0005634;GO:0005739;GO:0005743;GO:0005829;GO:0005886;GO:0006915;GO:0016021;GO:0017121;GO:0017124;GO:0017128;GO:0032049;GO:0032791;GO:0042593;GO:0042632;GO:0042981;GO:0043621;GO:0045340;GO:0048306;GO:0071222;GO:0090199	GO:0006915;GO:0017121;GO:0032049;GO:0042593;GO:0042632;GO:0042981;GO:0071222;GO:0090199	GO:0005634;GO:0005739;GO:0005743;GO:0005829;GO:0005886;GO:0016021	GO:0000287;GO:0005509;GO:0005515;GO:0017124;GO:0017128;GO:0032791;GO:0043621;GO:0045340;GO:0048306	-
SLAIN motif-containing protein 2	Q9P270	SLAIN2	57606	0.0281926	0.399668	-1.32313	6894.11	4514.95	2257.47	65.49	17249.6	5609.12	2804.56	32.5174	0.577177	1.54987	GO:0005515;GO:0005813;GO:0005829;GO:0007020;GO:0015630;GO:0031116;GO:0031122;GO:0035371	GO:0007020;GO:0031116;GO:0031122	GO:0005813;GO:0005829;GO:0015630;GO:0035371	GO:0005515	-
Uncharacterized protein C11orf52	Q96A22	C11orf52	91894	0.0282475	0.0732038	-3.77194	235.902	0	0	0	3222.54	2077.77	1038.89	64.4762	0.577177	1.54902	GO:0005515;GO:0070062	-	GO:0070062	GO:0005515	-
Torsin-1A-interacting protein 2	Q8NFQ8	TOR1AIP2	163590	0.0282702	0.590556	-0.759853	24731.7	11491.7	5745.85	46.4655	41878.6	3209.6	1604.8	7.66404	0.577177	1.54867	GO:0001671;GO:0005515;GO:0005783;GO:0005789;GO:0007029;GO:0016020;GO:0016021;GO:0031965;GO:0032781;GO:0051117;GO:0061024;GO:0090435	GO:0007029;GO:0032781;GO:0061024;GO:0090435	GO:0005783;GO:0005789;GO:0016020;GO:0016021;GO:0031965	GO:0001671;GO:0005515;GO:0051117	-
Inverted formin-2	Q27J81	INF2	64423	0.0282808	0.485563	-1.04227	28030.4	17522	8761.02	62.5109	57727.5	10958.2	5479.09	18.9826	0.577177	1.54851	GO:0003779;GO:0005515;GO:0030036;GO:0031267;GO:0048471;GO:0090140	GO:0030036;GO:0090140	GO:0048471	GO:0003779;GO:0005515;GO:0031267	-
Acetyl-coenzyme A synthetase, cytoplasmic	Q9NR19	ACSS2	55902	0.0283932	0.410931	-1.28303	13273.7	7912.05	3956.03	59.6071	32301.5	10635.3	5317.66	32.9252	0.577177	1.54679	GO:0003987;GO:0005524;GO:0005654;GO:0005737;GO:0005759;GO:0005829;GO:0006069;GO:0006085;GO:0008610;GO:0016208;GO:0019427;GO:0043231;GO:0050218	GO:0006069;GO:0006085;GO:0008610;GO:0019427	GO:0005654;GO:0005737;GO:0005759;GO:0005829;GO:0043231	GO:0003987;GO:0005524;GO:0016208;GO:0050218	hsa01100 Metabolic pathways;hsa01200 Carbon metabolism;hsa00640 Propanoate metabolism;hsa00620 Pyruvate metabolism;hsa00630 Glyoxylate and dicarboxylate metabolism;hsa00010 Glycolysis / Gluconeogenesis
Sorting nexin-11	Q9Y5W9	SNX11	29916	0.0284308	0.32334	-1.62888	1602.45	1990.86	995.43	124.239	4955.92	1223.94	611.97	24.6965	0.577177	1.54621	GO:0005515;GO:0005768;GO:0006886;GO:0016020;GO:0016050;GO:1901981	GO:0006886;GO:0016050	GO:0005768;GO:0016020	GO:0005515;GO:1901981	-
Arf-GAP domain and FG repeat-containing protein 1	P52594	AGFG1	3267	0.0284498	0.564285	-0.825504	40785.6	16199.4	8099.7	39.7184	72278.3	14812.8	7406.38	20.4941	0.577177	1.54592	GO:0003677;GO:0003723;GO:0005096;GO:0005515;GO:0005643;GO:0005829;GO:0006406;GO:0007283;GO:0030154;GO:0031410;GO:0043231;GO:0046872;GO:0050790	GO:0006406;GO:0007283;GO:0030154;GO:0050790	GO:0005643;GO:0005829;GO:0031410;GO:0043231	GO:0003677;GO:0003723;GO:0005096;GO:0005515;GO:0046872	-
Agrin	O00468	AGRN	375790	0.0284952	0.384812	-1.37777	122895	119691	59845.6	97.3934	319362	66653.1	33326.6	20.8707	0.577177	1.54523	GO:0002162;GO:0005200;GO:0005201;GO:0005509;GO:0005515;GO:0005576;GO:0005604;GO:0005796;GO:0005886;GO:0007010;GO:0007165;GO:0007213;GO:0007528;GO:0009887;GO:0009888;GO:0016021;GO:0033691;GO:0035374;GO:0043113;GO:0043202;GO:0043236;GO:0043395;GO:0043547;GO:0045162;GO:0045202;GO:0045887;GO:0045944;GO:0050808;GO:0051491;GO:0062023;GO:0070062	GO:0007010;GO:0007165;GO:0007213;GO:0007528;GO:0009887;GO:0009888;GO:0043113;GO:0043547;GO:0045162;GO:0045887;GO:0045944;GO:0050808;GO:0051491	GO:0005576;GO:0005604;GO:0005796;GO:0005886;GO:0016021;GO:0043202;GO:0045202;GO:0062023;GO:0070062	GO:0002162;GO:0005200;GO:0005201;GO:0005509;GO:0005515;GO:0033691;GO:0035374;GO:0043236;GO:0043395	hsa04512 ECM-receptor interaction
Transmembrane protein 9B	Q9NQ34	TMEM9B	56674	0.0285949	0.308562	-1.69637	698.509	925.215	462.607	132.456	2263.76	580.93	290.465	25.6622	0.577177	1.54371	GO:0005515;GO:0005765;GO:0016021;GO:0031901;GO:0043123	GO:0043123	GO:0005765;GO:0016021;GO:0031901	GO:0005515	-
Ribosomal protein S6 kinase alpha-1	Q15418	RPS6KA1	6195	0.0290198	0.554755	-0.850076	16011.8	6075.11	3037.55	37.9414	28862.8	6646.84	3323.42	23.0291	0.577177	1.53731	GO:0000287;GO:0004674;GO:0004711;GO:0004712;GO:0005515;GO:0005524;GO:0005654;GO:0005737;GO:0005829;GO:0006915;GO:0007049;GO:0007165;GO:0007268;GO:0018105;GO:0030307;GO:0035556;GO:0043027;GO:0043066;GO:0043154;GO:0043555;GO:0043620;GO:0045202;GO:0045597;GO:0045893;GO:0045944;GO:0072574;GO:0106310;GO:2000491	GO:0006915;GO:0007049;GO:0007165;GO:0007268;GO:0018105;GO:0030307;GO:0035556;GO:0043066;GO:0043154;GO:0043555;GO:0043620;GO:0045597;GO:0045893;GO:0045944;GO:0072574;GO:2000491	GO:0005654;GO:0005737;GO:0005829;GO:0045202	GO:0000287;GO:0004674;GO:0004711;GO:0004712;GO:0005515;GO:0005524;GO:0043027;GO:0106310	hsa05135 Yersinia infection;hsa04714 Thermogenesis;hsa04722 Neurotrophin signaling pathway;hsa04720 Long-term potentiation;hsa04931 Insulin resistance;hsa04150 mTOR signaling pathway;hsa04010 MAPK signaling pathway;hsa04114 Oocyte meiosis;hsa04914 Progesterone-mediated oocyte maturation;hsa05207 Chemical carcinogenesis - receptor activation
Collagen alpha-5(VI) chain	A8TX70	COL6A5	256076	0.029074	0.339458	-1.5587	18758.7	23290.2	11645.1	124.157	55260.8	10603	5301.5	19.1872	0.577177	1.53649	GO:0005515;GO:0005576;GO:0005581;GO:0007155;GO:0030020;GO:0030198;GO:0062023	GO:0007155;GO:0030198	GO:0005576;GO:0005581;GO:0062023	GO:0005515;GO:0030020	hsa04510 Focal adhesion;hsa05165 Human papillomavirus infection;hsa04512 ECM-receptor interaction;hsa04151 PI3K-Akt signaling pathway;hsa04974 Protein digestion and absorption
Biglycan (Fragment)	C9JKG1	BGN	633	0.0291645	0.319112	-1.64787	4952.99	3363.59	1681.79	67.9103	15521.2	6608.32	3304.16	42.5762	0.577177	1.53515	GO:0005201;GO:0005515;GO:0005539;GO:0005576;GO:0005615;GO:0005796;GO:0008150;GO:0009986;GO:0019800;GO:0030021;GO:0030133;GO:0031012;GO:0042383;GO:0043202;GO:0050840;GO:0060348;GO:0061975;GO:0062023;GO:0070062	GO:0008150;GO:0019800;GO:0060348;GO:0061975	GO:0005576;GO:0005615;GO:0005796;GO:0009986;GO:0030133;GO:0031012;GO:0042383;GO:0043202;GO:0062023;GO:0070062	GO:0005201;GO:0005515;GO:0005539;GO:0030021;GO:0050840	-
ER membrane protein complex subunit 6	Q9BV81	EMC6	83460	0.0292195	0.467887	-1.09577	20695	15484.4	7742.22	74.8222	44230.7	5762.76	2881.38	13.0289	0.577177	1.53433	GO:0000045;GO:0005515;GO:0016021;GO:0030176;GO:0032977;GO:0045050;GO:0071816;GO:0072546;GO:0097631	GO:0000045;GO:0045050;GO:0071816	GO:0016021;GO:0030176;GO:0072546;GO:0097631	GO:0005515;GO:0032977	-
Single Ig IL-1-related receptor	Q6IA17	SIGIRR	59307	0.029228	0.0555073	-4.17118	235.902	0	0	0	4249.93	2818.06	1409.03	66.3083	0.577177	1.5342	GO:0001960;GO:0003953;GO:0005515;GO:0005886;GO:0006953;GO:0007165;GO:0016020;GO:0016021;GO:0031665;GO:0032682;GO:0043433	GO:0001960;GO:0006953;GO:0007165;GO:0031665;GO:0032682;GO:0043433	GO:0005886;GO:0016020;GO:0016021	GO:0003953;GO:0005515	-
Centrin-2	P41208	CETN2	1069	0.0295283	0.476354	-1.06989	10032.9	5660.41	2830.2	56.4183	21061.9	5314.31	2657.16	25.2319	0.577177	1.52976	GO:0000278;GO:0005509;GO:0005515;GO:0005654;GO:0005813;GO:0005814;GO:0005829;GO:0006289;GO:0007099;GO:0007283;GO:0008017;GO:0015031;GO:0031683;GO:0032391;GO:0032465;GO:0032795;GO:0036064;GO:0044615;GO:0045177;GO:0051028;GO:0051301;GO:0070390;GO:0071942;GO:0097729	GO:0000278;GO:0006289;GO:0007099;GO:0007283;GO:0015031;GO:0032465;GO:0051028;GO:0051301	GO:0005654;GO:0005813;GO:0005814;GO:0005829;GO:0032391;GO:0036064;GO:0044615;GO:0045177;GO:0070390;GO:0071942;GO:0097729	GO:0005509;GO:0005515;GO:0008017;GO:0031683;GO:0032795	hsa03420 Nucleotide excision repair
Coiled-coil domain-containing protein 68	Q9H2F9	CCDC68	80323	0.0295469	0.160796	-2.63669	603.44	427.798	213.899	70.8933	3752.82	2175.82	1087.91	57.9781	0.577177	1.52949	GO:0005515;GO:0005622;GO:0005737;GO:0005814;GO:0008104;GO:0034454;GO:0035556;GO:0120103	GO:0008104;GO:0034454;GO:0035556	GO:0005622;GO:0005737;GO:0005814;GO:0120103	GO:0005515	-
Antigen peptide transporter 2	Q03519	TAP2	6891	0.0295474	0.485007	-1.04392	18622.9	9406	4703	50.5076	38397.3	10265.5	5132.75	26.7349	0.577177	1.52948	GO:0002250;GO:0002489;GO:0005515;GO:0005524;GO:0005783;GO:0005789;GO:0015031;GO:0015433;GO:0015440;GO:0015833;GO:0016020;GO:0016021;GO:0016607;GO:0019885;GO:0023029;GO:0030176;GO:0030670;GO:0033116;GO:0042288;GO:0042605;GO:0042626;GO:0042824;GO:0042825;GO:0046872;GO:0046967;GO:0046968;GO:0046978;GO:0046980;GO:0055085;GO:1904680	GO:0002250;GO:0002489;GO:0015031;GO:0015833;GO:0019885;GO:0046967;GO:0046968;GO:0055085	GO:0005783;GO:0005789;GO:0016020;GO:0016021;GO:0016607;GO:0030176;GO:0030670;GO:0033116;GO:0042824;GO:0042825	GO:0005515;GO:0005524;GO:0015433;GO:0015440;GO:0023029;GO:0042288;GO:0042605;GO:0042626;GO:0046872;GO:0046978;GO:0046980;GO:1904680	hsa04145 Phagosome;hsa05169 Epstein-Barr virus infection;hsa05170 Human immunodeficiency virus 1 infection;hsa05163 Human cytomegalovirus infection;hsa04612 Antigen processing and presentation;hsa05340 Primary immunodeficiency;hsa02010 ABC transporters;hsa05168 Herpes simplex virus 1 infection
Epidermal growth factor receptor kinase substrate 8-like protein 2	Q9H6S3	EPS8L2	64787	0.029596	0.36279	-1.46279	20333.1	13596.2	6798.09	66.8672	56046.4	21166.3	10583.2	37.7656	0.577177	1.52877	GO:0003779;GO:0005085;GO:0005515;GO:0005829;GO:0005886;GO:0007266;GO:0007605;GO:0031982;GO:0032421;GO:0032426;GO:0032587;GO:0032991;GO:0035023;GO:0045296;GO:0050790;GO:0070062;GO:1900029	GO:0007266;GO:0007605;GO:0035023;GO:0050790;GO:1900029	GO:0005829;GO:0005886;GO:0031982;GO:0032421;GO:0032426;GO:0032587;GO:0032991;GO:0070062	GO:0003779;GO:0005085;GO:0005515;GO:0045296	-
Peroxisomal membrane protein 4	Q9Y6I8	PXMP4	11264	0.029692	0.371892	-1.42704	8682.14	5871.74	2935.87	67.6301	23345.9	8508.96	4254.48	36.4474	0.577177	1.52736	GO:0005515;GO:0005777;GO:0005778;GO:0005829;GO:0008150;GO:0016021	GO:0008150	GO:0005777;GO:0005778;GO:0005829;GO:0016021	GO:0005515	hsa04146 Peroxisome
Sorbin and SH3 domain-containing protein 1	Q9BX66	SORBS1	10580	0.0299139	0.444676	-1.16917	27080	19491.9	9745.96	71.9789	60898.4	13813.8	6906.9	22.6834	0.577177	1.52413	GO:0001725;GO:0003779;GO:0005158;GO:0005515;GO:0005634;GO:0005737;GO:0005813;GO:0005829;GO:0005886;GO:0005912;GO:0005915;GO:0005925;GO:0007160;GO:0008092;GO:0008286;GO:0016363;GO:0016600;GO:0030055;GO:0030159;GO:0031589;GO:0032869;GO:0043149;GO:0045121;GO:0045725;GO:0046326;GO:0046628;GO:0046889;GO:0048041;GO:1903078	GO:0007160;GO:0008286;GO:0031589;GO:0032869;GO:0043149;GO:0045725;GO:0046326;GO:0046628;GO:0046889;GO:0048041;GO:1903078	GO:0001725;GO:0005634;GO:0005737;GO:0005813;GO:0005829;GO:0005886;GO:0005912;GO:0005915;GO:0005925;GO:0016363;GO:0016600;GO:0030055;GO:0045121	GO:0003779;GO:0005158;GO:0005515;GO:0008092;GO:0030159	hsa04520 Adherens junction;hsa04910 Insulin signaling pathway;hsa03320 PPAR signaling pathway
Signal-induced proliferation-associated 1-like protein 3	O60292	SIPA1L3	23094	0.0300086	0.19728	-2.34168	2144.96	3818.11	1909.05	178.004	10872.6	4847.74	2423.87	44.5866	0.577177	1.52275	GO:0001654;GO:0001725;GO:0002244;GO:0003382;GO:0005096;GO:0005515;GO:0005615;GO:0005654;GO:0005737;GO:0005794;GO:0005886;GO:0007010;GO:0016324;GO:0045177;GO:0051056;GO:0061689;GO:0090162;GO:0090630	GO:0001654;GO:0002244;GO:0003382;GO:0007010;GO:0051056;GO:0090162;GO:0090630	GO:0001725;GO:0005615;GO:0005654;GO:0005737;GO:0005794;GO:0005886;GO:0016324;GO:0045177;GO:0061689	GO:0005096;GO:0005515	hsa04015 Rap1 signaling pathway
FYVE, RhoGEF and PH domain-containing protein 5	Q6ZNL6	FGD5	152273	0.0300514	0.348164	-1.52216	2369.77	2486.64	1243.32	104.932	6806.47	1914.26	957.131	28.1241	0.577177	1.52214	GO:0001726;GO:0005085;GO:0005515;GO:0005737;GO:0005769;GO:0005783;GO:0005794;GO:0005829;GO:0005856;GO:0005886;GO:0007010;GO:0008360;GO:0030027;GO:0030036;GO:0031267;GO:0032587;GO:0043087;GO:0046847;GO:0046872;GO:0051056	GO:0007010;GO:0008360;GO:0030036;GO:0043087;GO:0046847;GO:0051056	GO:0001726;GO:0005737;GO:0005769;GO:0005783;GO:0005794;GO:0005829;GO:0005856;GO:0005886;GO:0030027;GO:0032587	GO:0005085;GO:0005515;GO:0031267;GO:0046872	-
GTPase HRas	P01112	HRAS	3265	0.0300812	0.47877	-1.06259	10920.4	7528.22	3764.11	68.9372	22809.2	3751.83	1875.92	16.4487	0.577177	1.52171	GO:0000139;GO:0000165;GO:0001934;GO:0003924;GO:0003925;GO:0005515;GO:0005525;GO:0005654;GO:0005737;GO:0005789;GO:0005794;GO:0005829;GO:0005886;GO:0006357;GO:0006897;GO:0006935;GO:0007165;GO:0007166;GO:0007265;GO:0008022;GO:0008284;GO:0008285;GO:0009887;GO:0010629;GO:0010863;GO:0019003;GO:0030335;GO:0032729;GO:0034260;GO:0042088;GO:0042127;GO:0042832;GO:0043405;GO:0043406;GO:0043410;GO:0043524;GO:…	GO:0000165;GO:0001934;GO:0006357;GO:0006897;GO:0006935;GO:0007165;GO:0007166;GO:0007265;GO:0008284;GO:0008285;GO:0009887;GO:0010629;GO:0010863;GO:0030335;GO:0032729;GO:0034260;GO:0042088;GO:0042127;GO:0042832;GO:0043405;GO:0043406;GO:0043410;GO:0043524;GO:0043547;GO:0045944;GO:0046330;GO:0048169;GO:0050679;GO:0050852;GO:0051726;GO:0070374;GO:0071480;GO:0090303;GO:0090314;GO:0090398;GO:0097193;GO:…	GO:0000139;GO:0005654;GO:0005737;GO:0005789;GO:0005794;GO:0005829;GO:0005886;GO:0048471;GO:0098978;GO:1905360	GO:0003924;GO:0003925;GO:0005515;GO:0005525;GO:0008022;GO:0019003	hsa04144 Endocytosis;hsa05132 Salmonella infection;hsa05208 Chemical carcinogenesis - reactive oxygen species;hsa05022 Pathways of neurodegeneration - multiple diseases;hsa05010 Alzheimer disease;hsa04810 Regulation of actin cytoskeleton;hsa04510 Focal adhesion;hsa04714 Thermogenesis;hsa05205 Proteoglycans in cancer;hsa04140 Autophagy - animal;hsa05170 Human immunodeficiency virus 1 infection;hsa…
Gap junction alpha-5 protein	P36382	GJA5	2702	0.0300917	0.272216	-1.87717	6778.16	4840.83	2420.41	71.418	24899.9	11873.4	5936.68	47.6844	0.577177	1.52155	GO:0001525;GO:0003105;GO:0003151;GO:0003158;GO:0003161;GO:0003174;GO:0003193;GO:0003281;GO:0003283;GO:0005243;GO:0005515;GO:0005887;GO:0005921;GO:0005922;GO:0006813;GO:0007267;GO:0010643;GO:0010649;GO:0010652;GO:0014704;GO:0016264;GO:0042311;GO:0042995;GO:0045776;GO:0045907;GO:0048844;GO:0055077;GO:0055085;GO:0055117;GO:0060307;GO:0060371;GO:0060373;GO:0071253;GO:0086020;GO:0086021;GO:0086044;GO:…	GO:0001525;GO:0003105;GO:0003151;GO:0003158;GO:0003161;GO:0003174;GO:0003193;GO:0003281;GO:0003283;GO:0006813;GO:0007267;GO:0010643;GO:0010649;GO:0010652;GO:0016264;GO:0042311;GO:0045776;GO:0045907;GO:0048844;GO:0055085;GO:0055117;GO:0060307;GO:0060371;GO:0060373;GO:0086021;GO:0086044;GO:0086053;GO:0086054;GO:0086055;GO:0086064;GO:0098904;GO:0098905;GO:0098906;GO:0098910;GO:1990029	GO:0005887;GO:0005921;GO:0005922;GO:0014704;GO:0042995	GO:0005243;GO:0005515;GO:0055077;GO:0071253;GO:0086020;GO:0086075;GO:0086076;GO:0086077;GO:0086078;GO:0086079;GO:0097718	-
STARD3 N-terminal-like protein	O95772	STARD3NL	83930	0.0301182	0.520808	-0.941177	13314.3	8490.82	4245.41	63.7723	25564.7	1753.4	876.698	6.85867	0.577177	1.52117	GO:0005515;GO:0005765;GO:0005768;GO:0005789;GO:0005829;GO:0015485;GO:0016020;GO:0016021;GO:0031902;GO:0042803;GO:0043231;GO:0044232;GO:0099044;GO:0140284	GO:0099044	GO:0005765;GO:0005768;GO:0005789;GO:0005829;GO:0016020;GO:0016021;GO:0031902;GO:0043231;GO:0044232;GO:0140284	GO:0005515;GO:0015485;GO:0042803	-
Inhibitor of nuclear factor kappa-B kinase subunit alpha	O15111	CHUK	1147	0.0301832	0.593232	-0.753332	3569.26	944.842	472.421	26.4716	6016.64	1452.88	726.442	24.1478	0.577177	1.52024	GO:0004672;GO:0004674;GO:0005515;GO:0005524;GO:0005654;GO:0005737;GO:0005829;GO:0006468;GO:0006954;GO:0006955;GO:0007249;GO:0007252;GO:0008384;GO:0008385;GO:0009615;GO:0009653;GO:0009898;GO:0018105;GO:0032088;GO:0032727;GO:0033209;GO:0034614;GO:0035631;GO:0038061;GO:0042803;GO:0043123;GO:0045087;GO:0045893;GO:0045944;GO:0046982;GO:0051092;GO:0071276;GO:0071356;GO:0097110;GO:0098586;GO:1990459	GO:0006468;GO:0006954;GO:0006955;GO:0007249;GO:0007252;GO:0009615;GO:0009653;GO:0018105;GO:0032088;GO:0032727;GO:0033209;GO:0034614;GO:0038061;GO:0043123;GO:0045087;GO:0045893;GO:0045944;GO:0051092;GO:0071276;GO:0071356;GO:0098586	GO:0005654;GO:0005737;GO:0005829;GO:0008385;GO:0009898;GO:0035631	GO:0004672;GO:0004674;GO:0005515;GO:0005524;GO:0008384;GO:0042803;GO:0046982;GO:0097110;GO:1990459	hsa05132 Salmonella infection;hsa05171 Coronavirus disease - COVID-19;hsa05208 Chemical carcinogenesis - reactive oxygen species;hsa05135 Yersinia infection;hsa05010 Alzheimer disease;hsa05131 Shigellosis;hsa05130 Pathogenic Escherichia coli infection;hsa05169 Epstein-Barr virus infection;hsa05170 Human immunodeficiency virus 1 infection;hsa05235 PD-L1 expression and PD-1 checkpoint pathway in ca…
Ras-related and estrogen-regulated growth inhibitor	Q96A58	RERG	85004	0.0302677	0.339066	-1.56036	1478.42	1460.86	730.43	98.8122	4360.27	1427.19	713.593	32.7316	0.577177	1.51902	GO:0001650;GO:0003924;GO:0003925;GO:0005525;GO:0005634;GO:0005654;GO:0005829;GO:0005886;GO:0007264;GO:0007265;GO:0008285;GO:0009725;GO:0019003;GO:0030308;GO:0030331	GO:0007264;GO:0007265;GO:0008285;GO:0009725;GO:0030308	GO:0001650;GO:0005634;GO:0005654;GO:0005829;GO:0005886	GO:0003924;GO:0003925;GO:0005525;GO:0019003;GO:0030331	-
MAM domain-containing protein 2	Q7Z304	MAMDC2	256691	0.0304352	0.350645	-1.51192	6523.33	8246.44	4123.22	126.415	18603.8	2346.87	1173.44	12.615	0.577177	1.51662	GO:0005515;GO:0005576;GO:0005783;GO:0016020	-	GO:0005576;GO:0005783;GO:0016020	GO:0005515	-
Echinoderm microtubule-associated protein-like 3	Q32P44	EML3	256364	0.030618	0.653671	-0.613364	11055.3	3709.78	1854.89	33.5565	16912.7	1890.84	945.422	11.18	0.577177	1.51402	GO:0000226;GO:0005515;GO:0005634;GO:0005737;GO:0005819;GO:0005876;GO:0007080;GO:0008017;GO:0015630;GO:0030496;GO:0051301;GO:0072686;GO:1901673;GO:1990498	GO:0000226;GO:0007080;GO:0051301;GO:1901673	GO:0005634;GO:0005737;GO:0005819;GO:0005876;GO:0015630;GO:0030496;GO:0072686;GO:1990498	GO:0005515;GO:0008017	-
Phosphatidylinositol 5-phosphate 4-kinase type-2 gamma	Q8TBX8	PIP4K2C	79837	0.0306404	0.547966	-0.867841	16187	8155.96	4077.98	50.386	29540.1	4860.27	2430.14	16.4531	0.577177	1.51371	GO:0005515;GO:0005524;GO:0005654;GO:0005776;GO:0005783;GO:0005829;GO:0005886;GO:0010506;GO:0016308;GO:0016309;GO:0016310;GO:0042802;GO:0043229;GO:0046627;GO:0046854;GO:0070062;GO:0090217;GO:1902635;GO:2000786	GO:0010506;GO:0016310;GO:0046627;GO:0046854;GO:0090217;GO:1902635;GO:2000786	GO:0005654;GO:0005776;GO:0005783;GO:0005829;GO:0005886;GO:0043229;GO:0070062	GO:0005515;GO:0005524;GO:0016308;GO:0016309;GO:0042802	hsa01100 Metabolic pathways;hsa04810 Regulation of actin cytoskeleton;hsa00562 Inositol phosphate metabolism;hsa04070 Phosphatidylinositol signaling system
Catenin delta-1	O60716	CTNND1	1500	0.0307358	0.429442	-1.21947	45566.5	26005.7	13002.9	57.0721	106106	34346.5	17173.3	32.3699	0.577177	1.51236	GO:0005102;GO:0005515;GO:0005634;GO:0005737;GO:0005829;GO:0005886;GO:0005911;GO:0005912;GO:0005915;GO:0007043;GO:0007420;GO:0016055;GO:0016342;GO:0019901;GO:0030027;GO:0030426;GO:0030496;GO:0043197;GO:0044331;GO:0045296;GO:0050821;GO:0070062;GO:0090090;GO:0098609;GO:0098685;GO:0098686;GO:0098831;GO:0098978;GO:0099072;GO:0099092	GO:0007043;GO:0007420;GO:0016055;GO:0044331;GO:0050821;GO:0090090;GO:0098609;GO:0099072	GO:0005634;GO:0005737;GO:0005829;GO:0005886;GO:0005911;GO:0005912;GO:0005915;GO:0016342;GO:0030027;GO:0030426;GO:0030496;GO:0043197;GO:0070062;GO:0098685;GO:0098686;GO:0098831;GO:0098978;GO:0099092	GO:0005102;GO:0005515;GO:0019901;GO:0045296	hsa04520 Adherens junction;hsa04670 Leukocyte transendothelial migration;hsa04015 Rap1 signaling pathway
C-type lectin domain family 14 member A	Q86T13	CLEC14A	161198	0.0308288	0.46046	-1.11885	3017.74	1955.22	977.609	64.7908	6553.75	1587.19	793.593	24.218	0.577177	1.51104	GO:0001946;GO:0002042;GO:0005515;GO:0009897;GO:0016021;GO:0016477;GO:0030246;GO:0036324;GO:0036325;GO:0050840;GO:0062023;GO:1990430	GO:0001946;GO:0002042;GO:0016477;GO:0036324;GO:0036325	GO:0009897;GO:0016021;GO:0062023	GO:0005515;GO:0030246;GO:0050840;GO:1990430	-
Caskin-2	Q8WXE0	CASKIN2	57513	0.03084	0.512073	-0.965578	6487.67	4264.39	2132.2	65.7307	12669.4	1096.32	548.161	8.65329	0.577177	1.51089	GO:0003674;GO:0005737;GO:0008150;GO:0016020	GO:0008150	GO:0005737;GO:0016020	GO:0003674	-
BRCA2 and CDKN1A-interacting protein	Q9P287	BCCIP	56647	0.0308588	0.421927	-1.24493	4269.39	3599.61	1799.81	84.3121	10118.8	2099.25	1049.62	20.7461	0.577177	1.51062	GO:0000079;GO:0000226;GO:0003723;GO:0005515;GO:0005634;GO:0005654;GO:0005813;GO:0005814;GO:0005829;GO:0006281;GO:0007052;GO:0019207;GO:0019908;GO:0034453;GO:0061101;GO:0090307;GO:0097431	GO:0000079;GO:0000226;GO:0006281;GO:0007052;GO:0034453;GO:0061101;GO:0090307	GO:0005634;GO:0005654;GO:0005813;GO:0005814;GO:0005829;GO:0019908;GO:0097431	GO:0003723;GO:0005515;GO:0019207	-
Ecto-ADP-ribosyltransferase 4	Q93070	ART4	420	0.0308883	0.339379	-1.55903	4069.93	3391.94	1695.97	83.3415	11992.3	4512.59	2256.29	37.629	0.577177	1.51021	GO:0003950;GO:0005576;GO:0005886;GO:0006471;GO:0006525;GO:0016020;GO:0018120;GO:0031225;GO:0106274	GO:0006471;GO:0006525;GO:0018120	GO:0005576;GO:0005886;GO:0016020;GO:0031225	GO:0003950;GO:0106274	-
Cyclin-dependent kinase 17	Q00537	CDK17	5128	0.0310043	0.371957	-1.42679	3348.01	3595.2	1797.6	107.383	9001.08	1825.89	912.945	20.2852	0.577177	1.50858	GO:0000083;GO:0004672;GO:0004693;GO:0004712;GO:0005515;GO:0005524;GO:0005634;GO:0005737;GO:0006468;GO:0051726;GO:0106310	GO:0000083;GO:0006468;GO:0051726	GO:0005634;GO:0005737	GO:0004672;GO:0004693;GO:0004712;GO:0005515;GO:0005524;GO:0106310	-
BTB/POZ domain-containing adapter for CUL3-mediated RhoA degradation protein 3	Q9H3F6	KCTD10	83892	0.0311016	0.394082	-1.34343	2602.23	1867.16	933.581	71.7524	6603.27	2161.57	1080.78	32.7348	0.577177	1.50722	GO:0004842;GO:0005112;GO:0005515;GO:0005654;GO:0005829;GO:0006511;GO:0016567;GO:0031463;GO:0035024;GO:0042802;GO:0043161;GO:0051260	GO:0006511;GO:0016567;GO:0035024;GO:0043161;GO:0051260	GO:0005654;GO:0005829;GO:0031463	GO:0004842;GO:0005112;GO:0005515;GO:0042802	-
Putative RNA-binding protein Luc7-like 2	Q9Y383	LUC7L2	51631	0.0311154	0.621052	-0.687215	20211.9	6553.34	3276.67	32.4232	32544.7	5881.21	2940.6	18.0712	0.577177	1.50702	GO:0003723;GO:0003729;GO:0005515;GO:0005685;GO:0006376;GO:0016607;GO:0019899;GO:0071004	GO:0006376	GO:0005685;GO:0016607;GO:0071004	GO:0003723;GO:0003729;GO:0005515;GO:0019899	-
H(+)/Cl(-) exchange transporter 3	P51790	CLCN3	1182	0.0311569	0.0842578	-3.56905	235.902	0	0	0	2799.77	1831.22	915.61	65.4062	0.577177	1.50645	GO:0000139;GO:0005247;GO:0005254;GO:0005515;GO:0005524;GO:0005765;GO:0005769;GO:0005770;GO:0005794;GO:0005886;GO:0005887;GO:0006885;GO:0006911;GO:0008021;GO:0008344;GO:0009897;GO:0009986;GO:0010008;GO:0012506;GO:0015297;GO:0015299;GO:0016020;GO:0016021;GO:0016324;GO:0030141;GO:0030165;GO:0031410;GO:0031901;GO:0031902;GO:0032587;GO:0035249;GO:0042581;GO:0043231;GO:0043679;GO:0045335;GO:0045494;GO:…	GO:0006885;GO:0006911;GO:0008344;GO:0035249;GO:0045494;GO:0045794;GO:0048388;GO:0051932;GO:0097401;GO:1902476;GO:1903428	GO:0000139;GO:0005765;GO:0005769;GO:0005770;GO:0005794;GO:0005886;GO:0005887;GO:0008021;GO:0009897;GO:0009986;GO:0010008;GO:0012506;GO:0016020;GO:0016021;GO:0016324;GO:0030141;GO:0031410;GO:0031901;GO:0031902;GO:0032587;GO:0042581;GO:0043231;GO:0043679;GO:0045335;GO:0055037;GO:0060077;GO:0098978;GO:0099055	GO:0005247;GO:0005254;GO:0005515;GO:0005524;GO:0015297;GO:0015299;GO:0030165;GO:0072320	hsa04613 Neutrophil extracellular trap formation
Complement C1q tumor necrosis factor-related protein 7	Q9BXJ2	C1QTNF7	114905	0.0311735	0.333596	-1.58382	24320.1	31429.7	15714.8	129.233	72902.7	14717.1	7358.57	20.1874	0.577177	1.50621	GO:0005576;GO:0005581	-	GO:0005576;GO:0005581	-	-
Catenin alpha-1	P35221	CTNNA1	1495	0.0313653	0.447164	-1.16112	78934.2	59528.5	29764.2	75.4153	176522	36499.4	18249.7	20.677	0.577177	1.50355	GO:0001541;GO:0001669;GO:0003723;GO:0005198;GO:0005515;GO:0005829;GO:0005886;GO:0005911;GO:0005912;GO:0005915;GO:0005925;GO:0007015;GO:0007155;GO:0007163;GO:0007406;GO:0007568;GO:0008013;GO:0008584;GO:0014704;GO:0015629;GO:0016264;GO:0016342;GO:0016477;GO:0016600;GO:0017166;GO:0030027;GO:0030054;GO:0031103;GO:0034613;GO:0042475;GO:0042802;GO:0043231;GO:0043297;GO:0043627;GO:0045295;GO:0045296;GO:…	GO:0001541;GO:0007015;GO:0007155;GO:0007163;GO:0007406;GO:0007568;GO:0008584;GO:0016264;GO:0016477;GO:0031103;GO:0034613;GO:0042475;GO:0043297;GO:0043627;GO:0045880;GO:0071681;GO:0090136;GO:0098609;GO:1900181;GO:2000146;GO:2001045;GO:2001240;GO:2001241	GO:0001669;GO:0005829;GO:0005886;GO:0005911;GO:0005912;GO:0005915;GO:0005925;GO:0014704;GO:0015629;GO:0016342;GO:0016600;GO:0030027;GO:0030054;GO:0043231	GO:0003723;GO:0005198;GO:0005515;GO:0008013;GO:0017166;GO:0042802;GO:0045295;GO:0045296;GO:0051015	hsa05100 Bacterial invasion of epithelial cells;hsa04520 Adherens junction;hsa04670 Leukocyte transendothelial migration;hsa05213 Endometrial cancer;hsa05412 Arrhythmogenic right ventricular cardiomyopathy;hsa05200 Pathways in cancer;hsa04390 Hippo signaling pathway;hsa05226 Gastric cancer
Protein FAM83H	Q6ZRV2	FAM83H	286077	0.0314728	0.0524307	-4.25345	235.902	0	0	0	4499.32	3053.45	1526.73	67.8648	0.577177	1.50206	GO:0005515;GO:0005737;GO:0007165;GO:0019901;GO:0030335;GO:0031214;GO:0044380;GO:0045095;GO:0045104;GO:1990254	GO:0007165;GO:0030335;GO:0031214;GO:0044380;GO:0045104	GO:0005737;GO:0045095	GO:0005515;GO:0019901;GO:1990254	-
Plasminogen receptor (KT)	Q9HBL7	PLGRKT	55848	0.0315059	0.512845	-0.963406	15001.8	8837.77	4418.88	58.9112	29252.2	5110.58	2555.29	17.4708	0.577177	1.50161	GO:0005515;GO:0005887;GO:0006935;GO:0006954;GO:0010756	GO:0006935;GO:0006954;GO:0010756	GO:0005887	GO:0005515	-
Calpain-2 catalytic subunit	P17655	CAPN2	824	0.0315687	0.475809	-1.07155	123361	78585.5	39292.7	63.7036	259266	57568.4	28784.2	22.2044	0.577177	1.50074	GO:0000785;GO:0001666;GO:0001824;GO:0004198;GO:0005509;GO:0005515;GO:0005634;GO:0005737;GO:0005758;GO:0005764;GO:0005783;GO:0005794;GO:0005829;GO:0005886;GO:0005925;GO:0006508;GO:0007520;GO:0007565;GO:0008092;GO:0008234;GO:0009897;GO:0010666;GO:0016540;GO:0019899;GO:0030425;GO:0030864;GO:0031143;GO:0032675;GO:0035458;GO:0042542;GO:0043025;GO:0044877;GO:0045121;GO:0048266;GO:0051493;GO:0051603;GO:…	GO:0001666;GO:0001824;GO:0006508;GO:0007520;GO:0007565;GO:0010666;GO:0016540;GO:0032675;GO:0035458;GO:0042542;GO:0048266;GO:0051493;GO:0051603;GO:0071222;GO:0071230;GO:1901216;GO:1901741;GO:2001247	GO:0000785;GO:0005634;GO:0005737;GO:0005758;GO:0005764;GO:0005783;GO:0005794;GO:0005829;GO:0005886;GO:0005925;GO:0009897;GO:0030425;GO:0030864;GO:0031143;GO:0043025;GO:0045121;GO:0070062;GO:0097038;GO:0110158	GO:0004198;GO:0005509;GO:0005515;GO:0008092;GO:0008234;GO:0019899;GO:0044877	hsa04141 Protein processing in endoplasmic reticulum;hsa05022 Pathways of neurodegeneration - multiple diseases;hsa05010 Alzheimer disease;hsa05131 Shigellosis;hsa04510 Focal adhesion;hsa04210 Apoptosis;hsa04217 Necroptosis;hsa04218 Cellular senescence
Epsin-2	O95208	EPN2	22905	0.0315817	0.43785	-1.19149	5535.85	4099.44	2049.72	74.0526	12643.3	3025.67	1512.84	23.9311	0.577177	1.50056	GO:0005515;GO:0005543;GO:0005768;GO:0005829;GO:0005886;GO:0006897;GO:0030125;GO:0030128;GO:0030276;GO:0030948;GO:0043231;GO:0045296;GO:0045747;GO:1903671	GO:0006897;GO:0030948;GO:0045747;GO:1903671	GO:0005768;GO:0005829;GO:0005886;GO:0030125;GO:0030128;GO:0043231	GO:0005515;GO:0005543;GO:0030276;GO:0045296	hsa04144 Endocytosis
Ras-related protein R-Ras	P10301	RRAS	6237	0.0316018	0.358451	-1.48015	97387.3	86603.4	43301.7	88.9268	271689	90101.2	45050.6	33.1634	0.577177	1.50029	GO:0002521;GO:0003924;GO:0005515;GO:0005525;GO:0005886;GO:0005925;GO:0007265;GO:0010595;GO:0019003;GO:0030336;GO:0044877;GO:0045766;GO:0051896;GO:0060325;GO:0070062;GO:0070372;GO:1904906;GO:2001214	GO:0002521;GO:0007265;GO:0010595;GO:0030336;GO:0045766;GO:0051896;GO:0060325;GO:0070372;GO:1904906;GO:2001214	GO:0005886;GO:0005925;GO:0070062	GO:0003924;GO:0005515;GO:0005525;GO:0019003;GO:0044877	hsa05132 Salmonella infection;hsa04810 Regulation of actin cytoskeleton;hsa05205 Proteoglycans in cancer;hsa04140 Autophagy - animal;hsa04137 Mitophagy - animal;hsa04625 C-type lectin receptor signaling pathway;hsa04015 Rap1 signaling pathway;hsa04218 Cellular senescence;hsa04072 Phospholipase D signaling pathway;hsa04360 Axon guidance;hsa04371 Apelin signaling pathway;hsa04010 MAPK signaling pat…
SWI/SNF related, matrix associated, actin dependent regulator of chromatin subfamily c member 2	F8VXC8	SMARCC2	6601	0.0316054	0.330663	-1.59657	3102.63	3375.56	1687.78	108.797	9383.08	2980.66	1490.33	31.7663	0.577177	1.50024	GO:0000785;GO:0003713;GO:0005515;GO:0005654;GO:0006337;GO:0006338;GO:0006357;GO:0007399;GO:0016514;GO:0031492;GO:0032991;GO:0042393;GO:0045892;GO:0045893;GO:0071564;GO:0071565	GO:0006337;GO:0006338;GO:0006357;GO:0007399;GO:0045892;GO:0045893	GO:0000785;GO:0005654;GO:0016514;GO:0032991;GO:0071564;GO:0071565	GO:0003713;GO:0005515;GO:0031492;GO:0042393	hsa04714 Thermogenesis;hsa05225 Hepatocellular carcinoma
GTPase IMAP family member 8	Q8ND71	GIMAP8	155038	0.0316057	0.382809	-1.3853	9197.36	6839.06	3419.53	74.3589	24026	8140.98	4070.49	33.8841	0.577177	1.50023	GO:0005525;GO:0005739;GO:0005783;GO:0005794;GO:0005829;GO:0070232	GO:0070232	GO:0005739;GO:0005783;GO:0005794;GO:0005829	GO:0005525	-
Thioredoxin reductase 2, mitochondrial	Q9NNW7	TXNRD2	10587	0.031656	0.340906	-1.55255	9266.93	12687.7	6343.85	136.914	27183.2	2047.83	1023.91	7.53343	0.577177	1.49954	GO:0000305;GO:0004791;GO:0005515;GO:0005737;GO:0005739;GO:0005759;GO:0005829;GO:0009410;GO:0010269;GO:0030424;GO:0030425;GO:0042803;GO:0043025;GO:0043231;GO:0044877;GO:0045454;GO:0050660;GO:0055093;GO:0098869	GO:0000305;GO:0009410;GO:0010269;GO:0045454;GO:0055093;GO:0098869	GO:0005737;GO:0005739;GO:0005759;GO:0005829;GO:0030424;GO:0030425;GO:0043025;GO:0043231	GO:0004791;GO:0005515;GO:0042803;GO:0044877;GO:0050660	hsa05225 Hepatocellular carcinoma;hsa00450 Selenocompound metabolism;hsa05200 Pathways in cancer
Histone-lysine N-methyltransferase 2A	Q03164	KMT2A	4297	0.0316975	0.259544	-1.94595	235.902	0	0	0	908.91	482.94	241.47	53.134	0.577177	1.49898	GO:0003680;GO:0005515;GO:0005634;GO:0005654;GO:0005829;GO:0006325;GO:0006915;GO:0008270;GO:0032411;GO:0032922;GO:0035097;GO:0035162;GO:0042800;GO:0042802;GO:0042803;GO:0043984;GO:0044648;GO:0045322;GO:0045893;GO:0045944;GO:0051568;GO:0051571;GO:0065003;GO:0070577;GO:0071339;GO:0071440;GO:0080182;GO:0097692;GO:0106363;GO:1905642;GO:2000615	GO:0006325;GO:0006915;GO:0032411;GO:0032922;GO:0035162;GO:0043984;GO:0044648;GO:0045893;GO:0045944;GO:0051568;GO:0051571;GO:0065003;GO:0071440;GO:0080182;GO:0097692;GO:1905642;GO:2000615	GO:0005634;GO:0005654;GO:0005829;GO:0035097;GO:0071339	GO:0003680;GO:0005515;GO:0008270;GO:0042800;GO:0042802;GO:0042803;GO:0045322;GO:0070577;GO:0106363	hsa01100 Metabolic pathways;hsa00310 Lysine degradation;hsa04934 Cushing syndrome;hsa05202 Transcriptional misregulation in cancer
Disco-interacting protein 2 homolog A	Q14689	DIP2A	23181	0.0317393	0.0755978	-3.72551	354.341	236.878	118.439	66.8503	4687.19	3101.27	1550.64	66.1648	0.577177	1.4984	GO:0003987;GO:0005515;GO:0005739;GO:0005886;GO:0006085;GO:0009986;GO:0010629;GO:0016020;GO:0043197;GO:0060997;GO:2000758	GO:0006085;GO:0010629;GO:0060997;GO:2000758	GO:0005739;GO:0005886;GO:0009986;GO:0016020;GO:0043197	GO:0003987;GO:0005515	-
F-box only protein 21	O94952	FBXO21	23014	0.0317447	0.246845	-2.01832	1107.94	1744.08	872.039	157.416	4488.41	1687.4	843.7	37.5946	0.577177	1.49833	GO:0000151;GO:0003677;GO:0004842;GO:0005829;GO:0006511;GO:0016567	GO:0006511;GO:0016567	GO:0000151;GO:0005829	GO:0003677;GO:0004842	-
NADPH--cytochrome P450 reductase	P16435	POR	5447	0.0317552	0.50008	-0.99977	60727.6	41235.4	20617.7	67.9023	121436	14116.6	7058.31	11.6248	0.577177	1.49818	GO:0003420;GO:0003958;GO:0004128;GO:0005515;GO:0005739;GO:0005789;GO:0005829;GO:0006805;GO:0007584;GO:0008941;GO:0009055;GO:0009437;GO:0009725;GO:0009812;GO:0010181;GO:0016020;GO:0016021;GO:0016491;GO:0016787;GO:0018393;GO:0019395;GO:0019899;GO:0022900;GO:0032332;GO:0032770;GO:0043154;GO:0043231;GO:0043602;GO:0045542;GO:0045880;GO:0046210;GO:0047726;GO:0050660;GO:0050661;GO:0060192;GO:0070988;GO:…	GO:0003420;GO:0006805;GO:0007584;GO:0009437;GO:0009725;GO:0009812;GO:0018393;GO:0019395;GO:0022900;GO:0032332;GO:0032770;GO:0043154;GO:0043602;GO:0045542;GO:0045880;GO:0046210;GO:0060192;GO:0070988;GO:0071372;GO:0071375;GO:0071548;GO:0090031;GO:0090346	GO:0005739;GO:0005789;GO:0005829;GO:0016020;GO:0016021;GO:0043231	GO:0003958;GO:0004128;GO:0005515;GO:0008941;GO:0009055;GO:0010181;GO:0016491;GO:0016787;GO:0019899;GO:0047726;GO:0050660;GO:0050661	-
Cullin-4A	Q13619	CUL4A	8451	0.0318209	0.355148	-1.49351	143953	173878	86939.2	120.788	405332	70853.8	35426.9	17.4804	0.577177	1.49729	GO:0000082;GO:0001701;GO:0005515;GO:0005654;GO:0006281;GO:0006974;GO:0008284;GO:0016567;GO:0030097;GO:0030674;GO:0030853;GO:0031146;GO:0031461;GO:0031464;GO:0031625;GO:0035019;GO:0042254;GO:0043161;GO:0048511;GO:0051246;GO:0080008;GO:0097193;GO:1900087;GO:2000001;GO:2000819	GO:0000082;GO:0001701;GO:0006281;GO:0006974;GO:0008284;GO:0016567;GO:0030097;GO:0030853;GO:0031146;GO:0035019;GO:0042254;GO:0043161;GO:0048511;GO:0051246;GO:0097193;GO:1900087;GO:2000001;GO:2000819	GO:0005654;GO:0031461;GO:0031464;GO:0080008	GO:0005515;GO:0030674;GO:0031625	hsa05170 Human immunodeficiency virus 1 infection;hsa04120 Ubiquitin mediated proteolysis;hsa03420 Nucleotide excision repair
Collagen alpha-5(IV) chain	P29400	COL4A5	1287	0.0320146	0.342203	-1.54708	10252.1	11125.5	5562.75	108.519	29959.2	8791.63	4395.81	29.3453	0.577177	1.49465	GO:0005201;GO:0005576;GO:0005587;GO:0005604;GO:0005615;GO:0005788;GO:0007528;GO:0030020;GO:0030198;GO:0031012;GO:0031594;GO:0038063;GO:0062023	GO:0007528;GO:0030198;GO:0038063	GO:0005576;GO:0005587;GO:0005604;GO:0005615;GO:0005788;GO:0031012;GO:0031594;GO:0062023	GO:0005201;GO:0030020	hsa04510 Focal adhesion;hsa05165 Human papillomavirus infection;hsa04512 ECM-receptor interaction;hsa04933 AGE-RAGE signaling pathway in diabetic complications;hsa05222 Small cell lung cancer;hsa05146 Amoebiasis;hsa04926 Relaxin signaling pathway;hsa05200 Pathways in cancer;hsa04151 PI3K-Akt signaling pathway;hsa04974 Protein digestion and absorption
EH domain-binding protein 1	Q8NDI1	EHBP1	23301	0.0321745	0.314521	-1.66877	820.339	1168.87	584.437	142.487	2608.22	541.441	270.72	20.759	0.577177	1.49249	GO:0005654;GO:0005768;GO:0005815;GO:0005829;GO:0005886;GO:0006897;GO:0015031;GO:0030036;GO:0031941	GO:0006897;GO:0015031;GO:0030036	GO:0005654;GO:0005768;GO:0005815;GO:0005829;GO:0005886;GO:0031941	-	-
Protein phosphatase 1H	Q9ULR3	PPM1H	57460	0.0321747	0.237017	-2.07694	1260	1287.05	643.524	102.147	5316.06	2623.77	1311.88	49.3555	0.577177	1.49248	GO:0004721;GO:0004722;GO:0005515;GO:0005634;GO:0005654;GO:0005737;GO:0006470;GO:0042802;GO:0098978	GO:0006470	GO:0005634;GO:0005654;GO:0005737;GO:0098978	GO:0004721;GO:0004722;GO:0005515;GO:0042802	-
Immunoglobulin kappa variable 1D-33	P01593	IGKV1D-33	28896	0.0322527	0.0892601	-3.48584	492.784	513.764	256.882	104.257	5520.76	3588.52	1794.26	65.0004	0.577177	1.49143	GO:0002250;GO:0002377;GO:0003823;GO:0005576;GO:0005615;GO:0005886;GO:0006955;GO:0019814;GO:0042802;GO:0070062;GO:0072562	GO:0002250;GO:0002377;GO:0006955	GO:0005576;GO:0005615;GO:0005886;GO:0019814;GO:0070062;GO:0072562	GO:0003823;GO:0042802	-
AKT-interacting protein	Q9H8T0	AKTIP	64400	0.0323066	0.273041	-1.87281	877.607	1283.41	641.705	146.24	3214.2	1092.48	546.238	33.9891	0.577177	1.49071	GO:0000209;GO:0001934;GO:0005515;GO:0005634;GO:0005829;GO:0005886;GO:0006915;GO:0007032;GO:0007040;GO:0008333;GO:0015031;GO:0032092;GO:0045022;GO:0061631;GO:0070695;GO:1905719	GO:0000209;GO:0001934;GO:0006915;GO:0007032;GO:0007040;GO:0008333;GO:0015031;GO:0032092;GO:0045022;GO:1905719	GO:0005634;GO:0005829;GO:0005886;GO:0070695	GO:0005515;GO:0061631	-
WD repeat-containing protein 73	Q6P4I2	WDR73	84942	0.0323712	0.124092	-3.01052	235.902	0	0	0	1901.02	1201.73	600.867	63.2151	0.577177	1.48984	GO:0000922;GO:0003674;GO:0005829;GO:0006997;GO:0031122;GO:0032154;GO:0043066	GO:0006997;GO:0031122;GO:0043066	GO:0000922;GO:0005829;GO:0032154	GO:0003674	-
Angiomotin-like protein 1	Q8IY63	AMOTL1	154810	0.0324208	0.413981	-1.27236	3198.2	2369.18	1184.59	74.0786	7725.48	2252.03	1126.02	29.1508	0.577177	1.48918	GO:0001525;GO:0003365;GO:0005515;GO:0005829;GO:0005886;GO:0005923;GO:0016055;GO:0030036;GO:0030334;GO:0031410;GO:0035329;GO:0042802	GO:0001525;GO:0003365;GO:0016055;GO:0030036;GO:0030334;GO:0035329	GO:0005829;GO:0005886;GO:0005923;GO:0031410	GO:0005515;GO:0042802	hsa04530 Tight junction
Smoothelin	P53814	SMTN	6525	0.0325101	0.44593	-1.16511	13512.9	8911.4	4455.7	65.9474	30302.7	8231.73	4115.86	27.165	0.577177	1.48798	GO:0003779;GO:0005737;GO:0005815;GO:0005856;GO:0006939;GO:0007517;GO:0008307;GO:0015629;GO:0030036;GO:0031941	GO:0006939;GO:0007517;GO:0030036	GO:0005737;GO:0005815;GO:0005856;GO:0015629;GO:0031941	GO:0003779;GO:0008307	-
Sulfotransferase	A0A024QZB4	hCG_1993905		0.0326179	0.346655	-1.52843	267923	278359	139179	103.895	772881	236390	118195	30.5856	0.577177	1.48654	-	-	-	-	-
Serine/threonine-protein kinase MARK2	Q7KZI7	MARK2	2011	0.0327132	0.555909	-0.84708	21442.3	10443.4	5221.69	48.7046	38571.6	6681.69	3340.85	17.3228	0.577177	1.48528	GO:0000226;GO:0000287;GO:0000422;GO:0001764;GO:0003723;GO:0004674;GO:0004712;GO:0005515;GO:0005524;GO:0005654;GO:0005737;GO:0005739;GO:0005884;GO:0005886;GO:0006468;GO:0008289;GO:0010976;GO:0016020;GO:0016055;GO:0016328;GO:0018105;GO:0018107;GO:0030010;GO:0030295;GO:0030425;GO:0032147;GO:0035556;GO:0045197;GO:0045296;GO:0046777;GO:0048156;GO:0050321;GO:0050770;GO:0051493;GO:0051646;GO:0061564;GO:…	GO:0000226;GO:0000422;GO:0001764;GO:0006468;GO:0010976;GO:0016055;GO:0018105;GO:0018107;GO:0030010;GO:0032147;GO:0035556;GO:0045197;GO:0046777;GO:0050770;GO:0051493;GO:0051646;GO:0061564;GO:0070507;GO:0071963;GO:1904526	GO:0005654;GO:0005737;GO:0005739;GO:0005884;GO:0005886;GO:0016020;GO:0016328;GO:0030425;GO:0097427	GO:0000287;GO:0003723;GO:0004674;GO:0004712;GO:0005515;GO:0005524;GO:0008289;GO:0030295;GO:0045296;GO:0048156;GO:0050321;GO:0106310	-
Synaptopodin 2	B9EG60	SYNPO2	171024	0.0327717	0.341233	-1.55117	4632.31	5502.68	2751.34	118.789	13575.2	3414.35	1707.17	25.1514	0.577177	1.4845	GO:0000045;GO:0001725;GO:0003779;GO:0005515;GO:0005634;GO:0005654;GO:0005829;GO:0005925;GO:0015629;GO:0030018;GO:0030674;GO:0031005;GO:0032233;GO:0043231;GO:0051371;GO:0051393;GO:0061684;GO:0071889;GO:0099023	GO:0000045;GO:0032233;GO:0061684	GO:0001725;GO:0005634;GO:0005654;GO:0005829;GO:0005925;GO:0015629;GO:0030018;GO:0043231;GO:0099023	GO:0003779;GO:0005515;GO:0030674;GO:0031005;GO:0051371;GO:0051393;GO:0071889	-
TBC1 domain family member 2A	Q9BYX2	TBC1D2	55357	0.0328495	0.635661	-0.653671	10632.2	2642.66	1321.33	24.8552	16726.2	3537.74	1768.87	21.1509	0.577177	1.48347	GO:0005096;GO:0005515;GO:0005654;GO:0005829;GO:0005886;GO:0030054;GO:0031410;GO:0043547;GO:0045296;GO:0090630	GO:0043547;GO:0090630	GO:0005654;GO:0005829;GO:0005886;GO:0030054;GO:0031410	GO:0005096;GO:0005515;GO:0045296	-
Neuronal membrane glycoprotein M6-a	P51674	GPM6A	2823	0.0328509	0.260998	-1.93789	4410.82	8349.83	4174.91	189.303	16899.8	3489.76	1744.88	20.6497	0.577177	1.48345	GO:0001764;GO:0003407;GO:0005262;GO:0005515;GO:0005886;GO:0007416;GO:0009617;GO:0030175;GO:0031175;GO:0043005;GO:0043025;GO:0043197;GO:0044295;GO:0048812;GO:0048863;GO:0050807;GO:0051491;GO:0070062;GO:0070588;GO:0098978;GO:0099059;GO:1903561	GO:0001764;GO:0003407;GO:0007416;GO:0009617;GO:0031175;GO:0048812;GO:0048863;GO:0050807;GO:0051491;GO:0070588	GO:0005886;GO:0030175;GO:0043005;GO:0043025;GO:0043197;GO:0044295;GO:0070062;GO:0098978;GO:0099059;GO:1903561	GO:0005262;GO:0005515	-
Phosphatidate cytidylyltransferase 2	O95674	CDS2	8760	0.0329274	0.303691	-1.71932	6037.98	3223.61	1611.81	53.3889	19882	9506.32	4753.16	47.8137	0.577177	1.48244	GO:0004605;GO:0005515;GO:0005743;GO:0005783;GO:0005789;GO:0006655;GO:0016020;GO:0016021;GO:0016024;GO:0140042	GO:0006655;GO:0016024;GO:0140042	GO:0005743;GO:0005783;GO:0005789;GO:0016020;GO:0016021	GO:0004605;GO:0005515	hsa01100 Metabolic pathways;hsa04070 Phosphatidylinositol signaling system;hsa00564 Glycerophospholipid metabolism
Type-1 angiotensin II receptor-associated protein	Q6RW13	AGTRAP	57085	0.0329822	0.526591	-0.925246	12266.5	6139.9	3069.95	50.0541	23294.2	5127.9	2563.95	22.0136	0.577177	1.48172	GO:0000139;GO:0001666;GO:0004945;GO:0005515;GO:0005789;GO:0005794;GO:0005886;GO:0005938;GO:0008217;GO:0016021;GO:0030659;GO:0038166;GO:0043231	GO:0001666;GO:0008217;GO:0038166	GO:0000139;GO:0005789;GO:0005794;GO:0005886;GO:0005938;GO:0016021;GO:0030659;GO:0043231	GO:0004945;GO:0005515	-
Cyclin-Y	Q8ND76	CCNY	219771	0.0329946	0.413551	-1.27386	3044.26	2963.49	1481.75	97.3468	7361.26	1013.25	506.625	13.7646	0.577177	1.48156	GO:0000086;GO:0000307;GO:0000308;GO:0005515;GO:0005634;GO:0005886;GO:0016055;GO:0016538;GO:0019901;GO:0045737;GO:0045859;GO:0051301;GO:0060828;GO:0061575	GO:0000086;GO:0016055;GO:0045737;GO:0045859;GO:0051301;GO:0060828	GO:0000307;GO:0000308;GO:0005634;GO:0005886	GO:0005515;GO:0016538;GO:0019901;GO:0061575	-
TRIO and F-actin-binding protein	Q9H2D6	TRIOBP	11078	0.0331794	0.496604	-1.00983	26221.8	16195.9	8097.96	61.7651	52802.2	10521.2	5260.61	19.9257	0.577177	1.47913	GO:0005634;GO:0005737;GO:0005815;GO:0005925;GO:0007015;GO:0007049;GO:0007605;GO:0015629;GO:0030047;GO:0030496;GO:0031267;GO:0031625;GO:0045159;GO:0051015;GO:0051016;GO:0051301;GO:0060088;GO:0120044;GO:1900026	GO:0007015;GO:0007049;GO:0007605;GO:0030047;GO:0051016;GO:0051301;GO:0060088;GO:1900026	GO:0005634;GO:0005737;GO:0005815;GO:0005925;GO:0015629;GO:0030496;GO:0120044	GO:0031267;GO:0031625;GO:0045159;GO:0051015	-
Mitochondrial thioredoxin	A0A1S5UZH5	TXN	7295	0.0331871	0.345704	-1.53239	1541.06	1543.97	771.984	100.189	4457.75	1451.9	725.949	32.5702	0.577177	1.47903	GO:0000122;GO:0003723;GO:0004791;GO:0005515;GO:0005576;GO:0005634;GO:0005654;GO:0005737;GO:0005829;GO:0006662;GO:0009314;GO:0015035;GO:0032148;GO:0033138;GO:0042803;GO:0043388;GO:0045454;GO:0046826;GO:0047134;GO:0051897;GO:0070062;GO:0071731;GO:0098869;GO:1903206;GO:2000170	GO:0000122;GO:0006662;GO:0009314;GO:0032148;GO:0033138;GO:0043388;GO:0045454;GO:0046826;GO:0051897;GO:0071731;GO:0098869;GO:1903206;GO:2000170	GO:0005576;GO:0005634;GO:0005654;GO:0005737;GO:0005829;GO:0070062	GO:0003723;GO:0004791;GO:0005515;GO:0015035;GO:0042803;GO:0047134	hsa05132 Salmonella infection;hsa05012 Parkinson disease;hsa05418 Fluid shear stress and atherosclerosis;hsa04621 NOD-like receptor signaling pathway
Myosin-10	P35580	MYH10	4628	0.0332188	0.504988	-0.985679	154041	104851	52425.6	68.067	305039	32425.9	16212.9	10.6301	0.577177	1.47862	GO:0000146;GO:0000281;GO:0001725;GO:0003779;GO:0005515;GO:0005516;GO:0005524;GO:0005634;GO:0005737;GO:0005829;GO:0005844;GO:0005938;GO:0007155;GO:0008360;GO:0016459;GO:0016460;GO:0030027;GO:0030048;GO:0030496;GO:0031032;GO:0032154;GO:0035613;GO:0042641;GO:0043531;GO:0048027;GO:0050714;GO:0051015;GO:0070062;GO:0097513	GO:0000281;GO:0007155;GO:0008360;GO:0030048;GO:0031032;GO:0050714	GO:0001725;GO:0005634;GO:0005737;GO:0005829;GO:0005844;GO:0005938;GO:0016459;GO:0016460;GO:0030027;GO:0030496;GO:0032154;GO:0042641;GO:0070062;GO:0097513	GO:0000146;GO:0003779;GO:0005515;GO:0005516;GO:0005524;GO:0035613;GO:0043531;GO:0048027;GO:0051015	hsa04810 Regulation of actin cytoskeleton;hsa05130 Pathogenic Escherichia coli infection;hsa04530 Tight junction;hsa04814 Motor proteins;hsa04270 Vascular smooth muscle contraction
ARF GTPase-activating protein GIT1	Q9Y2X7	GIT1	28964	0.0333143	0.406893	-1.29728	11995.4	7969.6	3984.8	66.4388	29480.5	9912.28	4956.14	33.6232	0.577177	1.47737	GO:0001957;GO:0005096;GO:0005515;GO:0005739;GO:0005813;GO:0005829;GO:0005925;GO:0007420;GO:0007626;GO:0008277;GO:0014069;GO:0016020;GO:0030027;GO:0032465;GO:0032691;GO:0043015;GO:0044305;GO:0044877;GO:0045454;GO:0045820;GO:0046872;GO:0048013;GO:0048666;GO:0050790;GO:0061743;GO:0071222;GO:0090063;GO:0097431;GO:0098794;GO:0099171;GO:0106015;GO:2000300	GO:0001957;GO:0007420;GO:0007626;GO:0008277;GO:0032465;GO:0032691;GO:0045454;GO:0045820;GO:0048013;GO:0048666;GO:0050790;GO:0061743;GO:0071222;GO:0090063;GO:0099171;GO:0106015;GO:2000300	GO:0005739;GO:0005813;GO:0005829;GO:0005925;GO:0014069;GO:0016020;GO:0030027;GO:0044305;GO:0097431;GO:0098794	GO:0005096;GO:0005515;GO:0043015;GO:0044877;GO:0046872	hsa04144 Endocytosis;hsa04810 Regulation of actin cytoskeleton;hsa05120 Epithelial cell signaling in Helicobacter pylori infection
Tumor protein p53-inducible protein 11	O14683	TP53I11	9537	0.0333458	0.452534	-1.1439	7314.91	4438.37	2219.18	60.6756	16164.3	4664.68	2332.34	28.8578	0.577177	1.47696	GO:0008285;GO:0016021	GO:0008285	GO:0016021	-	-
Serine/threonine-protein kinase LMTK2	Q8IWU2	LMTK2	22853	0.0333946	0.275123	-1.86185	1279.6	2087.4	1043.7	163.129	4651.02	1290.34	645.169	27.7431	0.577177	1.47632	GO:0001881;GO:0004674;GO:0004712;GO:0004864;GO:0005515;GO:0005524;GO:0005769;GO:0005794;GO:0005829;GO:0005887;GO:0006468;GO:0007169;GO:0007275;GO:0007409;GO:0016021;GO:0018105;GO:0018107;GO:0030426;GO:0032456;GO:0033572;GO:0033674;GO:0043025;GO:0043086;GO:0043235;GO:0045022;GO:0046777;GO:0048471;GO:0055037;GO:0070853;GO:0106310	GO:0001881;GO:0006468;GO:0007169;GO:0007275;GO:0007409;GO:0018105;GO:0018107;GO:0032456;GO:0033572;GO:0033674;GO:0043086;GO:0045022;GO:0046777	GO:0005769;GO:0005794;GO:0005829;GO:0005887;GO:0016021;GO:0030426;GO:0043025;GO:0043235;GO:0048471;GO:0055037	GO:0004674;GO:0004712;GO:0004864;GO:0005515;GO:0005524;GO:0070853;GO:0106310	-
Syntaxin-2	P32856	STX2	2054	0.0334262	0.238778	-2.06626	788.833	1105.86	552.931	140.19	3303.62	1459.28	729.641	44.1721	0.577177	1.47591	GO:0000149;GO:0005198;GO:0005484;GO:0005515;GO:0005615;GO:0005886;GO:0006886;GO:0006887;GO:0006906;GO:0007165;GO:0007340;GO:0007398;GO:0008021;GO:0009887;GO:0012505;GO:0016021;GO:0016323;GO:0030027;GO:0030154;GO:0031201;GO:0031629;GO:0032991;GO:0034599;GO:0043231;GO:0048278;GO:0048306;GO:0048787;GO:1903575	GO:0006886;GO:0006887;GO:0006906;GO:0007165;GO:0007340;GO:0007398;GO:0009887;GO:0030154;GO:0031629;GO:0034599;GO:0048278;GO:1903575	GO:0005615;GO:0005886;GO:0008021;GO:0012505;GO:0016021;GO:0016323;GO:0030027;GO:0031201;GO:0032991;GO:0043231;GO:0048787	GO:0000149;GO:0005198;GO:0005484;GO:0005515;GO:0048306	hsa04130 SNARE interactions in vesicular transport;hsa04721 Synaptic vesicle cycle
LIM domain binding 3 isoform 1 (Fragment)	A0A0S2Z530	LDB3	11155	0.0334608	0.401941	-1.31495	2015.59	2152.66	1076.33	106.8	5014.65	369.683	184.841	7.37204	0.577177	1.47546	GO:0001725;GO:0003779;GO:0005080;GO:0005515;GO:0005856;GO:0005912;GO:0007507;GO:0008092;GO:0030018;GO:0030036;GO:0031143;GO:0031941;GO:0045214;GO:0046872;GO:0048471;GO:0051371;GO:0061061	GO:0007507;GO:0030036;GO:0045214;GO:0061061	GO:0001725;GO:0005856;GO:0005912;GO:0030018;GO:0031143;GO:0031941;GO:0048471	GO:0003779;GO:0005080;GO:0005515;GO:0008092;GO:0046872;GO:0051371	-
Leukosialin	P16150	SPN	6693	0.0337548	0.632816	-0.660141	18847.4	6783.46	3391.73	35.9915	29783.3	4209.99	2104.99	14.1354	0.577177	1.47166	GO:0001931;GO:0002296;GO:0004888;GO:0005515;GO:0005615;GO:0005886;GO:0005887;GO:0005902;GO:0006935;GO:0006955;GO:0006968;GO:0007162;GO:0007163;GO:0007165;GO:0007166;GO:0009897;GO:0009986;GO:0016020;GO:0016605;GO:0030544;GO:0031072;GO:0032760;GO:0042130;GO:0042742;GO:0050776;GO:0050901;GO:0070062;GO:2000404;GO:2000406	GO:0002296;GO:0006935;GO:0006955;GO:0006968;GO:0007162;GO:0007163;GO:0007165;GO:0007166;GO:0032760;GO:0042130;GO:0042742;GO:0050776;GO:0050901;GO:2000404;GO:2000406	GO:0001931;GO:0005615;GO:0005886;GO:0005887;GO:0005902;GO:0009897;GO:0009986;GO:0016020;GO:0016605;GO:0070062	GO:0004888;GO:0005515;GO:0030544;GO:0031072	hsa04514 Cell adhesion molecules
Zinc finger protein 346	Q9UL40	ZNF346	23567	0.0337734	0.342181	-1.54717	1324.33	1263.87	631.935	95.435	3870.25	1363.15	681.577	35.2213	0.577177	1.47143	GO:0003723;GO:0003725;GO:0005515;GO:0005634;GO:0005654;GO:0005730;GO:0005737;GO:0008270;GO:0019899;GO:0035198	-	GO:0005634;GO:0005654;GO:0005730;GO:0005737	GO:0003723;GO:0003725;GO:0005515;GO:0008270;GO:0019899;GO:0035198	-
Splicing regulator ARVCF	O00192	ARVCF	421	0.0337907	0.339249	-1.55958	2366.94	2917.09	1458.54	123.243	6976.99	1680.48	840.241	24.0861	0.577177	1.4712	GO:0005515;GO:0005634;GO:0005737;GO:0005886;GO:0005912;GO:0007043;GO:0007155;GO:0016339;GO:0045296;GO:0098609	GO:0007043;GO:0007155;GO:0016339;GO:0098609	GO:0005634;GO:0005737;GO:0005886;GO:0005912	GO:0005515;GO:0045296	-
Peroxisomal acyl-coenzyme A oxidase 2	Q99424	ACOX2	8309	0.0338885	0.225878	-2.14639	1542.87	2613.95	1306.97	169.42	6830.58	2846.27	1423.14	41.6695	0.577177	1.46995	GO:0000038;GO:0003997;GO:0005504;GO:0005515;GO:0005777;GO:0005782;GO:0005829;GO:0010942;GO:0016401;GO:0033540;GO:0033791;GO:0042803;GO:0043231;GO:0050660;GO:0055088;GO:0071949;GO:1902884	GO:0000038;GO:0010942;GO:0033540;GO:0055088;GO:1902884	GO:0005777;GO:0005782;GO:0005829;GO:0043231	GO:0003997;GO:0005504;GO:0005515;GO:0016401;GO:0033791;GO:0042803;GO:0050660;GO:0071949	hsa01100 Metabolic pathways;hsa04146 Peroxisome;hsa03320 PPAR signaling pathway;hsa00120 Primary bile acid biosynthesis
Carboxypeptidase N catalytic chain	P15169	CPN1	1369	0.0338951	0.573251	-0.802762	7763.01	1460.12	730.058	18.8086	13542.1	3963.38	1981.69	29.2672	0.577177	1.46986	GO:0004181;GO:0005515;GO:0005576;GO:0005615;GO:0006518;GO:0008270;GO:0010815;GO:0016485;GO:0051384	GO:0006518;GO:0010815;GO:0016485;GO:0051384	GO:0005576;GO:0005615	GO:0004181;GO:0005515;GO:0008270	-
Solute carrier family 12 member 7	Q9Y666	SLC12A7	10723	0.0339252	0.395729	-1.33742	4359.4	4807.41	2403.7	110.277	11016.1	755.649	377.824	6.85947	0.577177	1.46948	GO:0005886;GO:0005887;GO:0006811;GO:0006884;GO:0007268;GO:0008519;GO:0015379;GO:0019901;GO:0032991;GO:0045202;GO:0055064;GO:0055075;GO:0140157;GO:1902476;GO:1990573	GO:0006811;GO:0006884;GO:0007268;GO:0055064;GO:0055075;GO:0140157;GO:1902476;GO:1990573	GO:0005886;GO:0005887;GO:0032991;GO:0045202	GO:0008519;GO:0015379;GO:0019901	hsa04966 Collecting duct acid secretion
Hippocalcin-like protein 1	P37235	HPCAL1	3241	0.0339284	0.381633	-1.38974	116943	83666.4	41833.2	71.5449	306427	110407	55203.4	36.0304	0.577177	1.46944	GO:0005509;GO:0005515;GO:0016020	-	GO:0016020	GO:0005509;GO:0005515	-
Microtubule-associated protein 2	P11137	MAP2	4133	0.0339364	0.368568	-1.44	9628.73	7689.33	3844.66	79.8582	26124.7	9291.47	4645.73	35.5658	0.577177	1.46933	GO:0000226;GO:0001578;GO:0002162;GO:0005198;GO:0005515;GO:0005516;GO:0005737;GO:0005829;GO:0005874;GO:0005875;GO:0008017;GO:0016358;GO:0021954;GO:0030425;GO:0030517;GO:0031113;GO:0031115;GO:0031175;GO:0032839;GO:0032880;GO:0043005;GO:0043025;GO:0043194;GO:0043198;GO:0043203;GO:0044294;GO:0044307;GO:0048156;GO:0048813;GO:0097441;GO:0150001;GO:0150002;GO:0150014;GO:1901953;GO:1902513;GO:1902737;GO:…	GO:0000226;GO:0001578;GO:0016358;GO:0021954;GO:0030517;GO:0031113;GO:0031115;GO:0031175;GO:0032880;GO:0048813;GO:1901953;GO:1902513;GO:1903744;GO:1904527	GO:0005737;GO:0005829;GO:0005874;GO:0005875;GO:0030425;GO:0032839;GO:0043005;GO:0043025;GO:0043194;GO:0043198;GO:0043203;GO:0044294;GO:0044307;GO:0097441;GO:0150001;GO:0150002;GO:0150014;GO:1902737;GO:1990635;GO:1990769	GO:0002162;GO:0005198;GO:0005515;GO:0005516;GO:0008017;GO:0048156	-
TNF receptor-associated factor 6	Q9Y4K3	TRAF6	7189	0.0339812	0.325368	-1.61986	4358.64	4809.55	2404.77	110.345	13396	4534.11	2267.06	33.8467	0.577177	1.46876	GO:0000122;GO:0000209;GO:0001503;GO:0001701;GO:0001843;GO:0002223;GO:0002637;GO:0002726;GO:0002753;GO:0002755;GO:0004842;GO:0005164;GO:0005515;GO:0005634;GO:0005737;GO:0005811;GO:0005829;GO:0005886;GO:0005938;GO:0006974;GO:0007249;GO:0007250;GO:0008270;GO:0009898;GO:0010008;GO:0019886;GO:0019901;GO:0030316;GO:0031398;GO:0031435;GO:0031624;GO:0031625;GO:0031666;GO:0031996;GO:0032147;GO:0032735;GO:…	GO:0000122;GO:0000209;GO:0001503;GO:0001701;GO:0001843;GO:0002223;GO:0002637;GO:0002726;GO:0002753;GO:0002755;GO:0006974;GO:0007249;GO:0007250;GO:0019886;GO:0030316;GO:0031398;GO:0031666;GO:0032147;GO:0032735;GO:0032743;GO:0032755;GO:0033209;GO:0038095;GO:0042088;GO:0042102;GO:0042475;GO:0042981;GO:0043011;GO:0043122;GO:0043123;GO:0043507;GO:0045453;GO:0045672;GO:0045892;GO:0045944;GO:0046330;GO:…	GO:0005634;GO:0005737;GO:0005811;GO:0005829;GO:0005886;GO:0005938;GO:0009898;GO:0010008;GO:0032991;GO:0035631;GO:0048471;GO:0098802	GO:0004842;GO:0005164;GO:0005515;GO:0008270;GO:0019901;GO:0031435;GO:0031624;GO:0031625;GO:0031996;GO:0032813;GO:0042802;GO:0042826;GO:0043422;GO:0047485;GO:0061630	hsa04144 Endocytosis;hsa05132 Salmonella infection;hsa05171 Coronavirus disease - COVID-19;hsa05135 Yersinia infection;hsa05131 Shigellosis;hsa05130 Pathogenic Escherichia coli infection;hsa04140 Autophagy - animal;hsa05169 Epstein-Barr virus infection;hsa05170 Human immunodeficiency virus 1 infection;hsa05235 PD-L1 expression and PD-1 checkpoint pathway in cancer;hsa05145 Toxoplasmosis;hsa04621 …
Ankyrin repeat domain-containing protein SOWAHC	Q53LP3	SOWAHC	65124	0.0340486	0.255185	-1.97038	3237.13	2562.06	1281.03	79.1459	12685.4	6421.92	3210.96	50.6244	0.577177	1.4679		-	-	-	-
Adhesion G protein-coupled receptor F5	Q8IZF2	ADGRF5	221395	0.0340948	0.380322	-1.39471	3158.69	2688.29	1344.15	85.1079	8305.3	2639.72	1319.86	31.7836	0.577177	1.46731	GO:0003094;GO:0004930;GO:0005515;GO:0005886;GO:0006112;GO:0007166;GO:0007186;GO:0009986;GO:0016021;GO:0031410;GO:0042593;GO:0043031;GO:0043129;GO:0045177;GO:0045444;GO:0048821;GO:0061626;GO:0071073	GO:0003094;GO:0006112;GO:0007166;GO:0007186;GO:0042593;GO:0043031;GO:0043129;GO:0045444;GO:0048821;GO:0061626;GO:0071073	GO:0005886;GO:0009986;GO:0016021;GO:0031410;GO:0045177	GO:0004930;GO:0005515	-
Alpha-catulin	Q9UBT7	CTNNAL1	8727	0.0341899	0.208876	-2.25928	716.209	960.613	480.307	134.125	3428.88	1739.78	869.891	50.7391	0.577177	1.4661	GO:0005515;GO:0005829;GO:0005856;GO:0005886;GO:0007155;GO:0007266;GO:0045296;GO:0051015	GO:0007155;GO:0007266	GO:0005829;GO:0005856;GO:0005886	GO:0005515;GO:0045296;GO:0051015	-
Sodium-dependent serotonin transporter	P31645	SLC6A4	6532	0.0342604	0.0117125	-6.41581	569.514	667.224	333.612	117.157	48624.6	35220	17610	72.4325	0.577177	1.46521	GO:0001666;GO:0005326;GO:0005335;GO:0005515;GO:0005886;GO:0005887;GO:0005925;GO:0006836;GO:0007584;GO:0007613;GO:0007623;GO:0008504;GO:0009410;GO:0009636;GO:0010008;GO:0010628;GO:0012505;GO:0014064;GO:0015844;GO:0017075;GO:0019811;GO:0021941;GO:0032227;GO:0032355;GO:0035176;GO:0035725;GO:0042310;GO:0042713;GO:0042802;GO:0043005;GO:0045121;GO:0045202;GO:0045665;GO:0045787;GO:0046621;GO:0046872;GO:…	GO:0001666;GO:0006836;GO:0007584;GO:0007613;GO:0007623;GO:0009410;GO:0009636;GO:0010628;GO:0014064;GO:0015844;GO:0021941;GO:0032227;GO:0032355;GO:0035176;GO:0035725;GO:0042310;GO:0042713;GO:0045665;GO:0045787;GO:0046621;GO:0048854;GO:0051610;GO:0071300;GO:0071321;GO:0090067	GO:0005886;GO:0005887;GO:0005925;GO:0010008;GO:0012505;GO:0043005;GO:0045121;GO:0045202;GO:0099055;GO:0099056;GO:0099154	GO:0005326;GO:0005335;GO:0005515;GO:0008504;GO:0017075;GO:0019811;GO:0042802;GO:0046872;GO:0050998;GO:0051015;GO:0051378	hsa04726 Serotonergic synapse;hsa04721 Synaptic vesicle cycle
Leiomodin-1	P29536	LMOD1	25802	0.0344264	0.508069	-0.976903	23329	12409.7	6204.86	53.1945	45916.9	10995.3	5497.63	23.946	0.577177	1.46311	GO:0003779;GO:0005523;GO:0005829;GO:0005856;GO:0005865;GO:0005884;GO:0006936;GO:0007015;GO:0016020;GO:0030016;GO:0030017;GO:0030239;GO:0030838;GO:0045010;GO:0051694	GO:0006936;GO:0007015;GO:0030239;GO:0030838;GO:0045010;GO:0051694	GO:0005829;GO:0005856;GO:0005865;GO:0005884;GO:0016020;GO:0030016;GO:0030017	GO:0003779;GO:0005523	-
NF-kappa-B inhibitor beta	Q15653	NFKBIB	4793	0.0346888	0.420906	-1.24843	3250.25	2835.38	1417.69	87.2356	7722.03	1667.34	833.672	21.592	0.577177	1.45981	GO:0003713;GO:0005515;GO:0005634;GO:0005829;GO:0006351;GO:0006954;GO:0007165;GO:0007253;GO:0043122;GO:0045893;GO:0071222	GO:0006351;GO:0006954;GO:0007165;GO:0007253;GO:0043122;GO:0045893;GO:0071222	GO:0005634;GO:0005829	GO:0003713;GO:0005515	hsa05171 Coronavirus disease - COVID-19;hsa05131 Shigellosis;hsa05130 Pathogenic Escherichia coli infection;hsa05169 Epstein-Barr virus infection;hsa05235 PD-L1 expression and PD-1 checkpoint pathway in cancer;hsa05164 Influenza A;hsa04660 T cell receptor signaling pathway;hsa05145 Toxoplasmosis;hsa04662 B cell receptor signaling pathway;hsa04621 NOD-like receptor signaling pathway;hsa05140 Leish…
Tuftelin-interacting protein 11	Q9UBB9	TFIP11	24144	0.0349193	0.348521	-1.52068	2922.35	3147.32	1573.66	107.698	8385.01	2509.81	1254.9	29.9321	0.577177	1.45693	GO:0000390;GO:0000398;GO:0000781;GO:0003676;GO:0005515;GO:0005654;GO:0005681;GO:0005730;GO:0005737;GO:0006396;GO:0016607;GO:0031012;GO:0031214;GO:0031333;GO:0031848;GO:0032091;GO:0071008;GO:0071013;GO:1904876;GO:2001033	GO:0000390;GO:0000398;GO:0006396;GO:0031214;GO:0031333;GO:0031848;GO:0032091;GO:1904876;GO:2001033	GO:0000781;GO:0005654;GO:0005681;GO:0005730;GO:0005737;GO:0016607;GO:0031012;GO:0071008;GO:0071013	GO:0003676;GO:0005515	-
YEATS domain-containing protein 4	O95619	YEATS4	8089	0.0350454	0.274954	-1.86274	1780.2	2816.66	1408.33	158.222	6474.55	2014.3	1007.15	31.111	0.577177	1.45537	GO:0000278;GO:0000786;GO:0005200;GO:0005515;GO:0005634;GO:0005654;GO:0006338;GO:0006357;GO:0007010;GO:0008022;GO:0016363;GO:0016573;GO:0031965;GO:0035267;GO:0040008;GO:0042393;GO:0043967;GO:0043968;GO:0045893;GO:0051726;GO:0070577;GO:0140030;GO:1905168	GO:0000278;GO:0006338;GO:0006357;GO:0007010;GO:0016573;GO:0040008;GO:0043967;GO:0043968;GO:0045893;GO:0051726;GO:1905168	GO:0000786;GO:0005634;GO:0005654;GO:0016363;GO:0031965;GO:0035267	GO:0005200;GO:0005515;GO:0008022;GO:0042393;GO:0070577;GO:0140030	-
Ezrin	P15311	EZR	7430	0.0351091	0.483771	-1.0476	443410	274679	137340	61.947	916570	215626	107813	23.5253	0.577177	1.45458	GO:0000122;GO:0001650;GO:0001726;GO:0001772;GO:0001931;GO:0001951;GO:0003376;GO:0003723;GO:0003779;GO:0005515;GO:0005615;GO:0005737;GO:0005768;GO:0005829;GO:0005884;GO:0005886;GO:0005902;GO:0005903;GO:0005912;GO:0005925;GO:0007159;GO:0008017;GO:0008022;GO:0008360;GO:0010628;GO:0010737;GO:0015629;GO:0016020;GO:0016323;GO:0016324;GO:0019898;GO:0019904;GO:0022614;GO:0030033;GO:0030175;GO:0030863;GO:…	GO:0000122;GO:0001951;GO:0003376;GO:0007159;GO:0008360;GO:0010628;GO:0010737;GO:0022614;GO:0030033;GO:0030953;GO:0031503;GO:0031532;GO:0031623;GO:0032532;GO:0032703;GO:0040018;GO:0043622;GO:0046847;GO:0048015;GO:0050714;GO:0050860;GO:0051017;GO:0051660;GO:0061028;GO:0070373;GO:0071320;GO:0072659;GO:0072697;GO:1902115;GO:1902896;GO:1902966;GO:1903078;GO:1903364;GO:1903753;GO:2000643	GO:0001650;GO:0001726;GO:0001772;GO:0001931;GO:0005615;GO:0005737;GO:0005768;GO:0005829;GO:0005884;GO:0005886;GO:0005902;GO:0005903;GO:0005912;GO:0005925;GO:0015629;GO:0016020;GO:0016323;GO:0016324;GO:0019898;GO:0030175;GO:0030863;GO:0031528;GO:0031982;GO:0032587;GO:0032991;GO:0036064;GO:0042995;GO:0044853;GO:0045177;GO:0048471;GO:0070062;GO:0071944;GO:0098592	GO:0003723;GO:0003779;GO:0005515;GO:0008017;GO:0008022;GO:0019904;GO:0034236;GO:0034237;GO:0042802;GO:0044548;GO:0045296;GO:0050839;GO:0051015;GO:0051018;GO:0051117;GO:0097718	hsa04810 Regulation of actin cytoskeleton;hsa05130 Pathogenic Escherichia coli infection;hsa05205 Proteoglycans in cancer;hsa04670 Leukocyte transendothelial migration;hsa04530 Tight junction;hsa04971 Gastric acid secretion;hsa05206 MicroRNAs in cancer
TOM1-like protein 2	Q6ZVM7	TOM1L2	146691	0.0351239	0.421269	-1.24719	18691.8	15883.2	7941.62	84.9746	44370.2	10342.1	5171.03	23.3086	0.577177	1.4544	GO:0005515;GO:0005768;GO:0007165;GO:0015031;GO:0016020;GO:0019901;GO:0030276;GO:0035091;GO:0043130;GO:0045839;GO:0070062	GO:0007165;GO:0015031;GO:0045839	GO:0005768;GO:0016020;GO:0070062	GO:0005515;GO:0019901;GO:0030276;GO:0035091;GO:0043130	-
Voltage-dependent calcium channel subunit alpha-2/delta-2	Q9NY47	CACNA2D2	9254	0.0352907	0.398477	-1.32743	15573.4	13399.2	6699.61	86.0394	39082.3	11061.3	5530.66	28.3026	0.577177	1.45234	GO:0005245;GO:0005886;GO:0005891;GO:0034765;GO:0046872;GO:0070588	GO:0034765;GO:0070588	GO:0005886;GO:0005891	GO:0005245;GO:0046872	hsa05410 Hypertrophic cardiomyopathy;hsa05412 Arrhythmogenic right ventricular cardiomyopathy;hsa04921 Oxytocin signaling pathway;hsa05414 Dilated cardiomyopathy;hsa04010 MAPK signaling pathway;hsa04260 Cardiac muscle contraction;hsa04261 Adrenergic signaling in cardiomyocytes
LLGL scribble cell polarity complex component 2	Q6P1M3	LLGL2	3993	0.0356257	0.231139	-2.11317	10607.3	10553.9	5276.94	99.4967	45891.2	23921.8	11960.9	52.1271	0.577177	1.44824	GO:0005096;GO:0005515;GO:0005737;GO:0005829;GO:0005886;GO:0006887;GO:0008593;GO:0015820;GO:0030165;GO:0030864;GO:0030866;GO:0032878;GO:0043231;GO:0045159;GO:0050708;GO:0050790;GO:0051294;GO:0051301	GO:0006887;GO:0008593;GO:0015820;GO:0030866;GO:0032878;GO:0050708;GO:0050790;GO:0051294;GO:0051301	GO:0005737;GO:0005829;GO:0005886;GO:0030864;GO:0043231	GO:0005096;GO:0005515;GO:0030165;GO:0045159	hsa04530 Tight junction;hsa05165 Human papillomavirus infection;hsa04390 Hippo signaling pathway
ADP-ribosylation factor 3	P61204	ARF3	377	0.0357172	0.555011	-0.849413	235125	93425.9	46712.9	39.7345	423641	103992	51996.1	24.5472	0.577177	1.44712	GO:0000139;GO:0003924;GO:0005515;GO:0005525;GO:0005737;GO:0005886;GO:0006886;GO:0006890;GO:0016192;GO:0048471;GO:0070062	GO:0006886;GO:0006890;GO:0016192	GO:0000139;GO:0005737;GO:0005886;GO:0048471;GO:0070062	GO:0003924;GO:0005515;GO:0005525	hsa04144 Endocytosis
Nuclear factor 1 A-type	Q12857	NFIA	4774	0.0357601	0.288787	-1.79192	2155.43	2455.21	1227.6	113.908	7463.73	3078.59	1539.3	41.2473	0.577177	1.4466	GO:0000785;GO:0000978;GO:0000981;GO:0001228;GO:0003682;GO:0003700;GO:0005634;GO:0005654;GO:0006260;GO:0006355;GO:0006357;GO:0019079;GO:0030054;GO:0045944;GO:0060074;GO:0072189;GO:0140297	GO:0006260;GO:0006355;GO:0006357;GO:0019079;GO:0045944;GO:0060074;GO:0072189	GO:0000785;GO:0005634;GO:0005654;GO:0030054	GO:0000978;GO:0000981;GO:0001228;GO:0003682;GO:0003700;GO:0140297	-
ATP synthase subunit a	P00846	ATP6	4508	0.0358261	0.132771	-2.91299	5524.19	2914.85	1457.42	52.7652	41606.9	26621	13310.5	63.9823	0.577177	1.4458	GO:0005515;GO:0005743;GO:0005753;GO:0007568;GO:0015986;GO:0016021;GO:0042776;GO:0045259;GO:0045263;GO:0046933;GO:0055093	GO:0007568;GO:0015986;GO:0042776;GO:0055093	GO:0005743;GO:0005753;GO:0016021;GO:0045259;GO:0045263	GO:0005515;GO:0046933	hsa01100 Metabolic pathways;hsa05014 Amyotrophic lateral sclerosis;hsa05415 Diabetic cardiomyopathy;hsa05020 Prion disease;hsa05208 Chemical carcinogenesis - reactive oxygen species;hsa05016 Huntington disease;hsa05012 Parkinson disease;hsa05022 Pathways of neurodegeneration - multiple diseases;hsa05010 Alzheimer disease;hsa00190 Oxidative phosphorylation;hsa04714 Thermogenesis
Septin-5	Q99719	SEPTIN5	5413	0.0358856	0.295052	-1.76096	2631.46	4084.73	2042.37	155.227	8918.64	2260.35	1130.17	25.3441	0.577177	1.44508	GO:0003924;GO:0005198;GO:0005515;GO:0005525;GO:0005886;GO:0005940;GO:0008021;GO:0015630;GO:0016080;GO:0017157;GO:0030534;GO:0031105;GO:0032153;GO:0034613;GO:0035176;GO:0042802;GO:0060090;GO:0061640;GO:2000300	GO:0016080;GO:0017157;GO:0030534;GO:0034613;GO:0035176;GO:0061640;GO:2000300	GO:0005886;GO:0005940;GO:0008021;GO:0015630;GO:0031105;GO:0032153	GO:0003924;GO:0005198;GO:0005515;GO:0005525;GO:0042802;GO:0060090	hsa05012 Parkinson disease;hsa05022 Pathways of neurodegeneration - multiple diseases
Collagen alpha-1(IV) chain	P02462	COL4A1	1282	0.0359321	0.584068	-0.775793	115845	39618.9	19809.5	34.1999	198342	46748.4	23374.2	23.5696	0.577177	1.44452	GO:0001569;GO:0005201;GO:0005515;GO:0005576;GO:0005587;GO:0005604;GO:0005615;GO:0005788;GO:0007420;GO:0007528;GO:0030020;GO:0030198;GO:0030855;GO:0031012;GO:0038063;GO:0048407;GO:0048514;GO:0061304;GO:0061333;GO:0062023;GO:0071230;GO:0071711	GO:0001569;GO:0007420;GO:0007528;GO:0030198;GO:0030855;GO:0038063;GO:0048514;GO:0061304;GO:0061333;GO:0071230;GO:0071711	GO:0005576;GO:0005587;GO:0005604;GO:0005615;GO:0005788;GO:0031012;GO:0062023	GO:0005201;GO:0005515;GO:0030020;GO:0048407	hsa04510 Focal adhesion;hsa05165 Human papillomavirus infection;hsa04512 ECM-receptor interaction;hsa04933 AGE-RAGE signaling pathway in diabetic complications;hsa05222 Small cell lung cancer;hsa05146 Amoebiasis;hsa04926 Relaxin signaling pathway;hsa05200 Pathways in cancer;hsa04151 PI3K-Akt signaling pathway;hsa04974 Protein digestion and absorption
NF-kappa-B inhibitor-interacting Ras-like protein 2	Q9NYR9	NKIRAS2	28511	0.0359495	0.49073	-1.027	5682.26	3767.8	1883.9	66.3082	11579.2	2235.03	1117.51	19.3021	0.577177	1.44431	GO:0003924;GO:0005525;GO:0005575;GO:0005737;GO:0006954;GO:0007249;GO:0010803;GO:0032484;GO:0032794;GO:0043122;GO:0043129;GO:0048286	GO:0006954;GO:0007249;GO:0010803;GO:0032484;GO:0043122;GO:0043129;GO:0048286	GO:0005575;GO:0005737	GO:0003924;GO:0005525;GO:0032794	-
Epidermal growth factor receptor substrate 15	P42566	EPS15	2060	0.0360218	0.649478	-0.622647	30810.1	10980.1	5490.07	35.6381	47438.2	5674.96	2837.48	11.9628	0.577177	1.44343	GO:0005509;GO:0005515;GO:0005737;GO:0005829;GO:0005886;GO:0005905;GO:0006895;GO:0006897;GO:0015031;GO:0016020;GO:0016050;GO:0016197;GO:0016235;GO:0017124;GO:0019065;GO:0030132;GO:0031593;GO:0031901;GO:0032456;GO:0043231;GO:0045296;GO:0046718;GO:0048268	GO:0006895;GO:0006897;GO:0015031;GO:0016050;GO:0016197;GO:0019065;GO:0032456;GO:0046718;GO:0048268	GO:0005737;GO:0005829;GO:0005886;GO:0005905;GO:0016020;GO:0016235;GO:0030132;GO:0031901;GO:0043231	GO:0005509;GO:0005515;GO:0017124;GO:0031593;GO:0045296	hsa04144 Endocytosis
Plasma membrane calcium-transporting ATPase 1	P20020	ATP2B1	490	0.0360266	0.505098	-0.985364	13141.6	8675.49	4337.74	66.0152	26018	4043.61	2021.8	15.5416	0.577177	1.44338	GO:0001772;GO:0001818;GO:0003056;GO:0003407;GO:0005388;GO:0005515;GO:0005516;GO:0005524;GO:0005654;GO:0005886;GO:0005887;GO:0006874;GO:0007420;GO:0007568;GO:0008217;GO:0009409;GO:0009898;GO:0015085;GO:0016020;GO:0016323;GO:0016324;GO:0016887;GO:0019829;GO:0030165;GO:0030285;GO:0030501;GO:0032591;GO:0032809;GO:0034220;GO:0043231;GO:0045121;GO:0046872;GO:0051480;GO:0051481;GO:0051928;GO:0070062;GO:…	GO:0001818;GO:0003056;GO:0003407;GO:0006874;GO:0007420;GO:0007568;GO:0008217;GO:0009409;GO:0030501;GO:0034220;GO:0051480;GO:0051481;GO:0051928;GO:0071305;GO:0071386;GO:0099509;GO:1900076;GO:1903779;GO:1990034	GO:0001772;GO:0005654;GO:0005886;GO:0005887;GO:0009898;GO:0016020;GO:0016323;GO:0016324;GO:0030285;GO:0032591;GO:0032809;GO:0043231;GO:0045121;GO:0070062;GO:0098978;GO:0098982;GO:0099056;GO:0099059	GO:0005388;GO:0005515;GO:0005516;GO:0005524;GO:0015085;GO:0016887;GO:0019829;GO:0030165;GO:0046872;GO:1905056	hsa04961 Endocrine and other factor-regulated calcium reabsorption;hsa04022 cGMP-PKG signaling pathway;hsa04261 Adrenergic signaling in cardiomyocytes;hsa04970 Salivary secretion;hsa04972 Pancreatic secretion;hsa04925 Aldosterone synthesis and secretion;hsa04978 Mineral absorption;hsa04024 cAMP signaling pathway;hsa04020 Calcium signaling pathway
Uveal autoantigen with coiled-coil domains and ankyrin repeats	Q9BZF9	UACA	55075	0.0362431	0.563681	-0.82705	19126	10881.5	5440.74	56.8936	33930.6	1762.64	881.321	5.19485	0.577177	1.44077	GO:0003674;GO:0005515;GO:0005576;GO:0005634;GO:0005654;GO:0005829;GO:0005856;GO:0008150;GO:0043280;GO:0070062;GO:0097190;GO:1901223	GO:0008150;GO:0043280;GO:0097190;GO:1901223	GO:0005576;GO:0005634;GO:0005654;GO:0005829;GO:0005856;GO:0070062	GO:0003674;GO:0005515	-
ER degradation-enhancing alpha-mannosidase-like protein 3	Q9BZQ6	EDEM3	80267	0.0362874	0.346235	-1.53018	2129.49	2350.98	1175.49	110.401	6150.41	1855.44	927.719	30.1677	0.577177	1.44024	GO:0004559;GO:0004571;GO:0005509;GO:0005783;GO:0005788;GO:0005975;GO:0006486;GO:0006986;GO:0016020;GO:0044322;GO:1904380;GO:1904382	GO:0005975;GO:0006486;GO:0006986;GO:1904380;GO:1904382	GO:0005783;GO:0005788;GO:0016020;GO:0044322	GO:0004559;GO:0004571;GO:0005509	hsa04141 Protein processing in endoplasmic reticulum
Cytokine-like nuclear factor N-PAC	Q49A26	GLYR1	84656	0.0365376	0.594895	-0.749293	14578.6	7011.72	3505.86	48.096	24506.2	2392.69	1196.35	9.76363	0.577177	1.43726	GO:0000786;GO:0003677;GO:0003682;GO:0005515;GO:0005654;GO:0005829;GO:0031491;GO:0035064;GO:0035066;GO:0042393;GO:0045944;GO:0050661;GO:0051287	GO:0035066;GO:0045944	GO:0000786;GO:0005654;GO:0005829	GO:0003677;GO:0003682;GO:0005515;GO:0031491;GO:0035064;GO:0042393;GO:0050661;GO:0051287	-
Growth factor receptor-bound protein 7	Q14451	GRB7	2886	0.0366846	0.0464756	-4.42738	235.902	0	0	0	5075.83	3615.99	1808	71.2394	0.577177	1.43552	GO:0003723;GO:0005515;GO:0005829;GO:0005886;GO:0005925;GO:0007173;GO:0010494;GO:0017148;GO:0019901;GO:0030335;GO:0034063;GO:0035091;GO:0042802;GO:0042995	GO:0007173;GO:0017148;GO:0030335;GO:0034063	GO:0005829;GO:0005886;GO:0005925;GO:0010494;GO:0042995	GO:0003723;GO:0005515;GO:0019901;GO:0035091;GO:0042802	-
Transforming growth factor beta activator LRRC32	Q14392	LRRC32	2615	0.0366978	0.246771	-2.01875	1758.71	1758.88	879.439	100.01	7126.86	3604.83	1802.42	50.5809	0.577177	1.43536	GO:0001818;GO:0005515;GO:0005615;GO:0005654;GO:0005887;GO:0007179;GO:0009986;GO:0010628;GO:0031012;GO:0046007;GO:0050431;GO:0062009;GO:1901388;GO:1901398	GO:0001818;GO:0007179;GO:0010628;GO:0046007;GO:0062009;GO:1901388;GO:1901398	GO:0005615;GO:0005654;GO:0005887;GO:0009986;GO:0031012	GO:0005515;GO:0050431	hsa04350 TGF-beta signaling pathway
Exportin-4	Q9C0E2	XPO4	64328	0.0367365	0.467948	-1.09558	2595.65	1849.65	924.824	71.2597	5546.86	1201.77	600.887	21.6658	0.577177	1.4349	GO:0005049;GO:0005515;GO:0005643;GO:0005654;GO:0005737;GO:0005829;GO:0006611;GO:0046827	GO:0006611;GO:0046827	GO:0005643;GO:0005654;GO:0005737;GO:0005829	GO:0005049;GO:0005515	hsa03013 Nucleocytoplasmic transport
E3 ubiquitin-protein ligase HECW2	Q9P2P5	HECW2	57520	0.0367626	0.326177	-1.61627	3015.67	3232.25	1616.13	107.182	9245.5	3352.9	1676.45	36.2652	0.577177	1.43459	GO:0000209;GO:0005515;GO:0005737;GO:0016567;GO:0030071;GO:0043161;GO:0045732;GO:0048814;GO:0061630;GO:0072686;GO:2000650	GO:0000209;GO:0016567;GO:0030071;GO:0043161;GO:0045732;GO:0048814;GO:2000650	GO:0005737;GO:0072686	GO:0005515;GO:0061630	-
MHC class I antigen (Fragment)	A0A2H4G024	HLA-A	3105	0.0368045	0.236589	-2.07955	2285.61	3136.6	1568.3	137.233	9660.67	4536.27	2268.14	46.9561	0.577177	1.4341	GO:0000139;GO:0001913;GO:0001916;GO:0002419;GO:0002485;GO:0002486;GO:0002726;GO:0003723;GO:0005102;GO:0005515;GO:0005783;GO:0005789;GO:0005794;GO:0005797;GO:0005886;GO:0005887;GO:0006955;GO:0009986;GO:0012507;GO:0016020;GO:0016045;GO:0019731;GO:0019885;GO:0030670;GO:0030881;GO:0031901;GO:0032729;GO:0036037;GO:0042270;GO:0042590;GO:0042605;GO:0042608;GO:0042610;GO:0042612;GO:0042824;GO:0045087;GO:…	GO:0001913;GO:0001916;GO:0002419;GO:0002485;GO:0002486;GO:0002726;GO:0006955;GO:0016045;GO:0019731;GO:0019885;GO:0032729;GO:0036037;GO:0042270;GO:0042590;GO:0045087;GO:0050830;GO:0050852;GO:2000566;GO:2000568;GO:2001187	GO:0000139;GO:0005783;GO:0005789;GO:0005794;GO:0005797;GO:0005886;GO:0005887;GO:0009986;GO:0012507;GO:0016020;GO:0030670;GO:0031901;GO:0042612;GO:0042824;GO:0055038;GO:0070062;GO:0070971;GO:0071556	GO:0003723;GO:0005102;GO:0005515;GO:0030881;GO:0042605;GO:0042608;GO:0042610;GO:0046977;GO:0062061	hsa04144 Endocytosis;hsa04145 Phagosome;hsa05169 Epstein-Barr virus infection;hsa05170 Human immunodeficiency virus 1 infection;hsa05165 Human papillomavirus infection;hsa05416 Viral myocarditis;hsa05163 Human cytomegalovirus infection;hsa05167 Kaposi sarcoma-associated herpesvirus infection;hsa05203 Viral carcinogenesis;hsa04612 Antigen processing and presentation;hsa05166 Human T-cell leukemia …
Chloride intracellular channel protein 3	O95833	CLIC3	9022	0.0368671	0.349613	-1.51617	8730.87	9520.92	4760.46	109.049	24972.9	7550.74	3775.37	30.2357	0.577177	1.43336	GO:0005244;GO:0005254;GO:0005515;GO:0005634;GO:0005737;GO:0006749;GO:0006821;GO:0007165;GO:0016020;GO:0016604;GO:0034220;GO:0034707;GO:0034765;GO:0070062	GO:0006749;GO:0006821;GO:0007165;GO:0034220;GO:0034765	GO:0005634;GO:0005737;GO:0016020;GO:0016604;GO:0034707;GO:0070062	GO:0005244;GO:0005254;GO:0005515	-
Phospholipid-transporting ATPase ABCA3	Q99758	ABCA3	21	0.0368952	0.37028	-1.43331	24193.4	28302.3	14151.2	116.984	65337.9	12122.3	6061.17	18.5533	0.577177	1.43303	GO:0005319;GO:0005524;GO:0005615;GO:0005765;GO:0005770;GO:0005886;GO:0006855;GO:0006869;GO:0008559;GO:0009410;GO:0010875;GO:0015914;GO:0016021;GO:0016887;GO:0030324;GO:0030659;GO:0032464;GO:0032585;GO:0034204;GO:0042599;GO:0042626;GO:0042908;GO:0043129;GO:0043231;GO:0044267;GO:0046470;GO:0046471;GO:0046618;GO:0046890;GO:0051384;GO:0055091;GO:0070925;GO:0097208;GO:0097232;GO:0097233;GO:0120009;GO:…	GO:0006855;GO:0006869;GO:0009410;GO:0010875;GO:0015914;GO:0030324;GO:0032464;GO:0034204;GO:0042908;GO:0043129;GO:0044267;GO:0046470;GO:0046471;GO:0046618;GO:0046890;GO:0051384;GO:0055091;GO:0070925;GO:0120009;GO:0150172;GO:1902995;GO:2001140	GO:0005615;GO:0005765;GO:0005770;GO:0005886;GO:0016021;GO:0030659;GO:0032585;GO:0042599;GO:0043231;GO:0097208;GO:0097232;GO:0097233	GO:0005319;GO:0005524;GO:0008559;GO:0016887;GO:0042626;GO:0120019;GO:0140345	hsa02010 ABC transporters
Sorting nexin-15	Q9NRS6	SNX15	29907	0.0369069	0.503974	-0.98858	11885	8334.84	4167.42	70.1294	23582.5	2677.15	1338.58	11.3523	0.577177	1.43289	GO:0005515;GO:0005730;GO:0005769;GO:0005829;GO:0005886;GO:0006886;GO:0016020;GO:0030659;GO:0035091;GO:0043231	GO:0006886	GO:0005730;GO:0005769;GO:0005829;GO:0005886;GO:0016020;GO:0030659;GO:0043231	GO:0005515;GO:0035091	-
Extracellular superoxide dismutase [Cu-Zn]	P08294	SOD3	6649	0.0369443	0.461763	-1.11478	209659	177356	88677.8	84.5924	454041	44868.5	22434.3	9.88205	0.577177	1.43245	GO:0001666;GO:0004784;GO:0005507;GO:0005515;GO:0005576;GO:0005615;GO:0005634;GO:0005796;GO:0008201;GO:0019430;GO:0046688;GO:0062023;GO:0070062;GO:0097746	GO:0001666;GO:0019430;GO:0046688;GO:0097746	GO:0005576;GO:0005615;GO:0005634;GO:0005796;GO:0062023;GO:0070062	GO:0004784;GO:0005507;GO:0005515;GO:0008201	-
Synaptojanin-1	O43426	SYNJ1	8867	0.0370861	0.499046	-1.00275	4294.81	3081.45	1540.73	71.7484	8606.03	971.054	485.527	11.2834	0.577177	1.43079	GO:0003723;GO:0004438;GO:0004439;GO:0005829;GO:0005874;GO:0006661;GO:0006836;GO:0007420;GO:0007612;GO:0008022;GO:0012506;GO:0014015;GO:0016082;GO:0016191;GO:0017124;GO:0030117;GO:0030132;GO:0032526;GO:0034097;GO:0034595;GO:0034596;GO:0036092;GO:0043195;GO:0043647;GO:0043812;GO:0043813;GO:0044877;GO:0046488;GO:0046855;GO:0046856;GO:0048260;GO:0048471;GO:0048488;GO:0048489;GO:0052629;GO:0052658;GO:…	GO:0006661;GO:0006836;GO:0007420;GO:0007612;GO:0014015;GO:0016082;GO:0016191;GO:0032526;GO:0034097;GO:0036092;GO:0043647;GO:0046488;GO:0046855;GO:0046856;GO:0048260;GO:0048488;GO:0048489;GO:0061024;GO:1904980	GO:0005829;GO:0005874;GO:0012506;GO:0030117;GO:0030132;GO:0043195;GO:0048471;GO:0097060;GO:0098688;GO:0098793	GO:0003723;GO:0004438;GO:0004439;GO:0008022;GO:0017124;GO:0034595;GO:0034596;GO:0043812;GO:0043813;GO:0044877;GO:0052629;GO:0052658;GO:1990175	hsa01100 Metabolic pathways;hsa00562 Inositol phosphate metabolism;hsa04070 Phosphatidylinositol signaling system
Angiopoietin-2	O15123	ANGPT2	285	0.0371188	0.0772059	-3.69515	235.902	0	0	0	3055.49	2113.53	1056.77	69.1715	0.577177	1.43041	GO:0001525;GO:0001666;GO:0005102;GO:0005515;GO:0005576;GO:0005615;GO:0005634;GO:0005886;GO:0007165;GO:0007281;GO:0009314;GO:0009612;GO:0009749;GO:0010467;GO:0010812;GO:0014070;GO:0014823;GO:0016525;GO:0030971;GO:0031100;GO:0042995;GO:0043537;GO:0045766;GO:0046872;GO:0048014;GO:0050928;GO:0060135;GO:0062023;GO:0071363;GO:0072012	GO:0001525;GO:0001666;GO:0007165;GO:0007281;GO:0009314;GO:0009612;GO:0009749;GO:0010467;GO:0010812;GO:0014070;GO:0014823;GO:0016525;GO:0031100;GO:0043537;GO:0045766;GO:0048014;GO:0050928;GO:0060135;GO:0071363;GO:0072012	GO:0005576;GO:0005615;GO:0005634;GO:0005886;GO:0042995;GO:0062023	GO:0005102;GO:0005515;GO:0030971;GO:0046872	hsa04066 HIF-1 signaling pathway;hsa05167 Kaposi sarcoma-associated herpesvirus infection;hsa04015 Rap1 signaling pathway;hsa04010 MAPK signaling pathway;hsa04151 PI3K-Akt signaling pathway;hsa04014 Ras signaling pathway
Chemerin-like receptor 1	Q99788	CMKLR1	1240	0.0371811	0.243011	-2.04091	630.144	788.484	394.242	125.128	2593.07	1243.1	621.551	47.9394	0.577177	1.42968	GO:0001501;GO:0002430;GO:0004875;GO:0004930;GO:0004950;GO:0005515;GO:0005886;GO:0005887;GO:0006935;GO:0006954;GO:0006955;GO:0007186;GO:0007200;GO:0007204;GO:0010759;GO:0016021;GO:0032088;GO:0032695;GO:0038023;GO:0045600;GO:0050848;GO:0070098;GO:0097003;GO:0097004;GO:0120162	GO:0001501;GO:0002430;GO:0006935;GO:0006954;GO:0006955;GO:0007186;GO:0007200;GO:0007204;GO:0010759;GO:0032088;GO:0032695;GO:0045600;GO:0050848;GO:0070098;GO:0120162	GO:0005886;GO:0005887;GO:0016021	GO:0004875;GO:0004930;GO:0004950;GO:0005515;GO:0038023;GO:0097003;GO:0097004	-
General transcription and DNA repair factor IIH helicase subunit XPB	P19447	ERCC3	2071	0.0372595	0.0859903	-3.53968	235.902	0	0	0	2743.36	1881.56	940.778	68.5859	0.577177	1.42876	GO:0000112;GO:0000439;GO:0000717;GO:0001666;GO:0003677;GO:0003684;GO:0005515;GO:0005524;GO:0005634;GO:0005654;GO:0005669;GO:0005675;GO:0006265;GO:0006281;GO:0006283;GO:0006289;GO:0006362;GO:0006366;GO:0006367;GO:0006368;GO:0006915;GO:0006979;GO:0008022;GO:0008104;GO:0009411;GO:0009650;GO:0016887;GO:0033683;GO:0035315;GO:0043065;GO:0043138;GO:0047485;GO:0048568;GO:0097550;GO:1901990;GO:1990841	GO:0000717;GO:0001666;GO:0006265;GO:0006281;GO:0006283;GO:0006289;GO:0006362;GO:0006366;GO:0006367;GO:0006368;GO:0006915;GO:0006979;GO:0008104;GO:0009411;GO:0009650;GO:0033683;GO:0035315;GO:0043065;GO:0048568;GO:1901990	GO:0000112;GO:0000439;GO:0005634;GO:0005654;GO:0005669;GO:0005675;GO:0097550	GO:0003677;GO:0003684;GO:0005515;GO:0005524;GO:0008022;GO:0016887;GO:0043138;GO:0047485;GO:1990841	hsa03420 Nucleotide excision repair;hsa03022 Basal transcription factors
Unconventional myosin-Vc	Q9NQX4	MYO5C	55930	0.0373047	0.286479	-1.8035	2158.25	3844.69	1922.34	178.139	7533.69	1224.68	612.341	16.2561	0.577177	1.42824	GO:0000146;GO:0005516;GO:0005524;GO:0005737;GO:0007015;GO:0015629;GO:0016459;GO:0030050;GO:0031982;GO:0051015;GO:0070062	GO:0007015;GO:0030050	GO:0005737;GO:0015629;GO:0016459;GO:0031982;GO:0070062	GO:0000146;GO:0005516;GO:0005524;GO:0051015	hsa05130 Pathogenic Escherichia coli infection;hsa04814 Motor proteins
Glutamate dehydrogenase 1, mitochondrial	P00367	GLUD1	2746	0.0373886	0.537972	-0.894397	208480	131305	65652.3	62.982	387529	29081.5	14540.8	7.50435	0.577177	1.42726	GO:0004352;GO:0004353;GO:0004354;GO:0005515;GO:0005524;GO:0005525;GO:0005737;GO:0005739;GO:0005759;GO:0005783;GO:0006537;GO:0006538;GO:0006541;GO:0021762;GO:0032024;GO:0042802;GO:0043531;GO:0070403;GO:0070728;GO:0072350	GO:0006537;GO:0006538;GO:0006541;GO:0021762;GO:0032024;GO:0072350	GO:0005737;GO:0005739;GO:0005759;GO:0005783	GO:0004352;GO:0004353;GO:0004354;GO:0005515;GO:0005524;GO:0005525;GO:0042802;GO:0043531;GO:0070403;GO:0070728	hsa01100 Metabolic pathways;hsa01200 Carbon metabolism;hsa04217 Necroptosis;hsa00250 Alanine, aspartate and glutamate metabolism;hsa04964 Proximal tubule bicarbonate reclamation;hsa00220 Arginine biosynthesis;hsa00910 Nitrogen metabolism
Gamma-secretase subunit APH-1A	Q96BI3	APH1A	51107	0.0374121	0.118773	-3.07373	235.902	0	0	0	1986.17	1314.88	657.44	66.202	0.577177	1.42699	GO:0001656;GO:0005515;GO:0005739;GO:0005769;GO:0005783;GO:0005794;GO:0005886;GO:0005887;GO:0006509;GO:0007219;GO:0007220;GO:0008021;GO:0010008;GO:0010950;GO:0016020;GO:0016021;GO:0016485;GO:0019899;GO:0030674;GO:0031293;GO:0032580;GO:0034205;GO:0042982;GO:0042987;GO:0043085;GO:0061133;GO:0070765;GO:0099056	GO:0001656;GO:0006509;GO:0007219;GO:0007220;GO:0010950;GO:0016485;GO:0031293;GO:0034205;GO:0042982;GO:0042987;GO:0043085	GO:0005739;GO:0005769;GO:0005783;GO:0005794;GO:0005886;GO:0005887;GO:0008021;GO:0010008;GO:0016020;GO:0016021;GO:0032580;GO:0070765;GO:0099056	GO:0005515;GO:0019899;GO:0030674;GO:0061133	hsa05010 Alzheimer disease;hsa04330 Notch signaling pathway
Dystrophin (Fragment)	Q8WYE0	DMD	1756	0.0375613	0.277938	-1.84716	3248.1	5297.87	2648.94	163.107	11686.4	3494.11	1747.06	29.899	0.577177	1.42526	GO:0002027;GO:0002162;GO:0003779;GO:0005200;GO:0005515;GO:0005829;GO:0005856;GO:0005886;GO:0007517;GO:0007519;GO:0008270;GO:0008307;GO:0009986;GO:0010880;GO:0010881;GO:0014809;GO:0014819;GO:0016010;GO:0016013;GO:0016328;GO:0017022;GO:0017166;GO:0030018;GO:0030036;GO:0030054;GO:0030055;GO:0030175;GO:0030864;GO:0031527;GO:0032991;GO:0033137;GO:0034613;GO:0035633;GO:0035994;GO:0042383;GO:0042995;GO:…	GO:0002027;GO:0007517;GO:0007519;GO:0010880;GO:0010881;GO:0014809;GO:0014819;GO:0030036;GO:0033137;GO:0034613;GO:0035633;GO:0035994;GO:0043043;GO:0046716;GO:0048666;GO:0055001;GO:0060048;GO:0060314;GO:0065003;GO:0086001;GO:0090257;GO:1901385;GO:1902083;GO:2000651	GO:0005829;GO:0005856;GO:0005886;GO:0009986;GO:0016010;GO:0016013;GO:0016328;GO:0030018;GO:0030054;GO:0030055;GO:0030175;GO:0030864;GO:0031527;GO:0032991;GO:0042383;GO:0042995;GO:0043034;GO:0044306;GO:0045121;GO:0045202;GO:0045211	GO:0002162;GO:0003779;GO:0005200;GO:0005515;GO:0008270;GO:0008307;GO:0017022;GO:0017166;GO:0050998;GO:0051015	hsa05416 Viral myocarditis;hsa05410 Hypertrophic cardiomyopathy;hsa05412 Arrhythmogenic right ventricular cardiomyopathy;hsa05414 Dilated cardiomyopathy
DCN1-like protein 3	Q8IWE4	DCUN1D3	123879	0.0376181	0.471459	-1.0848	5305.3	3684.83	1842.41	69.4556	11252.9	2539.35	1269.67	22.566	0.577177	1.4246	GO:0000151;GO:0003674;GO:0005515;GO:0005634;GO:0005737;GO:0005886;GO:0010225;GO:0010332;GO:0010564;GO:0030308;GO:0031624;GO:0032182;GO:0043065;GO:0045116;GO:0048471;GO:0051443;GO:0097602;GO:2000134;GO:2000434;GO:2000435;GO:2000436	GO:0010225;GO:0010332;GO:0010564;GO:0030308;GO:0043065;GO:0045116;GO:0051443;GO:2000134;GO:2000434;GO:2000435;GO:2000436	GO:0000151;GO:0005634;GO:0005737;GO:0005886;GO:0048471	GO:0003674;GO:0005515;GO:0031624;GO:0032182;GO:0097602	-
Beta-1-syntrophin	Q13884	SNTB1	6641	0.0376313	0.431451	-1.21273	56785.9	54250.5	27125.2	95.5351	131616	15084.3	7542.15	11.4608	0.577177	1.42445	GO:0003779;GO:0005198;GO:0005515;GO:0005516;GO:0005622;GO:0005737;GO:0005856;GO:0005925;GO:0006936;GO:0016010;GO:0030165;GO:0032991;GO:0042383;GO:0045202	GO:0006936	GO:0005622;GO:0005737;GO:0005856;GO:0005925;GO:0016010;GO:0032991;GO:0042383;GO:0045202	GO:0003779;GO:0005198;GO:0005515;GO:0005516;GO:0030165	-
Small integral membrane protein 11	P58511	SMIM11	54065	0.0376577	0.309666	-1.69122	565.842	659.88	329.94	116.619	1827.27	682.569	341.284	37.3546	0.577177	1.42415	GO:0003674;GO:0005515;GO:0005575;GO:0008150;GO:0016021	GO:0008150	GO:0005575;GO:0016021	GO:0003674;GO:0005515	-
Protein FMC1 homolog	Q96HJ9	FMC1	154791	0.0378953	0.310103	-1.68918	5669.12	6397.59	3198.8	112.85	18281.4	7035.41	3517.7	38.484	0.577177	1.42141	GO:0005515;GO:0005739;GO:0033615;GO:0050995;GO:0061469	GO:0033615;GO:0050995;GO:0061469	GO:0005739	GO:0005515	-
Rho guanine nucleotide exchange factor 12	Q9NZN5	ARHGEF12	23365	0.0380618	0.56926	-0.81284	11508.8	5525.46	2762.73	48.0106	20217.1	3561.74	1780.87	17.6174	0.577177	1.41951	GO:0001664;GO:0005085;GO:0005096;GO:0005515;GO:0005737;GO:0005829;GO:0007186;GO:0007266;GO:0016020;GO:0050790;GO:0051056;GO:0070062	GO:0007186;GO:0007266;GO:0050790;GO:0051056	GO:0005737;GO:0005829;GO:0016020;GO:0070062	GO:0001664;GO:0005085;GO:0005096;GO:0005515	hsa05135 Yersinia infection;hsa04810 Regulation of actin cytoskeleton;hsa05130 Pathogenic Escherichia coli infection;hsa04611 Platelet activation;hsa05205 Proteoglycans in cancer;hsa05152 Tuberculosis;hsa05163 Human cytomegalovirus infection;hsa04625 C-type lectin receptor signaling pathway;hsa04360 Axon guidance;hsa05200 Pathways in cancer;hsa04270 Vascular smooth muscle contraction
Protein FAM177A1	Q8N128	FAM177A1	283635	0.0382612	0.371312	-1.4293	8289.69	5442.08	2721.04	65.6488	22325.4	9109.49	4554.75	40.8032	0.577177	1.41724		-	-	-	-
Neural cell adhesion molecule 2	O15394	NCAM2	4685	0.0383257	0.520273	-0.94266	6133.97	4118.91	2059.46	67.1493	11789.9	1155.9	577.952	9.80418	0.577177	1.41651	GO:0005886;GO:0007158;GO:0007413;GO:0007608;GO:0016021;GO:0016604;GO:0030424;GO:0042802;GO:0043005	GO:0007158;GO:0007413;GO:0007608	GO:0005886;GO:0016021;GO:0016604;GO:0030424;GO:0043005	GO:0042802	hsa05020 Prion disease;hsa04514 Cell adhesion molecules
Rho-related GTP-binding protein RhoJ	Q9H4E5	RHOJ	57381	0.0383476	0.187507	-2.41499	235.902	0	0	0	1258.1	773.294	386.647	61.4652	0.577177	1.41626	GO:0001525;GO:0003924;GO:0005515;GO:0005525;GO:0005886;GO:0006897;GO:0008360;GO:0010594;GO:0016477;GO:0030031;GO:0030036;GO:0032488;GO:0061299;GO:0070062;GO:0090050;GO:1903670	GO:0001525;GO:0006897;GO:0008360;GO:0010594;GO:0016477;GO:0030031;GO:0030036;GO:0032488;GO:0061299;GO:0090050;GO:1903670	GO:0005886;GO:0070062	GO:0003924;GO:0005515;GO:0005525	hsa05132 Salmonella infection
Retinol dehydrogenase 13	Q8NBN7	RDH13	112724	0.0385003	0.398843	-1.32611	4232.55	3197.29	1598.65	75.5404	10612.1	3622.33	1811.16	34.134	0.577177	1.41454	GO:0005743;GO:0009644;GO:0010842;GO:0042462;GO:0042572;GO:0042574;GO:0052650	GO:0009644;GO:0010842;GO:0042462;GO:0042572;GO:0042574	GO:0005743	GO:0052650	hsa01100 Metabolic pathways;hsa01240 Biosynthesis of cofactors;hsa00830 Retinol metabolism
Occludin	Q16625	OCLN	100506658	0.0385839	0.302338	-1.72576	10273.6	13739.5	6869.74	133.736	33980.5	11575.2	5787.59	34.0642	0.577177	1.41359	GO:0001933;GO:0005515;GO:0005765;GO:0005886;GO:0005911;GO:0005923;GO:0010592;GO:0010628;GO:0010629;GO:0010827;GO:0016021;GO:0016324;GO:0016327;GO:0019904;GO:0030054;GO:0030139;GO:0031116;GO:0031252;GO:0031410;GO:0032991;GO:0035633;GO:0045216;GO:0046326;GO:0065003;GO:0070160;GO:0070830;GO:0090303;GO:1902463;GO:1905605	GO:0001933;GO:0010592;GO:0010628;GO:0010629;GO:0010827;GO:0031116;GO:0035633;GO:0045216;GO:0046326;GO:0065003;GO:0070830;GO:0090303;GO:1902463;GO:1905605	GO:0005765;GO:0005886;GO:0005911;GO:0005923;GO:0016021;GO:0016324;GO:0016327;GO:0030054;GO:0030139;GO:0031252;GO:0031410;GO:0032991;GO:0070160	GO:0005515;GO:0019904	hsa05130 Pathogenic Escherichia coli infection;hsa04670 Leukocyte transendothelial migration;hsa04530 Tight junction;hsa05160 Hepatitis C;hsa04514 Cell adhesion molecules
Acylglycerol kinase, mitochondrial	Q53H12	AGK	55750	0.0387379	0.601788	-0.732673	20462.9	9033.38	4516.69	44.1451	34003.5	4891.91	2445.95	14.3865	0.577177	1.41186	GO:0001727;GO:0001729;GO:0003951;GO:0004143;GO:0005515;GO:0005524;GO:0005737;GO:0005739;GO:0005741;GO:0005743;GO:0005758;GO:0005829;GO:0006665;GO:0016020;GO:0016310;GO:0031305;GO:0031966;GO:0042721;GO:0043231;GO:0045039;GO:0046486;GO:0046513;GO:0046834;GO:0047620;GO:0102773	GO:0006665;GO:0016310;GO:0045039;GO:0046486;GO:0046513;GO:0046834	GO:0005737;GO:0005739;GO:0005741;GO:0005743;GO:0005758;GO:0005829;GO:0016020;GO:0031305;GO:0031966;GO:0042721;GO:0043231	GO:0001727;GO:0001729;GO:0003951;GO:0004143;GO:0005515;GO:0005524;GO:0047620;GO:0102773	hsa01100 Metabolic pathways;hsa00561 Glycerolipid metabolism
Zinc finger protein 800	Q2TB10	ZNF800	168850	0.0387716	0.233837	-2.09642	2610.78	4749.75	2374.88	181.929	11164.9	4424.74	2212.37	39.6307	0.577177	1.41149	GO:0003677;GO:0005634;GO:0046872	-	GO:0005634	GO:0003677;GO:0046872	-
Membrane-associated guanylate kinase, WW and PDZ domain-containing protein 3	Q5TCQ9	MAGI3	260425	0.0388401	0.367067	-1.44588	3502.19	3699.54	1849.77	105.635	9541.02	2708.3	1354.15	28.3859	0.577177	1.41072	GO:0004385;GO:0005515;GO:0005524;GO:0005634;GO:0005737;GO:0005886;GO:0005911;GO:0005923;GO:0006915;GO:0007165;GO:0016020;GO:0030054;GO:0035556;GO:0046037;GO:0046328;GO:0046710;GO:0060090	GO:0006915;GO:0007165;GO:0035556;GO:0046037;GO:0046328;GO:0046710	GO:0005634;GO:0005737;GO:0005886;GO:0005911;GO:0005923;GO:0016020;GO:0030054	GO:0004385;GO:0005515;GO:0005524;GO:0060090	hsa04015 Rap1 signaling pathway
Plectin	Q15149	PLEC	5339	0.0389005	0.546742	-0.871069	280988	173093	86546.3	61.6015	513931	36689.1	18344.6	7.13891	0.577177	1.41004	GO:0000902;GO:0002162;GO:0002522;GO:0003334;GO:0003723;GO:0003779;GO:0005198;GO:0005200;GO:0005515;GO:0005737;GO:0005741;GO:0005829;GO:0005882;GO:0005886;GO:0005903;GO:0005925;GO:0006469;GO:0006997;GO:0008307;GO:0010467;GO:0010761;GO:0010818;GO:0014866;GO:0016020;GO:0016528;GO:0019226;GO:0022904;GO:0030018;GO:0030056;GO:0030424;GO:0030425;GO:0030506;GO:0031532;GO:0031581;GO:0031668;GO:0032094;GO:…	GO:0000902;GO:0002522;GO:0003334;GO:0006469;GO:0006997;GO:0010467;GO:0010761;GO:0010818;GO:0014866;GO:0019226;GO:0022904;GO:0031532;GO:0031581;GO:0031668;GO:0032094;GO:0032287;GO:0034332;GO:0034613;GO:0035264;GO:0042060;GO:0043114;GO:0043933;GO:0045104;GO:0045109;GO:0045214;GO:0045445;GO:0048741;GO:0055013;GO:0061436;GO:0070584;GO:0071260;GO:0071464;GO:0071498;GO:0120193;GO:2000689;GO:2000983	GO:0005737;GO:0005741;GO:0005829;GO:0005882;GO:0005886;GO:0005903;GO:0005925;GO:0016020;GO:0016528;GO:0030018;GO:0030056;GO:0030424;GO:0030425;GO:0042383;GO:0043034;GO:0043209;GO:0045111;GO:0048471;GO:0070062	GO:0002162;GO:0003723;GO:0003779;GO:0005198;GO:0005200;GO:0005515;GO:0008307;GO:0030506;GO:0043621;GO:0045296	-
Rho GTPase-activating protein 35	Q9NRY4	ARHGAP35	2909	0.0389703	0.44977	-1.15274	5623.43	4666.43	2333.22	82.982	12502.9	2357.5	1178.75	18.8556	0.577177	1.40927	GO:0001843;GO:0003677;GO:0003924;GO:0005096;GO:0005525;GO:0005543;GO:0005634;GO:0005829;GO:0005886;GO:0007165;GO:0007411;GO:0007413;GO:0008064;GO:0008360;GO:0010976;GO:0015629;GO:0016477;GO:0021955;GO:0030879;GO:0030900;GO:0030950;GO:0031668;GO:0032794;GO:0032956;GO:0035024;GO:0036064;GO:0043010;GO:0043116;GO:0043547;GO:0044319;GO:0044877;GO:0045724;GO:0050770;GO:0051056;GO:0097485	GO:0001843;GO:0007165;GO:0007411;GO:0007413;GO:0008064;GO:0008360;GO:0010976;GO:0016477;GO:0021955;GO:0030879;GO:0030900;GO:0030950;GO:0031668;GO:0032956;GO:0035024;GO:0043010;GO:0043116;GO:0043547;GO:0044319;GO:0045724;GO:0050770;GO:0051056;GO:0097485	GO:0005634;GO:0005829;GO:0005886;GO:0015629;GO:0036064	GO:0003677;GO:0003924;GO:0005096;GO:0005525;GO:0005543;GO:0032794;GO:0044877	hsa04810 Regulation of actin cytoskeleton;hsa04510 Focal adhesion;hsa04611 Platelet activation;hsa04670 Leukocyte transendothelial migration
Male-specific lethal 1 homolog	Q68DK7	MSL1	339287	0.0389717	0.309817	-1.69051	2757.95	2938.3	1469.15	106.539	8901.88	3628.75	1814.38	40.7639	0.577177	1.40925	GO:0003682;GO:0005515;GO:0005634;GO:0005654;GO:0006325;GO:0016607;GO:0043984;GO:0072487	GO:0006325;GO:0043984	GO:0005634;GO:0005654;GO:0016607;GO:0072487	GO:0003682;GO:0005515	-
Serine/threonine-protein kinase receptor R3	P37023	ACVRL1	94	0.038979	0.27638	-1.85528	1314.55	1212.44	606.219	92.232	4756.33	2317.83	1158.91	48.7314	0.577177	1.40917	GO:0001525;GO:0001666;GO:0001701;GO:0001936;GO:0001937;GO:0001938;GO:0001946;GO:0001955;GO:0001974;GO:0002043;GO:0003203;GO:0004674;GO:0004675;GO:0005024;GO:0005025;GO:0005515;GO:0005524;GO:0005886;GO:0005887;GO:0006275;GO:0006355;GO:0006468;GO:0007162;GO:0007165;GO:0007179;GO:0007507;GO:0008015;GO:0008217;GO:0008285;GO:0009953;GO:0009986;GO:0010596;GO:0010629;GO:0010862;GO:0016361;GO:0019901;GO:…	GO:0001525;GO:0001666;GO:0001701;GO:0001936;GO:0001937;GO:0001938;GO:0001946;GO:0001955;GO:0001974;GO:0002043;GO:0003203;GO:0006275;GO:0006355;GO:0006468;GO:0007162;GO:0007165;GO:0007179;GO:0007507;GO:0008015;GO:0008217;GO:0008285;GO:0009953;GO:0010596;GO:0010629;GO:0010862;GO:0030308;GO:0030336;GO:0030509;GO:0030513;GO:0032332;GO:0032924;GO:0035313;GO:0035912;GO:0043535;GO:0043537;GO:0045602;GO:…	GO:0005886;GO:0005887;GO:0009986;GO:0030425;GO:0043025;GO:0043235;GO:0070724	GO:0004674;GO:0004675;GO:0005024;GO:0005025;GO:0005515;GO:0005524;GO:0016361;GO:0019901;GO:0046332;GO:0046872;GO:0048185;GO:0050431;GO:0098821	hsa04060 Cytokine-cytokine receptor interaction
MORC family CW-type zinc finger protein 3	Q14149	MORC3	23515	0.0389942	0.506242	-0.9821	7434.61	4920.45	2460.22	66.1829	14685.9	2483.43	1241.71	16.9103	0.577177	1.409	GO:0003723;GO:0005515;GO:0005634;GO:0005654;GO:0006468;GO:0008270;GO:0009791;GO:0016363;GO:0016605;GO:0018105;GO:0035064;GO:0048147;GO:0050821;GO:0051457	GO:0006468;GO:0009791;GO:0018105;GO:0048147;GO:0050821;GO:0051457	GO:0005634;GO:0005654;GO:0016363;GO:0016605	GO:0003723;GO:0005515;GO:0008270;GO:0035064	-
Adenosylhomocysteinase 3	Q96HN2	AHCYL2	23382	0.0391084	0.318461	-1.65081	6144.98	7394.72	3697.36	120.338	19295.9	6738.13	3369.07	34.9201	0.577177	1.40773	GO:0005515;GO:0005783;GO:0005829;GO:0006730;GO:0033353;GO:0043005	GO:0006730;GO:0033353	GO:0005783;GO:0005829;GO:0043005	GO:0005515	hsa01100 Metabolic pathways;hsa00270 Cysteine and methionine metabolism
Uncharacterized protein MISP3	Q96FF7	MISP3	113230	0.0391378	0.218505	-2.19426	2154.69	3837.58	1918.79	178.103	9861.07	4433.49	2216.74	44.9595	0.577177	1.4074		-	-	-	-
Peroxisomal membrane protein 11B	O96011	PEX11B	8799	0.0393768	0.328635	-1.60544	5067.02	5648.69	2824.34	111.479	15418.4	5508.43	2754.21	35.7263	0.577177	1.40476	GO:0005515;GO:0005654;GO:0005739;GO:0005777;GO:0005778;GO:0005779;GO:0005829;GO:0007031;GO:0007165;GO:0016020;GO:0016559;GO:0032991;GO:0042802;GO:0042803;GO:0043231;GO:0044375	GO:0007031;GO:0007165;GO:0016559;GO:0044375	GO:0005654;GO:0005739;GO:0005777;GO:0005778;GO:0005779;GO:0005829;GO:0016020;GO:0032991;GO:0043231	GO:0005515;GO:0042802;GO:0042803	hsa04146 Peroxisome
Ras-related protein M-Ras	O14807	MRAS	22808	0.0394507	0.38385	-1.38139	3704.44	3507.36	1753.68	94.6799	9650.76	2874.43	1437.22	29.7845	0.577177	1.40394	GO:0003924;GO:0003925;GO:0005515;GO:0005525;GO:0005886;GO:0007265;GO:0019003;GO:0030036;GO:0030742;GO:1990830	GO:0007265;GO:0030036;GO:1990830	GO:0005886	GO:0003924;GO:0003925;GO:0005515;GO:0005525;GO:0019003;GO:0030742	hsa04810 Regulation of actin cytoskeleton;hsa05205 Proteoglycans in cancer;hsa04140 Autophagy - animal;hsa04137 Mitophagy - animal;hsa04625 C-type lectin receptor signaling pathway;hsa04015 Rap1 signaling pathway;hsa04218 Cellular senescence;hsa04072 Phospholipase D signaling pathway;hsa04371 Apelin signaling pathway;hsa04010 MAPK signaling pathway;hsa04014 Ras signaling pathway
Mitochondrial glutamate carrier 1	Q9H936	SLC25A22	79751	0.0394701	0.642283	-0.638719	26439.6	10497.1	5248.54	39.7021	41165.1	3994.41	1997.21	9.70341	0.577177	1.40373	GO:0005280;GO:0005313;GO:0005743;GO:0006810;GO:0006811;GO:0015183;GO:0015810;GO:0015813;GO:0016021;GO:0022857;GO:0043490;GO:0070778;GO:1902600	GO:0006810;GO:0006811;GO:0015810;GO:0015813;GO:0043490;GO:0070778;GO:1902600	GO:0005743;GO:0016021	GO:0005280;GO:0005313;GO:0015183;GO:0022857	-
Dihydropyrimidinase-related protein 2	Q16555	DPYSL2	1808	0.0395859	0.491739	-1.02403	599601	392531	196266	65.4654	1.21935e+06	264066	132033	21.6564	0.577177	1.40246	GO:0005515;GO:0005829;GO:0005874;GO:0005886;GO:0006139;GO:0006897;GO:0007010;GO:0007165;GO:0007399;GO:0007411;GO:0007420;GO:0008017;GO:0016020;GO:0030516;GO:0042802;GO:0045664;GO:0070062	GO:0006139;GO:0006897;GO:0007010;GO:0007165;GO:0007399;GO:0007411;GO:0007420;GO:0030516;GO:0045664	GO:0005829;GO:0005874;GO:0005886;GO:0016020;GO:0070062	GO:0005515;GO:0008017;GO:0042802	hsa04360 Axon guidance
Histone H2A	A0A994J4J7	MACROH2A1	9555	0.0396568	0.33039	-1.59776	21710.1	22724.8	11362.4	104.673	65710.7	24756.8	12378.4	37.6754	0.577177	1.40168	GO:0000122;GO:0000182;GO:0000228;GO:0000781;GO:0000785;GO:0000786;GO:0000793;GO:0000976;GO:0000977;GO:0000979;GO:0001739;GO:0001740;GO:0003677;GO:0005515;GO:0005634;GO:0005654;GO:0005721;GO:0005730;GO:0006334;GO:0007549;GO:0010385;GO:0019216;GO:0019899;GO:0019901;GO:0030291;GO:0031490;GO:0031492;GO:0033128;GO:0034184;GO:0040029;GO:0045618;GO:0045814;GO:0045815;GO:0046982;GO:0051572;GO:0061086;GO:…	GO:0000122;GO:0006334;GO:0007549;GO:0019216;GO:0033128;GO:0034184;GO:0040029;GO:0045618;GO:0045814;GO:0045815;GO:0051572;GO:0061086;GO:0071169;GO:0071901;GO:1901837;GO:1902750;GO:1902882;GO:1903226;GO:1904815	GO:0000228;GO:0000781;GO:0000785;GO:0000786;GO:0000793;GO:0001739;GO:0001740;GO:0005634;GO:0005654;GO:0005721;GO:0005730;GO:0070062	GO:0000182;GO:0000976;GO:0000977;GO:0000979;GO:0003677;GO:0005515;GO:0010385;GO:0019899;GO:0019901;GO:0030291;GO:0031490;GO:0031492;GO:0046982;GO:1990841	hsa04217 Necroptosis;hsa04613 Neutrophil extracellular trap formation;hsa05322 Systemic lupus erythematosus;hsa05034 Alcoholism
Zinc fingers and homeoboxes protein 2	Q9Y6X8	ZHX2	22882	0.0396779	0.520519	-0.941977	5124.94	3487.11	1743.56	68.042	9845.83	918.717	459.359	9.33103	0.577177	1.40145	GO:0000122;GO:0000785;GO:0000981;GO:0003677;GO:0005515;GO:0005634;GO:0005654;GO:0005829;GO:0006357;GO:0006402;GO:0035019;GO:0042802;GO:0042803;GO:0045665;GO:0045892;GO:0046872;GO:0046982;GO:0060040	GO:0000122;GO:0006357;GO:0006402;GO:0035019;GO:0045665;GO:0045892;GO:0060040	GO:0000785;GO:0005634;GO:0005654;GO:0005829	GO:0000981;GO:0003677;GO:0005515;GO:0042802;GO:0042803;GO:0046872;GO:0046982	-
SWI/SNF-related matrix-associated actin-dependent regulator of chromatin subfamily A member 5	O60264	SMARCA5	8467	0.0397324	0.595981	-0.746663	44688.3	22582	11291	50.5323	74982.8	5096.01	2548.01	6.79624	0.577177	1.40086	GO:0000793;GO:0001650;GO:0003677;GO:0004386;GO:0005515;GO:0005524;GO:0005634;GO:0005654;GO:0005677;GO:0005829;GO:0006275;GO:0006334;GO:0006338;GO:0006352;GO:0006355;GO:0006357;GO:0008094;GO:0016589;GO:0016590;GO:0016887;GO:0031213;GO:0031491;GO:0031497;GO:0042393;GO:0043231;GO:0043596;GO:0045740;GO:0045944;GO:0045945;GO:0090535;GO:0110016;GO:0140658;GO:1905213;GO:1990164;GO:1990830	GO:0006275;GO:0006334;GO:0006338;GO:0006352;GO:0006355;GO:0006357;GO:0031497;GO:0045740;GO:0045944;GO:0045945;GO:1905213;GO:1990164;GO:1990830	GO:0000793;GO:0001650;GO:0005634;GO:0005654;GO:0005677;GO:0005829;GO:0016589;GO:0016590;GO:0031213;GO:0043231;GO:0043596;GO:0090535;GO:0110016	GO:0003677;GO:0004386;GO:0005515;GO:0005524;GO:0008094;GO:0016887;GO:0031491;GO:0042393;GO:0140658	-
Phosphomevalonate kinase	Q15126	PMVK	10654	0.0397406	0.464424	-1.10649	9902.93	4706.16	2353.08	47.5229	21323.1	7349.71	3674.86	34.4684	0.577177	1.40077	GO:0004631;GO:0005515;GO:0005524;GO:0005777;GO:0005829;GO:0006695;GO:0016020;GO:0016126;GO:0016310;GO:0019287;GO:0070062;GO:0070723	GO:0006695;GO:0016126;GO:0016310;GO:0019287;GO:0070723	GO:0005777;GO:0005829;GO:0016020;GO:0070062	GO:0004631;GO:0005515;GO:0005524	hsa01100 Metabolic pathways;hsa04146 Peroxisome;hsa00900 Terpenoid backbone biosynthesis
Vacuolar protein sorting-associated protein 11 homolog	Q9H270	VPS11	55823	0.0398061	0.630627	-0.665141	20998.6	6398.67	3199.33	30.4719	33297.9	6890.99	3445.49	20.695	0.577177	1.40005	GO:0000166;GO:0005515;GO:0005764;GO:0005765;GO:0005768;GO:0005769;GO:0005770;GO:0005776;GO:0006886;GO:0006904;GO:0006914;GO:0007032;GO:0007033;GO:0008333;GO:0016567;GO:0019904;GO:0019905;GO:0030136;GO:0030139;GO:0030674;GO:0030897;GO:0031647;GO:0031902;GO:0033147;GO:0034058;GO:0046872;GO:0048284;GO:0061630;GO:1902115;GO:1903364;GO:1903955;GO:2000643	GO:0006886;GO:0006904;GO:0006914;GO:0007032;GO:0007033;GO:0008333;GO:0016567;GO:0031647;GO:0033147;GO:0034058;GO:0048284;GO:1902115;GO:1903364;GO:1903955;GO:2000643	GO:0005764;GO:0005765;GO:0005768;GO:0005769;GO:0005770;GO:0005776;GO:0030136;GO:0030139;GO:0030897;GO:0031902	GO:0000166;GO:0005515;GO:0019904;GO:0019905;GO:0030674;GO:0046872;GO:0061630	hsa05132 Salmonella infection
3-ketodihydrosphingosine reductase	Q06136	KDSR	2531	0.0398385	0.455366	-1.1349	7219.61	6215.82	3107.91	86.0964	15854.5	2229.23	1114.61	14.0605	0.577177	1.3997	GO:0005515;GO:0005615;GO:0005783;GO:0005789;GO:0006666;GO:0016020;GO:0016021;GO:0030148;GO:0047560	GO:0006666;GO:0030148	GO:0005615;GO:0005783;GO:0005789;GO:0016020;GO:0016021	GO:0005515;GO:0047560	hsa01100 Metabolic pathways;hsa00600 Sphingolipid metabolism
Adhesion G protein-coupled receptor L2	O95490	ADGRL2	23266	0.0398558	0.338919	-1.56099	7199.7	6350.31	3175.15	88.2023	21243.2	8662.66	4331.33	40.7786	0.577177	1.39951	GO:0004930;GO:0005887;GO:0007166;GO:0007186;GO:0007189;GO:0007420;GO:0016021;GO:0016524;GO:0030246;GO:0043005	GO:0007166;GO:0007186;GO:0007189;GO:0007420	GO:0005887;GO:0016021;GO:0043005	GO:0004930;GO:0016524;GO:0030246	-
Syntaxin-binding protein 2	Q15833	STXBP2	6813	0.0398635	0.629579	-0.66754	31077.5	12824.7	6412.35	41.2668	49362.3	5579.08	2789.54	11.3023	0.577177	1.39943	GO:0001909;GO:0005515;GO:0005576;GO:0005829;GO:0005886;GO:0006886;GO:0006904;GO:0007269;GO:0016192;GO:0017075;GO:0019905;GO:0030141;GO:0030348;GO:0042581;GO:0042582;GO:0043304;GO:0043312;GO:0044194;GO:0070062;GO:0070820;GO:0098793	GO:0001909;GO:0006886;GO:0006904;GO:0007269;GO:0016192;GO:0043304;GO:0043312	GO:0005576;GO:0005829;GO:0005886;GO:0030141;GO:0042581;GO:0042582;GO:0044194;GO:0070062;GO:0070820;GO:0098793	GO:0005515;GO:0017075;GO:0019905;GO:0030348	-
5-azacytidine-induced protein 2	Q9H6S1	AZI2	64343	0.0398718	0.404517	-1.30573	3411.26	2989.53	1494.76	87.637	8432.94	2411.96	1205.98	28.6016	0.577177	1.39933	GO:0000278;GO:0005515;GO:0005737;GO:0007249;GO:0042110;GO:0044565;GO:0097028	GO:0000278;GO:0007249;GO:0042110;GO:0044565;GO:0097028	GO:0005737	GO:0005515	hsa04622 RIG-I-like receptor signaling pathway
Microtubule actin crosslinking factor 1	H3BPE1	MACF1	23499	0.0401731	0.448872	-1.15562	6286.01	5603.8	2801.9	89.1472	14004	1897.66	948.828	13.5508	0.577177	1.39606	GO:0003723;GO:0003779;GO:0005198;GO:0005509;GO:0005515;GO:0005737;GO:0005794;GO:0005856;GO:0005874;GO:0005882;GO:0005886;GO:0010632;GO:0015629;GO:0016020;GO:0016055;GO:0030177;GO:0030334;GO:0032587;GO:0032886;GO:0042060;GO:0043001;GO:0045104;GO:0045296;GO:0045773;GO:0051011;GO:0051015;GO:0051893;GO:0150011	GO:0010632;GO:0016055;GO:0030177;GO:0030334;GO:0032886;GO:0042060;GO:0043001;GO:0045104;GO:0045773;GO:0051893;GO:0150011	GO:0005737;GO:0005794;GO:0005856;GO:0005874;GO:0005882;GO:0005886;GO:0015629;GO:0016020;GO:0032587	GO:0003723;GO:0003779;GO:0005198;GO:0005509;GO:0005515;GO:0045296;GO:0051011;GO:0051015	-
Four and a half LIM domains protein 1	Q13642	FHL1	2273	0.0403407	0.410008	-1.28628	182358	164641	82320.3	90.2842	444768	115989	57994.5	26.0785	0.577177	1.39426	GO:0003254;GO:0003674;GO:0005515;GO:0005634;GO:0005737;GO:0005829;GO:0005886;GO:0005925;GO:0007517;GO:0009887;GO:0010972;GO:0030154;GO:0030308;GO:0043268;GO:0044325;GO:0046872;GO:1901016;GO:2000134	GO:0003254;GO:0007517;GO:0009887;GO:0010972;GO:0030154;GO:0030308;GO:0043268;GO:1901016;GO:2000134	GO:0005634;GO:0005737;GO:0005829;GO:0005886;GO:0005925	GO:0003674;GO:0005515;GO:0044325;GO:0046872	hsa04630 JAK-STAT signaling pathway
E3 ubiquitin-protein ligase RNF135	Q8IUD6	RNF135	84282	0.040386	0.188587	-2.4067	235.902	0	0	0	1250.89	779.24	389.62	62.2947	0.577177	1.39377	GO:0000209;GO:0004842;GO:0005515;GO:0005737;GO:0005829;GO:0010494;GO:0010994;GO:0016567;GO:0032728;GO:0039529;GO:0039552;GO:0042802;GO:0043021;GO:0045087;GO:0045088;GO:0046872;GO:0051260;GO:0061630;GO:0070534;GO:0140374;GO:1990904	GO:0000209;GO:0010994;GO:0016567;GO:0032728;GO:0039529;GO:0045087;GO:0045088;GO:0051260;GO:0070534;GO:0140374	GO:0005737;GO:0005829;GO:0010494;GO:1990904	GO:0004842;GO:0005515;GO:0039552;GO:0042802;GO:0043021;GO:0046872;GO:0061630	-
Erythrocyte membrane protein band 4.1 (Fragment)	A0A2R8Y783	EPB41	2035	0.0404129	0.21185	-2.23888	912.093	1352.38	676.191	148.272	4305.36	2227.17	1113.58	51.7301	0.577177	1.39348	GO:0003779;GO:0005200;GO:0005515;GO:0005516;GO:0005545;GO:0005829;GO:0005856;GO:0005886;GO:0005938;GO:0007049;GO:0008022;GO:0008360;GO:0014731;GO:0016323;GO:0016604;GO:0030036;GO:0030054;GO:0030507;GO:0030863;GO:0030866;GO:0031032;GO:0032092;GO:0032991;GO:0045171;GO:0047485;GO:0051219;GO:0051301;GO:0051924;GO:0072686;GO:1904478;GO:1904778	GO:0007049;GO:0008360;GO:0030036;GO:0030866;GO:0031032;GO:0032092;GO:0051301;GO:0051924;GO:1904478;GO:1904778	GO:0005829;GO:0005856;GO:0005886;GO:0005938;GO:0014731;GO:0016323;GO:0016604;GO:0030054;GO:0030863;GO:0032991;GO:0045171;GO:0072686	GO:0003779;GO:0005200;GO:0005515;GO:0005516;GO:0005545;GO:0008022;GO:0030507;GO:0047485;GO:0051219	-
Alpha/beta hydrolase domain-containing protein 17A	Q96GS6	ABHD17A	81926	0.0404505	0.289254	-1.78959	970.307	1468.81	734.404	151.376	3354.52	1093.69	546.843	32.6033	0.577177	1.39308	GO:0002084;GO:0005515;GO:0005886;GO:0008474;GO:0010008;GO:0016020;GO:0016607;GO:0043197;GO:0043231;GO:0055038;GO:0072657;GO:0098978;GO:0099031;GO:0099033;GO:0099175;GO:1902817;GO:1905668	GO:0002084;GO:0072657;GO:0099175;GO:1902817;GO:1905668	GO:0005886;GO:0010008;GO:0016020;GO:0016607;GO:0043197;GO:0043231;GO:0055038;GO:0098978;GO:0099031;GO:0099033	GO:0005515;GO:0008474	-
Aquaporin-4	P55087	AQP4	361	0.0407403	0.294228	-1.76499	10863.9	14569.5	7284.77	134.109	36923.5	13784.2	6892.1	37.3318	0.577177	1.38998	GO:0003091;GO:0005515;GO:0005576;GO:0005737;GO:0005886;GO:0005887;GO:0006833;GO:0007565;GO:0009314;GO:0009897;GO:0009992;GO:0010008;GO:0010574;GO:0015250;GO:0015670;GO:0016021;GO:0016323;GO:0030104;GO:0030315;GO:0031253;GO:0032691;GO:0032715;GO:0032991;GO:0042383;GO:0042538;GO:0042802;GO:0050891;GO:0051289;GO:0051384;GO:0055085;GO:0060354;GO:0071333;GO:0071346;GO:0071347;GO:0071354;GO:0071392;GO:…	GO:0003091;GO:0006833;GO:0007565;GO:0009314;GO:0009992;GO:0010574;GO:0015670;GO:0030104;GO:0032691;GO:0032715;GO:0042538;GO:0050891;GO:0051289;GO:0051384;GO:0055085;GO:0060354;GO:0071333;GO:0071346;GO:0071347;GO:0071354;GO:0071392;GO:0090660;GO:0098609	GO:0005576;GO:0005737;GO:0005886;GO:0005887;GO:0009897;GO:0010008;GO:0016021;GO:0016323;GO:0030315;GO:0031253;GO:0032991;GO:0042383;GO:0097450	GO:0005515;GO:0015250;GO:0042802	hsa04962 Vasopressin-regulated water reabsorption;hsa04976 Bile secretion
Tetratricopeptide repeat protein 9A	Q92623	TTC9	23508	0.0408779	0.372144	-1.42607	2936.63	2492.72	1246.36	84.8836	7891.1	2890.54	1445.27	36.6303	0.577177	1.38851	GO:0060348	GO:0060348	-	-	-
LIM and senescent cell antigen-like-containing domain protein 2	Q7Z4I7	LIMS2	55679	0.040901	0.122144	-3.03334	2255.45	2437.59	1218.8	108.075	18465.5	12250	6125.02	66.3402	0.577177	1.38827	GO:0005634;GO:0005737;GO:0005829;GO:0005886;GO:0005911;GO:0005925;GO:0043066;GO:0045216;GO:0046872;GO:0098609;GO:1900026;GO:2000178;GO:2000346;GO:2001046	GO:0043066;GO:0045216;GO:0098609;GO:1900026;GO:2000178;GO:2000346;GO:2001046	GO:0005634;GO:0005737;GO:0005829;GO:0005886;GO:0005911;GO:0005925	GO:0046872	-
Myosin-11	P35749	MYH11	4629	0.0409451	0.400869	-1.3188	403972	416367	208183	103.068	1.00774e+06	207846	103923	20.6249	0.577177	1.3878	GO:0003774;GO:0005515;GO:0005516;GO:0005524;GO:0005829;GO:0005859;GO:0006939;GO:0008307;GO:0030241;GO:0032982;GO:0042470;GO:0048251;GO:0051015;GO:0055013;GO:0070062	GO:0006939;GO:0030241;GO:0048251;GO:0055013	GO:0005829;GO:0005859;GO:0032982;GO:0042470;GO:0070062	GO:0003774;GO:0005515;GO:0005516;GO:0005524;GO:0008307;GO:0051015	hsa04810 Regulation of actin cytoskeleton;hsa05130 Pathogenic Escherichia coli infection;hsa04530 Tight junction;hsa04814 Motor proteins;hsa04270 Vascular smooth muscle contraction
Prenylcysteine oxidase 1	Q9UHG3	PCYOX1	51449	0.0409478	0.586535	-0.769711	68132.5	18181.8	9090.88	26.6859	116161	32246.7	16123.3	27.7603	0.577177	1.38777	GO:0001735;GO:0005515;GO:0005764;GO:0005886;GO:0030327;GO:0030328;GO:0034361;GO:0070062;GO:1902476	GO:0030327;GO:0030328;GO:1902476	GO:0005764;GO:0005886;GO:0034361;GO:0070062	GO:0001735;GO:0005515	hsa00900 Terpenoid backbone biosynthesis
Myosin light chain 4	P12829	MYL4	4635	0.0412927	0.443671	-1.17244	18382.3	6731.14	3365.57	36.6175	41432.4	16488.2	8244.12	39.7956	0.577177	1.38413	GO:0002026;GO:0003785;GO:0005509;GO:0005829;GO:0016459;GO:0016460;GO:0031672;GO:0032038;GO:0032781;GO:0051015;GO:0060048	GO:0002026;GO:0032781;GO:0060048	GO:0005829;GO:0016459;GO:0016460;GO:0031672	GO:0003785;GO:0005509;GO:0032038;GO:0051015	hsa04371 Apelin signaling pathway;hsa04260 Cardiac muscle contraction;hsa04814 Motor proteins;hsa04261 Adrenergic signaling in cardiomyocytes
Mitochondria-eating protein	Q8TC71	SPATA18	132671	0.041323	0.0604265	-4.04868	235.902	0	0	0	3903.95	2834.66	1417.33	72.6101	0.577177	1.38381	GO:0005515;GO:0005737;GO:0005739;GO:0005741;GO:0006974;GO:0035694;GO:0035695;GO:0042802;GO:0043231	GO:0006974;GO:0035694;GO:0035695	GO:0005737;GO:0005739;GO:0005741;GO:0043231	GO:0005515;GO:0042802	-
Methylglutaconyl-CoA hydratase, mitochondrial	Q13825	AUH	549	0.0413586	0.546418	-0.871922	16603.3	9554.42	4777.21	57.5452	30385.8	4713.17	2356.59	15.5111	0.577177	1.38343	GO:0003730;GO:0004300;GO:0004490;GO:0005739;GO:0005759;GO:0006552;GO:0006635;GO:0050011	GO:0006552;GO:0006635	GO:0005739;GO:0005759	GO:0003730;GO:0004300;GO:0004490;GO:0050011	hsa01100 Metabolic pathways;hsa00280 Valine, leucine and isoleucine degradation
Homer protein homolog 1	Q86YM7	HOMER1	9456	0.0414013	0.166539	-2.58607	1147.07	1190.85	595.424	103.817	6887.7	4276.04	2138.02	62.0823	0.577177	1.38299	GO:0003009;GO:0005515;GO:0005737;GO:0005829;GO:0005886;GO:0007206;GO:0007216;GO:0007268;GO:0007623;GO:0009967;GO:0014069;GO:0030018;GO:0030424;GO:0030425;GO:0031802;GO:0035094;GO:0035256;GO:0035418;GO:0035591;GO:0043025;GO:0043034;GO:0043197;GO:0043198;GO:0044309;GO:0044325;GO:0044877;GO:0045177;GO:0048148;GO:0048741;GO:0048875;GO:0051262;GO:0051592;GO:0051928;GO:0051966;GO:0060076;GO:0090279;GO:…	GO:0003009;GO:0007206;GO:0007216;GO:0007268;GO:0007623;GO:0009967;GO:0035094;GO:0035418;GO:0048148;GO:0048741;GO:0048875;GO:0051262;GO:0051592;GO:0051928;GO:0051966;GO:0090279;GO:0098962;GO:0099173;GO:1902950;GO:2001256;GO:2001257	GO:0005737;GO:0005829;GO:0005886;GO:0014069;GO:0030018;GO:0030424;GO:0030425;GO:0043025;GO:0043034;GO:0043197;GO:0043198;GO:0044309;GO:0045177;GO:0060076;GO:0098978;GO:0099524	GO:0005515;GO:0031802;GO:0035256;GO:0035591;GO:0044325;GO:0044877;GO:0097110;GO:0099186	hsa04068 FoxO signaling pathway;hsa04724 Glutamatergic synapse
AP-2 complex subunit alpha-2	O94973	AP2A2	161	0.0415702	0.651435	-0.618306	47995.7	19647.6	9823.81	40.9362	73676.8	3033.58	1516.79	4.11741	0.577177	1.38122	GO:0003674;GO:0005515;GO:0005829;GO:0005886;GO:0006886;GO:0006898;GO:0008289;GO:0019901;GO:0030122;GO:0030666;GO:0030667;GO:0030669;GO:0031410;GO:0035615;GO:0036020;GO:0045334;GO:0072583;GO:0097718;GO:0101003;GO:0140312	GO:0006886;GO:0006898;GO:0072583	GO:0005829;GO:0005886;GO:0030122;GO:0030666;GO:0030667;GO:0030669;GO:0031410;GO:0036020;GO:0045334;GO:0101003	GO:0003674;GO:0005515;GO:0008289;GO:0019901;GO:0035615;GO:0097718;GO:0140312	hsa04144 Endocytosis;hsa05016 Huntington disease;hsa04961 Endocrine and other factor-regulated calcium reabsorption;hsa04721 Synaptic vesicle cycle
Peroxisomal bifunctional enzyme	Q08426	EHHADH	1962	0.0415946	0.307901	-1.69946	5296.73	3892.35	1946.17	73.4859	17202.7	8356.24	4178.12	48.5751	0.577177	1.38096	GO:0003857;GO:0004165;GO:0004300;GO:0005515;GO:0005777;GO:0005782;GO:0005829;GO:0006635;GO:0016508;GO:0016509;GO:0016863;GO:0019899;GO:0033540;GO:0070403	GO:0006635;GO:0033540	GO:0005777;GO:0005782;GO:0005829	GO:0003857;GO:0004165;GO:0004300;GO:0005515;GO:0016508;GO:0016509;GO:0016863;GO:0019899;GO:0070403	hsa01100 Metabolic pathways;hsa00280 Valine, leucine and isoleucine degradation;hsa00640 Propanoate metabolism;hsa00071 Fatty acid degradation;hsa01212 Fatty acid metabolism;hsa04146 Peroxisome;hsa00380 Tryptophan metabolism;hsa03320 PPAR signaling pathway;hsa00410 beta-Alanine metabolism;hsa00650 Butanoate metabolism;hsa00310 Lysine degradation
Protein lifeguard 3	Q969X1	TMBIM1	64114	0.0416279	0.0582894	-4.10062	1703.24	2934.68	1467.34	172.3	29220.4	21107.2	10553.6	72.2346	0.577177	1.38062	GO:0005123;GO:0005515;GO:0005765;GO:0005783;GO:0005794;GO:0005886;GO:0010008;GO:0016020;GO:0016021;GO:0035579;GO:0043086;GO:0043231;GO:0070062;GO:1902042;GO:1902045;GO:1903077;GO:2000504;GO:2001234	GO:0043086;GO:1902042;GO:1902045;GO:1903077;GO:2000504;GO:2001234	GO:0005765;GO:0005783;GO:0005794;GO:0005886;GO:0010008;GO:0016020;GO:0016021;GO:0035579;GO:0043231;GO:0070062	GO:0005123;GO:0005515	-
Short-chain specific acyl-CoA dehydrogenase, mitochondrial	P16219	ACADS	35	0.0416836	0.469602	-1.09049	13483.9	11593.1	5796.55	85.9774	28713.5	2193.94	1096.97	7.64079	0.577177	1.38003	GO:0003995;GO:0004085;GO:0005634;GO:0005654;GO:0005739;GO:0005759;GO:0005813;GO:0006635;GO:0033539;GO:0046359;GO:0050660	GO:0006635;GO:0033539;GO:0046359	GO:0005634;GO:0005654;GO:0005739;GO:0005759;GO:0005813	GO:0003995;GO:0004085;GO:0050660	hsa01100 Metabolic pathways;hsa01200 Carbon metabolism;hsa00280 Valine, leucine and isoleucine degradation;hsa00640 Propanoate metabolism;hsa00071 Fatty acid degradation;hsa01212 Fatty acid metabolism;hsa00410 beta-Alanine metabolism;hsa00650 Butanoate metabolism
Phosphatase and actin regulator 4	Q8IZ21	PHACTR4	65979	0.0420695	0.397883	-1.32958	2056.79	1610.76	805.378	78.3141	5169.33	1803.14	901.568	34.8814	0.577177	1.37603	GO:0001755;GO:0001843;GO:0003779;GO:0005737;GO:0007266;GO:0008157;GO:0030027;GO:0030036;GO:0043085;GO:0048484;GO:0051726;GO:0061386;GO:0072542;GO:2001045	GO:0001755;GO:0001843;GO:0007266;GO:0030036;GO:0043085;GO:0048484;GO:0051726;GO:0061386;GO:2001045	GO:0005737;GO:0030027	GO:0003779;GO:0008157;GO:0072542	-
Dystonin	A0A0U1RQJ2	DST	667	0.0420724	0.206506	-2.27574	641.683	811.562	405.781	126.474	3107.33	1734.91	867.454	55.8328	0.577177	1.376	GO:0003779;GO:0005178;GO:0005198;GO:0005509;GO:0005515;GO:0005604;GO:0005634;GO:0005635;GO:0005654;GO:0005737;GO:0005789;GO:0005829;GO:0005882;GO:0005925;GO:0005938;GO:0007010;GO:0007155;GO:0007229;GO:0008017;GO:0008022;GO:0008090;GO:0009611;GO:0009925;GO:0015630;GO:0016020;GO:0016021;GO:0030011;GO:0030018;GO:0030056;GO:0031122;GO:0031252;GO:0031410;GO:0031581;GO:0031673;GO:0035371;GO:0042060;GO:…	GO:0007010;GO:0007155;GO:0007229;GO:0008090;GO:0009611;GO:0030011;GO:0031122;GO:0031581;GO:0042060;GO:0045104;GO:0048870	GO:0005604;GO:0005634;GO:0005635;GO:0005654;GO:0005737;GO:0005789;GO:0005829;GO:0005882;GO:0005925;GO:0005938;GO:0009925;GO:0015630;GO:0016020;GO:0016021;GO:0030018;GO:0030056;GO:0031252;GO:0031410;GO:0031673;GO:0035371;GO:1904115	GO:0003779;GO:0005178;GO:0005198;GO:0005509;GO:0005515;GO:0008017;GO:0008022;GO:0051010	-
Ral GTPase-activating protein subunit alpha-2	Q2PPJ7	RALGAPA2	57186	0.0421981	0.603204	-0.729283	4421.66	1521.56	760.778	34.4114	7330.3	1672.98	836.488	22.8227	0.577177	1.37471	GO:0005096;GO:0005615;GO:0005634;GO:0005737;GO:0005829;GO:0005886;GO:0046982;GO:0051056;GO:0090630	GO:0051056;GO:0090630	GO:0005615;GO:0005634;GO:0005737;GO:0005829;GO:0005886	GO:0005096;GO:0046982	hsa04014 Ras signaling pathway
Tumor necrosis factor receptor superfamily member 6	P25445	FAS	355	0.0422133	0.372516	-1.42463	14036.8	10340	5169.99	73.6632	37681.1	15201.7	7600.83	40.3429	0.577177	1.37455	GO:0001934;GO:0005031;GO:0005515;GO:0005516;GO:0005829;GO:0005886;GO:0006915;GO:0006924;GO:0006955;GO:0007165;GO:0009897;GO:0009986;GO:0016021;GO:0016604;GO:0019900;GO:0031264;GO:0031265;GO:0032872;GO:0033209;GO:0034198;GO:0036337;GO:0038023;GO:0042802;GO:0042981;GO:0043065;GO:0043066;GO:0045121;GO:0065003;GO:0070062;GO:0071260;GO:0071455;GO:0097049;GO:0097191;GO:0097192;GO:0097527;GO:2001235;GO:…	GO:0001934;GO:0006915;GO:0006924;GO:0006955;GO:0007165;GO:0032872;GO:0033209;GO:0034198;GO:0036337;GO:0042981;GO:0043065;GO:0043066;GO:0065003;GO:0071260;GO:0071455;GO:0097049;GO:0097191;GO:0097192;GO:0097527;GO:2001235;GO:2001269	GO:0005829;GO:0005886;GO:0009897;GO:0009986;GO:0016021;GO:0016604;GO:0031264;GO:0031265;GO:0045121;GO:0070062	GO:0005031;GO:0005515;GO:0005516;GO:0019900;GO:0038023;GO:0042802	hsa05022 Pathways of neurodegeneration - multiple diseases;hsa05010 Alzheimer disease;hsa05130 Pathogenic Escherichia coli infection;hsa05205 Proteoglycans in cancer;hsa05169 Epstein-Barr virus infection;hsa05170 Human immunodeficiency virus 1 infection;hsa04932 Non-alcoholic fatty liver disease;hsa05164 Influenza A;hsa04210 Apoptosis;hsa05165 Human papillomavirus infection;hsa05417 Lipid and ath…
Actin-binding LIM protein 2	Q6H8Q1	ABLIM2	84448	0.0422969	0.0501163	-4.31858	235.902	0	0	0	4707.09	3478.62	1739.31	73.9016	0.577177	1.37369	GO:0005737;GO:0006351;GO:0015629;GO:0030032;GO:0030036;GO:0046872;GO:0051015	GO:0006351;GO:0030032;GO:0030036	GO:0005737;GO:0015629	GO:0046872;GO:0051015	hsa04360 Axon guidance
Serine/threonine-protein kinase SIK3	Q9Y2K2	SIK3	23387	0.0423164	0.0664865	-3.9108	235.902	0	0	0	3548.12	2577.28	1288.64	72.6377	0.577177	1.37349	GO:0000226;GO:0000287;GO:0004674;GO:0004712;GO:0005515;GO:0005524;GO:0005737;GO:0006468;GO:0035556;GO:0050321;GO:0106310;GO:1904263;GO:1904515	GO:0000226;GO:0006468;GO:0035556;GO:1904263;GO:1904515	GO:0005737	GO:0000287;GO:0004674;GO:0004712;GO:0005515;GO:0005524;GO:0050321;GO:0106310	-
ATP-binding cassette sub-family A member 6	Q8N139	ABCA6	23460	0.0423938	0.389377	-1.36076	2299.38	1764.2	882.101	76.725	5905.29	2183.67	1091.83	36.9782	0.577177	1.3727	GO:0000139;GO:0005319;GO:0005524;GO:0005654;GO:0005886;GO:0006869;GO:0016021;GO:0042626;GO:0043231;GO:0055085;GO:0140359	GO:0006869;GO:0055085	GO:0000139;GO:0005654;GO:0005886;GO:0016021;GO:0043231	GO:0005319;GO:0005524;GO:0042626;GO:0140359	hsa02010 ABC transporters
NADH dehydrogenase [ubiquinone] flavoprotein 3, mitochondrial	P56181	NDUFV3	4731	0.0425346	0.410641	-1.28405	2937.6	3119.66	1559.83	106.197	7153.69	1030.58	515.288	14.4062	0.577177	1.37126	GO:0003723;GO:0005515;GO:0005739;GO:0005743;GO:0005747;GO:0006120;GO:0008137;GO:0042775	GO:0006120;GO:0042775	GO:0005739;GO:0005743;GO:0005747	GO:0003723;GO:0005515;GO:0008137	hsa01100 Metabolic pathways;hsa05014 Amyotrophic lateral sclerosis;hsa05415 Diabetic cardiomyopathy;hsa05020 Prion disease;hsa05208 Chemical carcinogenesis - reactive oxygen species;hsa05016 Huntington disease;hsa05012 Parkinson disease;hsa05022 Pathways of neurodegeneration - multiple diseases;hsa05010 Alzheimer disease;hsa00190 Oxidative phosphorylation;hsa04714 Thermogenesis;hsa04932 Non-alcoh…
Ankyrin repeat and SAM domain-containing protein 1A	Q92625	ANKS1A	23294	0.0425468	0.565434	-0.82257	7314.95	2272.78	1136.39	31.0703	12936.9	3745.78	1872.89	28.9542	0.577177	1.37113	GO:0005515;GO:0005654;GO:0005829;GO:0006929;GO:0016322;GO:0043005;GO:0046875;GO:0048013;GO:1901187	GO:0006929;GO:0016322;GO:0048013;GO:1901187	GO:0005654;GO:0005829;GO:0043005	GO:0005515;GO:0046875	-
Transcription factor TFIIIB component B'' homolog	A6H8Y1	BDP1	55814	0.0425795	0.433752	-1.20506	19527.3	16549.2	8274.62	84.7494	45019.4	10999.7	5499.87	24.4333	0.577177	1.3708	GO:0000126;GO:0001156;GO:0005515;GO:0005654;GO:0070898	GO:0070898	GO:0000126;GO:0005654	GO:0001156;GO:0005515	-
Succinyl-CoA:3-ketoacid coenzyme A transferase 1, mitochondrial	P55809	OXCT1	5019	0.0427087	0.516382	-0.95349	14448.9	7836.04	3918.02	54.2326	27981.1	7075.43	3537.71	25.2864	0.577177	1.36948	GO:0005739;GO:0005759;GO:0007420;GO:0007507;GO:0007584;GO:0008260;GO:0008410;GO:0009410;GO:0009725;GO:0014823;GO:0035774;GO:0042182;GO:0042594;GO:0042802;GO:0045471;GO:0046950;GO:0046952;GO:0060612	GO:0007420;GO:0007507;GO:0007584;GO:0009410;GO:0009725;GO:0014823;GO:0035774;GO:0042182;GO:0042594;GO:0045471;GO:0046950;GO:0046952;GO:0060612	GO:0005739;GO:0005759	GO:0008260;GO:0008410;GO:0042802	hsa01100 Metabolic pathways;hsa00280 Valine, leucine and isoleucine degradation;hsa00650 Butanoate metabolism
Dedicator of cytokinesis protein 9	Q9BZ29	DOCK9	23348	0.04274	0.37083	-1.43117	8343.12	6426.31	3213.15	77.0252	22498.5	8984.56	4492.28	39.9341	0.577177	1.36917	GO:0005085;GO:0005515;GO:0005829;GO:0007264;GO:0008150;GO:0012505;GO:0016020;GO:0043547;GO:0045296	GO:0007264;GO:0008150;GO:0043547	GO:0005829;GO:0012505;GO:0016020	GO:0005085;GO:0005515;GO:0045296	-
Aldo-keto reductase family 1 member C3	P42330	AKR1C3	8644	0.0428699	0.54897	-0.8652	25026.2	11930.6	5965.31	47.6725	45587.5	10750	5375	23.581	0.577177	1.36785	GO:0001523;GO:0001758;GO:0004032;GO:0004033;GO:0004745;GO:0005634;GO:0005737;GO:0005829;GO:0006693;GO:0007186;GO:0007584;GO:0008202;GO:0008284;GO:0008584;GO:0009267;GO:0010942;GO:0016229;GO:0016488;GO:0016655;GO:0018636;GO:0019371;GO:0030216;GO:0032052;GO:0034614;GO:0035410;GO:0036130;GO:0036131;GO:0042448;GO:0042572;GO:0042574;GO:0043170;GO:0044594;GO:0044597;GO:0044598;GO:0045550;GO:0045703;GO:…	GO:0001523;GO:0006693;GO:0007186;GO:0007584;GO:0008202;GO:0008284;GO:0008584;GO:0009267;GO:0010942;GO:0016488;GO:0019371;GO:0030216;GO:0034614;GO:0042448;GO:0042572;GO:0042574;GO:0043170;GO:0044597;GO:0044598;GO:0048385;GO:0051897;GO:0061370;GO:0070293;GO:0071276;GO:0071277;GO:0071379;GO:0071384;GO:0071395;GO:0071799;GO:1900053;GO:2000224;GO:2000353;GO:2000379	GO:0005634;GO:0005737;GO:0005829;GO:0070062	GO:0001758;GO:0004032;GO:0004033;GO:0004745;GO:0016229;GO:0016655;GO:0018636;GO:0032052;GO:0035410;GO:0036130;GO:0036131;GO:0044594;GO:0045550;GO:0045703;GO:0047017;GO:0047020;GO:0047023;GO:0047024;GO:0047035;GO:0047044;GO:0047045;GO:0047086;GO:0047787;GO:0047834;GO:0052650;GO:0072582	hsa01100 Metabolic pathways;hsa05208 Chemical carcinogenesis - reactive oxygen species;hsa00590 Arachidonic acid metabolism;hsa00790 Folate biosynthesis;hsa04913 Ovarian steroidogenesis;hsa00140 Steroid hormone biosynthesis
Tetraspanin-8	P19075	TSPAN8	7103	0.0428845	0.0523349	-4.25608	1054.97	1638.13	819.063	155.278	20158	14831.6	7415.79	73.5768	0.577177	1.3677	GO:0005178;GO:0005515;GO:0005887;GO:0007283;GO:0009986;GO:0010468;GO:0030195;GO:0070062	GO:0007283;GO:0010468;GO:0030195	GO:0005887;GO:0009986;GO:0070062	GO:0005178;GO:0005515	-
Isopentenyl-diphosphate Delta-isomerase 1	Q13907	IDI1	3422	0.0432896	0.0763519	-3.71119	235.902	0	0	0	3089.67	2235.23	1117.62	72.3454	0.577177	1.36362	GO:0004452;GO:0005737;GO:0005777;GO:0005829;GO:0006695;GO:0009240;GO:0046872;GO:0050992	GO:0006695;GO:0009240;GO:0050992	GO:0005737;GO:0005777;GO:0005829	GO:0004452;GO:0046872	hsa01100 Metabolic pathways;hsa00900 Terpenoid backbone biosynthesis
Nucleoporin NUP188	Q5SRE5	NUP188	23511	0.0433023	0.394241	-1.34285	2387.46	2546.72	1273.36	106.671	6055.84	1330.95	665.476	21.978	0.577177	1.36349	GO:0005635;GO:0005829;GO:0006405;GO:0006606;GO:0016020;GO:0017056;GO:0044611;GO:0051028	GO:0006405;GO:0006606;GO:0051028	GO:0005635;GO:0005829;GO:0016020;GO:0044611	GO:0017056	hsa05014 Amyotrophic lateral sclerosis;hsa03013 Nucleocytoplasmic transport
Ribosomal protein uL30-like	Q6DKI1	RPL7L1	285855	0.0433281	0.158338	-2.65892	1009.7	1547.6	773.8	153.273	6376.89	3909.83	1954.91	61.3125	0.577177	1.36323	GO:0000463;GO:0001825;GO:0003723;GO:0003735;GO:0005515;GO:0005730;GO:0022625	GO:0000463;GO:0001825	GO:0005730;GO:0022625	GO:0003723;GO:0003735;GO:0005515	-
Tubulointerstitial nephritis antigen-like	Q9GZM7	TINAGL1	64129	0.0435772	0.438143	-1.19053	183258	152010	76005.1	82.9485	418262	104426	52213	24.9667	0.577177	1.36074	GO:0005201;GO:0005515;GO:0005576;GO:0005615;GO:0005764;GO:0016197;GO:0043236;GO:0062023;GO:0070062	GO:0016197	GO:0005576;GO:0005615;GO:0005764;GO:0062023;GO:0070062	GO:0005201;GO:0005515;GO:0043236	-
Serine/threonine-protein kinase TAO1	Q7L7X3	TAOK1	57551	0.0437777	0.526951	-0.92426	4474.07	2855.04	1427.52	63.813	8490.49	1345.43	672.715	15.8463	0.577177	1.35875	GO:0000165;GO:0000226;GO:0004672;GO:0004674;GO:0004712;GO:0005515;GO:0005524;GO:0005737;GO:0005829;GO:0006281;GO:0006468;GO:0006974;GO:0007026;GO:0007095;GO:0015630;GO:0016301;GO:0016310;GO:0016740;GO:0032874;GO:0032956;GO:0035556;GO:0043014;GO:0043408;GO:0043539;GO:0046330;GO:0046777;GO:0048156;GO:0048471;GO:0048487;GO:0048812;GO:0050321;GO:0051493;GO:0070050;GO:0070062;GO:0070507;GO:0071902;GO:…	GO:0000165;GO:0000226;GO:0006281;GO:0006468;GO:0006974;GO:0007026;GO:0007095;GO:0016310;GO:0032874;GO:0032956;GO:0035556;GO:0043408;GO:0046330;GO:0046777;GO:0048812;GO:0051493;GO:0070050;GO:0070507;GO:0071902;GO:0097194;GO:1901985	GO:0005737;GO:0005829;GO:0015630;GO:0048471;GO:0070062	GO:0004672;GO:0004674;GO:0004712;GO:0005515;GO:0005524;GO:0016301;GO:0016740;GO:0043014;GO:0043539;GO:0048156;GO:0048487;GO:0050321;GO:0106310	hsa04010 MAPK signaling pathway
Nebulette non-muscle isoform variant (Fragment)	Q59FZ8	NEBL	10529	0.0438403	0.287018	-1.80079	9388.29	11758.1	5879.06	125.242	32709.8	14067.2	7033.58	43.006	0.577177	1.35813	GO:0001725;GO:0005515;GO:0005523;GO:0008092;GO:0008307;GO:0030018;GO:0031005;GO:0031674;GO:0051015;GO:0070062;GO:0071691	GO:0071691	GO:0001725;GO:0030018;GO:0031674;GO:0070062	GO:0005515;GO:0005523;GO:0008092;GO:0008307;GO:0031005;GO:0051015	-
C-C motif chemokine 19	Q99731	CCL19	6363	0.0438985	0.0755297	-3.72681	235.902	0	0	0	3123.3	2270.8	1135.4	72.7049	0.577177	1.35755	GO:0001768;GO:0001771;GO:0002407;GO:0002408;GO:0002548;GO:0002606;GO:0005515;GO:0005576;GO:0005615;GO:0006874;GO:0006954;GO:0006955;GO:0007154;GO:0007186;GO:0008009;GO:0009615;GO:0010560;GO:0030593;GO:0031295;GO:0031732;GO:0031735;GO:0032731;GO:0032735;GO:0032760;GO:0034695;GO:0042102;GO:0042379;GO:0043123;GO:0043507;GO:0043547;GO:0043552;GO:0045627;GO:0045807;GO:0045860;GO:0046330;GO:0048020;GO:…	GO:0001768;GO:0001771;GO:0002407;GO:0002408;GO:0002548;GO:0002606;GO:0006874;GO:0006954;GO:0006955;GO:0007154;GO:0007186;GO:0009615;GO:0010560;GO:0030593;GO:0031295;GO:0032731;GO:0032735;GO:0032760;GO:0034695;GO:0042102;GO:0043123;GO:0043507;GO:0043547;GO:0043552;GO:0045627;GO:0045807;GO:0045860;GO:0046330;GO:0048247;GO:0048260;GO:0048469;GO:0050921;GO:0051209;GO:0051897;GO:0060491;GO:0070098;GO:…	GO:0005576;GO:0005615	GO:0005515;GO:0008009;GO:0031732;GO:0031735;GO:0042379;GO:0048020	hsa04062 Chemokine signaling pathway;hsa04064 NF-kappa B signaling pathway;hsa04061 Viral protein interaction with cytokine and cytokine receptor;hsa04060 Cytokine-cytokine receptor interaction
Tryptase beta-2	P20231	TPSAB1	7177	0.0439872	0.242916	-2.04147	352632	277782	138891	78.7739	1.45167e+06	819018	409509	56.4192	0.577177	1.35667	GO:0004252;GO:0005515;GO:0005576;GO:0005615;GO:0006508;GO:0006952;GO:0008236;GO:0022617;GO:0042802;GO:0062023	GO:0006508;GO:0006952;GO:0022617	GO:0005576;GO:0005615;GO:0062023	GO:0004252;GO:0005515;GO:0008236;GO:0042802	hsa05164 Influenza A
Lanosterol synthase	P48449	LSS	4047	0.0440266	0.448418	-1.15708	19902.5	11844.6	5922.28	59.5129	44383.9	15199.6	7599.8	34.2458	0.577177	1.35629	GO:0000250;GO:0005515;GO:0005789;GO:0005811;GO:0006694;GO:0006695;GO:0016020;GO:0016104;GO:0031647;GO:0042300	GO:0006694;GO:0006695;GO:0016104;GO:0031647	GO:0005789;GO:0005811;GO:0016020	GO:0000250;GO:0005515;GO:0042300	hsa01100 Metabolic pathways;hsa00100 Steroid biosynthesis
Rho-associated protein kinase 2	O75116	ROCK2	9475	0.0441579	0.587189	-0.768104	23249.2	11598.6	5799.31	49.8883	39594	5592.63	2796.31	14.1249	0.577177	1.35499	GO:0000281;GO:0001837;GO:0001934;GO:0002931;GO:0003180;GO:0003723;GO:0004674;GO:0004712;GO:0005198;GO:0005515;GO:0005524;GO:0005634;GO:0005737;GO:0005813;GO:0005829;GO:0005856;GO:0005886;GO:0006468;GO:0006939;GO:0007249;GO:0007266;GO:0010595;GO:0010613;GO:0010628;GO:0010629;GO:0010825;GO:0016525;GO:0018105;GO:0018107;GO:0030036;GO:0030155;GO:0030335;GO:0030866;GO:0031032;GO:0031267;GO:0031644;GO:…	GO:0000281;GO:0001837;GO:0001934;GO:0002931;GO:0003180;GO:0006468;GO:0006939;GO:0007249;GO:0007266;GO:0010595;GO:0010613;GO:0010628;GO:0010629;GO:0010825;GO:0016525;GO:0018105;GO:0018107;GO:0030036;GO:0030155;GO:0030335;GO:0030866;GO:0031032;GO:0031644;GO:0032723;GO:0032956;GO:0035509;GO:0039694;GO:0042752;GO:0043410;GO:0045019;GO:0045616;GO:0048511;GO:0048598;GO:0051246;GO:0051298;GO:0051492;GO:…	GO:0005634;GO:0005737;GO:0005813;GO:0005829;GO:0005856;GO:0005886;GO:0036464	GO:0003723;GO:0004674;GO:0004712;GO:0005198;GO:0005515;GO:0005524;GO:0031267;GO:0046872;GO:0048156;GO:0050321;GO:0072518;GO:0106310	hsa05132 Salmonella infection;hsa05135 Yersinia infection;hsa04810 Regulation of actin cytoskeleton;hsa05131 Shigellosis;hsa04510 Focal adhesion;hsa05130 Pathogenic Escherichia coli infection;hsa04611 Platelet activation;hsa05205 Proteoglycans in cancer;hsa04520 Adherens junction;hsa04670 Leukocyte transendothelial migration;hsa04530 Tight junction;hsa05417 Lipid and atherosclerosis;hsa04071 Sphi…
Rho GTPase-activating protein 27	Q6ZUM4	ARHGAP27	201176	0.0442484	0.591647	-0.75719	7880.34	3803.61	1901.8	48.267	13319.3	1978.49	989.245	14.8543	0.577177	1.3541	GO:0005096;GO:0005737;GO:0005829;GO:0006898;GO:0007165;GO:0016020;GO:0017124;GO:0043087;GO:0043547;GO:0051056	GO:0006898;GO:0007165;GO:0043087;GO:0043547;GO:0051056	GO:0005737;GO:0005829;GO:0016020	GO:0005096;GO:0017124	-
Caveolae-associated protein 1	Q6NZI2	CAVIN1	284119	0.0443076	0.390295	-1.35736	302774	281706	140853	93.0417	775757	244459	122229	31.5123	0.577177	1.35352	GO:0003723;GO:0005515;GO:0005634;GO:0005654;GO:0005737;GO:0005739;GO:0005783;GO:0005829;GO:0005886;GO:0005901;GO:0006361;GO:0006363;GO:0009303;GO:0009306;GO:0032991;GO:0042134;GO:0042802;GO:0043231;GO:0045121;GO:2000147	GO:0006361;GO:0006363;GO:0009303;GO:0009306;GO:2000147	GO:0005634;GO:0005654;GO:0005737;GO:0005739;GO:0005783;GO:0005829;GO:0005886;GO:0005901;GO:0032991;GO:0043231;GO:0045121	GO:0003723;GO:0005515;GO:0042134;GO:0042802	-
Alpha-1,2-mannosyltransferase ALG9	Q9H6U8	ALG9	79796	0.0443465	0.340923	-1.55248	18009.8	24723	12361.5	137.275	52826.6	11957.7	5978.84	22.6357	0.577177	1.35314	GO:0000026;GO:0000030;GO:0005789;GO:0006487;GO:0006488;GO:0016020;GO:0016021;GO:0052918;GO:0052926;GO:0097502	GO:0006487;GO:0006488;GO:0097502	GO:0005789;GO:0016020;GO:0016021	GO:0000026;GO:0000030;GO:0052918;GO:0052926	hsa01100 Metabolic pathways;hsa00510 N-Glycan biosynthesis;hsa00513 Various types of N-glycan biosynthesis
Transforming growth factor beta receptor type 3	Q03167	TGFBR3	7049	0.0444076	0.318082	-1.65253	2029.35	2077.04	1038.52	102.35	6379.97	2733.49	1366.74	42.8449	0.577177	1.35254	GO:0001666;GO:0001837;GO:0001889;GO:0003007;GO:0003150;GO:0003151;GO:0003223;GO:0005024;GO:0005114;GO:0005160;GO:0005515;GO:0005539;GO:0005615;GO:0005737;GO:0005887;GO:0006955;GO:0007179;GO:0007181;GO:0008201;GO:0009897;GO:0009986;GO:0015026;GO:0016477;GO:0017015;GO:0017134;GO:0030165;GO:0030509;GO:0030511;GO:0030512;GO:0031012;GO:0031100;GO:0032354;GO:0034673;GO:0034695;GO:0034699;GO:0035556;GO:…	GO:0001666;GO:0001837;GO:0001889;GO:0003007;GO:0003150;GO:0003151;GO:0003223;GO:0006955;GO:0007179;GO:0007181;GO:0016477;GO:0017015;GO:0030509;GO:0030511;GO:0030512;GO:0031100;GO:0032354;GO:0034695;GO:0034699;GO:0035556;GO:0043393;GO:0050680;GO:0051271;GO:0055010;GO:0060038;GO:0060045;GO:0060216;GO:0060317;GO:0060318;GO:0060347;GO:0060389;GO:0060412;GO:0060939;GO:0060979;GO:0061384;GO:0062009	GO:0005615;GO:0005737;GO:0005887;GO:0009897;GO:0009986;GO:0031012;GO:0034673;GO:0043235;GO:0070062	GO:0005024;GO:0005114;GO:0005160;GO:0005515;GO:0005539;GO:0008201;GO:0015026;GO:0017134;GO:0030165;GO:0046332;GO:0048185;GO:0050431;GO:0070123	-
AP-1 complex subunit mu-2	Q9Y6Q5	AP1M2	10053	0.0446094	0.396923	-1.33307	5092.24	5464.25	2732.13	107.305	12829.3	2741.52	1370.76	21.3692	0.577177	1.35057	GO:0000139;GO:0005515;GO:0005765;GO:0005829;GO:0006605;GO:0006903;GO:0016192;GO:0030136;GO:0030659;GO:0031410;GO:0032588;GO:0035615;GO:0043231	GO:0006605;GO:0006903;GO:0016192	GO:0000139;GO:0005765;GO:0005829;GO:0030136;GO:0030659;GO:0031410;GO:0032588;GO:0043231	GO:0005515;GO:0035615	hsa04142 Lysosome;hsa05170 Human immunodeficiency virus 1 infection
Microtubule-associated serine/threonine-protein kinase 4	O15021	MAST4	375449	0.0446901	0.24196	-2.04716	1150.4	1330.71	665.353	115.674	4754.48	2519.44	1259.72	52.9908	0.577177	1.34979	GO:0000287;GO:0004674;GO:0004712;GO:0005524;GO:0005737;GO:0007010;GO:0018105;GO:0035556;GO:0106310	GO:0007010;GO:0018105;GO:0035556	GO:0005737	GO:0000287;GO:0004674;GO:0004712;GO:0005524;GO:0106310	-
Keratin, type II cytoskeletal 8	P05787	KRT8	3856	0.0448028	0.49842	-1.00456	1.29134e+06	975766	487883	75.5625	2.59086e+06	323894	161947	12.5014	0.577177	1.3487	GO:0005515;GO:0005634;GO:0005654;GO:0005737;GO:0005829;GO:0005882;GO:0016363;GO:0030280;GO:0031424;GO:0045095;GO:0045109;GO:0045111;GO:0070062;GO:0097110	GO:0031424;GO:0045109	GO:0005634;GO:0005654;GO:0005737;GO:0005829;GO:0005882;GO:0016363;GO:0045095;GO:0045111;GO:0070062	GO:0005515;GO:0030280;GO:0097110	-
Guanylate-binding protein 5	Q96PP8	GBP5	115362	0.044818	0.623256	-0.682104	4664.49	1404.16	702.08	30.1032	7484.07	1733.61	866.806	23.164	0.577177	1.34855	GO:0000139;GO:0003924;GO:0005515;GO:0005525;GO:0005737;GO:0005794;GO:0006954;GO:0009617;GO:0016020;GO:0031410;GO:0032731;GO:0032741;GO:0034067;GO:0042802;GO:0042803;GO:0045089;GO:0048471;GO:0051289;GO:0071346;GO:1900017;GO:1900227	GO:0006954;GO:0009617;GO:0032731;GO:0032741;GO:0034067;GO:0045089;GO:0051289;GO:0071346;GO:1900017;GO:1900227	GO:0000139;GO:0005737;GO:0005794;GO:0016020;GO:0031410;GO:0048471	GO:0003924;GO:0005515;GO:0005525;GO:0042802;GO:0042803	hsa04621 NOD-like receptor signaling pathway
Amine oxidase [flavin-containing] A	P21397	MAOA	4128	0.044852	0.290499	-1.78339	78617.5	87493.1	43746.6	111.29	270629	124244	62121.9	45.9092	0.577177	1.34822	GO:0005515;GO:0005739;GO:0005741;GO:0005829;GO:0006576;GO:0008131;GO:0009967;GO:0016021;GO:0042135;GO:0042420;GO:0050660;GO:0097621	GO:0006576;GO:0009967;GO:0042135;GO:0042420	GO:0005739;GO:0005741;GO:0005829;GO:0016021	GO:0005515;GO:0008131;GO:0050660;GO:0097621	hsa01100 Metabolic pathways;hsa05012 Parkinson disease;hsa00380 Tryptophan metabolism;hsa00330 Arginine and proline metabolism;hsa00340 Histidine metabolism;hsa00260 Glycine, serine and threonine metabolism;hsa00360 Phenylalanine metabolism;hsa00350 Tyrosine metabolism;hsa04728 Dopaminergic synapse;hsa00982 Drug metabolism - cytochrome P450;hsa04726 Serotonergic synapse;hsa05031 Amphetamine addic…
Enhancer of mRNA-decapping protein 3	Q96F86	EDC3	80153	0.0448781	0.316562	-1.65944	1245.76	2019.72	1009.86	162.127	3935.28	672.913	336.456	17.0995	0.577177	1.34797	GO:0000932;GO:0003729;GO:0005515;GO:0005829;GO:0016020;GO:0031087;GO:0033962;GO:0036464;GO:0042802;GO:0090502;GO:1990174	GO:0031087;GO:0033962;GO:0090502	GO:0000932;GO:0005829;GO:0016020;GO:0036464	GO:0003729;GO:0005515;GO:0042802;GO:1990174	hsa03018 RNA degradation
Phosphatidylethanolamine-binding protein 4	Q96S96	PEBP4	157310	0.0449539	0.348015	-1.52278	4522.7	4954.5	2477.25	109.548	12995.7	4525.23	2262.61	34.8209	0.577177	1.34723	GO:0005515;GO:0070062	-	GO:0070062	GO:0005515	-
Rho GTPase-activating protein 5	Q13017	ARHGAP5	394	0.0450051	0.0895708	-3.48083	235.902	0	0	0	2633.69	1899.52	949.762	72.1239	0.577177	1.34674	GO:0003924;GO:0005096;GO:0005515;GO:0005525;GO:0005737;GO:0005783;GO:0005829;GO:0005886;GO:0007155;GO:0007266;GO:0030879;GO:0042169;GO:0050790;GO:0051056	GO:0007155;GO:0007266;GO:0030879;GO:0050790;GO:0051056	GO:0005737;GO:0005783;GO:0005829;GO:0005886	GO:0003924;GO:0005096;GO:0005515;GO:0005525;GO:0042169	hsa04510 Focal adhesion;hsa04670 Leukocyte transendothelial migration
SPARC-like protein 1	Q14515	SPARCL1	8404	0.0450666	0.425372	-1.2332	6432.96	5807.9	2903.95	90.2835	15123.1	3701.41	1850.7	24.4751	0.577177	1.34615	GO:0005509;GO:0005515;GO:0005518;GO:0005576;GO:0005615;GO:0005788;GO:0007165;GO:0048856;GO:0050840;GO:0062023;GO:0098978;GO:0099560	GO:0007165;GO:0048856;GO:0099560	GO:0005576;GO:0005615;GO:0005788;GO:0062023;GO:0098978	GO:0005509;GO:0005515;GO:0005518;GO:0050840	-
Dihydroxyacetone phosphate acyltransferase	O15228	GNPAT	8443	0.0450743	0.431492	-1.21259	3140.4	2541.01	1270.5	80.9135	7278.01	2072.9	1036.45	28.4817	0.577177	1.34607	GO:0005777;GO:0005778;GO:0005782;GO:0005829;GO:0006631;GO:0006654;GO:0007416;GO:0007584;GO:0008611;GO:0008654;GO:0009410;GO:0016020;GO:0016287;GO:0021587;GO:0030913;GO:0031966;GO:0042594;GO:0061024;GO:0070542	GO:0006631;GO:0006654;GO:0007416;GO:0007584;GO:0008611;GO:0008654;GO:0009410;GO:0021587;GO:0030913;GO:0042594;GO:0061024;GO:0070542	GO:0005777;GO:0005778;GO:0005782;GO:0005829;GO:0016020;GO:0031966	GO:0016287	hsa04146 Peroxisome;hsa00564 Glycerophospholipid metabolism
Keratin, type I cytoskeletal 19	P08727	KRT19	3880	0.0452153	0.573245	-0.802777	1.31187e+06	675066	337533	51.4584	2.28849e+06	380141	190070	16.611	0.577177	1.34471	GO:0005200;GO:0005515;GO:0005829;GO:0005856;GO:0005882;GO:0005886;GO:0007219;GO:0008307;GO:0016327;GO:0030018;GO:0030855;GO:0042383;GO:0043034;GO:0043627;GO:0045109;GO:0045214;GO:0060706;GO:0070062;GO:0071944;GO:1990357	GO:0007219;GO:0030855;GO:0043627;GO:0045109;GO:0045214;GO:0060706	GO:0005829;GO:0005856;GO:0005882;GO:0005886;GO:0016327;GO:0030018;GO:0042383;GO:0043034;GO:0070062;GO:0071944;GO:1990357	GO:0005200;GO:0005515;GO:0008307	hsa05150 Staphylococcus aureus infection;hsa04915 Estrogen signaling pathway
Acrosin-binding protein	Q8NEB7	ACRBP	84519	0.0455484	0.312875	-1.67634	817.884	710.47	355.235	86.8669	2614.09	1238.69	619.343	47.385	0.577177	1.34153	GO:0001669;GO:0001675;GO:0002080;GO:0003674;GO:0005576;GO:0005634;GO:0007286;GO:0008150;GO:0009566	GO:0001675;GO:0007286;GO:0008150;GO:0009566	GO:0001669;GO:0002080;GO:0005576;GO:0005634	GO:0003674	-
Zinc finger and BTB domain-containing protein 20	Q9HC78	ZBTB20	26137	0.0456912	0.259186	-1.94794	1060.95	952.785	476.392	89.8045	4093.42	2216.94	1108.47	54.1587	0.577177	1.34017	GO:0000122;GO:0000976;GO:0000978;GO:0001227;GO:0005634;GO:0005654;GO:0005737;GO:0006357;GO:0010629;GO:0016604;GO:0032728;GO:0032755;GO:0032760;GO:0045821;GO:0046872;GO:0046889;GO:0055088;GO:0071333;GO:1990837	GO:0000122;GO:0006357;GO:0010629;GO:0032728;GO:0032755;GO:0032760;GO:0045821;GO:0046889;GO:0055088;GO:0071333	GO:0005634;GO:0005654;GO:0005737;GO:0016604	GO:0000976;GO:0000978;GO:0001227;GO:0046872;GO:1990837	-
RUN and FYVE domain-containing protein 2	Q8WXA3	RUFY2	55680	0.0458261	0.425551	-1.2326	2179.53	2287.07	1143.54	104.934	5121.66	509.635	254.817	9.95057	0.577177	1.33889	GO:0005634;GO:0005737;GO:0005768;GO:0008150;GO:0017124;GO:0030100;GO:0046872	GO:0008150;GO:0030100	GO:0005634;GO:0005737;GO:0005768	GO:0017124;GO:0046872	hsa04144 Endocytosis
UMP-CMP kinase 2, mitochondrial	Q5EBM0	CMPK2	129607	0.0458486	0.500167	-0.99952	14553	10457.9	5228.95	71.8609	29096.3	4982.59	2491.3	17.1245	0.577177	1.33867	GO:0004127;GO:0004550;GO:0004798;GO:0005524;GO:0005654;GO:0005737;GO:0005739;GO:0006165;GO:0006227;GO:0006233;GO:0006235;GO:0009041;GO:0009142;GO:0033862;GO:0036430;GO:0036431;GO:0046940;GO:0071222	GO:0006165;GO:0006227;GO:0006233;GO:0006235;GO:0009142;GO:0046940;GO:0071222	GO:0005654;GO:0005737;GO:0005739	GO:0004127;GO:0004550;GO:0004798;GO:0005524;GO:0009041;GO:0033862;GO:0036430;GO:0036431	hsa01100 Metabolic pathways;hsa01240 Biosynthesis of cofactors;hsa01232 Nucleotide metabolism;hsa00240 Pyrimidine metabolism
cDNA FLJ61657, highly similar to Band 4.1-like protein 1	B7Z653	EPB41L1	2036	0.0459936	0.152407	-2.714	235.902	0	0	0	1547.85	1045.98	522.99	67.5765	0.577177	1.3373	GO:0003779;GO:0005198;GO:0005515;GO:0005829;GO:0005856;GO:0005886;GO:0030866;GO:0031032	GO:0030866;GO:0031032	GO:0005829;GO:0005856;GO:0005886	GO:0003779;GO:0005198;GO:0005515	-
RNA-binding protein FXR1	P51114	FXR1	8087	0.0461474	0.378889	-1.40015	13788.7	15652.1	7826.07	113.514	36392.4	8967.8	4483.9	24.6419	0.577177	1.33585	GO:0000381;GO:0001934;GO:0003723;GO:0003730;GO:0005515;GO:0005634;GO:0005730;GO:0005737;GO:0005829;GO:0005844;GO:0006915;GO:0007517;GO:0014069;GO:0016020;GO:0017148;GO:0030154;GO:0030424;GO:0030426;GO:0033592;GO:0036464;GO:0042803;GO:0043025;GO:0043034;GO:0043197;GO:0043488;GO:0044326;GO:0045182;GO:0045727;GO:0046982;GO:0048471;GO:0051489;GO:0060538;GO:0098793;GO:0098978;GO:1902737;GO:2000637;GO:…	GO:0000381;GO:0001934;GO:0006915;GO:0007517;GO:0017148;GO:0030154;GO:0043488;GO:0045727;GO:0051489;GO:0060538;GO:2000637;GO:2001022	GO:0005634;GO:0005730;GO:0005737;GO:0005829;GO:0005844;GO:0014069;GO:0016020;GO:0030424;GO:0030426;GO:0036464;GO:0043025;GO:0043034;GO:0043197;GO:0044326;GO:0048471;GO:0098793;GO:0098978;GO:1902737	GO:0003723;GO:0003730;GO:0005515;GO:0033592;GO:0042803;GO:0045182;GO:0046982	-
Transient receptor potential cation channel subfamily V member 2	Q9Y5S1	TRPV2	51393	0.0462297	0.496531	-1.01004	11223.6	8566.55	4283.27	76.3263	22604	3031.25	1515.63	13.4103	0.577177	1.33508	GO:0005216;GO:0005261;GO:0005262;GO:0005515;GO:0005886;GO:0005887;GO:0007600;GO:0009266;GO:0009408;GO:0009986;GO:0015075;GO:0032584;GO:0042470;GO:0044295;GO:0044297;GO:0045773;GO:0070588;GO:0090280;GO:0098703;GO:0120162	GO:0007600;GO:0009266;GO:0009408;GO:0045773;GO:0070588;GO:0090280;GO:0098703;GO:0120162	GO:0005886;GO:0005887;GO:0009986;GO:0032584;GO:0042470;GO:0044295;GO:0044297	GO:0005216;GO:0005261;GO:0005262;GO:0005515;GO:0015075	hsa04621 NOD-like receptor signaling pathway;hsa04750 Inflammatory mediator regulation of TRP channels
Dephospho-CoA kinase domain-containing protein	Q8WVC6	DCAKD	79877	0.0462858	0.541096	-0.886045	6833.13	4606.62	2303.31	67.4159	12628.3	454.719	227.36	3.60079	0.577177	1.33455	GO:0004140;GO:0005524;GO:0015937;GO:0016020;GO:0016310	GO:0015937;GO:0016310	GO:0016020	GO:0004140;GO:0005524	-
Acylpyruvase FAHD1, mitochondrial	Q6P587	FAHD1	81889	0.0463373	0.498959	-1.00301	18675.4	9268.14	4634.07	49.6275	37428.8	11774.4	5887.19	31.4581	0.577177	1.33407	GO:0005654;GO:0005739;GO:0005759;GO:0005829;GO:0008948;GO:0018773;GO:0034545;GO:0046872;GO:0047621	-	GO:0005654;GO:0005739;GO:0005759;GO:0005829	GO:0008948;GO:0018773;GO:0034545;GO:0046872;GO:0047621	hsa01100 Metabolic pathways;hsa00350 Tyrosine metabolism
Bcl-2-like protein 13	Q9BXK5	BCL2L13	23786	0.046396	0.570283	-0.810251	6390.84	2379.97	1189.98	37.2403	11206.5	3025.3	1512.65	26.9961	0.577177	1.33352	GO:0005515;GO:0005634;GO:0005739;GO:0006915;GO:0006919;GO:0008656;GO:0016021;GO:0031966;GO:0042981	GO:0006915;GO:0006919;GO:0042981	GO:0005634;GO:0005739;GO:0016021;GO:0031966	GO:0005515;GO:0008656	hsa04137 Mitophagy - animal;hsa05134 Legionellosis
BMP-binding endothelial regulator protein	Q8N8U9	BMPER	168667	0.0464423	0.210818	-2.24593	399.049	326.294	163.147	81.7679	1892.86	1148.96	574.481	60.6998	0.577177	1.33309	GO:0001568;GO:0001657;GO:0002043;GO:0005615;GO:0010594;GO:0030514;GO:0031012;GO:0042118;GO:0045765;GO:0048839;GO:0060393;GO:0070374;GO:1903672	GO:0001568;GO:0001657;GO:0002043;GO:0010594;GO:0030514;GO:0042118;GO:0045765;GO:0048839;GO:0060393;GO:0070374;GO:1903672	GO:0005615;GO:0031012	-	-
Coiled-coil and C2 domain-containing protein 1B	Q5T0F9	CC2D1B	200014	0.0465687	0.488558	-1.0334	5228.47	3367.67	1683.84	64.4103	10701.8	2800.29	1400.14	26.1664	0.577177	1.33191	GO:0000122;GO:0000978;GO:0000981;GO:0001227;GO:0005515;GO:0005634;GO:0005635;GO:0005654;GO:0006357;GO:0043231	GO:0000122;GO:0006357	GO:0005634;GO:0005635;GO:0005654;GO:0043231	GO:0000978;GO:0000981;GO:0001227;GO:0005515	-
Hermansky-Pudlak syndrome 4, isoform CRA_a	A0A024R1I6	HPS4	89781	0.0466018	0.0608339	-4.03898	235.902	0	0	0	3877.81	2914.89	1457.44	75.1684	0.577177	1.3316	GO:0005085;GO:0005515;GO:0005737;GO:0005764;GO:0005765;GO:0005829;GO:0006605;GO:0007040;GO:0007596;GO:0007599;GO:0016020;GO:0016192;GO:0030318;GO:0031085;GO:0031267;GO:0031410;GO:0042470;GO:0042803;GO:0042827;GO:0046983;GO:0048075;GO:0050790;GO:0050821;GO:1903232;GO:1903955	GO:0006605;GO:0007040;GO:0007596;GO:0007599;GO:0016192;GO:0030318;GO:0048075;GO:0050790;GO:0050821;GO:1903232;GO:1903955	GO:0005737;GO:0005764;GO:0005765;GO:0005829;GO:0016020;GO:0031085;GO:0031410;GO:0042470;GO:0042827	GO:0005085;GO:0005515;GO:0031267;GO:0042803;GO:0046983	-
SUN domain-containing protein 2	Q9UH99	SUN2	25777	0.0466658	0.6436	-0.635764	57440.2	10287.2	5143.62	17.9095	89248.3	23298.7	11649.3	26.1055	0.577177	1.331	GO:0005515;GO:0005521;GO:0005635;GO:0005639;GO:0006998;GO:0007052;GO:0007097;GO:0008017;GO:0010008;GO:0030335;GO:0031022;GO:0031965;GO:0034993;GO:0042802;GO:0043495;GO:0051321;GO:0051642;GO:0090292;GO:0140444	GO:0006998;GO:0007052;GO:0007097;GO:0030335;GO:0031022;GO:0051321;GO:0051642;GO:0090292	GO:0005635;GO:0005639;GO:0010008;GO:0031965;GO:0034993	GO:0005515;GO:0005521;GO:0008017;GO:0042802;GO:0043495;GO:0140444	-
E3 ubiquitin-protein ligase NEDD4	P46934	NEDD4	4734	0.0467863	0.558263	-0.840983	7213.47	1704.45	852.224	23.6287	12921.3	4244.27	2122.13	32.8471	0.577177	1.32988	GO:0000151;GO:0000209;GO:0000785;GO:0005515;GO:0005737;GO:0005794;GO:0005829;GO:0005886;GO:0005938;GO:0006511;GO:0006622;GO:0007041;GO:0007528;GO:0010766;GO:0010768;GO:0014068;GO:0016241;GO:0016327;GO:0016567;GO:0019871;GO:0019899;GO:0019904;GO:0030948;GO:0031175;GO:0031623;GO:0031698;GO:0032801;GO:0032991;GO:0034644;GO:0034765;GO:0042391;GO:0042921;GO:0043130;GO:0043161;GO:0043162;GO:0043197;GO:…	GO:0000209;GO:0006511;GO:0006622;GO:0007041;GO:0007528;GO:0010766;GO:0010768;GO:0014068;GO:0016241;GO:0016567;GO:0030948;GO:0031175;GO:0031623;GO:0032801;GO:0034644;GO:0034765;GO:0042391;GO:0042921;GO:0043161;GO:0043162;GO:0044111;GO:0045732;GO:0046755;GO:0046824;GO:0048814;GO:0050807;GO:0050847;GO:0051592;GO:0070534;GO:1901016;GO:2000650	GO:0000151;GO:0000785;GO:0005737;GO:0005794;GO:0005829;GO:0005886;GO:0005938;GO:0016327;GO:0032991;GO:0043197;GO:0048471;GO:0070062	GO:0005515;GO:0019871;GO:0019899;GO:0019904;GO:0031698;GO:0043130;GO:0050815;GO:0050816;GO:0061630;GO:0070063;GO:0070064	hsa04144 Endocytosis;hsa05169 Epstein-Barr virus infection;hsa04530 Tight junction;hsa04120 Ubiquitin mediated proteolysis
cDNA FLJ46620 fis, clone TLUNG2000654, highly similar to Keratin, type II cytoskeletal 7	B3KY79			0.0467963	0.427728	-1.22523	6383.83	3939.6	1969.8	61.7122	14925	5597.06	2798.53	37.5014	0.577177	1.32979	-	-	-	-	-
Protein S100-A6	P06703	S100A6	6277	0.0469128	0.46766	-1.09647	801361	332116	166058	41.444	1.71355e+06	651799	325899	38.0378	0.577177	1.32871	GO:0001726;GO:0005509;GO:0005515;GO:0005523;GO:0005576;GO:0005634;GO:0005635;GO:0005737;GO:0005829;GO:0005886;GO:0007165;GO:0007409;GO:0008270;GO:0015075;GO:0031234;GO:0034220;GO:0042803;GO:0044548;GO:0048146;GO:0048306;GO:0048471;GO:0062023;GO:0070062	GO:0007165;GO:0007409;GO:0034220;GO:0048146	GO:0001726;GO:0005576;GO:0005634;GO:0005635;GO:0005737;GO:0005829;GO:0005886;GO:0031234;GO:0048471;GO:0062023;GO:0070062	GO:0005509;GO:0005515;GO:0005523;GO:0008270;GO:0015075;GO:0042803;GO:0044548;GO:0048306	-
Abl interactor 2	Q9NYB9	ABI2	10152	0.0470051	0.370112	-1.43397	4728.34	5486.82	2743.41	116.041	12775.4	3404.34	1702.17	26.6475	0.577177	1.32786	GO:0005515;GO:0005634;GO:0005737;GO:0005829;GO:0005856;GO:0005912;GO:0007010;GO:0007399;GO:0008093;GO:0008154;GO:0010592;GO:0016477;GO:0016601;GO:0017124;GO:0018108;GO:0019900;GO:0030027;GO:0031209;GO:0031267;GO:0031625;GO:0032433;GO:0035591;GO:0042802;GO:0043197;GO:0061001;GO:0070064;GO:0070309;GO:2000601	GO:0007010;GO:0007399;GO:0008154;GO:0010592;GO:0016477;GO:0016601;GO:0018108;GO:0061001;GO:0070309;GO:2000601	GO:0005634;GO:0005737;GO:0005829;GO:0005856;GO:0005912;GO:0030027;GO:0031209;GO:0032433;GO:0043197	GO:0005515;GO:0008093;GO:0017124;GO:0019900;GO:0031267;GO:0031625;GO:0035591;GO:0042802;GO:0070064	hsa04810 Regulation of actin cytoskeleton
Proteoglycan 4	Q92954	PRG4	10216	0.0470388	0.460625	-1.11833	20134.1	11236.6	5618.3	55.8089	43710.3	15224.4	7612.19	34.8302	0.577177	1.32754	GO:0005044;GO:0005615;GO:0006897;GO:0006955;GO:0030021;GO:0030247;GO:0062023	GO:0006897;GO:0006955	GO:0005615;GO:0062023	GO:0005044;GO:0030021;GO:0030247	-
E3 ubiquitin-protein ligase TRIM38	O00635	TRIM38	10475	0.0470397	0.471492	-1.08469	2688.32	2285.66	1142.83	85.022	5701.73	790.625	395.312	13.8664	0.577177	1.32754	GO:0000209;GO:0003713;GO:0005515;GO:0005575;GO:0005654;GO:0005737;GO:0005829;GO:0008270;GO:0010468;GO:0010508;GO:0016567;GO:0019901;GO:0032648;GO:0032880;GO:0042803;GO:0043123;GO:0043161;GO:0045070;GO:0045087;GO:0045893;GO:0046596;GO:0046598;GO:0050687;GO:0051091;GO:0051092;GO:0061630;GO:0070936	GO:0000209;GO:0010468;GO:0010508;GO:0016567;GO:0032648;GO:0032880;GO:0043123;GO:0043161;GO:0045070;GO:0045087;GO:0045893;GO:0046596;GO:0046598;GO:0050687;GO:0051091;GO:0051092;GO:0070936	GO:0005575;GO:0005654;GO:0005737;GO:0005829	GO:0003713;GO:0005515;GO:0008270;GO:0019901;GO:0042803;GO:0061630	-
Aryl hydrocarbon receptor	P35869	AHR	196	0.0470843	0.373697	-1.42006	2890.79	3276.95	1638.48	113.358	7735.64	2095.26	1047.63	27.0858	0.577177	1.32712	GO:0000785;GO:0000976;GO:0000981;GO:0000987;GO:0001094;GO:0001223;GO:0001568;GO:0002819;GO:0002841;GO:0003677;GO:0003700;GO:0004879;GO:0005515;GO:0005634;GO:0005654;GO:0005667;GO:0005737;GO:0005829;GO:0006355;GO:0006357;GO:0006805;GO:0006915;GO:0007049;GO:0009410;GO:0009636;GO:0010468;GO:0017025;GO:0019933;GO:0030522;GO:0030888;GO:0032922;GO:0032991;GO:0034751;GO:0034752;GO:0042803;GO:0045892;GO:…	GO:0001568;GO:0002819;GO:0002841;GO:0006355;GO:0006357;GO:0006805;GO:0006915;GO:0007049;GO:0009410;GO:0009636;GO:0010468;GO:0019933;GO:0030522;GO:0030888;GO:0032922;GO:0045892;GO:0045893;GO:0045944;GO:0071320;GO:1904322;GO:1904613	GO:0000785;GO:0005634;GO:0005654;GO:0005667;GO:0005737;GO:0005829;GO:0032991;GO:0034751;GO:0034752	GO:0000976;GO:0000981;GO:0000987;GO:0001094;GO:0001223;GO:0003677;GO:0003700;GO:0004879;GO:0005515;GO:0017025;GO:0042803;GO:0046982;GO:0051879;GO:0061629;GO:0070888;GO:1990837	hsa05208 Chemical carcinogenesis - reactive oxygen species;hsa04659 Th17 cell differentiation;hsa04934 Cushing syndrome;hsa05207 Chemical carcinogenesis - receptor activation
Transforming acidic coiled-coil-containing protein 2	O95359	TACC2	10579	0.0472336	0.470495	-1.08775	11826.8	9301.76	4650.88	78.6501	25136.9	5279.58	2639.79	21.0033	0.577177	1.32575	GO:0000226;GO:0005654;GO:0005737;GO:0005815;GO:0005829;GO:0005886;GO:0007052;GO:0008283;GO:0016922;GO:0021987	GO:0000226;GO:0007052;GO:0008283;GO:0021987	GO:0005654;GO:0005737;GO:0005815;GO:0005829;GO:0005886	GO:0016922	-
Intraflagellar transport protein 140 homolog	Q96RY7	IFT140	9742	0.0472781	0.338176	-1.56416	65195	84977.8	42488.9	130.344	192785	57415.5	28707.8	29.7822	0.577177	1.32534	GO:0001750;GO:0003674;GO:0005515;GO:0005813;GO:0005814;GO:0005929;GO:0005930;GO:0007368;GO:0007507;GO:0008589;GO:0021532;GO:0030991;GO:0031076;GO:0032391;GO:0035721;GO:0035845;GO:0036064;GO:0042073;GO:0042733;GO:0048701;GO:0060271;GO:0061512;GO:0097542;GO:1902017;GO:1905515;GO:1990403	GO:0007368;GO:0007507;GO:0008589;GO:0021532;GO:0031076;GO:0035721;GO:0035845;GO:0042073;GO:0042733;GO:0048701;GO:0060271;GO:0061512;GO:1902017;GO:1905515;GO:1990403	GO:0001750;GO:0005813;GO:0005814;GO:0005929;GO:0005930;GO:0030991;GO:0032391;GO:0036064;GO:0097542	GO:0003674;GO:0005515	-
Endophilin-B2	Q9NR46	SH3GLB2	56904	0.0473267	0.585871	-0.771346	25774.3	13668.2	6834.1	53.0304	43993.2	5269.38	2634.69	11.9777	0.577177	1.32489	GO:0005515;GO:0005654;GO:0005737;GO:0005829;GO:0016020;GO:0042802;GO:0045296;GO:0061024	GO:0061024	GO:0005654;GO:0005737;GO:0005829;GO:0016020	GO:0005515;GO:0042802;GO:0045296	hsa04144 Endocytosis
Importin subunit alpha-7	O60684	KPNA6	23633	0.0474002	0.386475	-1.37155	2340.99	2913.94	1456.97	124.475	6057.28	667.6	333.8	11.0214	0.577177	1.32422	GO:0005515;GO:0005634;GO:0005654;GO:0005829;GO:0006607;GO:0008139;GO:0016020;GO:0019079;GO:0042564;GO:0043657;GO:0045944;GO:0060135;GO:0061608;GO:0075506;GO:1900017;GO:1903902	GO:0006607;GO:0019079;GO:0045944;GO:0060135;GO:0075506;GO:1900017;GO:1903902	GO:0005634;GO:0005654;GO:0005829;GO:0016020;GO:0042564;GO:0043657	GO:0005515;GO:0008139;GO:0061608	hsa03013 Nucleocytoplasmic transport;hsa05164 Influenza A;hsa05207 Chemical carcinogenesis - receptor activation
MHC class I antigen (Fragment)	A0A0N9MX94	HLA-A	3105	0.0474329	0.35722	-1.48511	13447.7	17500.6	8750.32	130.138	37645.6	8530.6	4265.3	22.6603	0.577177	1.32392	GO:0000139;GO:0001913;GO:0001916;GO:0002419;GO:0002485;GO:0002486;GO:0002726;GO:0003723;GO:0005102;GO:0005515;GO:0005783;GO:0005789;GO:0005794;GO:0005797;GO:0005886;GO:0005887;GO:0006955;GO:0009986;GO:0012507;GO:0016020;GO:0016045;GO:0019731;GO:0019885;GO:0030670;GO:0030881;GO:0031901;GO:0032729;GO:0036037;GO:0042270;GO:0042590;GO:0042605;GO:0042608;GO:0042610;GO:0042612;GO:0042824;GO:0045087;GO:…	GO:0001913;GO:0001916;GO:0002419;GO:0002485;GO:0002486;GO:0002726;GO:0006955;GO:0016045;GO:0019731;GO:0019885;GO:0032729;GO:0036037;GO:0042270;GO:0042590;GO:0045087;GO:0050830;GO:0050852;GO:2000566;GO:2000568;GO:2001187	GO:0000139;GO:0005783;GO:0005789;GO:0005794;GO:0005797;GO:0005886;GO:0005887;GO:0009986;GO:0012507;GO:0016020;GO:0030670;GO:0031901;GO:0042612;GO:0042824;GO:0055038;GO:0070062;GO:0070971;GO:0071556	GO:0003723;GO:0005102;GO:0005515;GO:0030881;GO:0042605;GO:0042608;GO:0042610;GO:0046977;GO:0062061	hsa04144 Endocytosis;hsa04145 Phagosome;hsa05169 Epstein-Barr virus infection;hsa05170 Human immunodeficiency virus 1 infection;hsa05165 Human papillomavirus infection;hsa05416 Viral myocarditis;hsa05163 Human cytomegalovirus infection;hsa05167 Kaposi sarcoma-associated herpesvirus infection;hsa05203 Viral carcinogenesis;hsa04612 Antigen processing and presentation;hsa05166 Human T-cell leukemia …
Sterol-4-alpha-carboxylate 3-dehydrogenase, decarboxylating	Q15738	NSDHL	50814	0.0474472	0.642079	-0.639176	9920.43	3853.93	1926.97	38.8485	15450.5	2224.29	1112.14	14.3963	0.577177	1.32379	GO:0000252;GO:0001942;GO:0003854;GO:0005515;GO:0005783;GO:0005789;GO:0005811;GO:0006695;GO:0007224;GO:0008203;GO:0016021;GO:0016616;GO:0047012;GO:0060716;GO:0102175;GO:0103066;GO:0103067	GO:0001942;GO:0006695;GO:0007224;GO:0008203;GO:0060716	GO:0005783;GO:0005789;GO:0005811;GO:0016021	GO:0000252;GO:0003854;GO:0005515;GO:0016616;GO:0047012;GO:0102175;GO:0103066;GO:0103067	hsa01100 Metabolic pathways;hsa00100 Steroid biosynthesis
Baculoviral IAP repeat-containing protein 6	Q9NR09	BIRC6	57448	0.0475307	0.527551	-0.922619	3326.65	2186.24	1093.12	65.719	6305.85	986.394	493.197	15.6425	0.577177	1.32303	GO:0000922;GO:0004842;GO:0004869;GO:0005515;GO:0005634;GO:0005768;GO:0005802;GO:0005815;GO:0005829;GO:0006468;GO:0006915;GO:0007049;GO:0008284;GO:0010951;GO:0016020;GO:0016567;GO:0030496;GO:0032465;GO:0042127;GO:0043066;GO:0051301;GO:0060711;GO:0061631;GO:0090543;GO:2001237	GO:0006468;GO:0006915;GO:0007049;GO:0008284;GO:0010951;GO:0016567;GO:0032465;GO:0042127;GO:0043066;GO:0051301;GO:0060711;GO:2001237	GO:0000922;GO:0005634;GO:0005768;GO:0005802;GO:0005815;GO:0005829;GO:0016020;GO:0030496;GO:0090543	GO:0004842;GO:0004869;GO:0005515;GO:0061631	hsa04120 Ubiquitin mediated proteolysis;hsa04215 Apoptosis - multiple species
Keratin, type II cytoskeletal 72	Q14CN4	KRT72	140807	0.0475346	0.0587761	-4.08863	235.902	0	0	0	4013.57	3041.36	1520.68	75.777	0.577177	1.32299	GO:0003674;GO:0005515;GO:0005829;GO:0008150;GO:0030280;GO:0031424;GO:0045095;GO:0045109;GO:0070062	GO:0008150;GO:0031424;GO:0045109	GO:0005829;GO:0045095;GO:0070062	GO:0003674;GO:0005515;GO:0030280	-
Ras-related protein Rab-22A	Q9UL26	RAB22A	57403	0.0475623	0.666196	-0.585981	5553.68	1409.13	704.565	25.3729	8336.4	1742.19	871.096	20.8986	0.577177	1.32274	GO:0001726;GO:0003924;GO:0005515;GO:0005525;GO:0005769;GO:0005770;GO:0005886;GO:0006886;GO:0006897;GO:0007032;GO:0010008;GO:0012505;GO:0015629;GO:0019003;GO:0030670;GO:0045335;GO:0070062;GO:0097494	GO:0006886;GO:0006897;GO:0007032;GO:0097494	GO:0001726;GO:0005769;GO:0005770;GO:0005886;GO:0010008;GO:0012505;GO:0015629;GO:0030670;GO:0045335;GO:0070062	GO:0003924;GO:0005515;GO:0005525;GO:0019003	hsa04144 Endocytosis
Large ribosomal subunit protein uL1m	Q9BYD6	MRPL1	65008	0.0477019	0.440441	-1.18298	3931.15	3597.29	1798.65	91.5074	8925.48	1805.78	902.892	20.2318	0.577177	1.32146	GO:0000470;GO:0003723;GO:0003735;GO:0005515;GO:0005743;GO:0022625	GO:0000470	GO:0005743;GO:0022625	GO:0003723;GO:0003735;GO:0005515	hsa03010 Ribosome
Sushi domain-containing protein 2	Q9UGT4	SUSD2	56241	0.0477307	0.324838	-1.62221	59587.4	53908.5	26954.3	90.4697	183437	84026.1	42013	45.8065	0.577177	1.3212	GO:0005515;GO:0005615;GO:0005886;GO:0016021;GO:0051782;GO:0070062;GO:1902807	GO:0051782;GO:1902807	GO:0005615;GO:0005886;GO:0016021;GO:0070062	GO:0005515	-
Phosphatidylcholine transfer protein	Q9UKL6	PCTP	58488	0.04779	0.499132	-1.00251	10818.7	7811.75	3905.88	72.2059	21675.1	3951.44	1975.72	18.2303	0.577177	1.32066	GO:0005515;GO:0005829;GO:0006869;GO:0008525;GO:0015914;GO:0031210;GO:0120163	GO:0006869;GO:0015914;GO:0120163	GO:0005829	GO:0005515;GO:0008525;GO:0031210	-
Erlin-2	O94905	ERLIN2	11160	0.0479192	0.604464	-0.726272	48929.9	19182.9	9591.43	39.2048	80947.6	17311.1	8655.53	21.3855	0.577177	1.31949	GO:0005515;GO:0005783;GO:0005789;GO:0005829;GO:0005886;GO:0008203;GO:0015485;GO:0016021;GO:0030433;GO:0031625;GO:0032933;GO:0032991;GO:0045121;GO:0045541;GO:0045717	GO:0008203;GO:0030433;GO:0032933;GO:0045541;GO:0045717	GO:0005783;GO:0005789;GO:0005829;GO:0005886;GO:0016021;GO:0032991;GO:0045121	GO:0005515;GO:0015485;GO:0031625	-
Serine/threonine-protein kinase N2	Q16513	PKN2	5586	0.0479958	0.50307	-0.991168	13179.2	9868.7	4934.35	74.8811	26197.4	3618.17	1809.08	13.8111	0.577177	1.3188	GO:0003723;GO:0004672;GO:0004674;GO:0004698;GO:0004712;GO:0005515;GO:0005524;GO:0005634;GO:0005654;GO:0005737;GO:0005813;GO:0005829;GO:0005886;GO:0006468;GO:0006915;GO:0007049;GO:0007155;GO:0007165;GO:0010631;GO:0016301;GO:0016604;GO:0018105;GO:0030027;GO:0030030;GO:0030496;GO:0031267;GO:0032154;GO:0032467;GO:0032991;GO:0035556;GO:0042826;GO:0043296;GO:0043297;GO:0045070;GO:0045111;GO:0045296;GO:…	GO:0006468;GO:0006915;GO:0007049;GO:0007155;GO:0007165;GO:0010631;GO:0018105;GO:0030030;GO:0032467;GO:0035556;GO:0043297;GO:0045070;GO:0045931;GO:0051301;GO:2000145	GO:0005634;GO:0005654;GO:0005737;GO:0005813;GO:0005829;GO:0005886;GO:0016604;GO:0030027;GO:0030496;GO:0032154;GO:0032991;GO:0043296;GO:0045111;GO:0048471	GO:0003723;GO:0004672;GO:0004674;GO:0004698;GO:0004712;GO:0005515;GO:0005524;GO:0016301;GO:0031267;GO:0042826;GO:0045296;GO:0070063;GO:0106310	hsa05135 Yersinia infection;hsa04621 NOD-like receptor signaling pathway;hsa04151 PI3K-Akt signaling pathway
Alpha-globin transcription factor CP2	Q12800	TFCP2	7024	0.0480098	0.390257	-1.3575	2125.77	2200.66	1100.33	103.523	5447.11	1532.87	766.437	28.1411	0.577177	1.31867	GO:0000785;GO:0000978;GO:0000981;GO:0000987;GO:0001228;GO:0003677;GO:0003700;GO:0005515;GO:0005634;GO:0005654;GO:0005829;GO:0006357;GO:0008134;GO:0032991;GO:0042789;GO:0045944;GO:1990837	GO:0006357;GO:0042789;GO:0045944	GO:0000785;GO:0005634;GO:0005654;GO:0005829;GO:0032991	GO:0000978;GO:0000981;GO:0000987;GO:0001228;GO:0003677;GO:0003700;GO:0005515;GO:0008134;GO:1990837	-
Probable phospholipid-transporting ATPase IIA	O75110	ATP9A	10079	0.0480753	0.394956	-1.34024	2349.45	2801.15	1400.57	119.226	5948.65	778.997	389.498	13.0953	0.577177	1.31808	GO:0000287;GO:0002020;GO:0005515;GO:0005524;GO:0005768;GO:0005769;GO:0005802;GO:0005886;GO:0006890;GO:0006897;GO:0016021;GO:0031901;GO:0032588;GO:0045332;GO:0048471;GO:0055037;GO:0055038;GO:0140326;GO:1903542;GO:1905279;GO:2001135	GO:0006890;GO:0006897;GO:0045332;GO:1903542;GO:1905279;GO:2001135	GO:0005768;GO:0005769;GO:0005802;GO:0005886;GO:0016021;GO:0031901;GO:0032588;GO:0048471;GO:0055037;GO:0055038	GO:0000287;GO:0002020;GO:0005515;GO:0005524;GO:0140326	-
Cytoplasmic FMR1-interacting protein 1	Q7L576	CYFIP1	23191	0.0481338	0.602989	-0.729797	32374	16017.7	8008.86	49.4771	53689.2	6334.55	3167.28	11.7985	0.577177	1.31755	GO:0000340;GO:0000902;GO:0001726;GO:0005515;GO:0005576;GO:0005829;GO:0005845;GO:0005925;GO:0006417;GO:0007411;GO:0008360;GO:0010592;GO:0016601;GO:0030027;GO:0030031;GO:0030032;GO:0030833;GO:0031209;GO:0031267;GO:0031529;GO:0031641;GO:0032433;GO:0032869;GO:0034774;GO:0035580;GO:0043005;GO:0043025;GO:0043195;GO:0043197;GO:0044294;GO:0044295;GO:0045182;GO:0045202;GO:0045773;GO:0048471;GO:0048675;GO:…	GO:0000902;GO:0006417;GO:0007411;GO:0008360;GO:0010592;GO:0016601;GO:0030031;GO:0030032;GO:0030833;GO:0031529;GO:0031641;GO:0032869;GO:0045773;GO:0048675;GO:0050890;GO:0051388;GO:0051602;GO:0097484;GO:0099563;GO:0099578;GO:1900006;GO:1900029;GO:1903422;GO:1905274;GO:2000601	GO:0001726;GO:0005576;GO:0005829;GO:0005845;GO:0005925;GO:0030027;GO:0031209;GO:0032433;GO:0034774;GO:0035580;GO:0043005;GO:0043025;GO:0043195;GO:0043197;GO:0044294;GO:0044295;GO:0045202;GO:0048471;GO:0060076;GO:0070062;GO:0090724;GO:0090725;GO:1904724	GO:0000340;GO:0005515;GO:0031267;GO:0045182;GO:0051015	hsa05132 Salmonella infection;hsa04810 Regulation of actin cytoskeleton;hsa05130 Pathogenic Escherichia coli infection
Volume-regulated anion channel subunit LRRC8C	Q8TDW0	LRRC8C	84230	0.0481443	0.389831	-1.35908	3605.21	3903.3	1951.65	108.268	9248.14	2358.17	1179.09	25.4989	0.577177	1.31746	GO:0005225;GO:0005515;GO:0005737;GO:0005789;GO:0005886;GO:0005887;GO:0015698;GO:0015734;GO:0015810;GO:0016020;GO:0034214;GO:0034702;GO:0045444;GO:0071470;GO:0098656;GO:0140361	GO:0015698;GO:0015734;GO:0015810;GO:0034214;GO:0045444;GO:0071470;GO:0098656;GO:0140361	GO:0005737;GO:0005789;GO:0005886;GO:0005887;GO:0016020;GO:0034702	GO:0005225;GO:0005515	-
DENN domain-containing protein 4B	O75064	DENND4B	9909	0.0482072	0.493898	-1.01772	2800.53	2113.84	1056.92	75.4801	5670.27	956.261	478.131	16.8645	0.577177	1.31689	GO:0005085;GO:0005654;GO:0005794;GO:0005829;GO:0031410;GO:0032483;GO:0050790	GO:0032483;GO:0050790	GO:0005654;GO:0005794;GO:0005829;GO:0031410	GO:0005085	-
Cytochrome c oxidase assembly factor 3 homolog, mitochondrial	Q9Y2R0	COA3	28958	0.048346	0.511726	-0.966556	14010.7	10660.6	5330.31	76.089	27379.3	1834.6	917.302	6.70068	0.577177	1.31564	GO:0005515;GO:0005739;GO:0031305;GO:0033617;GO:0070131	GO:0033617;GO:0070131	GO:0005739;GO:0031305	GO:0005515	hsa04714 Thermogenesis
Piezo-type mechanosensitive ion channel component 1	Q92508	PIEZO1	9780	0.0483908	0.55225	-0.856606	9449.4	4231.32	2115.66	44.7787	17110.7	4532.95	2266.48	26.4919	0.577177	1.31524	GO:0005261;GO:0005515;GO:0005783;GO:0005789;GO:0005886;GO:0006812;GO:0008381;GO:0010831;GO:0016020;GO:0016021;GO:0031258;GO:0033116;GO:0033625;GO:0033634;GO:0042391;GO:0050982;GO:0071260;GO:0098655	GO:0006812;GO:0010831;GO:0033625;GO:0033634;GO:0042391;GO:0050982;GO:0071260;GO:0098655	GO:0005783;GO:0005789;GO:0005886;GO:0016020;GO:0016021;GO:0031258;GO:0033116	GO:0005261;GO:0005515;GO:0008381	-
Polymerase delta-interacting protein 3	Q9BY77	POLDIP3	84271	0.0484025	0.6373	-0.649956	40588	18155.7	9077.83	44.7317	63687.4	4469.14	2234.57	7.01731	0.577177	1.31513	GO:0003723;GO:0003729;GO:0005515;GO:0005634;GO:0005654;GO:0005737;GO:0005829;GO:0006406;GO:0016607;GO:0016973;GO:0036464;GO:0044877;GO:0045727	GO:0006406;GO:0016973;GO:0045727	GO:0005634;GO:0005654;GO:0005737;GO:0005829;GO:0016607;GO:0036464	GO:0003723;GO:0003729;GO:0005515;GO:0044877	-
Transmembrane protein 43	Q9BTV4	TMEM43	79188	0.0484089	0.594996	-0.749049	95141.5	42545	21272.5	44.7176	159903	30627.5	15313.7	19.1538	0.577177	1.31508	GO:0005515;GO:0005639;GO:0005788;GO:0005794;GO:0042802;GO:0043621;GO:0071763	GO:0071763	GO:0005639;GO:0005788;GO:0005794	GO:0005515;GO:0042802;GO:0043621	-
Low-density lipoprotein receptor	P01130	LDLR	3949	0.0484838	0.211933	-2.23832	2440.04	1675.39	837.694	68.6625	11513.3	7154.37	3577.19	62.1403	0.577177	1.3144	GO:0001540;GO:0001618;GO:0001920;GO:0002020;GO:0005041;GO:0005509;GO:0005515;GO:0005764;GO:0005769;GO:0005770;GO:0005794;GO:0005886;GO:0005887;GO:0005905;GO:0006629;GO:0006897;GO:0006898;GO:0006909;GO:0007616;GO:0008203;GO:0009897;GO:0009986;GO:0010008;GO:0010628;GO:0010629;GO:0010867;GO:0010899;GO:0010989;GO:0015914;GO:0016020;GO:0016323;GO:0030169;GO:0030229;GO:0030299;GO:0030301;GO:0030669;GO:…	GO:0001920;GO:0006629;GO:0006897;GO:0006898;GO:0006909;GO:0007616;GO:0008203;GO:0010628;GO:0010629;GO:0010867;GO:0010899;GO:0010989;GO:0015914;GO:0030299;GO:0030301;GO:0034381;GO:0034383;GO:0034384;GO:0042159;GO:0042632;GO:0046718;GO:0048844;GO:0050729;GO:0051246;GO:0051248;GO:0061771;GO:0061889;GO:0070508;GO:0071398;GO:0071404;GO:0090118;GO:0090181;GO:0097242;GO:0150094;GO:1903979;GO:1905167;GO:…	GO:0005764;GO:0005769;GO:0005770;GO:0005794;GO:0005886;GO:0005887;GO:0005905;GO:0009897;GO:0009986;GO:0010008;GO:0016020;GO:0016323;GO:0030669;GO:0034362;GO:0036020;GO:0036477;GO:0043235;GO:0045177;GO:0097443;GO:1990666	GO:0001540;GO:0001618;GO:0002020;GO:0005041;GO:0005509;GO:0005515;GO:0030169;GO:0030229;GO:0032050;GO:0042802;GO:0071813	hsa04144 Endocytosis;hsa05145 Toxoplasmosis;hsa05417 Lipid and atherosclerosis;hsa05160 Hepatitis C;hsa04979 Cholesterol metabolism;hsa04925 Aldosterone synthesis and secretion;hsa04934 Cushing syndrome;hsa04927 Cortisol synthesis and secretion;hsa04913 Ovarian steroidogenesis;hsa04976 Bile secretion
Ubiquitin/ISG15-conjugating enzyme E2 L6	O14933	UBE2L6	9246	0.0484998	0.392706	-1.34848	12743	8513.9	4256.95	66.8121	32449.3	13500.2	6750.1	41.6039	0.577177	1.31426	GO:0000151;GO:0000209;GO:0004842;GO:0005515;GO:0005634;GO:0005654;GO:0005829;GO:0006464;GO:0006511;GO:0031625;GO:0032020;GO:0042296;GO:0043130;GO:0061631	GO:0000209;GO:0006464;GO:0006511;GO:0032020	GO:0000151;GO:0005634;GO:0005654;GO:0005829	GO:0004842;GO:0005515;GO:0031625;GO:0042296;GO:0043130;GO:0061631	hsa05012 Parkinson disease;hsa05022 Pathways of neurodegeneration - multiple diseases;hsa04120 Ubiquitin mediated proteolysis
DNA polymerase delta catalytic subunit	P28340	POLD1	5424	0.0485345	0.544115	-0.878016	19258.3	10359.4	5179.68	53.7916	35393.8	7971.48	3985.74	22.5222	0.577177	1.31395	GO:0000109;GO:0000166;GO:0000731;GO:0000781;GO:0003677;GO:0003682;GO:0003684;GO:0003887;GO:0005515;GO:0005634;GO:0005654;GO:0005829;GO:0006260;GO:0006261;GO:0006281;GO:0006287;GO:0006297;GO:0008296;GO:0009411;GO:0016020;GO:0016235;GO:0019899;GO:0034644;GO:0043625;GO:0045004;GO:0046872;GO:0051539;GO:0055089;GO:0070987;GO:0071897;GO:0090305	GO:0000731;GO:0006260;GO:0006261;GO:0006281;GO:0006287;GO:0006297;GO:0009411;GO:0034644;GO:0045004;GO:0055089;GO:0070987;GO:0071897;GO:0090305	GO:0000109;GO:0000781;GO:0005634;GO:0005654;GO:0005829;GO:0016020;GO:0016235;GO:0043625	GO:0000166;GO:0003677;GO:0003682;GO:0003684;GO:0003887;GO:0005515;GO:0008296;GO:0019899;GO:0046872;GO:0051539	hsa03030 DNA replication;hsa03420 Nucleotide excision repair;hsa03410 Base excision repair;hsa03430 Mismatch repair;hsa03440 Homologous recombination
Protein MAL2	Q969L2	MAL2	114569	0.0487568	0.290046	-1.78565	27408.8	43204.4	21602.2	157.63	94498	33094.8	16547.4	35.0217	0.578359	1.31196	GO:0005515;GO:0016021;GO:0016324;GO:0019911;GO:0030285;GO:0042552;GO:0045056;GO:0045121;GO:0048471;GO:0070062;GO:0098686;GO:0098978	GO:0042552;GO:0045056	GO:0016021;GO:0016324;GO:0030285;GO:0045121;GO:0048471;GO:0070062;GO:0098686;GO:0098978	GO:0005515;GO:0019911	-
Phosphoinositide 3-kinase regulatory subunit 4	Q99570	PIK3R4	30849	0.0490547	0.509647	-0.97243	5258.62	3687.27	1843.64	70.1186	10318.2	1819.65	909.824	17.6354	0.579135	1.30932	GO:0004672;GO:0004674;GO:0004712;GO:0005515;GO:0005524;GO:0005770;GO:0005776;GO:0005829;GO:0005930;GO:0006468;GO:0006623;GO:0010506;GO:0015630;GO:0016020;GO:0016236;GO:0016241;GO:0030242;GO:0030670;GO:0032465;GO:0032801;GO:0034271;GO:0034272;GO:0035032;GO:0036092;GO:0042149;GO:0043231;GO:0043552;GO:0045022;GO:0045324;GO:0071561;GO:0097352;GO:0106310	GO:0006468;GO:0006623;GO:0010506;GO:0016236;GO:0016241;GO:0030242;GO:0032465;GO:0032801;GO:0036092;GO:0042149;GO:0043552;GO:0045022;GO:0045324;GO:0097352	GO:0005770;GO:0005776;GO:0005829;GO:0005930;GO:0015630;GO:0016020;GO:0030670;GO:0034271;GO:0034272;GO:0035032;GO:0043231;GO:0071561	GO:0004672;GO:0004674;GO:0004712;GO:0005515;GO:0005524;GO:0106310	hsa05014 Amyotrophic lateral sclerosis;hsa05016 Huntington disease;hsa05022 Pathways of neurodegeneration - multiple diseases;hsa05010 Alzheimer disease;hsa05131 Shigellosis;hsa04140 Autophagy - animal;hsa05017 Spinocerebellar ataxia;hsa04136 Autophagy - other;hsa04371 Apelin signaling pathway
Myosin-14	Q7Z406	MYH14	79784	0.0491836	0.343479	-1.54171	66826.3	79205.1	39602.6	118.524	194557	67224	33612	34.5523	0.579135	1.30818	GO:0000146;GO:0001725;GO:0003009;GO:0005516;GO:0005524;GO:0005829;GO:0005903;GO:0007519;GO:0007605;GO:0008360;GO:0016020;GO:0016460;GO:0019228;GO:0030048;GO:0030426;GO:0031032;GO:0042641;GO:0051015;GO:0070062;GO:0070584;GO:0071625;GO:0097513	GO:0003009;GO:0007519;GO:0007605;GO:0008360;GO:0019228;GO:0030048;GO:0031032;GO:0070584;GO:0071625	GO:0001725;GO:0005829;GO:0005903;GO:0016020;GO:0016460;GO:0030426;GO:0042641;GO:0070062;GO:0097513	GO:0000146;GO:0005516;GO:0005524;GO:0051015	hsa04810 Regulation of actin cytoskeleton;hsa05130 Pathogenic Escherichia coli infection;hsa04530 Tight junction;hsa04814 Motor proteins;hsa04270 Vascular smooth muscle contraction
Bardet-Biedl syndrome 1 protein	Q8NFJ9	BBS1	582	0.0492303	0.11317	-3.14344	235.902	0	0	0	2084.5	1503.94	751.969	72.1487	0.579135	1.30777	GO:0005113;GO:0005119;GO:0005515;GO:0005813;GO:0005829;GO:0005930;GO:0007601;GO:0007608;GO:0034464;GO:0043001;GO:0045494;GO:0050896;GO:0060170;GO:0060271;GO:0061512;GO:0061629;GO:1905515	GO:0007601;GO:0007608;GO:0043001;GO:0045494;GO:0050896;GO:0060271;GO:0061512;GO:1905515	GO:0005813;GO:0005829;GO:0005930;GO:0034464;GO:0060170	GO:0005113;GO:0005119;GO:0005515;GO:0061629	-
Pantothenate kinase 1	Q8TE04	PANK1	53354	0.049311	0.357261	-1.48495	2450.27	2658.02	1329.01	108.479	6858.5	2410.28	1205.14	35.1429	0.579135	1.30706	GO:0004594;GO:0005524;GO:0005634;GO:0005730;GO:0005737;GO:0005829;GO:0015937;GO:0016310;GO:0030136;GO:0042803;GO:0055037;GO:0071944;GO:1905502	GO:0015937;GO:0016310	GO:0005634;GO:0005730;GO:0005737;GO:0005829;GO:0030136;GO:0055037;GO:0071944	GO:0004594;GO:0005524;GO:0042803;GO:1905502	hsa01100 Metabolic pathways;hsa01240 Biosynthesis of cofactors;hsa00770 Pantothenate and CoA biosynthesis
Constitutive coactivator of PPAR-gamma-like protein 1	Q9NZB2	FAM120A	23196	0.049397	0.595049	-0.748921	21757.8	11310.2	5655.12	51.9825	36564.8	4181.67	2090.83	11.4363	0.579135	1.3063	GO:0003723;GO:0005634;GO:0005829;GO:0005886;GO:0016020	-	GO:0005634;GO:0005829;GO:0005886;GO:0016020	GO:0003723	-
Butyrophilin subfamily 3 member A3	O00478	BTN3A3	10384	0.0494004	0.355061	-1.49386	9113.25	6278.44	3139.22	68.8936	25666.7	11929.9	5964.94	46.4799	0.579135	1.30627	GO:0001817;GO:0002456;GO:0005102;GO:0005886;GO:0009897;GO:0016020;GO:0016021;GO:0050852	GO:0001817;GO:0002456;GO:0050852	GO:0005886;GO:0009897;GO:0016020;GO:0016021	GO:0005102	-
IQ motif containing GTPase activating protein 2, isoform CRA_b	A0A024RAJ8	IQGAP2	10788	0.0494663	0.147355	-2.76263	235.902	0	0	0	1600.91	1112.11	556.053	69.4671	0.579135	1.30569	GO:0003779;GO:0005095;GO:0005096;GO:0005516;GO:0005547;GO:0005737;GO:0005829;GO:0005886;GO:0005902;GO:0007165;GO:0009986;GO:0015629;GO:0030027;GO:0030175;GO:0030667;GO:0031267;GO:0032956;GO:0034314;GO:0043086;GO:0043087;GO:0051015;GO:0070062;GO:0070493;GO:0071933;GO:2000249	GO:0007165;GO:0032956;GO:0034314;GO:0043086;GO:0043087;GO:0070493;GO:2000249	GO:0005737;GO:0005829;GO:0005886;GO:0005902;GO:0009986;GO:0015629;GO:0030027;GO:0030175;GO:0030667;GO:0070062	GO:0003779;GO:0005095;GO:0005096;GO:0005516;GO:0005547;GO:0031267;GO:0051015;GO:0071933	hsa04810 Regulation of actin cytoskeleton
Ribonuclease P protein subunit p29	O95707	POP4	10775	0.049564	0.351401	-1.50881	2630.69	3322.39	1661.19	126.293	7486.29	2151.76	1075.88	28.7427	0.579135	1.30483	GO:0000172;GO:0001682;GO:0004526;GO:0005515;GO:0005654;GO:0005730;GO:0006364;GO:0030677;GO:0030681;GO:0033204;GO:0090502	GO:0001682;GO:0006364;GO:0090502	GO:0000172;GO:0005654;GO:0005730;GO:0030677;GO:0030681	GO:0004526;GO:0005515;GO:0033204	hsa03008 Ribosome biogenesis in eukaryotes
Syntaxin-binding protein 1	P61764	STXBP1	6812	0.0495758	0.463568	-1.10915	14957.7	13011.6	6505.78	86.9888	32266.6	5461.56	2730.78	16.9264	0.579135	1.30473	GO:0000149;GO:0002576;GO:0003006;GO:0003723;GO:0005515;GO:0005654;GO:0005737;GO:0005739;GO:0005829;GO:0005856;GO:0005886;GO:0006886;GO:0006904;GO:0007269;GO:0007274;GO:0007412;GO:0010807;GO:0016082;GO:0016188;GO:0016192;GO:0017075;GO:0019901;GO:0019904;GO:0019905;GO:0030141;GO:0030424;GO:0031091;GO:0031333;GO:0031630;GO:0032229;GO:0032355;GO:0032991;GO:0035493;GO:0035542;GO:0042802;GO:0043274;GO:…	GO:0002576;GO:0003006;GO:0006886;GO:0006904;GO:0007269;GO:0007274;GO:0007412;GO:0010807;GO:0016082;GO:0016188;GO:0016192;GO:0031333;GO:0031630;GO:0032229;GO:0032355;GO:0035493;GO:0035542;GO:0043306;GO:0043524;GO:0045956;GO:0050821;GO:0060292;GO:0070527;GO:0071346;GO:0072659;GO:0099525;GO:0106022;GO:1903296;GO:2000367	GO:0005654;GO:0005737;GO:0005739;GO:0005829;GO:0005856;GO:0005886;GO:0030141;GO:0030424;GO:0031091;GO:0032991;GO:0045335;GO:0048471;GO:0048787;GO:0070062;GO:0098794;GO:0098978	GO:0000149;GO:0003723;GO:0005515;GO:0017075;GO:0019901;GO:0019904;GO:0019905;GO:0042802;GO:0043274;GO:0047485	hsa04721 Synaptic vesicle cycle
E3 ubiquitin-protein ligase RNF25	Q96BH1	RNF25	64320	0.0495873	0.388724	-1.36318	3128.13	3585.63	1792.82	114.626	8047.16	1796.72	898.361	22.3274	0.579135	1.30463	GO:0004842;GO:0005515;GO:0005634;GO:0005829;GO:0016567;GO:0046872;GO:0051059;GO:0051092;GO:0061630	GO:0016567;GO:0051092	GO:0005634;GO:0005829	GO:0004842;GO:0005515;GO:0046872;GO:0051059;GO:0061630	-
Glucose-6-phosphate exchanger SLC37A4	O43826	SLC37A4	2542	0.049713	0.397653	-1.33042	2671.99	2973.39	1486.69	111.28	6719.4	1437.07	718.535	21.3869	0.579738	1.30353	GO:0005515;GO:0005783;GO:0005789;GO:0006006;GO:0006094;GO:0008643;GO:0015152;GO:0015760;GO:0016020;GO:0016021;GO:0030176;GO:0035435;GO:0061513	GO:0006006;GO:0006094;GO:0008643;GO:0015760;GO:0035435	GO:0005783;GO:0005789;GO:0016020;GO:0016021;GO:0030176	GO:0005515;GO:0015152;GO:0061513	hsa04973 Carbohydrate digestion and absorption
Formin-like protein 2	Q96PY5	FMNL2	114793	0.0499532	0.488058	-1.03487	8294.25	6718.69	3359.34	81.0041	16994.4	2323.52	1161.76	13.6723	0.580908	1.30144	GO:0005829;GO:0007010;GO:0008360;GO:0016477;GO:0022604;GO:0030866;GO:0031267;GO:0045296;GO:0051015	GO:0007010;GO:0008360;GO:0016477;GO:0022604;GO:0030866	GO:0005829	GO:0031267;GO:0045296;GO:0051015	-
Zinc finger protein 638	Q14966	ZNF638	27332	0.0499618	0.526383	-0.925816	7545.04	5106.26	2553.13	67.6771	14333.7	2168.21	1084.11	15.1266	0.580908	1.30136	GO:0003690;GO:0003723;GO:0005634;GO:0005654;GO:0005737;GO:0008270;GO:0008380;GO:0016607;GO:0043231	GO:0008380	GO:0005634;GO:0005654;GO:0005737;GO:0016607;GO:0043231	GO:0003690;GO:0003723;GO:0008270	-
