# Supplementary material for: Transcriptomic and proteomic profiling of pulmonary mucormycosis reveals a failed activation of host immune response
Source: Front Immunol. 2026 Feb 13;17:1732782. doi: 10.3389/fimmu.2026.1732782 (PMC12945811; doi:10.3389/fimmu.2026.1732782)
Supplement: Supplementary file 10 [file Table8.xlsx]

## Sheet: UP 
ID	Description	GeneRatio	BgRatio	pvalue	FDR	geneID	Count	Symbols	RichFactor	URL	SecondClass	TopClass
hsa05152	Tuberculosis	4/13	180/8378	0.000126608	0.00734327	3689/317/1520/820	4	ITGB2(0.70)/APAF1(0.72)/CTSS(0.92)/CAMP(1.77)	14.32	https://www.kegg.jp/kegg-bin/show_pathway?map=hsa05152&multi_query=hsa:3689+red%0d%0ahsa:317+red%0d%0ahsa:1520+red%0d%0ahsa:820+red	Infectious disease: bacterial	Human Diseases
hsa04145	Phagosome	3/13	152/8378	0.00146517	0.04249	3689/4689/1520	3	ITGB2(0.70)/NCF4(0.72)/CTSS(0.92)	12.72	https://www.kegg.jp/kegg-bin/show_pathway?map=hsa04145&multi_query=hsa:3689+red%0d%0ahsa:4689+red%0d%0ahsa:1520+red	Transport and catabolism	Cellular Processes
hsa04613	Neutrophil extracellular trap formation	3/13	190/8378	0.00277639	0.0457093	3689/4689/820	3	ITGB2(0.70)/NCF4(0.72)/CAMP(1.77)	10.18	https://www.kegg.jp/kegg-bin/show_pathway?map=hsa04613&multi_query=hsa:3689+red%0d%0ahsa:4689+red%0d%0ahsa:820+red	Immune system	Organismal Systems
hsa05417	Lipid and atherosclerosis	3/13	215/8378	0.00394046	0.0457093	9138/4689/317	3	ARHGEF1(1.53)/NCF4(0.72)/APAF1(0.72)	8.99	https://www.kegg.jp/kegg-bin/show_pathway?map=hsa05417&multi_query=hsa:9138+red%0d%0ahsa:4689+red%0d%0ahsa:317+red	Cardiovascular disease	Human Diseases
