# Supplementary material for: Transcriptomic and proteomic profiling of pulmonary mucormycosis reveals a failed activation of host immune response
Source: Front Immunol. 2026 Feb 13;17:1732782. doi: 10.3389/fimmu.2026.1732782 (PMC12945811; doi:10.3389/fimmu.2026.1732782)
Supplement: Supplementary file 11 [file Table9.xlsx]

## Sheet: DOWN
ID	Description	GeneRatio	BgRatio	pvalue	FDR	geneID	Count	Symbols	RichFactor	URL	SecondClass	TopClass
hsa04530	Tight junction	23/303	169/8378	3.57044e-08	1.04971e-05	8777/5590/9414/5564/56288/57530/7082/9223/5562/84612/10207/11346/4301/84952/154810/4628/7430/3993/100506658/4629/9475/4734/79784	23	MPDZ(-2.43)/PRKCZ(-2.76)/TJP2(-1.69)/PRKAB1(-3.17)/PARD3(-2.17)/CGN(-1.80)/TJP1(-1.36)/MAGI1(-2.16)/PRKAA1(-1.11)/PARD6B(-1.64)/PATJ(-2.46)/SYNPO(-1.02)/AFDN(-1.29)/CGNL1(-1.18)/AMOTL1(-1.27)/MYH10(-0.99)/EZR(-1.05)/LLGL2(-2.11)/OCLN(-1.73)/MYH11(-1.32)/ROCK2(-0.77)/NEDD4(-0.84)/MYH14(-1.54)	3.76	https://www.kegg.jp/kegg-bin/show_pathway?map=hsa04530&multi_query=hsa:8777+yellow%0d%0ahsa:5590+yellow%0d%0ahsa:9414+yellow%0d%0ahsa:5564+yellow%0d%0ahsa:56288+yellow%0d%0ahsa:57530+yellow%0d%0ahsa:7082+yellow%0d%0ahsa:9223+yellow%0d%0ahsa:5562+yellow%0d%0ahsa:84612+yellow%0d%0ahsa:10207+yellow%0d%0ahsa:11346+yellow%0d%0ahsa:4301+yellow%0d%0ahsa:84952+yellow%0d%0ahsa:154810+yellow%0d%0ahsa:4628+…	Cellular community - eukaryotes	Cellular Processes
hsa04520	Adherens junction	16/303	93/8378	1.76741e-07	1.88093e-05	25945/1459/4008/56288/54922/7082/1003/2241/1499/10580/1956/4301/9411/1500/1495/9475	16	NECTIN3(-1.96)/CSNK2A2(-0.94)/LMO7(-1.92)/PARD3(-2.17)/RASIP1(-2.04)/TJP1(-1.36)/CDH5(-1.17)/FER(-1.49)/CTNNB1(-1.18)/SORBS1(-1.64)/EGFR(-1.13)/AFDN(-1.29)/ARHGAP29(-1.49)/CTNND1(-1.22)/CTNNA1(-1.16)/ROCK2(-0.77)	4.76	https://www.kegg.jp/kegg-bin/show_pathway?map=hsa04520&multi_query=hsa:25945+yellow%0d%0ahsa:1459+yellow%0d%0ahsa:4008+yellow%0d%0ahsa:56288+yellow%0d%0ahsa:54922+yellow%0d%0ahsa:7082+yellow%0d%0ahsa:1003+yellow%0d%0ahsa:2241+yellow%0d%0ahsa:1499+yellow%0d%0ahsa:10580+yellow%0d%0ahsa:1956+yellow%0d%0ahsa:4301+yellow%0d%0ahsa:9411+yellow%0d%0ahsa:1500+yellow%0d%0ahsa:1495+yellow%0d%0ahsa:9475+yell…	Cellular community - eukaryotes	Cellular Processes
hsa04810	Regulation of actin cytoskeleton	26/303	229/8378	1.91932e-07	1.88093e-05	54776/324/10451/10298/4638/5154/10787/5894/10672/1956/3694/3265/79837/6237/4628/28964/7430/23365/2909/22808/4629/9475/10152/23191/79784/10788	26	PPP1R12C(-0.92)/APC(-4.45)/VAV3(-2.36)/PAK4(-1.49)/MYLK(-1.26)/PDGFA(-4.61)/NCKAP1(-0.75)/RAF1(-2.55)/GNA13(-0.76)/EGFR(-1.13)/ITGB6(-1.94)/HRAS(-1.06)/PIP4K2C(-0.87)/RRAS(-1.48)/MYH10(-0.99)/GIT1(-1.30)/EZR(-1.05)/ARHGEF12(-0.81)/ARHGAP35(-1.15)/MRAS(-1.38)/MYH11(-1.32)/ROCK2(-0.77)/ABI2(-1.43)/CYFIP1(-0.73)/MYH14(-1.54)/IQGAP2(-2.76)	3.14	https://www.kegg.jp/kegg-bin/show_pathway?map=hsa04810&multi_query=hsa:54776+yellow%0d%0ahsa:324+yellow%0d%0ahsa:10451+yellow%0d%0ahsa:10298+yellow%0d%0ahsa:4638+yellow%0d%0ahsa:5154+yellow%0d%0ahsa:10787+yellow%0d%0ahsa:5894+yellow%0d%0ahsa:10672+yellow%0d%0ahsa:1956+yellow%0d%0ahsa:3694+yellow%0d%0ahsa:3265+yellow%0d%0ahsa:79837+yellow%0d%0ahsa:6237+yellow%0d%0ahsa:4628+yellow%0d%0ahsa:28964+ye…	Cell motility	Cellular Processes
hsa04510	Focal adhesion	23/303	203/8378	1.04017e-06	7.64524e-05	3914/54776/10451/10298/4638/3909/5154/3918/3911/1499/5894/3913/3915/1956/3694/256076/3265/824/1287/1282/2909/9475/394	23	LAMB3(-1.96)/PPP1R12C(-0.92)/VAV3(-2.36)/PAK4(-1.49)/MYLK(-1.26)/LAMA3(-1.79)/PDGFA(-4.61)/LAMC2(-1.80)/LAMA5(-1.55)/CTNNB1(-1.18)/RAF1(-2.55)/LAMB2(-1.57)/LAMC1(-1.15)/EGFR(-1.13)/ITGB6(-1.94)/COL6A5(-1.56)/HRAS(-1.06)/CAPN2(-1.07)/COL4A5(-1.55)/COL4A1(-0.78)/ARHGAP35(-1.15)/ROCK2(-0.77)/ARHGAP5(-3.48)	3.13	https://www.kegg.jp/kegg-bin/show_pathway?map=hsa04510&multi_query=hsa:3914+yellow%0d%0ahsa:54776+yellow%0d%0ahsa:10451+yellow%0d%0ahsa:10298+yellow%0d%0ahsa:4638+yellow%0d%0ahsa:3909+yellow%0d%0ahsa:5154+yellow%0d%0ahsa:3918+yellow%0d%0ahsa:3911+yellow%0d%0ahsa:1499+yellow%0d%0ahsa:5894+yellow%0d%0ahsa:3913+yellow%0d%0ahsa:3915+yellow%0d%0ahsa:1956+yellow%0d%0ahsa:3694+yellow%0d%0ahsa:256076+yel…	Cellular community - eukaryotes	Cellular Processes
hsa04144	Endocytosis	25/303	251/8378	3.82908e-06	0.00022515	5590/80223/30846/26052/56288/5878/64145/10938/30845/147179/84612/1956/3265/22905/28964/7189/377/2060/3105/161/55680/4734/56904/57403/3949	25	PRKCZ(-2.76)/RAB11FIP1(-0.93)/EHD2(-1.73)/DNM3(-2.05)/PARD3(-2.17)/RAB5C(-0.98)/RBSN(-2.45)/EHD1(-1.13)/EHD3(-1.54)/WIPF2(-1.43)/PARD6B(-1.64)/EGFR(-1.13)/HRAS(-1.06)/EPN2(-1.19)/GIT1(-1.30)/TRAF6(-1.62)/ARF3(-0.85)/EPS15(-0.62)/HLA-A(-2.08)/AP2A2(-0.62)/RUFY2(-1.23)/NEDD4(-0.84)/SH3GLB2(-0.77)/RAB22A(-0.59)/LDLR(-2.24)	2.75	https://www.kegg.jp/kegg-bin/show_pathway?map=hsa04144&multi_query=hsa:5590+yellow%0d%0ahsa:80223+yellow%0d%0ahsa:30846+yellow%0d%0ahsa:26052+yellow%0d%0ahsa:56288+yellow%0d%0ahsa:5878+yellow%0d%0ahsa:64145+yellow%0d%0ahsa:10938+yellow%0d%0ahsa:30845+yellow%0d%0ahsa:147179+yellow%0d%0ahsa:84612+yellow%0d%0ahsa:1956+yellow%0d%0ahsa:3265+yellow%0d%0ahsa:22905+yellow%0d%0ahsa:28964+yellow%0d%0ahsa:7…	Transport and catabolism	Cellular Processes
hsa05130	Pathogenic Escherichia coli infection	21/303	197/8378	8.19076e-06	0.000401347	4646/4641/4430/7082/10787/147179/10672/3551/1147/4628/7189/4793/7430/55930/23365/100506658/4629/355/9475/23191/79784	21	MYO6(-1.03)/MYO1C(-1.75)/MYO1B(-1.27)/TJP1(-1.36)/NCKAP1(-0.75)/WIPF2(-1.43)/GNA13(-0.76)/IKBKB(-0.80)/CHUK(-0.75)/MYH10(-0.99)/TRAF6(-1.62)/NFKBIB(-1.25)/EZR(-1.05)/MYO5C(-1.80)/ARHGEF12(-0.81)/OCLN(-1.73)/MYH11(-1.32)/FAS(-1.42)/ROCK2(-0.77)/CYFIP1(-0.73)/MYH14(-1.54)	2.95	https://www.kegg.jp/kegg-bin/show_pathway?map=hsa05130&multi_query=hsa:4646+yellow%0d%0ahsa:4641+yellow%0d%0ahsa:4430+yellow%0d%0ahsa:7082+yellow%0d%0ahsa:10787+yellow%0d%0ahsa:147179+yellow%0d%0ahsa:10672+yellow%0d%0ahsa:3551+yellow%0d%0ahsa:1147+yellow%0d%0ahsa:4628+yellow%0d%0ahsa:7189+yellow%0d%0ahsa:4793+yellow%0d%0ahsa:7430+yellow%0d%0ahsa:55930+yellow%0d%0ahsa:23365+yellow%0d%0ahsa:1005066…	Infectious disease: bacterial	Human Diseases
hsa04015	Rap1 signaling pathway	20/303	210/8378	6.92077e-05	0.00258493	5590/10451/3397/5154/56288/9732/5898/9223/1499/5894/84612/1956/4301/23094/3265/1500/6237/285/260425/22808	20	PRKCZ(-2.76)/VAV3(-2.36)/ID1(-3.29)/PDGFA(-4.61)/PARD3(-2.17)/DOCK4(-1.10)/RALA(-1.05)/MAGI1(-2.16)/CTNNB1(-1.18)/RAF1(-2.55)/PARD6B(-1.64)/EGFR(-1.13)/AFDN(-1.29)/SIPA1L3(-2.34)/HRAS(-1.06)/CTNND1(-1.22)/RRAS(-1.48)/ANGPT2(-3.70)/MAGI3(-1.45)/MRAS(-1.38)	2.63	https://www.kegg.jp/kegg-bin/show_pathway?map=hsa04015&multi_query=hsa:5590+yellow%0d%0ahsa:10451+yellow%0d%0ahsa:3397+yellow%0d%0ahsa:5154+yellow%0d%0ahsa:56288+yellow%0d%0ahsa:9732+yellow%0d%0ahsa:5898+yellow%0d%0ahsa:9223+yellow%0d%0ahsa:1499+yellow%0d%0ahsa:5894+yellow%0d%0ahsa:84612+yellow%0d%0ahsa:1956+yellow%0d%0ahsa:4301+yellow%0d%0ahsa:23094+yellow%0d%0ahsa:3265+yellow%0d%0ahsa:1500+yell…	Signal transduction	Environmental Information Processing
hsa04512	ECM-receptor interaction	12/303	88/8378	7.03382e-05	0.00258493	3914/255743/3909/3918/3911/3913/3915/3694/375790/256076/1287/1282	12	LAMB3(-1.96)/NPNT(-1.90)/LAMA3(-1.79)/LAMC2(-1.80)/LAMA5(-1.55)/LAMB2(-1.57)/LAMC1(-1.15)/ITGB6(-1.94)/AGRN(-1.38)/COL6A5(-1.56)/COL4A5(-1.55)/COL4A1(-0.78)	3.77	https://www.kegg.jp/kegg-bin/show_pathway?map=hsa04512&multi_query=hsa:3914+yellow%0d%0ahsa:255743+yellow%0d%0ahsa:3909+yellow%0d%0ahsa:3918+yellow%0d%0ahsa:3911+yellow%0d%0ahsa:3913+yellow%0d%0ahsa:3915+yellow%0d%0ahsa:3694+yellow%0d%0ahsa:375790+yellow%0d%0ahsa:256076+yellow%0d%0ahsa:1287+yellow%0d%0ahsa:1282+yellow	Signaling molecules and interaction	Environmental Information Processing
hsa04670	Leukocyte transendothelial migration	13/303	114/8378	0.000227258	0.00742376	10451/3383/1003/90952/1499/4301/1500/1495/7430/100506658/2909/9475/394	13	VAV3(-2.36)/ICAM1(-1.37)/CDH5(-1.17)/ESAM(-1.56)/CTNNB1(-1.18)/AFDN(-1.29)/CTNND1(-1.22)/CTNNA1(-1.16)/EZR(-1.05)/OCLN(-1.73)/ARHGAP35(-1.15)/ROCK2(-0.77)/ARHGAP5(-3.48)	3.15	https://www.kegg.jp/kegg-bin/show_pathway?map=hsa04670&multi_query=hsa:10451+yellow%0d%0ahsa:3383+yellow%0d%0ahsa:1003+yellow%0d%0ahsa:90952+yellow%0d%0ahsa:1499+yellow%0d%0ahsa:4301+yellow%0d%0ahsa:1500+yellow%0d%0ahsa:1495+yellow%0d%0ahsa:7430+yellow%0d%0ahsa:100506658+yellow%0d%0ahsa:2909+yellow%0d%0ahsa:9475+yellow%0d%0ahsa:394+yellow	Immune system	Organismal Systems
hsa05132	Salmonella infection	21/303	249/8378	0.000257572	0.00757263	6281/55207/4646/302/5420/26084/5878/5898/10787/1499/5894/3551/3265/1147/6237/7295/7189/57381/55823/9475/23191	21	S100A10(-1.83)/ARL8B(-0.87)/MYO6(-1.03)/ANXA2(-1.31)/PODXL(-1.69)/ARHGEF26(-2.25)/RAB5C(-0.98)/RALA(-1.05)/NCKAP1(-0.75)/CTNNB1(-1.18)/RAF1(-2.55)/IKBKB(-0.80)/HRAS(-1.06)/CHUK(-0.75)/RRAS(-1.48)/TXN(-1.53)/TRAF6(-1.62)/RHOJ(-2.41)/VPS11(-0.67)/ROCK2(-0.77)/CYFIP1(-0.73)	2.33	https://www.kegg.jp/kegg-bin/show_pathway?map=hsa05132&multi_query=hsa:6281+yellow%0d%0ahsa:55207+yellow%0d%0ahsa:4646+yellow%0d%0ahsa:302+yellow%0d%0ahsa:5420+yellow%0d%0ahsa:26084+yellow%0d%0ahsa:5878+yellow%0d%0ahsa:5898+yellow%0d%0ahsa:10787+yellow%0d%0ahsa:1499+yellow%0d%0ahsa:5894+yellow%0d%0ahsa:3551+yellow%0d%0ahsa:3265+yellow%0d%0ahsa:1147+yellow%0d%0ahsa:6237+yellow%0d%0ahsa:7295+yellow…	Infectious disease: bacterial	Human Diseases
hsa00650	Butanoate metabolism	6/303	27/8378	0.000331351	0.00885612	3157/3030/3033/1962/35/5019	6	HMGCS1(-1.17)/HADHA(-1.05)/HADH(-0.99)/EHHADH(-1.70)/ACADS(-1.09)/OXCT1(-0.95)	6.14	https://www.kegg.jp/kegg-bin/show_pathway?map=hsa00650&multi_query=hsa:3157+yellow%0d%0ahsa:3030+yellow%0d%0ahsa:3033+yellow%0d%0ahsa:1962+yellow%0d%0ahsa:35+yellow%0d%0ahsa:5019+yellow	Carbohydrate metabolism	Metabolism
hsa05165	Human papillomavirus infection	25/303	331/8378	0.000377766	0.00925527	5590/3914/324/3909/56288/3918/9223/3911/1499/5894/84612/10207/3913/3551/3915/1956/3694/256076/3265/1147/1287/3993/1282/3105/355	25	PRKCZ(-2.76)/LAMB3(-1.96)/APC(-4.45)/LAMA3(-1.79)/PARD3(-2.17)/LAMC2(-1.80)/MAGI1(-2.16)/LAMA5(-1.55)/CTNNB1(-1.18)/RAF1(-2.55)/PARD6B(-1.64)/PATJ(-2.46)/LAMB2(-1.57)/IKBKB(-0.80)/LAMC1(-1.15)/EGFR(-1.13)/ITGB6(-1.94)/COL6A5(-1.56)/HRAS(-1.06)/CHUK(-0.75)/COL4A5(-1.55)/LLGL2(-2.11)/COL4A1(-0.78)/HLA-A(-2.08)/FAS(-1.42)	2.09	https://www.kegg.jp/kegg-bin/show_pathway?map=hsa05165&multi_query=hsa:5590+yellow%0d%0ahsa:3914+yellow%0d%0ahsa:324+yellow%0d%0ahsa:3909+yellow%0d%0ahsa:56288+yellow%0d%0ahsa:3918+yellow%0d%0ahsa:9223+yellow%0d%0ahsa:3911+yellow%0d%0ahsa:1499+yellow%0d%0ahsa:5894+yellow%0d%0ahsa:84612+yellow%0d%0ahsa:10207+yellow%0d%0ahsa:3913+yellow%0d%0ahsa:3551+yellow%0d%0ahsa:3915+yellow%0d%0ahsa:1956+yellow…	Infectious disease: viral	Human Diseases
hsa05222	Small cell lung cancer	11/303	92/8378	0.000455209	0.01015	3914/3909/3918/3911/3913/3551/3915/1147/1287/7189/1282	11	LAMB3(-1.96)/LAMA3(-1.79)/LAMC2(-1.80)/LAMA5(-1.55)/LAMB2(-1.57)/IKBKB(-0.80)/LAMC1(-1.15)/CHUK(-0.75)/COL4A5(-1.55)/TRAF6(-1.62)/COL4A1(-0.78)	3.31	https://www.kegg.jp/kegg-bin/show_pathway?map=hsa05222&multi_query=hsa:3914+yellow%0d%0ahsa:3909+yellow%0d%0ahsa:3918+yellow%0d%0ahsa:3911+yellow%0d%0ahsa:3913+yellow%0d%0ahsa:3551+yellow%0d%0ahsa:3915+yellow%0d%0ahsa:1147+yellow%0d%0ahsa:1287+yellow%0d%0ahsa:7189+yellow%0d%0ahsa:1282+yellow	Cancer: specific types	Human Diseases
hsa04371	Apelin signaling pathway	14/303	139/8378	0.000483334	0.01015	4638/5564/59345/5562/3710/5894/2782/2791/10672/3265/6237/22808/4635/30849	14	MYLK(-1.26)/PRKAB1(-3.17)/GNB4(-0.89)/PRKAA1(-1.11)/ITPR3(-1.27)/RAF1(-2.55)/GNB1(-1.55)/GNG11(-1.66)/GNA13(-0.76)/HRAS(-1.06)/RRAS(-1.48)/MRAS(-1.38)/MYL4(-1.17)/PIK3R4(-0.97)	2.78	https://www.kegg.jp/kegg-bin/show_pathway?map=hsa04371&multi_query=hsa:4638+yellow%0d%0ahsa:5564+yellow%0d%0ahsa:59345+yellow%0d%0ahsa:5562+yellow%0d%0ahsa:3710+yellow%0d%0ahsa:5894+yellow%0d%0ahsa:2782+yellow%0d%0ahsa:2791+yellow%0d%0ahsa:10672+yellow%0d%0ahsa:3265+yellow%0d%0ahsa:6237+yellow%0d%0ahsa:22808+yellow%0d%0ahsa:4635+yellow%0d%0ahsa:30849+yellow	Signal transduction	Environmental Information Processing
hsa04360	Axon guidance	16/303	182/8378	0.000889077	0.0163681	5590/22885/10298/56896/56288/3983/5998/5894/84612/6586/3265/6237/23365/1808/84448/9475	16	PRKCZ(-2.76)/ABLIM3(-2.60)/PAK4(-1.49)/DPYSL5(-2.70)/PARD3(-2.17)/ABLIM1(-1.51)/RGS3(-1.66)/RAF1(-2.55)/PARD6B(-1.64)/SLIT3(-2.29)/HRAS(-1.06)/RRAS(-1.48)/ARHGEF12(-0.81)/DPYSL2(-1.02)/ABLIM2(-4.32)/ROCK2(-0.77)	2.43	https://www.kegg.jp/kegg-bin/show_pathway?map=hsa04360&multi_query=hsa:5590+yellow%0d%0ahsa:22885+yellow%0d%0ahsa:10298+yellow%0d%0ahsa:56896+yellow%0d%0ahsa:56288+yellow%0d%0ahsa:3983+yellow%0d%0ahsa:5998+yellow%0d%0ahsa:5894+yellow%0d%0ahsa:84612+yellow%0d%0ahsa:6586+yellow%0d%0ahsa:3265+yellow%0d%0ahsa:6237+yellow%0d%0ahsa:23365+yellow%0d%0ahsa:1808+yellow%0d%0ahsa:84448+yellow%0d%0ahsa:9475+y…	Development and regeneration	Organismal Systems
hsa04014	Ras signaling pathway	19/303	236/8378	0.000890781	0.0163681	9462/10298/5154/5878/59345/2113/5898/5894/2782/2791/3551/1956/4301/3265/1147/6237/285/22808/57186	19	RASAL2(-2.86)/PAK4(-1.49)/PDGFA(-4.61)/RAB5C(-0.98)/GNB4(-0.89)/ETS1(-1.30)/RALA(-1.05)/RAF1(-2.55)/GNB1(-1.55)/GNG11(-1.66)/IKBKB(-0.80)/EGFR(-1.13)/AFDN(-1.29)/HRAS(-1.06)/CHUK(-0.75)/RRAS(-1.48)/ANGPT2(-3.70)/MRAS(-1.38)/RALGAPA2(-0.73)	2.23	https://www.kegg.jp/kegg-bin/show_pathway?map=hsa04014&multi_query=hsa:9462+yellow%0d%0ahsa:10298+yellow%0d%0ahsa:5154+yellow%0d%0ahsa:5878+yellow%0d%0ahsa:59345+yellow%0d%0ahsa:2113+yellow%0d%0ahsa:5898+yellow%0d%0ahsa:5894+yellow%0d%0ahsa:2782+yellow%0d%0ahsa:2791+yellow%0d%0ahsa:3551+yellow%0d%0ahsa:1956+yellow%0d%0ahsa:4301+yellow%0d%0ahsa:3265+yellow%0d%0ahsa:1147+yellow%0d%0ahsa:6237+yellow…	Signal transduction	Environmental Information Processing
hsa04270	Vascular smooth muscle contraction	13/303	134/8378	0.00108639	0.0187882	5583/54776/4638/10203/3710/5894/2767/10672/4628/23365/4629/9475/79784	13	PRKCH(-3.03)/PPP1R12C(-0.92)/MYLK(-1.26)/CALCRL(-1.99)/ITPR3(-1.27)/RAF1(-2.55)/GNA11(-1.28)/GNA13(-0.76)/MYH10(-0.99)/ARHGEF12(-0.81)/MYH11(-1.32)/ROCK2(-0.77)/MYH14(-1.54)	2.68	https://www.kegg.jp/kegg-bin/show_pathway?map=hsa04270&multi_query=hsa:5583+yellow%0d%0ahsa:54776+yellow%0d%0ahsa:4638+yellow%0d%0ahsa:10203+yellow%0d%0ahsa:3710+yellow%0d%0ahsa:5894+yellow%0d%0ahsa:2767+yellow%0d%0ahsa:10672+yellow%0d%0ahsa:4628+yellow%0d%0ahsa:23365+yellow%0d%0ahsa:4629+yellow%0d%0ahsa:9475+yellow%0d%0ahsa:79784+yellow	Circulatory system	Organismal Systems
hsa05163	Human cytomegalovirus infection	18/303	225/8378	0.00130096	0.021249	340061/59345/3710/1499/5894/2782/2791/2767/10672/3551/1956/6891/3265/1147/3105/23365/355/9475	18	STING1(-0.79)/GNB4(-0.89)/ITPR3(-1.27)/CTNNB1(-1.18)/RAF1(-2.55)/GNB1(-1.55)/GNG11(-1.66)/GNA11(-1.28)/GNA13(-0.76)/IKBKB(-0.80)/EGFR(-1.13)/TAP2(-1.04)/HRAS(-1.06)/CHUK(-0.75)/HLA-A(-2.08)/ARHGEF12(-0.81)/FAS(-1.42)/ROCK2(-0.77)	2.21	https://www.kegg.jp/kegg-bin/show_pathway?map=hsa05163&multi_query=hsa:340061+yellow%0d%0ahsa:59345+yellow%0d%0ahsa:3710+yellow%0d%0ahsa:1499+yellow%0d%0ahsa:5894+yellow%0d%0ahsa:2782+yellow%0d%0ahsa:2791+yellow%0d%0ahsa:2767+yellow%0d%0ahsa:10672+yellow%0d%0ahsa:3551+yellow%0d%0ahsa:1956+yellow%0d%0ahsa:6891+yellow%0d%0ahsa:3265+yellow%0d%0ahsa:1147+yellow%0d%0ahsa:3105+yellow%0d%0ahsa:23365+yel…	Infectious disease: viral	Human Diseases
hsa00280	Valine, leucine and isoleucine degradation	7/303	48/8378	0.00155362	0.0240403	3157/3030/3033/549/1962/35/5019	7	HMGCS1(-1.17)/HADHA(-1.05)/HADH(-0.99)/AUH(-0.87)/EHHADH(-1.70)/ACADS(-1.09)/OXCT1(-0.95)	4.03	https://www.kegg.jp/kegg-bin/show_pathway?map=hsa00280&multi_query=hsa:3157+yellow%0d%0ahsa:3030+yellow%0d%0ahsa:3033+yellow%0d%0ahsa:549+yellow%0d%0ahsa:1962+yellow%0d%0ahsa:35+yellow%0d%0ahsa:5019+yellow	Amino acid metabolism	Metabolism
hsa05170	Human immunodeficiency virus 1 infection	17/303	212/8378	0.00171684	0.0252376	10298/340061/59345/3710/5894/2782/2791/2767/3551/6891/3265/1147/8451/7189/3105/355/10053	17	PAK4(-1.49)/STING1(-0.79)/GNB4(-0.89)/ITPR3(-1.27)/RAF1(-2.55)/GNB1(-1.55)/GNG11(-1.66)/GNA11(-1.28)/IKBKB(-0.80)/TAP2(-1.04)/HRAS(-1.06)/CHUK(-0.75)/CUL4A(-1.49)/TRAF6(-1.62)/HLA-A(-2.08)/FAS(-1.42)/AP1M2(-1.33)	2.22	https://www.kegg.jp/kegg-bin/show_pathway?map=hsa05170&multi_query=hsa:10298+yellow%0d%0ahsa:340061+yellow%0d%0ahsa:59345+yellow%0d%0ahsa:3710+yellow%0d%0ahsa:5894+yellow%0d%0ahsa:2782+yellow%0d%0ahsa:2791+yellow%0d%0ahsa:2767+yellow%0d%0ahsa:3551+yellow%0d%0ahsa:6891+yellow%0d%0ahsa:3265+yellow%0d%0ahsa:1147+yellow%0d%0ahsa:8451+yellow%0d%0ahsa:7189+yellow%0d%0ahsa:3105+yellow%0d%0ahsa:355+yello…	Infectious disease: viral	Human Diseases
hsa04151	PI3K-Akt signaling pathway	24/303	354/8378	0.00220268	0.0308376	3914/3909/5154/3918/59345/9223/3911/5562/5894/2782/2791/3913/3551/3915/4170/1956/3694/256076/3265/1147/1287/1282/285/5586	24	LAMB3(-1.96)/LAMA3(-1.79)/PDGFA(-4.61)/LAMC2(-1.80)/GNB4(-0.89)/MAGI1(-2.16)/LAMA5(-1.55)/PRKAA1(-1.11)/RAF1(-2.55)/GNB1(-1.55)/GNG11(-1.66)/LAMB2(-1.57)/IKBKB(-0.80)/LAMC1(-1.15)/MCL1(-1.30)/EGFR(-1.13)/ITGB6(-1.94)/COL6A5(-1.56)/HRAS(-1.06)/CHUK(-0.75)/COL4A5(-1.55)/COL4A1(-0.78)/ANGPT2(-3.70)/PKN2(-0.99)	1.87	https://www.kegg.jp/kegg-bin/show_pathway?map=hsa04151&multi_query=hsa:3914+yellow%0d%0ahsa:3909+yellow%0d%0ahsa:5154+yellow%0d%0ahsa:3918+yellow%0d%0ahsa:59345+yellow%0d%0ahsa:9223+yellow%0d%0ahsa:3911+yellow%0d%0ahsa:5562+yellow%0d%0ahsa:5894+yellow%0d%0ahsa:2782+yellow%0d%0ahsa:2791+yellow%0d%0ahsa:3913+yellow%0d%0ahsa:3551+yellow%0d%0ahsa:3915+yellow%0d%0ahsa:4170+yellow%0d%0ahsa:1956+yellow%…	Signal transduction	Environmental Information Processing
hsa05145	Toxoplasmosis	11/303	112/8378	0.00234463	0.0313328	3914/3909/3918/3911/3913/3551/3915/1147/7189/4793/3949	11	LAMB3(-1.96)/LAMA3(-1.79)/LAMC2(-1.80)/LAMA5(-1.55)/LAMB2(-1.57)/IKBKB(-0.80)/LAMC1(-1.15)/CHUK(-0.75)/TRAF6(-1.62)/NFKBIB(-1.25)/LDLR(-2.24)	2.72	https://www.kegg.jp/kegg-bin/show_pathway?map=hsa05145&multi_query=hsa:3914+yellow%0d%0ahsa:3909+yellow%0d%0ahsa:3918+yellow%0d%0ahsa:3911+yellow%0d%0ahsa:3913+yellow%0d%0ahsa:3551+yellow%0d%0ahsa:3915+yellow%0d%0ahsa:1147+yellow%0d%0ahsa:7189+yellow%0d%0ahsa:4793+yellow%0d%0ahsa:3949+yellow	Infectious disease: parasitic	Human Diseases
hsa04146	Peroxisome	9/303	82/8378	0.00270948	0.0346342	9409/8528/84188/11264/8309/8799/10654/1962/8443	9	PEX16(-2.64)/DDO(-4.30)/FAR1(-1.50)/PXMP4(-1.43)/ACOX2(-2.15)/PEX11B(-1.61)/PMVK(-1.11)/EHHADH(-1.70)/GNPAT(-1.21)	3.03	https://www.kegg.jp/kegg-bin/show_pathway?map=hsa04146&multi_query=hsa:9409+yellow%0d%0ahsa:8528+yellow%0d%0ahsa:84188+yellow%0d%0ahsa:11264+yellow%0d%0ahsa:8309+yellow%0d%0ahsa:8799+yellow%0d%0ahsa:10654+yellow%0d%0ahsa:1962+yellow%0d%0ahsa:8443+yellow	Transport and catabolism	Cellular Processes
hsa05146	Amoebiasis	10/303	102/8378	0.00370482	0.0453841	3914/3909/3918/5878/3911/3913/2767/3915/1287/1282	10	LAMB3(-1.96)/LAMA3(-1.79)/LAMC2(-1.80)/RAB5C(-0.98)/LAMA5(-1.55)/LAMB2(-1.57)/GNA11(-1.28)/LAMC1(-1.15)/COL4A5(-1.55)/COL4A1(-0.78)	2.71	https://www.kegg.jp/kegg-bin/show_pathway?map=hsa05146&multi_query=hsa:3914+yellow%0d%0ahsa:3909+yellow%0d%0ahsa:3918+yellow%0d%0ahsa:5878+yellow%0d%0ahsa:3911+yellow%0d%0ahsa:3913+yellow%0d%0ahsa:2767+yellow%0d%0ahsa:3915+yellow%0d%0ahsa:1287+yellow%0d%0ahsa:1282+yellow	Infectious disease: parasitic	Human Diseases
hsa01523	Antifolate resistance	5/303	30/8378	0.00405343	0.0476683	6573/9429/10257/3551/1147	5	SLC19A1(-1.57)/ABCG2(-1.58)/ABCC4(-0.66)/IKBKB(-0.80)/CHUK(-0.75)	4.61	https://www.kegg.jp/kegg-bin/show_pathway?map=hsa01523&multi_query=hsa:6573+yellow%0d%0ahsa:9429+yellow%0d%0ahsa:10257+yellow%0d%0ahsa:3551+yellow%0d%0ahsa:1147+yellow	Drug resistance: antineoplastic	Human Diseases
hsa02010	ABC transporters	6/303	45/8378	0.00528347	0.0597439	10351/9429/10257/6891/21/23460	6	ABCA8(-2.07)/ABCG2(-1.58)/ABCC4(-0.66)/TAP2(-1.04)/ABCA3(-1.43)/ABCA6(-1.36)	3.69	https://www.kegg.jp/kegg-bin/show_pathway?map=hsa02010&multi_query=hsa:10351+yellow%0d%0ahsa:9429+yellow%0d%0ahsa:10257+yellow%0d%0ahsa:6891+yellow%0d%0ahsa:21+yellow%0d%0ahsa:23460+yellow	Membrane transport	Environmental Information Processing
hsa05412	Arrhythmogenic right ventricular cardiomyopathy	8/303	77/8378	0.00643157	0.0700326	6443/1499/1674/2697/3694/1495/9254/1756	8	SGCB(-1.28)/CTNNB1(-1.18)/DES(-2.27)/GJA1(-3.76)/ITGB6(-1.94)/CTNNA1(-1.16)/CACNA2D2(-1.33)/DMD(-1.85)	2.87	https://www.kegg.jp/kegg-bin/show_pathway?map=hsa05412&multi_query=hsa:6443+yellow%0d%0ahsa:1499+yellow%0d%0ahsa:1674+yellow%0d%0ahsa:2697+yellow%0d%0ahsa:3694+yellow%0d%0ahsa:1495+yellow%0d%0ahsa:9254+yellow%0d%0ahsa:1756+yellow	Cardiovascular disease	Human Diseases
hsa00900	Terpenoid backbone biosynthesis	4/303	23/8378	0.00861991	0.0905091	3157/10654/51449/3422	4	HMGCS1(-1.17)/PMVK(-1.11)/PCYOX1(-0.77)/IDI1(-3.71)	4.81	https://www.kegg.jp/kegg-bin/show_pathway?map=hsa00900&multi_query=hsa:3157+yellow%0d%0ahsa:10654+yellow%0d%0ahsa:51449+yellow%0d%0ahsa:3422+yellow	Metabolism of terpenoids and polyketides	Metabolism
hsa05200	Pathways in cancer	30/303	531/8378	0.0096554	0.0978858	3914/324/3909/5154/3918/4258/59345/2113/5898/3911/1499/5894/2782/2791/3913/2767/10672/3551/3915/1956/3265/1147/1495/10587/1287/7189/1282/23365/355/9475	30	LAMB3(-1.96)/APC(-4.45)/LAMA3(-1.79)/PDGFA(-4.61)/LAMC2(-1.80)/MGST2(-1.77)/GNB4(-0.89)/ETS1(-1.30)/RALA(-1.05)/LAMA5(-1.55)/CTNNB1(-1.18)/RAF1(-2.55)/GNB1(-1.55)/GNG11(-1.66)/LAMB2(-1.57)/GNA11(-1.28)/GNA13(-0.76)/IKBKB(-0.80)/LAMC1(-1.15)/EGFR(-1.13)/HRAS(-1.06)/CHUK(-0.75)/CTNNA1(-1.16)/TXNRD2(-1.55)/COL4A5(-1.55)/TRAF6(-1.62)/COL4A1(-0.78)/ARHGEF12(-0.81)/FAS(-1.42)/ROCK2(-0.77)	1.56	https://www.kegg.jp/kegg-bin/show_pathway?map=hsa05200&multi_query=hsa:3914+yellow%0d%0ahsa:324+yellow%0d%0ahsa:3909+yellow%0d%0ahsa:5154+yellow%0d%0ahsa:3918+yellow%0d%0ahsa:4258+yellow%0d%0ahsa:59345+yellow%0d%0ahsa:2113+yellow%0d%0ahsa:5898+yellow%0d%0ahsa:3911+yellow%0d%0ahsa:1499+yellow%0d%0ahsa:5894+yellow%0d%0ahsa:2782+yellow%0d%0ahsa:2791+yellow%0d%0ahsa:3913+yellow%0d%0ahsa:2767+yellow%0…	Cancer: overview	Human Diseases
hsa04540	Gap junction	8/303	88/8378	0.0139872	0.137075	5154/7082/3710/5894/2697/2767/1956/3265	8	PDGFA(-4.61)/TJP1(-1.36)/ITPR3(-1.27)/RAF1(-2.55)/GJA1(-3.76)/GNA11(-1.28)/EGFR(-1.13)/HRAS(-1.06)	2.51	https://www.kegg.jp/kegg-bin/show_pathway?map=hsa04540&multi_query=hsa:5154+yellow%0d%0ahsa:7082+yellow%0d%0ahsa:3710+yellow%0d%0ahsa:5894+yellow%0d%0ahsa:2697+yellow%0d%0ahsa:2767+yellow%0d%0ahsa:1956+yellow%0d%0ahsa:3265+yellow	Cellular community - eukaryotes	Cellular Processes
hsa05235	PD-L1 expression and PD-1 checkpoint pathway in cancer	8/303	89/8378	0.0149027	0.141335	1459/5894/3551/1956/3265/1147/7189/4793	8	CSNK2A2(-0.94)/RAF1(-2.55)/IKBKB(-0.80)/EGFR(-1.13)/HRAS(-1.06)/CHUK(-0.75)/TRAF6(-1.62)/NFKBIB(-1.25)	2.49	https://www.kegg.jp/kegg-bin/show_pathway?map=hsa05235&multi_query=hsa:1459+yellow%0d%0ahsa:5894+yellow%0d%0ahsa:3551+yellow%0d%0ahsa:1956+yellow%0d%0ahsa:3265+yellow%0d%0ahsa:1147+yellow%0d%0ahsa:7189+yellow%0d%0ahsa:4793+yellow	Cancer: overview	Human Diseases
hsa01212	Fatty acid metabolism	6/303	57/8378	0.0164274	0.147197	3030/7923/3033/2194/1962/35	6	HADHA(-1.05)/HSD17B8(-1.05)/HADH(-0.99)/FASN(-1.17)/EHHADH(-1.70)/ACADS(-1.09)	2.91	https://www.kegg.jp/kegg-bin/show_pathway?map=hsa01212&multi_query=hsa:3030+yellow%0d%0ahsa:7923+yellow%0d%0ahsa:3033+yellow%0d%0ahsa:2194+yellow%0d%0ahsa:1962+yellow%0d%0ahsa:35+yellow	Global and overview maps	Metabolism
hsa05205	Proteoglycans in cancer	14/303	205/8378	0.0165689	0.147197	54776/10451/3316/3710/1499/5894/1956/3265/6237/7430/23365/22808/355/9475	14	PPP1R12C(-0.92)/VAV3(-2.36)/HSPB2(-1.90)/ITPR3(-1.27)/CTNNB1(-1.18)/RAF1(-2.55)/EGFR(-1.13)/HRAS(-1.06)/RRAS(-1.48)/EZR(-1.05)/ARHGEF12(-0.81)/MRAS(-1.38)/FAS(-1.42)/ROCK2(-0.77)	1.89	https://www.kegg.jp/kegg-bin/show_pathway?map=hsa05205&multi_query=hsa:54776+yellow%0d%0ahsa:10451+yellow%0d%0ahsa:3316+yellow%0d%0ahsa:3710+yellow%0d%0ahsa:1499+yellow%0d%0ahsa:5894+yellow%0d%0ahsa:1956+yellow%0d%0ahsa:3265+yellow%0d%0ahsa:6237+yellow%0d%0ahsa:7430+yellow%0d%0ahsa:23365+yellow%0d%0ahsa:22808+yellow%0d%0ahsa:355+yellow%0d%0ahsa:9475+yellow	Cancer: overview	Human Diseases
hsa00380	Tryptophan metabolism	5/303	42/8378	0.0170227	0.147197	4129/3030/3033/1962/4128	5	MAOB(-2.03)/HADHA(-1.05)/HADH(-0.99)/EHHADH(-1.70)/MAOA(-1.78)	3.29	https://www.kegg.jp/kegg-bin/show_pathway?map=hsa00380&multi_query=hsa:4129+yellow%0d%0ahsa:3030+yellow%0d%0ahsa:3033+yellow%0d%0ahsa:1962+yellow%0d%0ahsa:4128+yellow	Amino acid metabolism	Metabolism
hsa05213	Endometrial cancer	6/303	58/8378	0.0177845	0.148831	324/1499/5894/1956/3265/1495	6	APC(-4.45)/CTNNB1(-1.18)/RAF1(-2.55)/EGFR(-1.13)/HRAS(-1.06)/CTNNA1(-1.16)	2.86	https://www.kegg.jp/kegg-bin/show_pathway?map=hsa05213&multi_query=hsa:324+yellow%0d%0ahsa:1499+yellow%0d%0ahsa:5894+yellow%0d%0ahsa:1956+yellow%0d%0ahsa:3265+yellow%0d%0ahsa:1495+yellow	Cancer: specific types	Human Diseases
hsa04072	Phospholipase D signaling pathway	11/303	148/8378	0.0182242	0.148831	10555/5154/26052/8613/5898/5894/10672/1956/3265/6237/22808	11	AGPAT2(-1.04)/PDGFA(-4.61)/DNM3(-2.05)/PLPP3(-1.46)/RALA(-1.05)/RAF1(-2.55)/GNA13(-0.76)/EGFR(-1.13)/HRAS(-1.06)/RRAS(-1.48)/MRAS(-1.38)	2.06	https://www.kegg.jp/kegg-bin/show_pathway?map=hsa04072&multi_query=hsa:10555+yellow%0d%0ahsa:5154+yellow%0d%0ahsa:26052+yellow%0d%0ahsa:8613+yellow%0d%0ahsa:5898+yellow%0d%0ahsa:5894+yellow%0d%0ahsa:10672+yellow%0d%0ahsa:1956+yellow%0d%0ahsa:3265+yellow%0d%0ahsa:6237+yellow%0d%0ahsa:22808+yellow	Signal transduction	Environmental Information Processing
hsa04062	Chemokine signaling pathway	13/303	192/8378	0.0218636	0.173727	5590/10451/56288/59345/5894/2782/2791/3551/3265/1147/4793/6363/9475	13	PRKCZ(-2.76)/VAV3(-2.36)/PARD3(-2.17)/GNB4(-0.89)/RAF1(-2.55)/GNB1(-1.55)/GNG11(-1.66)/IKBKB(-0.80)/HRAS(-1.06)/CHUK(-0.75)/NFKBIB(-1.25)/CCL19(-3.73)/ROCK2(-0.77)	1.87	https://www.kegg.jp/kegg-bin/show_pathway?map=hsa04062&multi_query=hsa:5590+yellow%0d%0ahsa:10451+yellow%0d%0ahsa:56288+yellow%0d%0ahsa:59345+yellow%0d%0ahsa:5894+yellow%0d%0ahsa:2782+yellow%0d%0ahsa:2791+yellow%0d%0ahsa:3551+yellow%0d%0ahsa:3265+yellow%0d%0ahsa:1147+yellow%0d%0ahsa:4793+yellow%0d%0ahsa:6363+yellow%0d%0ahsa:9475+yellow	Immune system	Organismal Systems
hsa04726	Serotonergic synapse	9/303	115/8378	0.0232136	0.175319	4129/59345/3710/5894/2782/2791/3265/6532/4128	9	MAOB(-2.03)/GNB4(-0.89)/ITPR3(-1.27)/RAF1(-2.55)/GNB1(-1.55)/GNG11(-1.66)/HRAS(-1.06)/SLC6A4(-6.42)/MAOA(-1.78)	2.16	https://www.kegg.jp/kegg-bin/show_pathway?map=hsa04726&multi_query=hsa:4129+yellow%0d%0ahsa:59345+yellow%0d%0ahsa:3710+yellow%0d%0ahsa:5894+yellow%0d%0ahsa:2782+yellow%0d%0ahsa:2791+yellow%0d%0ahsa:3265+yellow%0d%0ahsa:6532+yellow%0d%0ahsa:4128+yellow	Nervous system	Organismal Systems
hsa05167	Kaposi sarcoma-associated herpesvirus infection	13/303	194/8378	0.0235776	0.175319	3383/59345/3710/1499/5894/2782/2791/3551/3265/1147/3105/285/355	13	ICAM1(-1.37)/GNB4(-0.89)/ITPR3(-1.27)/CTNNB1(-1.18)/RAF1(-2.55)/GNB1(-1.55)/GNG11(-1.66)/IKBKB(-0.80)/HRAS(-1.06)/CHUK(-0.75)/HLA-A(-2.08)/ANGPT2(-3.70)/FAS(-1.42)	1.85	https://www.kegg.jp/kegg-bin/show_pathway?map=hsa05167&multi_query=hsa:3383+yellow%0d%0ahsa:59345+yellow%0d%0ahsa:3710+yellow%0d%0ahsa:1499+yellow%0d%0ahsa:5894+yellow%0d%0ahsa:2782+yellow%0d%0ahsa:2791+yellow%0d%0ahsa:3551+yellow%0d%0ahsa:3265+yellow%0d%0ahsa:1147+yellow%0d%0ahsa:3105+yellow%0d%0ahsa:285+yellow%0d%0ahsa:355+yellow	Infectious disease: viral	Human Diseases
hsa05215	Prostate cancer	8/303	97/8378	0.0238529	0.175319	6692/5154/1499/5894/3551/1956/3265/1147	8	SPINT1(-1.64)/PDGFA(-4.61)/CTNNB1(-1.18)/RAF1(-2.55)/IKBKB(-0.80)/EGFR(-1.13)/HRAS(-1.06)/CHUK(-0.75)	2.28	https://www.kegg.jp/kegg-bin/show_pathway?map=hsa05215&multi_query=hsa:6692+yellow%0d%0ahsa:5154+yellow%0d%0ahsa:1499+yellow%0d%0ahsa:5894+yellow%0d%0ahsa:3551+yellow%0d%0ahsa:1956+yellow%0d%0ahsa:3265+yellow%0d%0ahsa:1147+yellow	Cancer: specific types	Human Diseases
hsa04210	Apoptosis	10/303	136/8378	0.0253973	0.182117	6709/5551/3710/5894/3551/4170/3265/1147/824/355	10	SPTAN1(-1.29)/PRF1(-2.83)/ITPR3(-1.27)/RAF1(-2.55)/IKBKB(-0.80)/MCL1(-1.30)/HRAS(-1.06)/CHUK(-0.75)/CAPN2(-1.07)/FAS(-1.42)	2.03	https://www.kegg.jp/kegg-bin/show_pathway?map=hsa04210&multi_query=hsa:6709+yellow%0d%0ahsa:5551+yellow%0d%0ahsa:3710+yellow%0d%0ahsa:5894+yellow%0d%0ahsa:3551+yellow%0d%0ahsa:4170+yellow%0d%0ahsa:3265+yellow%0d%0ahsa:1147+yellow%0d%0ahsa:824+yellow%0d%0ahsa:355+yellow	Cell growth and death	Cellular Processes
hsa04390	Hippo signaling pathway	11/303	157/8378	0.0268758	0.185765	5590/324/3397/7159/8994/56288/1499/84612/10207/1495/3993	11	PRKCZ(-2.76)/APC(-4.45)/ID1(-3.29)/TP53BP2(-1.74)/LIMD1(-1.57)/PARD3(-2.17)/CTNNB1(-1.18)/PARD6B(-1.64)/PATJ(-2.46)/CTNNA1(-1.16)/LLGL2(-2.11)	1.94	https://www.kegg.jp/kegg-bin/show_pathway?map=hsa04390&multi_query=hsa:5590+yellow%0d%0ahsa:324+yellow%0d%0ahsa:3397+yellow%0d%0ahsa:7159+yellow%0d%0ahsa:8994+yellow%0d%0ahsa:56288+yellow%0d%0ahsa:1499+yellow%0d%0ahsa:84612+yellow%0d%0ahsa:10207+yellow%0d%0ahsa:1495+yellow%0d%0ahsa:3993+yellow	Signal transduction	Environmental Information Processing
hsa00640	Propanoate metabolism	4/303	32/8378	0.0271697	0.185765	3030/55902/1962/35	4	HADHA(-1.05)/ACSS2(-1.28)/EHHADH(-1.70)/ACADS(-1.09)	3.46	https://www.kegg.jp/kegg-bin/show_pathway?map=hsa00640&multi_query=hsa:3030+yellow%0d%0ahsa:55902+yellow%0d%0ahsa:1962+yellow%0d%0ahsa:35+yellow	Carbohydrate metabolism	Metabolism
hsa05418	Fluid shear stress and atherosclerosis	10/303	139/8378	0.0289843	0.193668	5590/5154/3383/4258/5562/1003/1499/3551/1147/7295	10	PRKCZ(-2.76)/PDGFA(-4.61)/ICAM1(-1.37)/MGST2(-1.77)/PRKAA1(-1.11)/CDH5(-1.17)/CTNNB1(-1.18)/IKBKB(-0.80)/CHUK(-0.75)/TXN(-1.53)	1.99	https://www.kegg.jp/kegg-bin/show_pathway?map=hsa05418&multi_query=hsa:5590+yellow%0d%0ahsa:5154+yellow%0d%0ahsa:3383+yellow%0d%0ahsa:4258+yellow%0d%0ahsa:5562+yellow%0d%0ahsa:1003+yellow%0d%0ahsa:1499+yellow%0d%0ahsa:3551+yellow%0d%0ahsa:1147+yellow%0d%0ahsa:7295+yellow	Cardiovascular disease	Human Diseases
hsa04130	SNARE interactions in vesicular transport	4/303	33/8378	0.0300648	0.196424	6810/8673/6809/2054	4	STX4(-0.78)/VAMP8(-0.86)/STX3(-0.99)/STX2(-2.07)	3.35	https://www.kegg.jp/kegg-bin/show_pathway?map=hsa04130&multi_query=hsa:6810+yellow%0d%0ahsa:8673+yellow%0d%0ahsa:6809+yellow%0d%0ahsa:2054+yellow	Folding, sorting and degradation	Genetic Information Processing
hsa04140	Autophagy - animal	10/303	141/8378	0.0315671	0.201755	8673/79065/5562/5894/60673/3265/6237/7189/22808/30849	10	VAMP8(-0.86)/ATG9A(-2.09)/PRKAA1(-1.11)/RAF1(-2.55)/ATG101(-2.23)/HRAS(-1.06)/RRAS(-1.48)/TRAF6(-1.62)/MRAS(-1.38)/PIK3R4(-0.97)	1.96	https://www.kegg.jp/kegg-bin/show_pathway?map=hsa04140&multi_query=hsa:8673+yellow%0d%0ahsa:79065+yellow%0d%0ahsa:5562+yellow%0d%0ahsa:5894+yellow%0d%0ahsa:60673+yellow%0d%0ahsa:3265+yellow%0d%0ahsa:6237+yellow%0d%0ahsa:7189+yellow%0d%0ahsa:22808+yellow%0d%0ahsa:30849+yellow	Transport and catabolism	Cellular Processes
hsa04625	C-type lectin receptor signaling pathway	8/303	104/8378	0.0343221	0.214695	3710/5894/3551/3265/1147/6237/23365/22808	8	ITPR3(-1.27)/RAF1(-2.55)/IKBKB(-0.80)/HRAS(-1.06)/CHUK(-0.75)/RRAS(-1.48)/ARHGEF12(-0.81)/MRAS(-1.38)	2.13	https://www.kegg.jp/kegg-bin/show_pathway?map=hsa04625&multi_query=hsa:3710+yellow%0d%0ahsa:5894+yellow%0d%0ahsa:3551+yellow%0d%0ahsa:3265+yellow%0d%0ahsa:1147+yellow%0d%0ahsa:6237+yellow%0d%0ahsa:23365+yellow%0d%0ahsa:22808+yellow	Immune system	Organismal Systems
hsa04611	Platelet activation	9/303	124/8378	0.0354686	0.217245	6786/5590/8673/4638/3710/10672/23365/2909/9475	9	STIM1(-0.86)/PRKCZ(-2.76)/VAMP8(-0.86)/MYLK(-1.26)/ITPR3(-1.27)/GNA13(-0.76)/ARHGEF12(-0.81)/ARHGAP35(-1.15)/ROCK2(-0.77)	2.01	https://www.kegg.jp/kegg-bin/show_pathway?map=hsa04611&multi_query=hsa:6786+yellow%0d%0ahsa:5590+yellow%0d%0ahsa:8673+yellow%0d%0ahsa:4638+yellow%0d%0ahsa:3710+yellow%0d%0ahsa:10672+yellow%0d%0ahsa:23365+yellow%0d%0ahsa:2909+yellow%0d%0ahsa:9475+yellow	Immune system	Organismal Systems
hsa04621	NOD-like receptor signaling pathway	12/303	186/8378	0.037222	0.223332	340061/10628/3710/5027/3551/1147/7295/7189/4793/115362/51393/5586	12	STING1(-0.79)/TXNIP(-3.89)/ITPR3(-1.27)/P2RX7(-1.56)/IKBKB(-0.80)/CHUK(-0.75)/TXN(-1.53)/TRAF6(-1.62)/NFKBIB(-1.25)/GBP5(-0.68)/TRPV2(-1.01)/PKN2(-0.99)	1.78	https://www.kegg.jp/kegg-bin/show_pathway?map=hsa04621&multi_query=hsa:340061+yellow%0d%0ahsa:10628+yellow%0d%0ahsa:3710+yellow%0d%0ahsa:5027+yellow%0d%0ahsa:3551+yellow%0d%0ahsa:1147+yellow%0d%0ahsa:7295+yellow%0d%0ahsa:7189+yellow%0d%0ahsa:4793+yellow%0d%0ahsa:115362+yellow%0d%0ahsa:51393+yellow%0d%0ahsa:5586+yellow	Immune system	Organismal Systems
hsa04622	RIG-I-like receptor signaling pathway	6/303	71/8378	0.0428055	0.248321	340061/3551/1147/7189/4793/64343	6	STING1(-0.79)/IKBKB(-0.80)/CHUK(-0.75)/TRAF6(-1.62)/NFKBIB(-1.25)/AZI2(-1.31)	2.34	https://www.kegg.jp/kegg-bin/show_pathway?map=hsa04622&multi_query=hsa:340061+yellow%0d%0ahsa:3551+yellow%0d%0ahsa:1147+yellow%0d%0ahsa:7189+yellow%0d%0ahsa:4793+yellow%0d%0ahsa:64343+yellow	Immune system	Organismal Systems
hsa04926	Relaxin signaling pathway	9/303	129/8378	0.0439162	0.248321	5590/59345/5894/2782/2791/1956/3265/1287/1282	9	PRKCZ(-2.76)/GNB4(-0.89)/RAF1(-2.55)/GNB1(-1.55)/GNG11(-1.66)/EGFR(-1.13)/HRAS(-1.06)/COL4A5(-1.55)/COL4A1(-0.78)	1.93	https://www.kegg.jp/kegg-bin/show_pathway?map=hsa04926&multi_query=hsa:5590+yellow%0d%0ahsa:59345+yellow%0d%0ahsa:5894+yellow%0d%0ahsa:2782+yellow%0d%0ahsa:2791+yellow%0d%0ahsa:1956+yellow%0d%0ahsa:3265+yellow%0d%0ahsa:1287+yellow%0d%0ahsa:1282+yellow	Endocrine system	Organismal Systems
hsa05410	Hypertrophic cardiomyopathy	7/303	90/8378	0.0439207	0.248321	5564/5562/6443/1674/3694/9254/1756	7	PRKAB1(-3.17)/PRKAA1(-1.11)/SGCB(-1.28)/DES(-2.27)/ITGB6(-1.94)/CACNA2D2(-1.33)/DMD(-1.85)	2.15	https://www.kegg.jp/kegg-bin/show_pathway?map=hsa05410&multi_query=hsa:5564+yellow%0d%0ahsa:5562+yellow%0d%0ahsa:6443+yellow%0d%0ahsa:1674+yellow%0d%0ahsa:3694+yellow%0d%0ahsa:9254+yellow%0d%0ahsa:1756+yellow	Cardiovascular disease	Human Diseases
hsa04137	Mitophagy - animal	6/303	72/8378	0.0453414	0.251517	1459/79065/3265/6237/22808/23786	6	CSNK2A2(-0.94)/ATG9A(-2.09)/HRAS(-1.06)/RRAS(-1.48)/MRAS(-1.38)/BCL2L13(-0.81)	2.3	https://www.kegg.jp/kegg-bin/show_pathway?map=hsa04137&multi_query=hsa:1459+yellow%0d%0ahsa:79065+yellow%0d%0ahsa:3265+yellow%0d%0ahsa:6237+yellow%0d%0ahsa:22808+yellow%0d%0ahsa:23786+yellow	Transport and catabolism	Cellular Processes
