# Supplementary material for: Transcriptomic and proteomic profiling of pulmonary mucormycosis reveals a failed activation of host immune response
Source: Front Immunol. 2026 Feb 13;17:1732782. doi: 10.3389/fimmu.2026.1732782 (PMC12945811; doi:10.3389/fimmu.2026.1732782)
Supplement: Supplementary file 12 [file Table10.xlsx]

## Sheet: BP
ID	Description	GeneRatio	BgRatio	pvalue	FDR	GeneSymbol.FC.	Count	RichFactor	URL
GO:0006801	superoxide metabolic process	3/22	40/6552	0.000299584	0.0848819	ATP7A(2.77)/ITGB2(0.70)/NCF4(0.72)	3	22.34	http://amigo.geneontology.org/amigo/term/GO:0006801
GO:0097529	myeloid leukocyte migration	4/22	105/6552	0.000364794	0.0848819	WDR1(2.40)/ITGB2(0.70)/JAML(1.59)/PLA2G7(1.82)	4	11.35	http://amigo.geneontology.org/amigo/term/GO:0097529
GO:1990266	neutrophil migration	3/22	56/6552	0.000811777	0.124349	WDR1(2.40)/ITGB2(0.70)/JAML(1.59)	3	15.95	http://amigo.geneontology.org/amigo/term/GO:1990266
GO:0097530	granulocyte migration	3/22	69/6552	0.00149158	0.124349	WDR1(2.40)/ITGB2(0.70)/JAML(1.59)	3	12.95	http://amigo.geneontology.org/amigo/term/GO:0097530
GO:0050900	leukocyte migration	4/22	186/6552	0.00308012	0.124349	WDR1(2.40)/ITGB2(0.70)/JAML(1.59)/PLA2G7(1.82)	4	6.4	http://amigo.geneontology.org/amigo/term/GO:0050900
GO:0048646	anatomical structure formation involved in morphogenesis	6/22	493/6552	0.00463877	0.135436	ATP7A(2.77)/WDR1(2.40)/ITGB2(0.70)/APAF1(0.72)/CAMP(1.77)/NRCAM(4.14)	6	3.62	http://amigo.geneontology.org/amigo/term/GO:0048646
GO:0030595	leukocyte chemotaxis	3/22	103/6552	0.00467611	0.135436	ITGB2(0.70)/JAML(1.59)/PLA2G7(1.82)	3	8.67	http://amigo.geneontology.org/amigo/term/GO:0030595
GO:0072593	reactive oxygen species metabolic process	3/22	125/6552	0.00800978	0.136043	ATP7A(2.77)/ITGB2(0.70)/NCF4(0.72)	3	7.15	http://amigo.geneontology.org/amigo/term/GO:0072593
GO:0009605	response to external stimulus	9/22	1152/6552	0.00866612	0.136043	BPIFB1(1.20)/ITGB2(0.70)/IGHV6-1(1.00)/JAML(1.59)/PLA2G7(1.82)/APAF1(0.72)/CEP250(1.83)/CAMP(1.77)/NRCAM(4.14)	9	2.33	http://amigo.geneontology.org/amigo/term/GO:0009605
GO:0016485	protein processing	3/22	131/6552	0.00911034	0.136043	PLA2G7(1.82)/APAF1(0.72)/CTSS(0.92)	3	6.82	http://amigo.geneontology.org/amigo/term/GO:0016485
GO:0002376	immune system process	9/22	1164/6552	0.00928408	0.136043	BPIFB1(1.20)/ATP7A(2.77)/WDR1(2.40)/ITGB2(0.70)/IGHV6-1(1.00)/JAML(1.59)/PLA2G7(1.82)/CTSS(0.92)/CAMP(1.77)	9	2.3	http://amigo.geneontology.org/amigo/term/GO:0002376
GO:0045321	leukocyte activation	5/22	404/6552	0.00955678	0.136043	ATP7A(2.77)/ITGB2(0.70)/IGHV6-1(1.00)/JAML(1.59)/CAMP(1.77)	5	3.69	http://amigo.geneontology.org/amigo/term/GO:0045321
GO:0006935	chemotaxis	4/22	257/6552	0.00968004	0.136043	ITGB2(0.70)/JAML(1.59)/PLA2G7(1.82)/NRCAM(4.14)	4	4.64	http://amigo.geneontology.org/amigo/term/GO:0006935
GO:0042330	taxis	4/22	258/6552	0.00981072	0.136043	ITGB2(0.70)/JAML(1.59)/PLA2G7(1.82)/NRCAM(4.14)	4	4.62	http://amigo.geneontology.org/amigo/term/GO:0042330
GO:0060326	cell chemotaxis	3/22	137/6552	0.0102961	0.137818	ITGB2(0.70)/JAML(1.59)/PLA2G7(1.82)	3	6.52	http://amigo.geneontology.org/amigo/term/GO:0060326
GO:0051604	protein maturation	3/22	170/6552	0.0183933	0.163266	PLA2G7(1.82)/APAF1(0.72)/CTSS(0.92)	3	5.26	http://amigo.geneontology.org/amigo/term/GO:0051604
GO:0006909	phagocytosis	3/22	171/6552	0.0186813	0.163266	ITGB2(0.70)/IGHV6-1(1.00)/NCF4(0.72)	3	5.22	http://amigo.geneontology.org/amigo/term/GO:0006909
GO:0002252	immune effector process	4/22	312/6552	0.0186904	0.163266	ATP7A(2.77)/WDR1(2.40)/ITGB2(0.70)/IGHV6-1(1.00)	4	3.82	http://amigo.geneontology.org/amigo/term/GO:0002252
GO:0001775	cell activation	5/22	484/6552	0.0198245	0.163266	ATP7A(2.77)/ITGB2(0.70)/IGHV6-1(1.00)/JAML(1.59)/CAMP(1.77)	5	3.08	http://amigo.geneontology.org/amigo/term/GO:0001775
GO:0002009	morphogenesis of an epithelium	3/22	184/6552	0.0226565	0.175941	ATP7A(2.77)/WDR1(2.40)/APAF1(0.72)	3	4.86	http://amigo.geneontology.org/amigo/term/GO:0002009
GO:0016477	cell migration	6/22	706/6552	0.0252646	0.186778	ATP7A(2.77)/WDR1(2.40)/ITGB2(0.70)/JAML(1.59)/PLA2G7(1.82)/NRCAM(4.14)	6	2.53	http://amigo.geneontology.org/amigo/term/GO:0016477
GO:0032535	regulation of cellular component size	3/22	194/6552	0.0260085	0.186778	ATP7A(2.77)/WDR1(2.40)/NRCAM(4.14)	3	4.61	http://amigo.geneontology.org/amigo/term/GO:0032535
GO:0002443	leukocyte mediated immunity	3/22	211/6552	0.0322952	0.192518	WDR1(2.40)/ITGB2(0.70)/IGHV6-1(1.00)	3	4.23	http://amigo.geneontology.org/amigo/term/GO:0002443
GO:0048870	cell motility	6/22	750/6552	0.0329726	0.192518	ATP7A(2.77)/WDR1(2.40)/ITGB2(0.70)/JAML(1.59)/PLA2G7(1.82)/NRCAM(4.14)	6	2.38	http://amigo.geneontology.org/amigo/term/GO:0048870
GO:0051674	localization of cell	6/22	750/6552	0.0329726	0.192518	ATP7A(2.77)/WDR1(2.40)/ITGB2(0.70)/JAML(1.59)/PLA2G7(1.82)/NRCAM(4.14)	6	2.38	http://amigo.geneontology.org/amigo/term/GO:0051674
GO:0007417	central nervous system development	4/22	379/6552	0.0351975	0.198933	ATP7A(2.77)/WDR1(2.40)/APAF1(0.72)/NRCAM(4.14)	4	3.14	http://amigo.geneontology.org/amigo/term/GO:0007417
GO:0006955	immune response	6/22	767/6552	0.0363346	0.198933	BPIFB1(1.20)/ATP7A(2.77)/ITGB2(0.70)/IGHV6-1(1.00)/CTSS(0.92)/CAMP(1.77)	6	2.33	http://amigo.geneontology.org/amigo/term/GO:0006955
GO:0048729	tissue morphogenesis	3/22	222/6552	0.0367566	0.199491	ATP7A(2.77)/WDR1(2.40)/APAF1(0.72)	3	4.02	http://amigo.geneontology.org/amigo/term/GO:0048729
GO:0002764	immune response-regulating signaling pathway	3/22	230/6552	0.0401941	0.202062	BPIFB1(1.20)/IGHV6-1(1.00)/CTSS(0.92)	3	3.88	http://amigo.geneontology.org/amigo/term/GO:0002764
GO:1901615	organic hydroxy compound metabolic process	3/22	230/6552	0.0401941	0.202062	ATP7A(2.77)/CYP4F3(3.23)/ITGB2(0.70)	3	3.88	http://amigo.geneontology.org/amigo/term/GO:1901615
GO:0090066	regulation of anatomical structure size	3/22	241/6552	0.0451834	0.208781	ATP7A(2.77)/WDR1(2.40)/NRCAM(4.14)	3	3.71	http://amigo.geneontology.org/amigo/term/GO:0090066
GO:0040011	locomotion	6/22	810/6552	0.0458432	0.208781	ATP7A(2.77)/WDR1(2.40)/ITGB2(0.70)/JAML(1.59)/PLA2G7(1.82)/NRCAM(4.14)	6	2.21	http://amigo.geneontology.org/amigo/term/GO:0040011

## Sheet: CC
ID	Description	GeneRatio	BgRatio	pvalue	p.adjust	qvalue	GeneSymbol.FC.	Count	RichFactor	URL
GO:0030141	secretory granule	8/22	573/6762	0.000277394	0.0465227	0.0384272	ATP7A(2.77)/AGA(1.48)/ITGB2(0.70)/NHLRC3(0.79)/APAF1(0.72)/DOK3(0.73)/CTSS(0.92)/CAMP(1.77)	8	4.29	http://amigo.geneontology.org/amigo/term/GO:0030141
GO:0099503	secretory vesicle	8/22	634/6762	0.000555244	0.0465227	0.0384272	ATP7A(2.77)/AGA(1.48)/ITGB2(0.70)/NHLRC3(0.79)/APAF1(0.72)/DOK3(0.73)/CTSS(0.92)/CAMP(1.77)	8	3.88	http://amigo.geneontology.org/amigo/term/GO:0099503
GO:0070820	tertiary granule	4/22	127/6762	0.00066779	0.0465227	0.0384272	ITGB2(0.70)/DOK3(0.73)/CTSS(0.92)/CAMP(1.77)	4	9.68	http://amigo.geneontology.org/amigo/term/GO:0070820
GO:0005576	extracellular region	14/22	2086/6762	0.00150206	0.0724877	0.059874	BPIFB1(1.20)/AGA(1.48)/WDR1(2.40)/ITGB2(0.70)/TMEM256(1.45)/IGHV6-1(1.00)/NHLRC3(0.79)/PLA2G7(1.82)/APAF1(0.72)/MUC5AC(3.33)/CEP250(1.83)/CTSS(0.92)/CAMP(1.77)/NRCAM(4.14)	14	2.06	http://amigo.geneontology.org/amigo/term/GO:0005576
GO:0101002	ficolin-1-rich granule	4/22	164/6762	0.00173416	0.0724877	0.059874	ITGB2(0.70)/APAF1(0.72)/DOK3(0.73)/CTSS(0.92)	4	7.5	http://amigo.geneontology.org/amigo/term/GO:0101002
GO:0070701	mucus layer	1/22	1/6762	0.00325348	0.104449	0.0862739	MUC5AC(3.33)	1	307.36	http://amigo.geneontology.org/amigo/term/GO:0070701
GO:0045335	phagocytic vesicle	3/22	102/6762	0.00416663	0.104449	0.0862739	ATP7A(2.77)/NCF4(0.72)/CTSS(0.92)	3	9.04	http://amigo.geneontology.org/amigo/term/GO:0045335
GO:0031982	vesicle	14/22	2352/6762	0.00535377	0.104449	0.0862739	BPIFB1(1.20)/ATP7A(2.77)/AGA(1.48)/WDR1(2.40)/ITGB2(0.70)/TMEM256(1.45)/NHLRC3(0.79)/NCF4(0.72)/APAF1(0.72)/MUC5AC(3.33)/DOK3(0.73)/CEP250(1.83)/CTSS(0.92)/CAMP(1.77)	14	1.83	http://amigo.geneontology.org/amigo/term/GO:0031982
GO:0005615	extracellular space	12/22	1853/6762	0.00641546	0.104449	0.0862739	BPIFB1(1.20)/AGA(1.48)/WDR1(2.40)/ITGB2(0.70)/TMEM256(1.45)/IGHV6-1(1.00)/PLA2G7(1.82)/APAF1(0.72)/MUC5AC(3.33)/CEP250(1.83)/CTSS(0.92)/CAMP(1.77)	12	1.99	http://amigo.geneontology.org/amigo/term/GO:0005615
GO:0034687	integrin alphaL-beta2 complex	1/22	2/6762	0.00649685	0.104449	0.0862739	ITGB2(0.70)	1	153.68	http://amigo.geneontology.org/amigo/term/GO:0034687
GO:0034688	integrin alphaM-beta2 complex	1/22	2/6762	0.00649685	0.104449	0.0862739	ITGB2(0.70)	1	153.68	http://amigo.geneontology.org/amigo/term/GO:0034688
GO:0034689	integrin alphaX-beta2 complex	1/22	2/6762	0.00649685	0.104449	0.0862739	ITGB2(0.70)	1	153.68	http://amigo.geneontology.org/amigo/term/GO:0034689
GO:0043293	apoptosome	1/22	2/6762	0.00649685	0.104449	0.0862739	APAF1(0.72)	1	153.68	http://amigo.geneontology.org/amigo/term/GO:0043293
GO:0101003	ficolin-1-rich granule membrane	2/22	46/6762	0.00959139	0.111776	0.0923257	ITGB2(0.70)/DOK3(0.73)	2	13.36	http://amigo.geneontology.org/amigo/term/GO:0101003
GO:1904724	tertiary granule lumen	2/22	46/6762	0.00959139	0.111776	0.0923257	CTSS(0.92)/CAMP(1.77)	2	13.36	http://amigo.geneontology.org/amigo/term/GO:1904724
GO:0032010	phagolysosome	1/22	3/6762	0.00973014	0.111776	0.0923257	NCF4(0.72)	1	102.45	http://amigo.geneontology.org/amigo/term/GO:0032010
GO:0034774	secretory granule lumen	4/22	270/6762	0.0102974	0.111776	0.0923257	AGA(1.48)/NHLRC3(0.79)/APAF1(0.72)/CAMP(1.77)	4	4.55	http://amigo.geneontology.org/amigo/term/GO:0034774
GO:0005775	vacuolar lumen	3/22	142/6762	0.0104224	0.111776	0.0923257	AGA(1.48)/NHLRC3(0.79)/CTSS(0.92)	3	6.49	http://amigo.geneontology.org/amigo/term/GO:0005775
GO:0060205	cytoplasmic vesicle lumen	4/22	271/6762	0.0104292	0.111776	0.0923257	AGA(1.48)/NHLRC3(0.79)/APAF1(0.72)/CAMP(1.77)	4	4.54	http://amigo.geneontology.org/amigo/term/GO:0060205
GO:0031983	vesicle lumen	4/22	273/6762	0.0106963	0.111776	0.0923257	AGA(1.48)/NHLRC3(0.79)/APAF1(0.72)/CAMP(1.77)	4	4.5	http://amigo.geneontology.org/amigo/term/GO:0031983
GO:0009897	external side of plasma membrane	3/22	162/6762	0.0148781	0.148072	0.122306	ITGB2(0.70)/IGHV6-1(1.00)/NRCAM(4.14)	3	5.69	http://amigo.geneontology.org/amigo/term/GO:0009897
GO:0036021	endolysosome lumen	1/22	5/6762	0.0161666	0.153583	0.126858	CTSS(0.92)	1	61.47	http://amigo.geneontology.org/amigo/term/GO:0036021
GO:0043020	NADPH oxidase complex	1/22	6/6762	0.0193699	0.163061	0.134687	NCF4(0.72)	1	51.23	http://amigo.geneontology.org/amigo/term/GO:0043020
GO:0099061	integral component of postsynaptic density membrane	1/22	6/6762	0.0193699	0.163061	0.134687	NRCAM(4.14)	1	51.23	http://amigo.geneontology.org/amigo/term/GO:0099061
GO:0045211	postsynaptic membrane	2/22	67/6762	0.0196635	0.163061	0.134687	GRID2IP(5.14)/NRCAM(4.14)	2	9.18	http://amigo.geneontology.org/amigo/term/GO:0045211
GO:0043194	axon initial segment	1/22	7/6762	0.0225632	0.163061	0.134687	NRCAM(4.14)	1	43.91	http://amigo.geneontology.org/amigo/term/GO:0043194
GO:0099146	intrinsic component of postsynaptic density membrane	1/22	7/6762	0.0225632	0.163061	0.134687	NRCAM(4.14)	1	43.91	http://amigo.geneontology.org/amigo/term/GO:0099146
GO:0031410	cytoplasmic vesicle	9/22	1382/6762	0.0228549	0.163061	0.134687	ATP7A(2.77)/AGA(1.48)/ITGB2(0.70)/NHLRC3(0.79)/NCF4(0.72)/APAF1(0.72)/DOK3(0.73)/CTSS(0.92)/CAMP(1.77)	9	2	http://amigo.geneontology.org/amigo/term/GO:0031410
GO:0097708	intracellular vesicle	9/22	1384/6762	0.0230609	0.163061	0.134687	ATP7A(2.77)/AGA(1.48)/ITGB2(0.70)/NHLRC3(0.79)/NCF4(0.72)/APAF1(0.72)/DOK3(0.73)/CTSS(0.92)/CAMP(1.77)	9	2	http://amigo.geneontology.org/amigo/term/GO:0097708
GO:0033162	melanosome membrane	1/22	8/6762	0.0257465	0.163061	0.134687	ATP7A(2.77)	1	38.42	http://amigo.geneontology.org/amigo/term/GO:0033162
GO:0045009	chitosome	1/22	8/6762	0.0257465	0.163061	0.134687	ATP7A(2.77)	1	38.42	http://amigo.geneontology.org/amigo/term/GO:0045009
GO:0090741	pigment granule membrane	1/22	8/6762	0.0257465	0.163061	0.134687	ATP7A(2.77)	1	38.42	http://amigo.geneontology.org/amigo/term/GO:0090741
GO:0099060	integral component of postsynaptic specialization membrane	1/22	8/6762	0.0257465	0.163061	0.134687	NRCAM(4.14)	1	38.42	http://amigo.geneontology.org/amigo/term/GO:0099060
GO:0031080	nuclear pore outer ring	1/22	9/6762	0.02892	0.172416	0.142413	NUP37(0.60)	1	34.15	http://amigo.geneontology.org/amigo/term/GO:0031080
GO:0098948	intrinsic component of postsynaptic specialization membrane	1/22	9/6762	0.02892	0.172416	0.142413	NRCAM(4.14)	1	34.15	http://amigo.geneontology.org/amigo/term/GO:0098948
GO:0035578	azurophil granule lumen	2/22	84/6762	0.02999	0.172416	0.142413	AGA(1.48)/NHLRC3(0.79)	2	7.32	http://amigo.geneontology.org/amigo/term/GO:0035578
GO:0030139	endocytic vesicle	3/22	213/6762	0.0305233	0.172416	0.142413	ATP7A(2.77)/NCF4(0.72)/CTSS(0.92)	3	4.33	http://amigo.geneontology.org/amigo/term/GO:0030139
GO:0005767	secondary lysosome	1/22	10/6762	0.0320836	0.17646	0.145754	NCF4(0.72)	1	30.74	http://amigo.geneontology.org/amigo/term/GO:0005767
GO:0071944	cell periphery	12/22	2258/6762	0.0329293	0.176467	0.14576	ARHGEF1(1.53)/ATP7A(2.77)/WDR1(2.40)/ITGB2(0.70)/IGHV6-1(1.00)/JAML(1.59)/NCF4(0.72)/GRID2IP(5.14)/MUC5AC(3.33)/DOK3(0.73)/CTSS(0.92)/NRCAM(4.14)	12	1.63	http://amigo.geneontology.org/amigo/term/GO:0071944
GO:0005886	plasma membrane	11/22	1993/6762	0.0339599	0.177441	0.146564	ARHGEF1(1.53)/ATP7A(2.77)/WDR1(2.40)/ITGB2(0.70)/IGHV6-1(1.00)/JAML(1.59)/NCF4(0.72)/GRID2IP(5.14)/MUC5AC(3.33)/DOK3(0.73)/NRCAM(4.14)	11	1.7	http://amigo.geneontology.org/amigo/term/GO:0005886
GO:0034362	low-density lipoprotein particle	1/22	12/6762	0.0383813	0.195651	0.161605	PLA2G7(1.82)	1	25.61	http://amigo.geneontology.org/amigo/term/GO:0034362
GO:0001917	photoreceptor inner segment	1/22	14/6762	0.0446399	0.21697	0.179215	CEP250(1.83)	1	21.95	http://amigo.geneontology.org/amigo/term/GO:0001917
GO:0098839	postsynaptic density membrane	1/22	14/6762	0.0446399	0.21697	0.179215	NRCAM(4.14)	1	21.95	http://amigo.geneontology.org/amigo/term/GO:0098839
GO:0012505	endomembrane system	12/22	2361/6762	0.0462668	0.219767	0.181525	ATP7A(2.77)/AGA(1.48)/CYP4F3(3.23)/NUP37(0.60)/ITGB2(0.70)/NHLRC3(0.79)/NCF4(0.72)/APAF1(0.72)/MUC5AC(3.33)/DOK3(0.73)/CTSS(0.92)/CAMP(1.77)	12	1.56	http://amigo.geneontology.org/amigo/term/GO:0012505
GO:0097060	synaptic membrane	2/22	109/6762	0.0482311	0.224007	0.185027	GRID2IP(5.14)/NRCAM(4.14)	2	5.64	http://amigo.geneontology.org/amigo/term/GO:0097060

## Sheet: MF
ID	Description	GeneRatio	BgRatio	pvalue	p.adjust	qvalue	GeneSymbol.FC.	Count	RichFactor	URL
GO:0003948	N4-(beta-N-acetylglucosaminyl)-L-asparaginase activity	1/21	1/6679	0.00314418	0.0873345	0.0709011	AGA(1.48)	1	318.05	http://amigo.geneontology.org/amigo/term/GO:0003948
GO:0005375	copper ion transmembrane transporter activity	1/21	1/6679	0.00314418	0.0873345	0.0709011	ATP7A(2.77)	1	318.05	http://amigo.geneontology.org/amigo/term/GO:0005375
GO:0043682	P-type divalent copper transporter activity	1/21	1/6679	0.00314418	0.0873345	0.0709011	ATP7A(2.77)	1	318.05	http://amigo.geneontology.org/amigo/term/GO:0043682
GO:0140581	P-type monovalent copper transporter activity	1/21	1/6679	0.00314418	0.0873345	0.0709011	ATP7A(2.77)	1	318.05	http://amigo.geneontology.org/amigo/term/GO:0140581
GO:0016532	superoxide dismutase copper chaperone activity	1/21	2/6679	0.00627895	0.0873345	0.0709011	ATP7A(2.77)	1	159.02	http://amigo.geneontology.org/amigo/term/GO:0016532
GO:0030369	ICAM-3 receptor activity	1/21	2/6679	0.00627895	0.0873345	0.0709011	ITGB2(0.70)	1	159.02	http://amigo.geneontology.org/amigo/term/GO:0030369
GO:0050051	leukotriene-B4 20-monooxygenase activity	1/21	2/6679	0.00627895	0.0873345	0.0709011	CYP4F3(3.23)	1	159.02	http://amigo.geneontology.org/amigo/term/GO:0050051
GO:0097258	20-hydroxy-leukotriene B4 omega oxidase activity	1/21	2/6679	0.00627895	0.0873345	0.0709011	CYP4F3(3.23)	1	159.02	http://amigo.geneontology.org/amigo/term/GO:0097258
GO:0097259	20-aldehyde-leukotriene B4 20-monooxygenase activity	1/21	2/6679	0.00627895	0.0873345	0.0709011	CYP4F3(3.23)	1	159.02	http://amigo.geneontology.org/amigo/term/GO:0097259
GO:0102207	docosanoate omega-hydroxylase activity	1/21	2/6679	0.00627895	0.0873345	0.0709011	CYP4F3(3.23)	1	159.02	http://amigo.geneontology.org/amigo/term/GO:0102207
GO:0120250	fatty acid omega-hydroxylase activity	1/21	2/6679	0.00627895	0.0873345	0.0709011	CYP4F3(3.23)	1	159.02	http://amigo.geneontology.org/amigo/term/GO:0120250
GO:0008391	arachidonic acid monooxygenase activity	1/21	3/6679	0.00940433	0.110682	0.0898551	CYP4F3(3.23)	1	106.02	http://amigo.geneontology.org/amigo/term/GO:0008391
GO:0032767	copper-dependent protein binding	1/21	3/6679	0.00940433	0.110682	0.0898551	ATP7A(2.77)	1	106.02	http://amigo.geneontology.org/amigo/term/GO:0032767
GO:0070330	aromatase activity	1/21	4/6679	0.0125203	0.13283	0.107836	CYP4F3(3.23)	1	79.51	http://amigo.geneontology.org/amigo/term/GO:0070330
GO:0001851	complement component C3b binding	1/21	5/6679	0.015627	0.13283	0.107836	ITGB2(0.70)	1	63.61	http://amigo.geneontology.org/amigo/term/GO:0001851
GO:0003847	1-alkyl-2-acetylglycerophosphocholine esterase activity	1/21	5/6679	0.015627	0.13283	0.107836	PLA2G7(1.82)	1	63.61	http://amigo.geneontology.org/amigo/term/GO:0003847
GO:0016176	superoxide-generating NADPH oxidase activator activity	1/21	5/6679	0.015627	0.13283	0.107836	NCF4(0.72)	1	63.61	http://amigo.geneontology.org/amigo/term/GO:0016176
GO:0047499	calcium-independent phospholipase A2 activity	1/21	5/6679	0.015627	0.13283	0.107836	PLA2G7(1.82)	1	63.61	http://amigo.geneontology.org/amigo/term/GO:0047499
GO:0016531	copper chaperone activity	1/21	6/6679	0.0187244	0.143242	0.116288	ATP7A(2.77)	1	53.01	http://amigo.geneontology.org/amigo/term/GO:0016531
GO:1903136	cuprous ion binding	1/21	6/6679	0.0187244	0.143242	0.116288	ATP7A(2.77)	1	53.01	http://amigo.geneontology.org/amigo/term/GO:1903136
GO:0086080	protein binding involved in heterotypic cell-cell adhesion	1/21	7/6679	0.0218125	0.158919	0.129016	NRCAM(4.14)	1	45.44	http://amigo.geneontology.org/amigo/term/GO:0086080
GO:0016712	oxidoreductase activity, acting on paired donors, with incorporation or reduction of molecular oxygen, reduced flavin or flavoprotein as one donor, and incorporation of one atom of oxygen	1/21	8/6679	0.0248913	0.163664	0.132868	CYP4F3(3.23)	1	39.76	http://amigo.geneontology.org/amigo/term/GO:0016712
GO:0031072	heat shock protein binding	2/21	81/6679	0.0262796	0.163664	0.132868	ITGB2(0.70)/APAF1(0.72)	2	7.85	http://amigo.geneontology.org/amigo/term/GO:0031072
GO:0004623	phospholipase A2 activity	1/21	9/6679	0.0279609	0.163664	0.132868	PLA2G7(1.82)	1	35.34	http://amigo.geneontology.org/amigo/term/GO:0004623
GO:0016530	metallochaperone activity	1/21	9/6679	0.0279609	0.163664	0.132868	ATP7A(2.77)	1	35.34	http://amigo.geneontology.org/amigo/term/GO:0016530
GO:0030506	ankyrin binding	1/21	9/6679	0.0279609	0.163664	0.132868	NRCAM(4.14)	1	35.34	http://amigo.geneontology.org/amigo/term/GO:0030506
GO:0008656	cysteine-type endopeptidase activator activity involved in apoptotic process	1/21	10/6679	0.0310213	0.163664	0.132868	APAF1(0.72)	1	31.8	http://amigo.geneontology.org/amigo/term/GO:0008656
GO:0015662	P-type ion transporter activity	1/21	10/6679	0.0310213	0.163664	0.132868	ATP7A(2.77)	1	31.8	http://amigo.geneontology.org/amigo/term/GO:0015662
GO:0140358	P-type transmembrane transporter activity	1/21	10/6679	0.0310213	0.163664	0.132868	ATP7A(2.77)	1	31.8	http://amigo.geneontology.org/amigo/term/GO:0140358
GO:0016505	peptidase activator activity involved in apoptotic process	1/21	11/6679	0.0340725	0.17377	0.141072	APAF1(0.72)	1	28.91	http://amigo.geneontology.org/amigo/term/GO:0016505
GO:0008289	lipid binding	4/21	410/6679	0.0364352	0.175221	0.14225	BPIFB1(1.20)/NCF4(0.72)/PLA2G7(1.82)/CAMP(1.77)	4	3.1	http://amigo.geneontology.org/amigo/term/GO:0008289
GO:0005178	integrin binding	2/21	97/6679	0.0366476	0.175221	0.14225	ITGB2(0.70)/JAML(1.59)	2	6.56	http://amigo.geneontology.org/amigo/term/GO:0005178
GO:0046915	transition metal ion transmembrane transporter activity	1/21	13/6679	0.0401475	0.186138	0.151113	ATP7A(2.77)	1	24.47	http://amigo.geneontology.org/amigo/term/GO:0046915
GO:0001846	opsonin binding	1/21	14/6679	0.0431713	0.194271	0.157716	ITGB2(0.70)	1	22.72	http://amigo.geneontology.org/amigo/term/GO:0001846
GO:0001530	lipopolysaccharide binding	1/21	16/6679	0.0491918	0.215039	0.174575	CAMP(1.77)	1	19.88	http://amigo.geneontology.org/amigo/term/GO:0001530
