# Supplementary material for: Transcriptomic and proteomic profiling of pulmonary mucormycosis reveals a failed activation of host immune response
Source: Front Immunol. 2026 Feb 13;17:1732782. doi: 10.3389/fimmu.2026.1732782 (PMC12945811; doi:10.3389/fimmu.2026.1732782)
Supplement: Supplementary file 13 [file Table11.xlsx]

## Sheet: BP
ID	Description	GeneRatio	BgRatio	pvalue	FDR	GeneSymbol.FC.	Count	RichFactor	URL
GO:0007010	cytoskeleton organization	129/580	733/6552	6.92536e-16	4.0922e-12	SHANK3(-2.14)/MPDZ(-2.43)/PRKCZ(-2.76)/ABLIM3(-2.60)/S100A10(-1.83)/LIMCH1(-2.01)/APC(-4.45)/ARHGEF15(-3.94)/MYO6(-1.03)/ANXA1(-0.85)/PAK4(-1.49)/ID1(-3.29)/SPTBN1(-1.39)/PARD3B(-2.45)/ODF2(-1.72)/PDGFA(-4.61)/MYO1C(-1.75)/EHD2(-1.73)/EVPL(-2.06)/LIMD1(-1.57)/SPECC1(-1.72)/MYO1B(-1.27)/PGM5(-1.46)/AQP1(-1.88)/PARD3(-2.17)/SYNE3(-0.95)/KRT7(-1.58)/HIP1(-1.02)/SORBS3(-1.66)/MACF1(-1.19)/NCKIPSD(-1.…	129	1.99	http://amigo.geneontology.org/amigo/term/GO:0007010
GO:0030029	actin filament-based process	80/580	470/6552	3.04251e-09	8.9891e-06	SHANK3(-2.14)/ABLIM3(-2.60)/S100A10(-1.83)/LIMCH1(-2.01)/ARHGEF15(-3.94)/MYO6(-1.03)/ANXA1(-0.85)/SNTA1(-2.44)/ID1(-3.29)/SPTBN1(-1.39)/PDGFA(-4.61)/MYO1C(-1.75)/EHD2(-1.73)/SPECC1(-1.72)/MYO1B(-1.27)/PGM5(-1.46)/AQP1(-1.88)/HIP1(-1.02)/SORBS3(-1.66)/TJP1(-1.36)/RALA(-1.05)/SPTAN1(-1.29)/NCKAP1(-0.75)/RHOF(-1.11)/SPECC1L(-1.09)/UTRN(-1.22)/PLEC(-3.05)/ARHGAP44(-2.13)/PDLIM2(-1.33)/MPRIP(-1.07)/FE…	80	1.92	http://amigo.geneontology.org/amigo/term/GO:0030029
GO:0030036	actin cytoskeleton organization	74/580	431/6552	8.76481e-09	1.72637e-05	SHANK3(-2.14)/ABLIM3(-2.60)/S100A10(-1.83)/LIMCH1(-2.01)/ARHGEF15(-3.94)/MYO6(-1.03)/ANXA1(-0.85)/ID1(-3.29)/SPTBN1(-1.39)/PDGFA(-4.61)/MYO1C(-1.75)/EHD2(-1.73)/SPECC1(-1.72)/MYO1B(-1.27)/PGM5(-1.46)/AQP1(-1.88)/HIP1(-1.02)/SORBS3(-1.66)/TJP1(-1.36)/RALA(-1.05)/SPTAN1(-1.29)/NCKAP1(-0.75)/RHOF(-1.11)/SPECC1L(-1.09)/UTRN(-1.22)/PLEC(-3.05)/ARHGAP44(-2.13)/PDLIM2(-1.33)/MPRIP(-1.07)/FER(-1.49)/ARHG…	74	1.94	http://amigo.geneontology.org/amigo/term/GO:0030036
GO:0009653	anatomical structure morphogenesis	148/580	1110/6552	2.6694e-08	3.94337e-05	NUMB(-0.96)/NECTIN3(-1.96)/CIBAR1(-2.18)/PLEKHA1(-2.39)/NDNF(-3.76)/STIM1(-0.86)/SHANK3(-2.14)/ATP2B4(-0.80)/PRKCZ(-2.76)/LAMB3(-1.96)/S100A10(-1.83)/ARHGEF15(-3.94)/TPRN(-2.04)/MYO6(-1.03)/VAV3(-2.36)/ANXA1(-0.85)/PAK4(-1.49)/MYLK(-1.26)/SPINT1(-1.64)/NPNT(-1.90)/LAMA3(-1.79)/RAPH1(-1.97)/MYO9A(-2.16)/MMRN2(-1.65)/HOXA5(-2.25)/DPYSL5(-2.70)/MFF(-2.05)/ID1(-3.29)/CALCRL(-1.99)/MIEF1(-2.11)/ANXA2(…	148	1.51	http://amigo.geneontology.org/amigo/term/GO:0009653
GO:0048856	anatomical structure development	255/580	2210/6552	5.13805e-08	6.0303e-05	NUMB(-0.96)/SLC34A2(-2.36)/MAOB(-2.03)/NHS(-4.99)/PHF10(-2.33)/NECTIN3(-1.96)/CIBAR1(-2.18)/PLEKHA1(-2.39)/NDNF(-3.76)/STIM1(-0.86)/CSNK2A2(-0.94)/PRKCH(-3.03)/SNRK(-1.54)/SCEL(-2.07)/SHANK3(-2.14)/ATP2B4(-0.80)/PRKCZ(-2.76)/LAMB3(-1.96)/HSD11B1(-2.33)/S100A10(-1.83)/APC(-4.45)/ARHGEF15(-3.94)/MED28(-1.82)/WFS1(-1.63)/TPRN(-2.04)/PCDH1(-1.64)/MYO6(-1.03)/VAV3(-2.36)/ANXA1(-0.85)/TMX2(-1.47)/AGPAT…	255	1.3	http://amigo.geneontology.org/amigo/term/GO:0048856
GO:0007043	cell-cell junction assembly	22/580	70/6552	6.81476e-08	6.0303e-05	PRKCH(-3.03)/MPDZ(-2.43)/APC(-4.45)/MYO1C(-1.75)/PARD3(-2.17)/TJP1(-1.36)/CDH5(-1.17)/ESAM(-1.56)/CTNNB1(-1.18)/PARD6B(-1.64)/PATJ(-2.46)/GJA1(-3.76)/IKBKB(-0.80)/AFDN(-1.29)/GJA5(-1.88)/CTNND1(-1.22)/CTNNA1(-1.16)/ARVCF(-1.56)/OCLN(-1.73)/ROCK2(-0.77)/GNPAT(-1.21)/PKN2(-0.99)	22	3.55	http://amigo.geneontology.org/amigo/term/GO:0007043
GO:0032501	multicellular organismal process	284/580	2530/6552	7.1437e-08	6.0303e-05	IP6K1(-3.91)/NUMB(-0.96)/SLC34A2(-2.36)/MAOB(-2.03)/NHS(-4.99)/PHF10(-2.33)/SPA17(-3.44)/NECTIN3(-1.96)/CIBAR1(-2.18)/PLEKHA1(-2.39)/GIPC1(-1.45)/NLRC3(-3.91)/NDNF(-3.76)/STIM1(-0.86)/CSNK2A2(-0.94)/PRKCH(-3.03)/SNRK(-1.54)/SCEL(-2.07)/SHANK3(-2.14)/LPL(-2.81)/ATP2B4(-0.80)/PRKCZ(-2.76)/LAMB3(-1.96)/RAB11FIP1(-0.93)/HSD11B1(-2.33)/VAMP8(-0.86)/APC(-4.45)/HERC2(-3.31)/ARHGEF15(-3.94)/MED28(-1.82)/…	284	1.27	http://amigo.geneontology.org/amigo/term/GO:0032501
GO:0045216	cell-cell junction organization	27/580	101/6552	1.00742e-07	7.44105e-05	NUMB(-0.96)/PRKCH(-3.03)/MPDZ(-2.43)/APC(-4.45)/PLEKHA7(-2.57)/TJP2(-1.69)/MYO1C(-1.75)/PARD3(-2.17)/TJP1(-1.36)/PLEC(-3.05)/CDH5(-1.17)/ESAM(-1.56)/CTNNB1(-1.18)/PARD6B(-1.64)/PATJ(-2.46)/GJA1(-3.76)/IKBKB(-0.80)/AFDN(-1.29)/GJA5(-1.88)/CTNND1(-1.22)/CTNNA1(-1.16)/ARVCF(-1.56)/OCLN(-1.73)/LIMS2(-3.03)/ROCK2(-0.77)/GNPAT(-1.21)/PKN2(-0.99)	27	3.02	http://amigo.geneontology.org/amigo/term/GO:0045216
GO:0034330	cell junction organization	56/580	313/6552	1.62152e-07	0.000106461	NUMB(-0.96)/PRKCH(-3.03)/SHANK3(-2.14)/MPDZ(-2.43)/S100A10(-1.83)/LIMCH1(-2.01)/APC(-4.45)/ARHGEF15(-3.94)/PLEKHA7(-2.57)/SNTA1(-2.44)/MYO9A(-2.16)/TJP2(-1.69)/MYO1C(-1.75)/DNM3(-2.05)/PARD3(-2.17)/MACF1(-1.19)/TJP1(-1.36)/DST(-2.28)/PLEC(-3.05)/ARHGAP44(-2.13)/CDH5(-1.17)/PTPRK(-1.30)/ESAM(-1.56)/CTNNB1(-1.18)/SORBS1(-1.64)/PARD6B(-1.64)/PATJ(-2.46)/LAMB2(-1.57)/GJA1(-3.76)/IKBKB(-0.80)/SYNPO(-1…	56	2.02	http://amigo.geneontology.org/amigo/term/GO:0034330
GO:0045104	intermediate filament cytoskeleton organization	15/580	38/6552	3.02807e-07	0.000163485	EVPL(-2.06)/KRT7(-1.58)/MACF1(-1.19)/NES(-1.27)/DST(-2.28)/PLEC(-3.05)/PPL(-1.87)/RAF1(-2.55)/DES(-2.27)/SYNM(-2.27)/KRT18(-1.13)/FAM83H(-4.25)/KRT8(-1.00)/KRT19(-0.80)/KRT72(-4.09)	15	4.46	http://amigo.geneontology.org/amigo/term/GO:0045104
GO:0032502	developmental process	268/580	2390/6552	3.04339e-07	0.000163485	NUMB(-0.96)/SLC34A2(-2.36)/MAOB(-2.03)/NHS(-4.99)/PHF10(-2.33)/SPA17(-3.44)/NECTIN3(-1.96)/CIBAR1(-2.18)/PLEKHA1(-2.39)/NDNF(-3.76)/STIM1(-0.86)/CSNK2A2(-0.94)/PRKCH(-3.03)/SNRK(-1.54)/SCEL(-2.07)/SHANK3(-2.14)/LPL(-2.81)/ATP2B4(-0.80)/PRKCZ(-2.76)/LAMB3(-1.96)/HSD11B1(-2.33)/S100A10(-1.83)/APC(-4.45)/HERC2(-3.31)/ARHGEF15(-3.94)/MED28(-1.82)/WFS1(-1.63)/TPRN(-2.04)/PCDH1(-1.64)/MYO6(-1.03)/VAV3(…	268	1.27	http://amigo.geneontology.org/amigo/term/GO:0032502
GO:0045103	intermediate filament-based process	15/580	39/6552	4.52413e-07	0.000222776	EVPL(-2.06)/KRT7(-1.58)/MACF1(-1.19)/NES(-1.27)/DST(-2.28)/PLEC(-3.05)/PPL(-1.87)/RAF1(-2.55)/DES(-2.27)/SYNM(-2.27)/KRT18(-1.13)/FAM83H(-4.25)/KRT8(-1.00)/KRT19(-0.80)/KRT72(-4.09)	15	4.34	http://amigo.geneontology.org/amigo/term/GO:0045103
GO:0006884	cell volume homeostasis	9/580	15/6552	9.67059e-07	0.000439565	SHANK3(-2.14)/SLC12A4(-0.89)/AQP1(-1.88)/ANO6(-0.64)/P2RX7(-1.56)/CCDC51(-1.68)/CLCN3(-3.57)/SLC12A7(-1.34)/AQP4(-1.76)	9	6.78	http://amigo.geneontology.org/amigo/term/GO:0006884
GO:0023052	signaling	252/580	2249/6552	1.12242e-06	0.000473743	RASAL2(-2.86)/STX4(-0.78)/MAOB(-2.03)/CIBAR1(-2.18)/PLEKHA1(-2.39)/GIPC1(-1.45)/NLRC3(-3.91)/NDNF(-3.76)/AKAP7(-3.33)/CSNK2A2(-0.94)/PRKCH(-3.03)/SNRK(-1.54)/SCEL(-2.07)/SHANK3(-2.14)/LPL(-2.81)/ATP2B4(-0.80)/PRKCZ(-2.76)/PPP1R12C(-0.92)/RAB11FIP1(-0.93)/VAMP8(-0.86)/APC(-4.45)/ARHGEF15(-3.94)/WFS1(-1.63)/PCDH1(-1.64)/MYO6(-1.03)/VAV3(-2.36)/ANXA1(-0.85)/AGPAT2(-1.04)/PAK4(-1.49)/OCIAD2(-1.40)/NP…	252	1.27	http://amigo.geneontology.org/amigo/term/GO:0023052
GO:0008544	epidermis development	28/580	120/6552	1.23997e-06	0.000488467	PRKCH(-3.03)/SCEL(-2.07)/LAMB3(-1.96)/TPRN(-2.04)/MYO6(-1.03)/ANXA1(-0.85)/AGPAT2(-1.04)/LAMA3(-1.79)/PDGFA(-4.61)/EVPL(-2.06)/KRT7(-1.58)/MED1(-1.78)/LAMC2(-1.80)/NAB2(-1.67)/LAMA5(-1.55)/PLEC(-3.05)/PPL(-1.87)/TXNIP(-3.89)/CTNNB1(-1.18)/EGFR(-1.13)/TRIOBP(-1.01)/ERCC3(-3.54)/MACROH2A1(-1.60)/AKR1C3(-0.87)/ROCK2(-0.77)/KRT8(-1.00)/NSDHL(-0.64)/KRT72(-4.09)	28	2.64	http://amigo.geneontology.org/amigo/term/GO:0008544
GO:0120193	tight junction organization	14/580	37/6552	1.39025e-06	0.000513439	PRKCH(-3.03)/MPDZ(-2.43)/APC(-4.45)/MYO1C(-1.75)/PARD3(-2.17)/TJP1(-1.36)/PLEC(-3.05)/CDH5(-1.17)/ESAM(-1.56)/PATJ(-2.46)/IKBKB(-0.80)/AFDN(-1.29)/OCLN(-1.73)/ROCK2(-0.77)	14	4.27	http://amigo.geneontology.org/amigo/term/GO:0120193
GO:0048871	multicellular organismal homeostasis	40/580	208/6552	1.60671e-06	0.000558475	IP6K1(-3.91)/APC(-4.45)/WFS1(-1.63)/TJP2(-1.69)/ID1(-3.29)/PRKAB1(-3.17)/DHRS7B(-1.26)/AQP1(-1.88)/IL18R1(-2.60)/NPR3(-3.03)/TJP1(-1.36)/TNS2(-1.28)/HDAC3(-1.54)/PLEC(-3.05)/PRKAA1(-1.11)/CDH5(-1.17)/SLC11A1(-2.78)/ESAM(-1.56)/CTNNB1(-1.18)/P2RX7(-1.56)/CEBPB(-1.44)/GJA1(-3.76)/APBB2(-0.88)/LAMC1(-1.15)/HADH(-0.99)/ITGB6(-1.94)/SFTPD(-1.42)/CLCN3(-3.57)/TRAF6(-1.62)/ADGRF5(-1.39)/NKIRAS2(-1.03)/A…	40	2.17	http://amigo.geneontology.org/amigo/term/GO:0048871
GO:0048513	animal organ development	157/580	1278/6552	2.18797e-06	0.000718263	NUMB(-0.96)/MAOB(-2.03)/NHS(-4.99)/NECTIN3(-1.96)/PLEKHA1(-2.39)/NDNF(-3.76)/STIM1(-0.86)/CSNK2A2(-0.94)/PRKCH(-3.03)/SNRK(-1.54)/SCEL(-2.07)/SHANK3(-2.14)/ATP2B4(-0.80)/PRKCZ(-2.76)/LAMB3(-1.96)/HSD11B1(-2.33)/ARHGEF15(-3.94)/WFS1(-1.63)/TPRN(-2.04)/MYO6(-1.03)/ANXA1(-0.85)/TMX2(-1.47)/MYLK(-1.26)/SPINT1(-1.64)/NPNT(-1.90)/LAMA3(-1.79)/HOXA5(-2.25)/ID1(-3.29)/CALCRL(-1.99)/ANXA2(-1.31)/DHRS7B(-1…	157	1.39	http://amigo.geneontology.org/amigo/term/GO:0048513
GO:0120192	tight junction assembly	13/580	35/6552	4.24812e-06	0.00132117	PRKCH(-3.03)/MPDZ(-2.43)/APC(-4.45)/MYO1C(-1.75)/PARD3(-2.17)/TJP1(-1.36)/CDH5(-1.17)/ESAM(-1.56)/PATJ(-2.46)/IKBKB(-0.80)/AFDN(-1.29)/OCLN(-1.73)/ROCK2(-0.77)	13	4.2	http://amigo.geneontology.org/amigo/term/GO:0120192
GO:0030031	cell projection assembly	42/580	232/6552	4.51388e-06	0.00133363	NEK1(-2.59)/CIBAR1(-2.18)/ABLIM3(-2.60)/APC(-4.45)/VAV3(-2.36)/MYLK(-1.26)/ODF2(-1.72)/PDGFA(-4.61)/EHD2(-1.73)/ICAM1(-1.37)/PODXL(-1.69)/ARHGEF26(-2.25)/DNM3(-2.05)/ANO6(-0.64)/ABLIM1(-1.51)/RALA(-1.05)/STK26(-1.75)/NCKAP1(-0.75)/LAMA5(-1.55)/EHD1(-1.13)/ARHGAP44(-2.13)/EHD3(-1.54)/FER(-1.49)/P2RX7(-1.56)/ABCC4(-0.66)/COBL(-1.68)/AGRN(-1.38)/EPS8L2(-1.46)/FGD5(-1.52)/HRAS(-1.06)/GPM6A(-1.94)/EZR…	42	2.05	http://amigo.geneontology.org/amigo/term/GO:0030031
GO:0043297	apical junction assembly	13/580	36/6552	6.11813e-06	0.00172153	PRKCH(-3.03)/APC(-4.45)/MYO1C(-1.75)/PARD3(-2.17)/TJP1(-1.36)/CDH5(-1.17)/ESAM(-1.56)/IKBKB(-0.80)/AFDN(-1.29)/CTNNA1(-1.16)/OCLN(-1.73)/ROCK2(-0.77)/PKN2(-0.99)	13	4.08	http://amigo.geneontology.org/amigo/term/GO:0043297
GO:0007154	cell communication	250/580	2278/6552	8.0823e-06	0.00217083	RASAL2(-2.86)/STX4(-0.78)/MAOB(-2.03)/CIBAR1(-2.18)/PLEKHA1(-2.39)/GIPC1(-1.45)/NLRC3(-3.91)/NDNF(-3.76)/AKAP7(-3.33)/CSNK2A2(-0.94)/PRKCH(-3.03)/SNRK(-1.54)/SCEL(-2.07)/SHANK3(-2.14)/LPL(-2.81)/ATP2B4(-0.80)/PRKCZ(-2.76)/PPP1R12C(-0.92)/RAB11FIP1(-0.93)/VAMP8(-0.86)/APC(-4.45)/ARHGEF15(-3.94)/WFS1(-1.63)/PCDH1(-1.64)/MYO6(-1.03)/VAV3(-2.36)/ANXA1(-0.85)/AGPAT2(-1.04)/PAK4(-1.49)/OCIAD2(-1.40)/NP…	250	1.24	http://amigo.geneontology.org/amigo/term/GO:0007154
GO:0034329	cell junction assembly	36/580	191/6552	8.67601e-06	0.00222898	PRKCH(-3.03)/SHANK3(-2.14)/MPDZ(-2.43)/S100A10(-1.83)/LIMCH1(-2.01)/APC(-4.45)/MYO9A(-2.16)/MYO1C(-1.75)/DNM3(-2.05)/PARD3(-2.17)/MACF1(-1.19)/TJP1(-1.36)/DST(-2.28)/PLEC(-3.05)/CDH5(-1.17)/PTPRK(-1.30)/ESAM(-1.56)/CTNNB1(-1.18)/SORBS1(-1.64)/PARD6B(-1.64)/PATJ(-2.46)/GJA1(-3.76)/IKBKB(-0.80)/LAMC1(-1.15)/AFDN(-1.29)/AGRN(-1.38)/GJA5(-1.88)/CTNND1(-1.22)/CTNNA1(-1.16)/GPM6A(-1.94)/ARVCF(-1.56)/OC…	36	2.13	http://amigo.geneontology.org/amigo/term/GO:0034329
GO:0120031	plasma membrane bounded cell projection assembly	40/580	225/6552	1.20421e-05	0.00296487	NEK1(-2.59)/CIBAR1(-2.18)/ABLIM3(-2.60)/APC(-4.45)/VAV3(-2.36)/MYLK(-1.26)/ODF2(-1.72)/EHD2(-1.73)/ICAM1(-1.37)/PODXL(-1.69)/ARHGEF26(-2.25)/DNM3(-2.05)/ANO6(-0.64)/ABLIM1(-1.51)/RALA(-1.05)/STK26(-1.75)/NCKAP1(-0.75)/LAMA5(-1.55)/EHD1(-1.13)/ARHGAP44(-2.13)/EHD3(-1.54)/FER(-1.49)/P2RX7(-1.56)/ABCC4(-0.66)/COBL(-1.68)/AGRN(-1.38)/EPS8L2(-1.46)/FGD5(-1.52)/HRAS(-1.06)/GPM6A(-1.94)/EZR(-1.05)/OCLN(…	40	2.01	http://amigo.geneontology.org/amigo/term/GO:0120031
GO:0043010	camera-type eye development	22/580	93/6552	1.36251e-05	0.00322042	NHS(-4.99)/NECTIN3(-1.96)/ATP2B4(-0.80)/ARHGEF15(-3.94)/MED1(-1.78)/NES(-1.27)/CTNNB1(-1.18)/GNB1(-1.55)/LAMB2(-1.57)/GJA1(-3.76)/EGFR(-1.13)/GPM6A(-1.94)/COL4A1(-0.78)/ATP2B1(-0.99)/RHOJ(-2.41)/RDH13(-1.33)/ARHGAP35(-1.15)/ACVRL1(-1.86)/ZHX2(-0.94)/PHACTR4(-1.33)/ABI2(-1.43)/IFT140(-1.56)	22	2.67	http://amigo.geneontology.org/amigo/term/GO:0043010
GO:0070830	bicellular tight junction assembly	11/580	30/6552	2.72138e-05	0.00618486	PRKCH(-3.03)/APC(-4.45)/MYO1C(-1.75)/PARD3(-2.17)/TJP1(-1.36)/CDH5(-1.17)/ESAM(-1.56)/IKBKB(-0.80)/AFDN(-1.29)/OCLN(-1.73)/ROCK2(-0.77)	11	4.14	http://amigo.geneontology.org/amigo/term/GO:0070830
GO:0001654	eye development	23/580	106/6552	3.88357e-05	0.00849927	NHS(-4.99)/NECTIN3(-1.96)/ATP2B4(-0.80)/ARHGEF15(-3.94)/MED1(-1.78)/NES(-1.27)/CTNNB1(-1.18)/GNB1(-1.55)/LAMB2(-1.57)/GJA1(-3.76)/EGFR(-1.13)/SIPA1L3(-2.34)/GPM6A(-1.94)/COL4A1(-0.78)/ATP2B1(-0.99)/RHOJ(-2.41)/RDH13(-1.33)/ARHGAP35(-1.15)/ACVRL1(-1.86)/ZHX2(-0.94)/PHACTR4(-1.33)/ABI2(-1.43)/IFT140(-1.56)	23	2.45	http://amigo.geneontology.org/amigo/term/GO:0001654
GO:0009913	epidermal cell differentiation	19/580	79/6552	4.10223e-05	0.00865718	PRKCH(-3.03)/SCEL(-2.07)/TPRN(-2.04)/MYO6(-1.03)/ANXA1(-0.85)/EVPL(-2.06)/KRT7(-1.58)/MED1(-1.78)/PLEC(-3.05)/PPL(-1.87)/TXNIP(-3.89)/CTNNB1(-1.18)/TRIOBP(-1.01)/ERCC3(-3.54)/MACROH2A1(-1.60)/AKR1C3(-0.87)/ROCK2(-0.77)/KRT8(-1.00)/KRT72(-4.09)	19	2.72	http://amigo.geneontology.org/amigo/term/GO:0009913
GO:0016043	cellular component organization	295/580	2826/6552	5.29311e-05	0.0106625	STX4(-0.78)/NUMB(-0.96)/PEX16(-2.64)/NFRKB(-3.60)/NEK1(-2.59)/TMEM97(-2.31)/CIBAR1(-2.18)/PLEKHA1(-2.39)/NLRC3(-3.91)/NDNF(-3.76)/CSNK2A2(-0.94)/PRKCH(-3.03)/MTX3(-2.81)/SHANK3(-2.14)/LPL(-2.81)/MPDZ(-2.43)/PRKCZ(-2.76)/LAMB3(-1.96)/ZNFX1(-2.07)/RSF1(-1.32)/ABLIM3(-2.60)/S100A10(-1.83)/LIMCH1(-2.01)/VAMP8(-0.86)/APC(-4.45)/ARL8B(-0.87)/ARHGEF15(-3.94)/TPRN(-2.04)/MYO6(-1.03)/VAV3(-2.36)/ANXA1(-0.…	295	1.18	http://amigo.geneontology.org/amigo/term/GO:0016043
GO:0060041	retina development in camera-type eye	13/580	43/6552	5.41337e-05	0.0106625	NECTIN3(-1.96)/ATP2B4(-0.80)/ARHGEF15(-3.94)/MED1(-1.78)/GNB1(-1.55)/LAMB2(-1.57)/GPM6A(-1.94)/COL4A1(-0.78)/ATP2B1(-0.99)/RHOJ(-2.41)/RDH13(-1.33)/ACVRL1(-1.86)/ZHX2(-0.94)	13	3.42	http://amigo.geneontology.org/amigo/term/GO:0060041
GO:0045794	negative regulation of cell volume	4/580	4/6552	6.08292e-05	0.0115948	SHANK3(-2.14)/ANO6(-0.64)/P2RX7(-1.56)/CLCN3(-3.57)	4	11.3	http://amigo.geneontology.org/amigo/term/GO:0045794
GO:0048880	sensory system development	23/580	110/6552	7.17621e-05	0.0128498	NHS(-4.99)/NECTIN3(-1.96)/ATP2B4(-0.80)/ARHGEF15(-3.94)/MED1(-1.78)/NES(-1.27)/CTNNB1(-1.18)/GNB1(-1.55)/LAMB2(-1.57)/GJA1(-3.76)/EGFR(-1.13)/SIPA1L3(-2.34)/GPM6A(-1.94)/COL4A1(-0.78)/ATP2B1(-0.99)/RHOJ(-2.41)/RDH13(-1.33)/ARHGAP35(-1.15)/ACVRL1(-1.86)/ZHX2(-0.94)/PHACTR4(-1.33)/ABI2(-1.43)/IFT140(-1.56)	23	2.36	http://amigo.geneontology.org/amigo/term/GO:0048880
GO:0150063	visual system development	23/580	110/6552	7.17621e-05	0.0128498	NHS(-4.99)/NECTIN3(-1.96)/ATP2B4(-0.80)/ARHGEF15(-3.94)/MED1(-1.78)/NES(-1.27)/CTNNB1(-1.18)/GNB1(-1.55)/LAMB2(-1.57)/GJA1(-3.76)/EGFR(-1.13)/SIPA1L3(-2.34)/GPM6A(-1.94)/COL4A1(-0.78)/ATP2B1(-0.99)/RHOJ(-2.41)/RDH13(-1.33)/ARHGAP35(-1.15)/ACVRL1(-1.86)/ZHX2(-0.94)/PHACTR4(-1.33)/ABI2(-1.43)/IFT140(-1.56)	23	2.36	http://amigo.geneontology.org/amigo/term/GO:0150063
GO:0030030	cell projection organization	83/580	628/6552	7.98429e-05	0.0138762	NUMB(-0.96)/NEK1(-2.59)/CIBAR1(-2.18)/PLEKHA1(-2.39)/NDNF(-3.76)/SHANK3(-2.14)/PRKCZ(-2.76)/ABLIM3(-2.60)/APC(-4.45)/TPRN(-2.04)/VAV3(-2.36)/PAK4(-1.49)/MYLK(-1.26)/LAMA3(-1.79)/RAPH1(-1.97)/MYO9A(-2.16)/DPYSL5(-2.70)/ID1(-3.29)/ODF2(-1.72)/PDGFA(-4.61)/EHD2(-1.73)/ICAM1(-1.37)/PODXL(-1.69)/ARHGEF26(-2.25)/DNM3(-2.05)/PARD3(-2.17)/CERS2(-1.29)/LAMC2(-1.80)/ANO6(-0.64)/AGER(-2.06)/MACF1(-1.19)/NCK…	83	1.49	http://amigo.geneontology.org/amigo/term/GO:0030030
GO:0007275	multicellular organism development	201/580	1822/6552	9.31918e-05	0.0157334	NUMB(-0.96)/SLC34A2(-2.36)/MAOB(-2.03)/NHS(-4.99)/PHF10(-2.33)/NECTIN3(-1.96)/CIBAR1(-2.18)/PLEKHA1(-2.39)/NDNF(-3.76)/STIM1(-0.86)/CSNK2A2(-0.94)/PRKCH(-3.03)/SNRK(-1.54)/SCEL(-2.07)/SHANK3(-2.14)/ATP2B4(-0.80)/PRKCZ(-2.76)/LAMB3(-1.96)/HSD11B1(-2.33)/APC(-4.45)/ARHGEF15(-3.94)/WFS1(-1.63)/TPRN(-2.04)/PCDH1(-1.64)/MYO6(-1.03)/VAV3(-2.36)/ANXA1(-0.85)/TMX2(-1.47)/PAK4(-1.49)/MYLK(-1.26)/PRX(-2.97…	201	1.25	http://amigo.geneontology.org/amigo/term/GO:0007275
GO:0048731	system development	185/580	1655/6552	9.83038e-05	0.0161355	NUMB(-0.96)/MAOB(-2.03)/NHS(-4.99)/PHF10(-2.33)/NECTIN3(-1.96)/PLEKHA1(-2.39)/NDNF(-3.76)/STIM1(-0.86)/CSNK2A2(-0.94)/PRKCH(-3.03)/SNRK(-1.54)/SHANK3(-2.14)/ATP2B4(-0.80)/PRKCZ(-2.76)/HSD11B1(-2.33)/APC(-4.45)/ARHGEF15(-3.94)/WFS1(-1.63)/TPRN(-2.04)/PCDH1(-1.64)/MYO6(-1.03)/VAV3(-2.36)/ANXA1(-0.85)/TMX2(-1.47)/PAK4(-1.49)/MYLK(-1.26)/PRX(-2.97)/SPINT1(-1.64)/NPNT(-1.90)/LAMA3(-1.79)/RAPH1(-1.97)/…	185	1.26	http://amigo.geneontology.org/amigo/term/GO:0048731
GO:0009888	tissue development	93/580	729/6552	0.000109686	0.0175171	STIM1(-0.86)/PRKCH(-3.03)/SCEL(-2.07)/LAMB3(-1.96)/TPRN(-2.04)/MYO6(-1.03)/ANXA1(-0.85)/AGPAT2(-1.04)/MYLK(-1.26)/SPINT1(-1.64)/NPNT(-1.90)/LAMA3(-1.79)/MYO9A(-2.16)/MMRN2(-1.65)/HOXA5(-2.25)/TJP2(-1.69)/ID1(-3.29)/DHRS7B(-1.26)/PDGFA(-4.61)/ICAM1(-1.37)/EVPL(-2.06)/CRIP1(-1.85)/PODXL(-1.69)/S100A4(-0.81)/ARHGEF26(-2.25)/PGM5(-1.46)/RASIP1(-2.04)/KRT7(-1.58)/KANK2(-1.14)/MED1(-1.78)/LAMC2(-1.80)/…	93	1.44	http://amigo.geneontology.org/amigo/term/GO:0009888
GO:0051179	localization	283/580	2722/6552	0.00013288	0.0196516	STX4(-0.78)/NUMB(-0.96)/SLC34A2(-2.36)/PEX16(-2.64)/MAOB(-2.03)/SPA17(-3.44)/NECTIN3(-1.96)/PLEKHA1(-2.39)/GIPC1(-1.45)/NDNF(-3.76)/STIM1(-0.86)/CSNK2A2(-0.94)/SLC25A1(-1.14)/PRKCH(-3.03)/MTX3(-2.81)/SHANK3(-2.14)/LPL(-2.81)/ATP2B4(-0.80)/PRKCZ(-2.76)/LAMB3(-1.96)/RAB11FIP1(-0.93)/ABLIM3(-2.60)/S100A10(-1.83)/LIMCH1(-2.01)/VAMP8(-0.86)/APC(-4.45)/ARL8B(-0.87)/HERC2(-3.31)/WFS1(-1.63)/MYO6(-1.03)/…	283	1.17	http://amigo.geneontology.org/amigo/term/GO:0051179
GO:0120032	regulation of plasma membrane bounded cell projection assembly	22/580	107/6552	0.00013328	0.0196516	APC(-4.45)/ODF2(-1.72)/ICAM1(-1.37)/PODXL(-1.69)/DNM3(-2.05)/RALA(-1.05)/NCKAP1(-0.75)/ARHGAP44(-2.13)/FER(-1.49)/P2RX7(-1.56)/COBL(-1.68)/AGRN(-1.38)/EPS8L2(-1.46)/HRAS(-1.06)/GPM6A(-1.94)/OCLN(-1.73)/ARHGAP35(-1.15)/CCL19(-3.73)/FXR1(-1.40)/ABI2(-1.43)/IFT140(-1.56)/CYFIP1(-0.73)	22	2.32	http://amigo.geneontology.org/amigo/term/GO:0120032
GO:0120034	positive regulation of plasma membrane bounded cell projection assembly	15/580	59/6552	0.000134585	0.0196516	APC(-4.45)/DNM3(-2.05)/RALA(-1.05)/NCKAP1(-0.75)/P2RX7(-1.56)/COBL(-1.68)/AGRN(-1.38)/EPS8L2(-1.46)/HRAS(-1.06)/GPM6A(-1.94)/OCLN(-1.73)/ARHGAP35(-1.15)/CCL19(-3.73)/ABI2(-1.43)/CYFIP1(-0.73)	15	2.87	http://amigo.geneontology.org/amigo/term/GO:0120034
GO:0044331	cell-cell adhesion mediated by cadherin	7/580	15/6552	0.000140563	0.0196516	PLEKHA7(-2.57)/TJP1(-1.36)/CDH5(-1.17)/FER(-1.49)/DENND6A(-1.41)/AFDN(-1.29)/CTNND1(-1.22)	7	5.27	http://amigo.geneontology.org/amigo/term/GO:0044331
GO:0065008	regulation of biological quality	176/580	1571/6552	0.000141797	0.0196516	IP6K1(-3.91)/STX4(-0.78)/NUMB(-0.96)/SLC34A2(-2.36)/MAOB(-2.03)/TMEM97(-2.31)/PLEKHA1(-2.39)/GIPC1(-1.45)/STIM1(-0.86)/SHANK3(-2.14)/LPL(-2.81)/ATP2B4(-0.80)/PRKCZ(-2.76)/RAB11FIP1(-0.93)/VAMP8(-0.86)/APC(-4.45)/SDR16C5(-3.04)/ARHGEF15(-3.94)/WFS1(-1.63)/VAV3(-2.36)/ANXA1(-0.85)/MYCT1(-3.20)/OCIAD2(-1.40)/SNTA1(-2.44)/HOXA5(-2.25)/TJP2(-1.69)/ID1(-3.29)/SPTBN1(-1.39)/PRKAB1(-3.17)/SLC12A4(-0.89)/…	176	1.27	http://amigo.geneontology.org/amigo/term/GO:0065008
GO:0015698	inorganic anion transport	14/580	53/6552	0.000144114	0.0196516	SLC34A2(-2.36)/CLIC5(-2.27)/SLC12A4(-0.89)/CLCC1(-0.90)/ANO6(-0.64)/SLC11A1(-2.78)/CEBPB(-1.44)/ABCC4(-0.66)/CLCN3(-3.57)/SLC12A7(-1.34)/CLIC3(-1.52)/PCYOX1(-0.77)/LRRC8C(-1.36)/SLC37A4(-1.33)	14	2.98	http://amigo.geneontology.org/amigo/term/GO:0015698
GO:0048875	chemical homeostasis within a tissue	6/580	11/6552	0.000147091	0.0196516	ITGB6(-1.94)/SFTPD(-1.42)/ADGRF5(-1.39)/NKIRAS2(-1.03)/ABCA3(-1.43)/HOMER1(-2.59)	6	6.16	http://amigo.geneontology.org/amigo/term/GO:0048875
GO:0030855	epithelial cell differentiation	41/580	259/6552	0.000149657	0.0196516	PRKCH(-3.03)/SCEL(-2.07)/TPRN(-2.04)/MYO6(-1.03)/ANXA1(-0.85)/MYO9A(-2.16)/HOXA5(-2.25)/TJP2(-1.69)/ID1(-3.29)/ICAM1(-1.37)/EVPL(-2.06)/PODXL(-1.69)/ARHGEF26(-2.25)/KRT7(-1.58)/MED1(-1.78)/TJP1(-1.36)/PLEC(-3.05)/PPL(-1.87)/CDH5(-1.17)/TXNIP(-3.89)/CTNNB1(-1.18)/CEBPB(-1.44)/LAMB2(-1.57)/GJA1(-3.76)/IKBKB(-0.80)/AFDN(-1.29)/FASN(-1.17)/SIPA1L3(-2.34)/BCCIP(-1.24)/TRIOBP(-1.01)/EZR(-1.05)/COL4A1(-…	41	1.79	http://amigo.geneontology.org/amigo/term/GO:0030855
GO:0060491	regulation of cell projection assembly	22/580	108/6552	0.000153803	0.019757	APC(-4.45)/ODF2(-1.72)/ICAM1(-1.37)/PODXL(-1.69)/DNM3(-2.05)/RALA(-1.05)/NCKAP1(-0.75)/ARHGAP44(-2.13)/FER(-1.49)/P2RX7(-1.56)/COBL(-1.68)/AGRN(-1.38)/EPS8L2(-1.46)/HRAS(-1.06)/GPM6A(-1.94)/OCLN(-1.73)/ARHGAP35(-1.15)/CCL19(-3.73)/FXR1(-1.40)/ABI2(-1.43)/IFT140(-1.56)/CYFIP1(-0.73)	22	2.3	http://amigo.geneontology.org/amigo/term/GO:0060491
GO:0009887	animal organ morphogenesis	48/580	321/6552	0.000173004	0.0204799	NECTIN3(-1.96)/PLEKHA1(-2.39)/STIM1(-0.86)/SHANK3(-2.14)/LAMB3(-1.96)/TPRN(-2.04)/MYO6(-1.03)/MYLK(-1.26)/NPNT(-1.90)/LAMA3(-1.79)/HOXA5(-2.25)/PDGFA(-4.61)/CRIP1(-1.85)/AQP1(-1.88)/MED1(-1.78)/LAMC2(-1.80)/NAB2(-1.67)/ABLIM1(-1.51)/ATG9A(-2.09)/LAMA5(-1.55)/CTNNB1(-1.18)/P2RX7(-1.56)/CEBPB(-1.44)/LAMB2(-1.57)/GJA1(-3.76)/SLIT3(-2.29)/LAMC1(-1.15)/EGFR(-1.13)/ITGB6(-1.94)/AGRN(-1.38)/RPS6KA1(-0.8…	48	1.69	http://amigo.geneontology.org/amigo/term/GO:0009887
GO:0034204	lipid translocation	8/580	20/6552	0.00017311	0.0204799	ANO6(-0.64)/ATG9A(-2.09)/ATP11A(-0.89)/P2RX7(-1.56)/PLSCR4(-2.30)/PLSCR3(-1.70)/ABCA3(-1.43)/ATP9A(-1.34)	8	4.52	http://amigo.geneontology.org/amigo/term/GO:0034204
GO:0097035	regulation of membrane lipid distribution	8/580	20/6552	0.00017311	0.0204799	ANO6(-0.64)/ATG9A(-2.09)/ATP11A(-0.89)/P2RX7(-1.56)/PLSCR4(-2.30)/PLSCR3(-1.70)/ABCA3(-1.43)/ATP9A(-1.34)	8	4.52	http://amigo.geneontology.org/amigo/term/GO:0097035
GO:0035239	tube morphogenesis	54/580	374/6552	0.000173294	0.0204799	NDNF(-3.76)/STIM1(-0.86)/ATP2B4(-0.80)/VAV3(-2.36)/ANXA1(-0.85)/PAK4(-1.49)/MYLK(-1.26)/SPINT1(-1.64)/NPNT(-1.90)/MMRN2(-1.65)/HOXA5(-2.25)/ID1(-3.29)/CALCRL(-1.99)/ANXA2(-1.31)/PDGFA(-4.61)/CCBE1(-2.28)/PODXL(-1.69)/HPGD(-2.96)/AQP1(-1.88)/RASIP1(-2.04)/MED1(-1.78)/PLCD3(-1.95)/TJP1(-1.36)/ETS1(-1.30)/RALA(-1.05)/JCAD(-1.15)/LAMA5(-1.55)/CDH5(-1.17)/EGFL7(-1.18)/PTGIS(-1.54)/ANXA3(-0.85)/CTNNB1(…	54	1.63	http://amigo.geneontology.org/amigo/term/GO:0035239
GO:0007165	signal transduction	223/580	2081/6552	0.000208879	0.0242013	RASAL2(-2.86)/STX4(-0.78)/CIBAR1(-2.18)/PLEKHA1(-2.39)/GIPC1(-1.45)/NLRC3(-3.91)/NDNF(-3.76)/AKAP7(-3.33)/CSNK2A2(-0.94)/PRKCH(-3.03)/SNRK(-1.54)/SCEL(-2.07)/SHANK3(-2.14)/LPL(-2.81)/ATP2B4(-0.80)/PRKCZ(-2.76)/PPP1R12C(-0.92)/APC(-4.45)/ARHGEF15(-3.94)/WFS1(-1.63)/MYO6(-1.03)/VAV3(-2.36)/ANXA1(-0.85)/AGPAT2(-1.04)/PAK4(-1.49)/OCIAD2(-1.40)/NPNT(-1.90)/VEPH1(-1.67)/LAMA3(-1.79)/RAPH1(-1.97)/MYO9A(…	223	1.21	http://amigo.geneontology.org/amigo/term/GO:0007165
GO:0006936	muscle contraction	25/580	133/6552	0.000215277	0.024463	ATP2B4(-0.80)/MYLK(-1.26)/SNTA1(-2.44)/NPNT(-1.90)/CALCRL(-1.99)/DOCK4(-1.10)/UTRN(-1.22)/SCN7A(-2.15)/EHD3(-1.54)/DES(-2.27)/GJA1(-3.76)/SYNM(-2.27)/APBB2(-0.88)/TRPM4(-2.59)/GJA5(-1.88)/SMTN(-1.17)/LMOD1(-0.98)/ATP2B1(-0.99)/DMD(-1.85)/SNTB1(-1.21)/MYH11(-1.32)/MYL4(-1.17)/HOMER1(-2.59)/ROCK2(-0.77)/MYH14(-1.54)	25	2.12	http://amigo.geneontology.org/amigo/term/GO:0006936
GO:0042088	T-helper 1 type immune response	7/580	16/6552	0.000230939	0.0257476	ANXA1(-0.85)/IL18R1(-2.60)/SLC11A1(-2.78)/HRAS(-1.06)/SPN(-0.66)/TRAF6(-1.62)/CCL19(-3.73)	7	4.94	http://amigo.geneontology.org/amigo/term/GO:0042088
GO:0120036	plasma membrane bounded cell projection organization	79/580	611/6552	0.000250825	0.0274467	NUMB(-0.96)/NEK1(-2.59)/CIBAR1(-2.18)/PLEKHA1(-2.39)/NDNF(-3.76)/SHANK3(-2.14)/PRKCZ(-2.76)/ABLIM3(-2.60)/APC(-4.45)/TPRN(-2.04)/VAV3(-2.36)/PAK4(-1.49)/MYLK(-1.26)/LAMA3(-1.79)/RAPH1(-1.97)/MYO9A(-2.16)/DPYSL5(-2.70)/ID1(-3.29)/ODF2(-1.72)/EHD2(-1.73)/ICAM1(-1.37)/PODXL(-1.69)/ARHGEF26(-2.25)/DNM3(-2.05)/PARD3(-2.17)/CERS2(-1.29)/LAMC2(-1.80)/ANO6(-0.64)/AGER(-2.06)/MACF1(-1.19)/NCKIPSD(-1.61)/A…	79	1.46	http://amigo.geneontology.org/amigo/term/GO:0120036
GO:0007423	sensory organ development	28/580	159/6552	0.0002899	0.0308817	NHS(-4.99)/NECTIN3(-1.96)/ATP2B4(-0.80)/ARHGEF15(-3.94)/TPRN(-2.04)/MYO6(-1.03)/PDGFA(-4.61)/MED1(-1.78)/NES(-1.27)/CTNNB1(-1.18)/GNB1(-1.55)/LAMB2(-1.57)/GJA1(-3.76)/EGFR(-1.13)/SIPA1L3(-2.34)/GPM6A(-1.94)/TRIOBP(-1.01)/COL4A1(-0.78)/ATP2B1(-0.99)/RHOJ(-2.41)/RDH13(-1.33)/ARHGAP35(-1.15)/ACVRL1(-1.86)/ZHX2(-0.94)/PHACTR4(-1.33)/BMPER(-2.25)/ABI2(-1.43)/IFT140(-1.56)	28	1.99	http://amigo.geneontology.org/amigo/term/GO:0007423
GO:0030866	cortical actin cytoskeleton organization	10/580	32/6552	0.000292668	0.0308817	EHD2(-1.73)/NCKAP1(-0.75)/PLEC(-3.05)/IKBKB(-0.80)/EZR(-1.05)/LLGL2(-2.11)/EPB41(-2.24)/ROCK2(-0.77)/EPB41L1(-2.71)/FMNL2(-1.03)	10	3.53	http://amigo.geneontology.org/amigo/term/GO:0030866
GO:0003008	system process	77/580	596/6552	0.000310298	0.0321676	SHANK3(-2.14)/ATP2B4(-0.80)/PRKCZ(-2.76)/RAB11FIP1(-0.93)/WFS1(-1.63)/TPRN(-2.04)/MYO6(-1.03)/MYLK(-1.26)/SNTA1(-2.44)/NPNT(-1.90)/MYO9A(-2.16)/CLIC5(-2.27)/HOXA5(-2.25)/TJP2(-1.69)/SLC19A1(-1.57)/CALCRL(-1.99)/CCBE1(-2.28)/AQP1(-1.88)/PARD3(-2.17)/ABCG2(-1.58)/AGER(-2.06)/DOCK4(-1.10)/NPR3(-3.03)/ABLIM1(-1.51)/TJP1(-1.36)/UTRN(-1.22)/CYB5R3(-0.93)/PLEC(-3.05)/SCN7A(-2.15)/CDH5(-1.17)/EHD3(-1.54)…	77	1.46	http://amigo.geneontology.org/amigo/term/GO:0003008
GO:0048646	anatomical structure formation involved in morphogenesis	66/580	493/6552	0.000318748	0.0324739	NDNF(-3.76)/STIM1(-0.86)/ATP2B4(-0.80)/LAMB3(-1.96)/VAV3(-2.36)/ANXA1(-0.85)/PAK4(-1.49)/SPINT1(-1.64)/LAMA3(-1.79)/MMRN2(-1.65)/HOXA5(-2.25)/ID1(-3.29)/CALCRL(-1.99)/ANXA2(-1.31)/PDGFA(-4.61)/EHD2(-1.73)/CCBE1(-2.28)/PODXL(-1.69)/PGM5(-1.46)/AQP1(-1.88)/RASIP1(-2.04)/MED1(-1.78)/PLCD3(-1.95)/KIF16B(-1.35)/TJP1(-1.36)/ETS1(-1.30)/RALA(-1.05)/JCAD(-1.15)/EHD1(-1.13)/PLEC(-3.05)/CDH5(-1.17)/EGFL7(-…	66	1.51	http://amigo.geneontology.org/amigo/term/GO:0048646
GO:0060429	epithelium development	60/580	438/6552	0.000327794	0.0328294	PRKCH(-3.03)/SCEL(-2.07)/TPRN(-2.04)/MYO6(-1.03)/ANXA1(-0.85)/SPINT1(-1.64)/NPNT(-1.90)/LAMA3(-1.79)/MYO9A(-2.16)/MMRN2(-1.65)/HOXA5(-2.25)/TJP2(-1.69)/ID1(-3.29)/PDGFA(-4.61)/ICAM1(-1.37)/EVPL(-2.06)/PODXL(-1.69)/ARHGEF26(-2.25)/RASIP1(-2.04)/KRT7(-1.58)/KANK2(-1.14)/MED1(-1.78)/TJP1(-1.36)/RALA(-1.05)/LAMA5(-1.55)/PLEC(-3.05)/PPL(-1.87)/CDH5(-1.17)/TXNIP(-3.89)/CTNNB1(-1.18)/CEBPB(-1.44)/LAMB2(…	60	1.55	http://amigo.geneontology.org/amigo/term/GO:0060429
GO:0051493	regulation of cytoskeleton organization	45/580	304/6552	0.00034798	0.0342703	SHANK3(-2.14)/MPDZ(-2.43)/S100A10(-1.83)/LIMCH1(-2.01)/APC(-4.45)/ARHGEF15(-3.94)/ID1(-3.29)/SPTBN1(-1.39)/PDGFA(-4.61)/SORBS3(-1.66)/NES(-1.27)/TJP1(-1.36)/SPTAN1(-1.29)/NCKAP1(-0.75)/RHOF(-1.11)/ARHGAP44(-2.13)/PRKAA1(-1.11)/CDH5(-1.17)/FER(-1.49)/ARHGEF10(-1.26)/ESAM(-1.56)/P2RX7(-1.56)/KANK3(-1.80)/FCHSD2(-1.49)/PATJ(-2.46)/SYNPO(-1.02)/CDK5RAP2(-4.09)/CGNL1(-1.18)/SLAIN2(-1.32)/HRAS(-1.06)/E…	45	1.67	http://amigo.geneontology.org/amigo/term/GO:0051493
GO:0000902	cell morphogenesis	64/580	478/6552	0.000393149	0.0380839	NUMB(-0.96)/SHANK3(-2.14)/PRKCZ(-2.76)/LAMB3(-1.96)/S100A10(-1.83)/TPRN(-2.04)/ANXA1(-0.85)/LAMA3(-1.79)/RAPH1(-1.97)/MYO9A(-2.16)/DPYSL5(-2.70)/ID1(-3.29)/LIMD1(-1.57)/ARHGEF26(-2.25)/PALM2AKAP2(-2.05)/DNM3(-2.05)/PARD3(-2.17)/SYNE3(-0.95)/MED1(-1.78)/LAMC2(-1.80)/MACF1(-1.19)/NES(-1.27)/NCKAP1(-0.75)/RHOF(-1.11)/LAMA5(-1.55)/PLEC(-3.05)/ARHGAP44(-2.13)/CDH5(-1.17)/FER(-1.49)/CTNNB1(-1.18)/P2RX7…	64	1.51	http://amigo.geneontology.org/amigo/term/GO:0000902
GO:0030216	keratinocyte differentiation	14/580	58/6552	0.000401511	0.0382666	PRKCH(-3.03)/SCEL(-2.07)/ANXA1(-0.85)/EVPL(-2.06)/KRT7(-1.58)/MED1(-1.78)/PLEC(-3.05)/PPL(-1.87)/TXNIP(-3.89)/MACROH2A1(-1.60)/AKR1C3(-0.87)/ROCK2(-0.77)/KRT8(-1.00)/KRT72(-4.09)	14	2.73	http://amigo.geneontology.org/amigo/term/GO:0030216
GO:0032879	regulation of localization	141/580	1239/6552	0.000428081	0.0401513	STX4(-0.78)/NUMB(-0.96)/MAOB(-2.03)/GIPC1(-1.45)/STIM1(-0.86)/CSNK2A2(-0.94)/PRKCH(-3.03)/SHANK3(-2.14)/LPL(-2.81)/ATP2B4(-0.80)/PRKCZ(-2.76)/RAB11FIP1(-0.93)/ABLIM3(-2.60)/LIMCH1(-2.01)/VAMP8(-0.86)/APC(-4.45)/WFS1(-1.63)/MYO6(-1.03)/ANXA1(-0.85)/MYLK(-1.26)/SNTA1(-2.44)/ABCA8(-2.07)/LAMA3(-1.79)/CLIC5(-2.27)/MMRN2(-1.65)/MFF(-2.05)/SPTBN1(-1.39)/MIEF1(-2.11)/ANXA2(-1.31)/PDGFA(-4.61)/MYO1C(-1.7…	141	1.29	http://amigo.geneontology.org/amigo/term/GO:0032879
GO:0035295	tube development	61/580	452/6552	0.000437837	0.0404246	NDNF(-3.76)/STIM1(-0.86)/ATP2B4(-0.80)/HSD11B1(-2.33)/VAV3(-2.36)/ANXA1(-0.85)/PAK4(-1.49)/MYLK(-1.26)/SPINT1(-1.64)/NPNT(-1.90)/MMRN2(-1.65)/HOXA5(-2.25)/ID1(-3.29)/CALCRL(-1.99)/ANXA2(-1.31)/PDGFA(-4.61)/CCBE1(-2.28)/PODXL(-1.69)/HPGD(-2.96)/AQP1(-1.88)/RASIP1(-2.04)/MED1(-1.78)/PLCD3(-1.95)/TJP1(-1.36)/ETS1(-1.30)/RALA(-1.05)/JCAD(-1.15)/LAMA5(-1.55)/CDH5(-1.17)/EGFL7(-1.18)/PTGIS(-1.54)/ANXA3…	61	1.52	http://amigo.geneontology.org/amigo/term/GO:0035295
GO:0017121	plasma membrane phospholipid scrambling	5/580	9/6552	0.000497972	0.0452695	ANO6(-0.64)/ATG9A(-2.09)/P2RX7(-1.56)/PLSCR4(-2.30)/PLSCR3(-1.70)	5	6.28	http://amigo.geneontology.org/amigo/term/GO:0017121
GO:0030865	cortical cytoskeleton organization	11/580	40/6552	0.000507413	0.0454289	EHD2(-1.73)/NCKAP1(-0.75)/RHOF(-1.11)/PLEC(-3.05)/IKBKB(-0.80)/EZR(-1.05)/LLGL2(-2.11)/EPB41(-2.24)/ROCK2(-0.77)/EPB41L1(-2.71)/FMNL2(-1.03)	11	3.11	http://amigo.geneontology.org/amigo/term/GO:0030865
GO:0048514	blood vessel morphogenesis	44/580	301/6552	0.000532904	0.0469989	NDNF(-3.76)/STIM1(-0.86)/ATP2B4(-0.80)/VAV3(-2.36)/ANXA1(-0.85)/PAK4(-1.49)/MYLK(-1.26)/MMRN2(-1.65)/HOXA5(-2.25)/ID1(-3.29)/CALCRL(-1.99)/ANXA2(-1.31)/PDGFA(-4.61)/CCBE1(-2.28)/HPGD(-2.96)/AQP1(-1.88)/RASIP1(-2.04)/MED1(-1.78)/PLCD3(-1.95)/TJP1(-1.36)/ETS1(-1.30)/JCAD(-1.15)/CDH5(-1.17)/EGFL7(-1.18)/PTGIS(-1.54)/ANXA3(-0.85)/CTNNB1(-1.18)/CXCL17(-2.03)/GJA1(-3.76)/GNA13(-0.76)/GJA5(-1.88)/CLEC14…	44	1.65	http://amigo.geneontology.org/amigo/term/GO:0048514
GO:0022607	cellular component assembly	159/580	1432/6552	0.000543727	0.047004	STX4(-0.78)/NEK1(-2.59)/CIBAR1(-2.18)/NLRC3(-3.91)/PRKCH(-3.03)/SHANK3(-2.14)/MPDZ(-2.43)/PRKCZ(-2.76)/LAMB3(-1.96)/ZNFX1(-2.07)/RSF1(-1.32)/ABLIM3(-2.60)/S100A10(-1.83)/LIMCH1(-2.01)/VAMP8(-0.86)/APC(-4.45)/ARL8B(-0.87)/ARHGEF15(-3.94)/VAV3(-2.36)/PLEKHA7(-2.57)/MYLK(-1.26)/MYO9A(-2.16)/ID1(-3.29)/SPTBN1(-1.39)/SLC9A3R2(-5.40)/ODF2(-1.72)/ANXA2(-1.31)/PDGFA(-4.61)/MYO1C(-1.75)/EHD2(-1.73)/ICAM1(…	159	1.25	http://amigo.geneontology.org/amigo/term/GO:0022607
GO:0045332	phospholipid translocation	7/580	18/6552	0.000548871	0.047004	ANO6(-0.64)/ATG9A(-2.09)/ATP11A(-0.89)/P2RX7(-1.56)/PLSCR4(-2.30)/PLSCR3(-1.70)/ATP9A(-1.34)	7	4.39	http://amigo.geneontology.org/amigo/term/GO:0045332
GO:0090066	regulation of anatomical structure size	37/580	241/6552	0.000576257	0.0486443	SHANK3(-2.14)/VAV3(-2.36)/SNTA1(-2.44)/SPTBN1(-1.39)/SLC12A4(-0.89)/AQP1(-1.88)/ANO6(-0.64)/MACF1(-1.19)/DOCK4(-1.10)/NPR3(-3.03)/SPTAN1(-1.29)/NCKAP1(-0.75)/FER(-1.49)/ESAM(-1.56)/P2RX7(-1.56)/CCDC51(-1.68)/KANK3(-1.80)/FCHSD2(-1.49)/TRPM4(-2.59)/GJA5(-1.88)/CLCN3(-3.57)/TRIOBP(-1.01)/SLC12A7(-1.34)/MAP2(-1.44)/SLC6A4(-6.42)/LMOD1(-0.98)/EZR(-1.05)/ATP2B1(-0.99)/SOD3(-1.11)/ARHGAP35(-1.15)/PEX11…	37	1.73	http://amigo.geneontology.org/amigo/term/GO:0090066
GO:0001568	blood vessel development	47/580	330/6552	0.000625955	0.0508663	NDNF(-3.76)/STIM1(-0.86)/ATP2B4(-0.80)/VAV3(-2.36)/ANXA1(-0.85)/PAK4(-1.49)/MYLK(-1.26)/SPINT1(-1.64)/MMRN2(-1.65)/HOXA5(-2.25)/ID1(-3.29)/CALCRL(-1.99)/ANXA2(-1.31)/PDGFA(-4.61)/CCBE1(-2.28)/HPGD(-2.96)/AQP1(-1.88)/RASIP1(-2.04)/MED1(-1.78)/PLCD3(-1.95)/TJP1(-1.36)/ETS1(-1.30)/JCAD(-1.15)/CDH5(-1.17)/EGFL7(-1.18)/PTGIS(-1.54)/ANXA3(-0.85)/CTNNB1(-1.18)/CXCL17(-2.03)/GJA1(-3.76)/GNA13(-0.76)/GJA5…	47	1.61	http://amigo.geneontology.org/amigo/term/GO:0001568
GO:0001944	vasculature development	49/580	348/6552	0.000626399	0.0508663	NDNF(-3.76)/STIM1(-0.86)/ATP2B4(-0.80)/ARHGEF15(-3.94)/VAV3(-2.36)/ANXA1(-0.85)/PAK4(-1.49)/MYLK(-1.26)/SPINT1(-1.64)/MMRN2(-1.65)/HOXA5(-2.25)/ID1(-3.29)/CALCRL(-1.99)/ANXA2(-1.31)/PDGFA(-4.61)/CCBE1(-2.28)/HPGD(-2.96)/AQP1(-1.88)/RASIP1(-2.04)/MED1(-1.78)/PLCD3(-1.95)/TJP1(-1.36)/ETS1(-1.30)/JCAD(-1.15)/CDH5(-1.17)/EGFL7(-1.18)/PTGIS(-1.54)/ANXA3(-0.85)/SGCB(-1.28)/CTNNB1(-1.18)/CXCL17(-2.03)/G…	49	1.59	http://amigo.geneontology.org/amigo/term/GO:0001944
GO:0050794	regulation of cellular process	384/580	3925/6552	0.000628405	0.0508663	AGR3(-2.27)/RASAL2(-2.86)/STX4(-0.78)/NUMB(-0.96)/NFRKB(-3.60)/MAOB(-2.03)/PHF10(-2.33)/TMEM97(-2.31)/CIBAR1(-2.18)/PLEKHA1(-2.39)/GIPC1(-1.45)/NLRC3(-3.91)/NDNF(-3.76)/STIM1(-0.86)/AKAP7(-3.33)/CSNK2A2(-0.94)/PRKCH(-3.03)/SNRK(-1.54)/SCEL(-2.07)/SHANK3(-2.14)/LPL(-2.81)/MPDZ(-2.43)/ATP2B4(-0.80)/PRKCZ(-2.76)/RSF1(-1.32)/PPP1R12C(-0.92)/RAB11FIP1(-0.93)/ABLIM3(-2.60)/S100A10(-1.83)/LIMCH1(-2.01)/…	384	1.11	http://amigo.geneontology.org/amigo/term/GO:0050794
GO:0051495	positive regulation of cytoskeleton organization	22/580	119/6552	0.000643853	0.0514125	S100A10(-1.83)/LIMCH1(-2.01)/ARHGEF15(-3.94)/ID1(-3.29)/SORBS3(-1.66)/NES(-1.27)/NCKAP1(-0.75)/FER(-1.49)/ARHGEF10(-1.26)/P2RX7(-1.56)/FCHSD2(-1.49)/SYNPO(-1.02)/CDK5RAP2(-4.09)/SLAIN2(-1.32)/HRAS(-1.06)/SYNPO2(-1.55)/GIT1(-1.30)/LMOD1(-0.98)/OCLN(-1.73)/ROCK2(-0.77)/ABI2(-1.43)/CYFIP1(-0.73)	22	2.09	http://amigo.geneontology.org/amigo/term/GO:0051495
GO:0071840	cellular component organization or biogenesis	299/580	2958/6552	0.000696862	0.0549034	STX4(-0.78)/NUMB(-0.96)/PEX16(-2.64)/NFRKB(-3.60)/NEK1(-2.59)/TMEM97(-2.31)/CIBAR1(-2.18)/PLEKHA1(-2.39)/NLRC3(-3.91)/NDNF(-3.76)/CSNK2A2(-0.94)/PRKCH(-3.03)/MTX3(-2.81)/SHANK3(-2.14)/LPL(-2.81)/MPDZ(-2.43)/PRKCZ(-2.76)/LAMB3(-1.96)/ZNFX1(-2.07)/RSF1(-1.32)/ABLIM3(-2.60)/S100A10(-1.83)/LIMCH1(-2.01)/VAMP8(-0.86)/APC(-4.45)/ARL8B(-0.87)/ARHGEF15(-3.94)/TPRN(-2.04)/MYO6(-1.03)/VAV3(-2.36)/ANXA1(-0.…	299	1.14	http://amigo.geneontology.org/amigo/term/GO:0071840
GO:0035633	maintenance of blood-brain barrier	8/580	24/6552	0.00073472	0.0571245	TJP2(-1.69)/TJP1(-1.36)/CDH5(-1.17)/ESAM(-1.56)/GJA1(-3.76)/LAMC1(-1.15)/DMD(-1.85)/OCLN(-1.73)	8	3.77	http://amigo.geneontology.org/amigo/term/GO:0035633
GO:0043588	skin development	20/580	105/6552	0.000757164	0.0577304	PRKCH(-3.03)/SCEL(-2.07)/ANXA1(-0.85)/PDGFA(-4.61)/EVPL(-2.06)/KRT7(-1.58)/MED1(-1.78)/LAMA5(-1.55)/PLEC(-3.05)/PPL(-1.87)/TXNIP(-3.89)/CTNNB1(-1.18)/EGFR(-1.13)/ITGB6(-1.94)/MACROH2A1(-1.60)/AKR1C3(-0.87)/ROCK2(-0.77)/KRT8(-1.00)/NSDHL(-0.64)/KRT72(-4.09)	20	2.15	http://amigo.geneontology.org/amigo/term/GO:0043588
GO:0032989	cellular component morphogenesis	47/580	333/6552	0.000765755	0.0577304	NUMB(-0.96)/SHANK3(-2.14)/PRKCZ(-2.76)/LAMA3(-1.79)/RAPH1(-1.97)/MYO9A(-2.16)/DPYSL5(-2.70)/MFF(-2.05)/ID1(-3.29)/PGM5(-1.46)/DNM3(-2.05)/PARD3(-2.17)/LAMC2(-1.80)/MACF1(-1.19)/NES(-1.27)/NCKAP1(-0.75)/LAMA5(-1.55)/PLEC(-3.05)/ARHGAP44(-2.13)/CTNNB1(-1.18)/PARD6B(-1.64)/LAMB2(-1.57)/SLIT3(-2.29)/COBL(-1.68)/DIP2A(-3.73)/MARK2(-0.85)/GPM6A(-1.94)/LMTK2(-1.86)/LDB3(-1.31)/MAP2(-1.44)/LMOD1(-0.98)/H…	47	1.59	http://amigo.geneontology.org/amigo/term/GO:0032989
GO:0044087	regulation of cellular component biogenesis	66/580	509/6552	0.000777331	0.0577304	NLRC3(-3.91)/PRKCH(-3.03)/SHANK3(-2.14)/PRKCZ(-2.76)/S100A10(-1.83)/LIMCH1(-2.01)/APC(-4.45)/ARHGEF15(-3.94)/ID1(-3.29)/SPTBN1(-1.39)/ODF2(-1.72)/MYO1C(-1.75)/ICAM1(-1.37)/PODXL(-1.69)/DNM3(-2.05)/RASIP1(-2.04)/SORBS3(-1.66)/MACF1(-1.19)/TJP1(-1.36)/RALA(-1.05)/SPTAN1(-1.29)/NCKAP1(-0.75)/ARHGAP44(-2.13)/PRKAA1(-1.11)/CDH5(-1.17)/FER(-1.49)/ARHGEF10(-1.26)/ESAM(-1.56)/P2RX7(-1.56)/RAF1(-2.55)/KAN…	66	1.46	http://amigo.geneontology.org/amigo/term/GO:0044087
GO:0031032	actomyosin structure organization	21/580	113/6552	0.000790589	0.0577304	S100A10(-1.83)/LIMCH1(-2.01)/ARHGEF15(-3.94)/PGM5(-1.46)/SORBS3(-1.66)/TJP1(-1.36)/PLEC(-3.05)/ARHGEF10(-1.26)/SORBS1(-1.64)/CDC42BPA(-1.09)/CGNL1(-1.18)/MYH10(-0.99)/LDB3(-1.31)/LMOD1(-0.98)/EPB41(-2.24)/MYH11(-1.32)/NEBL(-1.80)/ROCK2(-0.77)/KRT19(-0.80)/EPB41L1(-2.71)/MYH14(-1.54)	21	2.1	http://amigo.geneontology.org/amigo/term/GO:0031032
GO:0022603	regulation of anatomical structure morphogenesis	57/580	425/6552	0.000791363	0.0577304	STIM1(-0.86)/SHANK3(-2.14)/ATP2B4(-0.80)/S100A10(-1.83)/ANXA1(-0.85)/PAK4(-1.49)/MYO9A(-2.16)/MMRN2(-1.65)/HOXA5(-2.25)/MFF(-2.05)/ID1(-3.29)/MIEF1(-2.11)/PDGFA(-4.61)/CCBE1(-2.28)/LIMD1(-1.57)/PALM2AKAP2(-2.05)/AQP1(-1.88)/DNM3(-2.05)/SYNE3(-0.95)/MACF1(-1.19)/TJP1(-1.36)/ETS1(-1.30)/RALA(-1.05)/JCAD(-1.15)/RHOF(-1.11)/ARHGAP44(-2.13)/CDH5(-1.17)/PTGIS(-1.54)/ANXA3(-0.85)/CTNNB1(-1.18)/GJA1(-3.7…	57	1.52	http://amigo.geneontology.org/amigo/term/GO:0022603
GO:0050789	regulation of biological process	401/580	4134/6552	0.000826577	0.0595639	AGR3(-2.27)/IP6K1(-3.91)/RASAL2(-2.86)/STX4(-0.78)/NUMB(-0.96)/NFRKB(-3.60)/MAOB(-2.03)/PHF10(-2.33)/TMEM97(-2.31)/CIBAR1(-2.18)/PLEKHA1(-2.39)/GIPC1(-1.45)/NLRC3(-3.91)/NDNF(-3.76)/STIM1(-0.86)/AKAP7(-3.33)/CSNK2A2(-0.94)/PRKCH(-3.03)/SNRK(-1.54)/SCEL(-2.07)/SHANK3(-2.14)/LPL(-2.81)/MPDZ(-2.43)/ATP2B4(-0.80)/PRKCZ(-2.76)/ZNFX1(-2.07)/RSF1(-1.32)/PPP1R12C(-0.92)/RAB11FIP1(-0.93)/ABLIM3(-2.60)/S10…	401	1.1	http://amigo.geneontology.org/amigo/term/GO:0050789
GO:0055085	transmembrane transport	61/580	464/6552	0.000870999	0.0620088	SLC34A2(-2.36)/PEX16(-2.64)/STIM1(-0.86)/SLC25A1(-1.14)/SHANK3(-2.14)/ATP2B4(-0.80)/SNTA1(-2.44)/ABCA8(-2.07)/TOMM20(-1.97)/CLIC5(-2.27)/SLC19A1(-1.57)/SLC12A4(-0.89)/ANXA2(-1.31)/AQP1(-1.88)/ABCG2(-1.58)/ANO6(-0.64)/SLC25A20(-0.96)/UTRN(-1.22)/RAB4B(-0.74)/SCN7A(-2.15)/PRF1(-2.83)/SLC11A1(-2.78)/EHD3(-1.54)/ITPR3(-1.27)/SLC35E1(-1.55)/TMEM63B(-1.66)/P2RX7(-1.56)/CCDC51(-1.68)/SORBS1(-1.64)/ABCC4…	61	1.49	http://amigo.geneontology.org/amigo/term/GO:0055085
GO:0043129	surfactant homeostasis	5/580	10/6552	0.000923688	0.0647429	ITGB6(-1.94)/SFTPD(-1.42)/ADGRF5(-1.39)/NKIRAS2(-1.03)/ABCA3(-1.43)	5	5.65	http://amigo.geneontology.org/amigo/term/GO:0043129
GO:0048468	cell development	99/580	834/6552	0.000931317	0.0647429	NUMB(-0.96)/NECTIN3(-1.96)/NDNF(-3.76)/PRKCH(-3.03)/SHANK3(-2.14)/PRKCZ(-2.76)/LAMB3(-1.96)/S100A10(-1.83)/TPRN(-2.04)/PAK4(-1.49)/PRX(-2.97)/SPINT1(-1.64)/LAMA3(-1.79)/RAPH1(-1.97)/MYO9A(-2.16)/HOXA5(-2.25)/DPYSL5(-2.70)/TJP2(-1.69)/ID1(-3.29)/ODF2(-1.72)/ANXA2(-1.31)/ICAM1(-1.37)/PODXL(-1.69)/LIMD1(-1.57)/ARHGEF26(-2.25)/PGM5(-1.46)/DNM3(-2.05)/PARD3(-2.17)/CERS2(-1.29)/MED1(-1.78)/LAMC2(-1.80)…	99	1.34	http://amigo.geneontology.org/amigo/term/GO:0048468
GO:0003018	vascular process in circulatory system	20/580	107/6552	0.000970236	0.065691	ATP2B4(-0.80)/SNTA1(-2.44)/TJP2(-1.69)/SLC19A1(-1.57)/ABCG2(-1.58)/AGER(-2.06)/DOCK4(-1.10)/NPR3(-3.03)/TJP1(-1.36)/PLEC(-3.05)/CDH5(-1.17)/ABCC4(-0.66)/TRPM4(-2.59)/GJA5(-1.88)/SLC6A4(-6.42)/ATP2B1(-0.99)/SOD3(-1.11)/OCLN(-1.73)/ARHGAP35(-1.15)/ROCK2(-0.77)	20	2.11	http://amigo.geneontology.org/amigo/term/GO:0003018
GO:0106106	cold-induced thermogenesis	14/580	63/6552	0.000978306	0.065691	IP6K1(-3.91)/APC(-4.45)/ID1(-3.29)/PRKAB1(-3.17)/DHRS7B(-1.26)/IL18R1(-2.60)/NPR3(-3.03)/HDAC3(-1.54)/CEBPB(-1.44)/GJA1(-3.76)/HADH(-0.99)/CMKLR1(-2.04)/TRPV2(-1.01)/PCTP(-1.00)	14	2.51	http://amigo.geneontology.org/amigo/term/GO:0106106
GO:0120161	regulation of cold-induced thermogenesis	14/580	63/6552	0.000978306	0.065691	IP6K1(-3.91)/APC(-4.45)/ID1(-3.29)/PRKAB1(-3.17)/DHRS7B(-1.26)/IL18R1(-2.60)/NPR3(-3.03)/HDAC3(-1.54)/CEBPB(-1.44)/GJA1(-3.76)/HADH(-0.99)/CMKLR1(-2.04)/TRPV2(-1.01)/PCTP(-1.00)	14	2.51	http://amigo.geneontology.org/amigo/term/GO:0120161
GO:0006996	organelle organization	199/580	1875/6552	0.00101727	0.06754	STX4(-0.78)/PEX16(-2.64)/NFRKB(-3.60)/NEK1(-2.59)/CIBAR1(-2.18)/CSNK2A2(-0.94)/MTX3(-2.81)/SHANK3(-2.14)/MPDZ(-2.43)/PRKCZ(-2.76)/ZNFX1(-2.07)/RSF1(-1.32)/ABLIM3(-2.60)/S100A10(-1.83)/LIMCH1(-2.01)/VAMP8(-0.86)/APC(-4.45)/ARL8B(-0.87)/ARHGEF15(-3.94)/MYO6(-1.03)/VAV3(-2.36)/ANXA1(-0.85)/PAK4(-1.49)/NAGPA(-2.16)/TOMM20(-1.97)/MFF(-2.05)/ID1(-3.29)/SPTBN1(-1.39)/MIEF1(-2.11)/PARD3B(-2.45)/ODF2(-1.7…	199	1.2	http://amigo.geneontology.org/amigo/term/GO:0006996
GO:0006811	ion transport	62/580	477/6552	0.00105912	0.0695374	SLC34A2(-2.36)/MAOB(-2.03)/GIPC1(-1.45)/STIM1(-0.86)/SLC25A1(-1.14)/SHANK3(-2.14)/ATP2B4(-0.80)/VAMP8(-0.86)/WFS1(-1.63)/ANXA1(-0.85)/MYLK(-1.26)/SNTA1(-2.44)/CLIC5(-2.27)/SLC19A1(-1.57)/CALCRL(-1.99)/SLC12A4(-0.89)/ANXA2(-1.31)/AQP1(-1.88)/CLCC1(-0.90)/ABCG2(-1.58)/ANO6(-0.64)/SLC25A20(-0.96)/UTRN(-1.22)/PRKAA1(-1.11)/SCN7A(-2.15)/SLC11A1(-2.78)/EHD3(-1.54)/ITPR3(-1.27)/TMEM63B(-1.66)/CTNNB1(-1.…	62	1.47	http://amigo.geneontology.org/amigo/term/GO:0006811
GO:0042908	xenobiotic transport	6/580	15/6552	0.00116981	0.0759606	ABCA8(-2.07)/SLC19A1(-1.57)/ABCG2(-1.58)/ABCC4(-0.66)/GJA1(-3.76)/ABCA3(-1.43)	6	4.52	http://amigo.geneontology.org/amigo/term/GO:0042908
GO:0060249	anatomical structure homeostasis	23/580	133/6552	0.00127566	0.0819334	TJP2(-1.69)/TJP1(-1.36)/PRKAA1(-1.11)/CDH5(-1.17)/ESAM(-1.56)/CTNNB1(-1.18)/P2RX7(-1.56)/GJA1(-3.76)/APBB2(-0.88)/LAMC1(-1.15)/ITGB6(-1.94)/SFTPD(-1.42)/CLCN3(-3.57)/TRAF6(-1.62)/ADGRF5(-1.39)/NKIRAS2(-1.03)/ATP2B1(-0.99)/ABCA3(-1.43)/DMD(-1.85)/OCLN(-1.73)/HOMER1(-2.59)/TAOK1(-0.92)/BBS1(-3.14)	23	1.95	http://amigo.geneontology.org/amigo/term/GO:0060249
GO:0006939	smooth muscle contraction	10/580	38/6552	0.00131869	0.0821372	ATP2B4(-0.80)/MYLK(-1.26)/NPNT(-1.90)/CALCRL(-1.99)/DOCK4(-1.10)/APBB2(-0.88)/SMTN(-1.17)/ATP2B1(-0.99)/MYH11(-1.32)/ROCK2(-0.77)	10	2.97	http://amigo.geneontology.org/amigo/term/GO:0006939
GO:0050793	regulation of developmental process	107/580	923/6552	0.00131969	0.0821372	NUMB(-0.96)/STIM1(-0.86)/PRKCH(-3.03)/SHANK3(-2.14)/LPL(-2.81)/ATP2B4(-0.80)/PRKCZ(-2.76)/S100A10(-1.83)/APC(-4.45)/ARHGEF15(-3.94)/MED28(-1.82)/ANXA1(-0.85)/PAK4(-1.49)/SPINT1(-1.64)/NPNT(-1.90)/LAMA3(-1.79)/MYO9A(-2.16)/MMRN2(-1.65)/HOXA5(-2.25)/MFF(-2.05)/ID1(-3.29)/MIEF1(-2.11)/PDGFA(-4.61)/EHD2(-1.73)/CCBE1(-2.28)/LIMD1(-1.57)/PALM2AKAP2(-2.05)/AQP1(-1.88)/DNM3(-2.05)/PARD3(-2.17)/CERS2(-1.2…	107	1.31	http://amigo.geneontology.org/amigo/term/GO:0050793
GO:0065007	biological regulation	425/580	4435/6552	0.00132053	0.0821372	AGR3(-2.27)/IP6K1(-3.91)/RASAL2(-2.86)/STX4(-0.78)/NUMB(-0.96)/SLC34A2(-2.36)/NFRKB(-3.60)/MAOB(-2.03)/PHF10(-2.33)/TMEM97(-2.31)/CIBAR1(-2.18)/PLEKHA1(-2.39)/GIPC1(-1.45)/NLRC3(-3.91)/NDNF(-3.76)/STIM1(-0.86)/AKAP7(-3.33)/CSNK2A2(-0.94)/PRKCH(-3.03)/SNRK(-1.54)/SCEL(-2.07)/SHANK3(-2.14)/LPL(-2.81)/MPDZ(-2.43)/ATP2B4(-0.80)/PRKCZ(-2.76)/ZNFX1(-2.07)/RSF1(-1.32)/PPP1R12C(-0.92)/RAB11FIP1(-0.93)/AB…	425	1.08	http://amigo.geneontology.org/amigo/term/GO:0065007
GO:0045446	endothelial cell differentiation	13/580	58/6552	0.00135263	0.0829969	TJP2(-1.69)/ID1(-3.29)/ICAM1(-1.37)/ARHGEF26(-2.25)/TJP1(-1.36)/CDH5(-1.17)/CTNNB1(-1.18)/IKBKB(-0.80)/AFDN(-1.29)/FASN(-1.17)/EZR(-1.05)/ACVRL1(-1.86)/ROCK2(-0.77)	13	2.53	http://amigo.geneontology.org/amigo/term/GO:0045446
GO:0001525	angiogenesis	38/580	261/6552	0.00136245	0.0829969	NDNF(-3.76)/STIM1(-0.86)/ATP2B4(-0.80)/VAV3(-2.36)/ANXA1(-0.85)/PAK4(-1.49)/MMRN2(-1.65)/HOXA5(-2.25)/ID1(-3.29)/CALCRL(-1.99)/ANXA2(-1.31)/PDGFA(-4.61)/CCBE1(-2.28)/AQP1(-1.88)/RASIP1(-2.04)/MED1(-1.78)/PLCD3(-1.95)/TJP1(-1.36)/ETS1(-1.30)/JCAD(-1.15)/CDH5(-1.17)/EGFL7(-1.18)/PTGIS(-1.54)/ANXA3(-0.85)/CTNNB1(-1.18)/CXCL17(-2.03)/GNA13(-0.76)/GJA5(-1.88)/CLEC14A(-1.12)/EPN2(-1.19)/RRAS(-1.48)/AMO…	38	1.64	http://amigo.geneontology.org/amigo/term/GO:0001525
GO:0034220	ion transmembrane transport	46/580	335/6552	0.00155946	0.0895017	SLC34A2(-2.36)/STIM1(-0.86)/SLC25A1(-1.14)/SHANK3(-2.14)/ATP2B4(-0.80)/SNTA1(-2.44)/CLIC5(-2.27)/SLC19A1(-1.57)/SLC12A4(-0.89)/ANXA2(-1.31)/AQP1(-1.88)/ANO6(-0.64)/SLC25A20(-0.96)/UTRN(-1.22)/SCN7A(-2.15)/SLC11A1(-2.78)/EHD3(-1.54)/ITPR3(-1.27)/TMEM63B(-1.66)/P2RX7(-1.56)/CCDC51(-1.68)/ABCC4(-0.66)/GJA1(-3.76)/JPH2(-1.59)/STIM2(-1.71)/TRPM4(-2.59)/CLCN3(-3.57)/GPM6A(-1.94)/SLC12A7(-1.34)/SLC6A4(-…	46	1.55	http://amigo.geneontology.org/amigo/term/GO:0034220
GO:1903779	regulation of cardiac conduction	5/580	11/6552	0.00157085	0.0895017	ATP2B4(-0.80)/EHD3(-1.54)/TRPM4(-2.59)/GJA5(-1.88)/ATP2B1(-0.99)	5	5.13	http://amigo.geneontology.org/amigo/term/GO:1903779
GO:1905144	response to acetylcholine	5/580	11/6552	0.00157085	0.0895017	ATP2B4(-0.80)/GNB1(-1.55)/GNA11(-1.28)/AGRN(-1.38)/ROCK2(-0.77)	5	5.13	http://amigo.geneontology.org/amigo/term/GO:1905144
GO:1905145	cellular response to acetylcholine	5/580	11/6552	0.00157085	0.0895017	ATP2B4(-0.80)/GNB1(-1.55)/GNA11(-1.28)/AGRN(-1.38)/ROCK2(-0.77)	5	5.13	http://amigo.geneontology.org/amigo/term/GO:1905145
GO:2000810	regulation of bicellular tight junction assembly	5/580	11/6552	0.00157085	0.0895017	PRKCH(-3.03)/MYO1C(-1.75)/TJP1(-1.36)/IKBKB(-0.80)/ROCK2(-0.77)	5	5.13	http://amigo.geneontology.org/amigo/term/GO:2000810
GO:0007163	establishment or maintenance of cell polarity	22/580	127/6552	0.00157733	0.0895017	PRKCZ(-2.76)/MYO9A(-2.16)/PARD3B(-2.45)/AQP1(-1.88)/PARD3(-2.17)/DST(-2.28)/RHOF(-1.11)/MISP(-2.86)/CDH5(-1.17)/PARD6B(-1.64)/PATJ(-2.46)/GJA1(-3.76)/CDK5RAP2(-4.09)/SIPA1L3(-2.34)/CTNNA1(-1.16)/AMOTL1(-1.27)/MARK2(-0.85)/SPN(-0.66)/LLGL2(-2.11)/ARHGAP35(-1.15)/CCL19(-3.73)/ROCK2(-0.77)	22	1.96	http://amigo.geneontology.org/amigo/term/GO:0007163
GO:0015748	organophosphate ester transport	14/580	66/6552	0.001581	0.0895017	SLC19A1(-1.57)/ANO6(-0.64)/ATG9A(-2.09)/ATP11A(-0.89)/P2RX7(-1.56)/ABCC4(-0.66)/PLSCR4(-2.30)/PLSCR3(-1.70)/ABCA3(-1.43)/PCTP(-1.00)/ATP9A(-1.34)/LRRC8C(-1.36)/LDLR(-2.24)/SLC37A4(-1.33)	14	2.4	http://amigo.geneontology.org/amigo/term/GO:0015748
GO:1990778	protein localization to cell periphery	31/580	202/6552	0.0015904	0.0895017	STX4(-0.78)/NUMB(-0.96)/NECTIN3(-1.96)/PRKCH(-3.03)/ATP2B4(-0.80)/PRKCZ(-2.76)/S100A10(-1.83)/VAMP8(-0.86)/SPTBN1(-1.39)/SLC9A3R2(-5.40)/EHD2(-1.73)/MACF1(-1.19)/LAMA5(-1.55)/EHD1(-1.13)/MISP(-2.86)/ARHGAP44(-2.13)/STX3(-0.99)/EHD3(-1.54)/SORBS1(-1.64)/IKBKB(-0.80)/EGFR(-1.13)/AFDN(-1.29)/GOLGA7(-0.82)/KRT18(-1.13)/HRAS(-1.06)/EZR(-1.05)/EPB41(-2.24)/TMBIM1(-4.10)/ROCK2(-0.77)/BBS1(-3.14)/STXBP1(…	31	1.73	http://amigo.geneontology.org/amigo/term/GO:1990778
GO:0072659	protein localization to plasma membrane	28/580	177/6552	0.00166373	0.0905945	STX4(-0.78)/NUMB(-0.96)/NECTIN3(-1.96)/PRKCH(-3.03)/ATP2B4(-0.80)/PRKCZ(-2.76)/S100A10(-1.83)/VAMP8(-0.86)/SPTBN1(-1.39)/SLC9A3R2(-5.40)/EHD2(-1.73)/MACF1(-1.19)/LAMA5(-1.55)/EHD1(-1.13)/ARHGAP44(-2.13)/STX3(-0.99)/EHD3(-1.54)/SORBS1(-1.64)/IKBKB(-0.80)/EGFR(-1.13)/AFDN(-1.29)/GOLGA7(-0.82)/KRT18(-1.13)/EZR(-1.05)/TMBIM1(-4.10)/ROCK2(-0.77)/BBS1(-3.14)/STXBP1(-1.11)	28	1.79	http://amigo.geneontology.org/amigo/term/GO:0072659
GO:0051660	establishment of centrosome localization	4/580	7/6552	0.00171162	0.0905945	PARD3B(-2.45)/PARD3(-2.17)/MISP(-2.86)/EZR(-1.05)	4	6.46	http://amigo.geneontology.org/amigo/term/GO:0051660
GO:0072574	hepatocyte proliferation	4/580	7/6552	0.00171162	0.0905945	MED1(-1.78)/CEBPB(-1.44)/RPS6KA1(-0.85)/LIMS2(-3.03)	4	6.46	http://amigo.geneontology.org/amigo/term/GO:0072574
GO:0072575	epithelial cell proliferation involved in liver morphogenesis	4/580	7/6552	0.00171162	0.0905945	MED1(-1.78)/CEBPB(-1.44)/RPS6KA1(-0.85)/LIMS2(-3.03)	4	6.46	http://amigo.geneontology.org/amigo/term/GO:0072575
GO:2000169	regulation of peptidyl-cysteine S-nitrosylation	4/580	7/6552	0.00171162	0.0905945	ATP2B4(-0.80)/SNTA1(-2.44)/TXN(-1.53)/DMD(-1.85)	4	6.46	http://amigo.geneontology.org/amigo/term/GO:2000169
GO:0006695	cholesterol biosynthetic process	9/580	33/6552	0.00174071	0.0905945	HMGCS1(-1.17)/CYB5R3(-0.93)/PRKAA1(-1.11)/POR(-1.00)/PMVK(-1.11)/IDI1(-3.71)/LSS(-1.16)/NSDHL(-0.64)/ERLIN2(-0.73)	9	3.08	http://amigo.geneontology.org/amigo/term/GO:0006695
GO:0061028	establishment of endothelial barrier	9/580	33/6552	0.00174071	0.0905945	TJP2(-1.69)/ICAM1(-1.37)/TJP1(-1.36)/CDH5(-1.17)/IKBKB(-0.80)/AFDN(-1.29)/FASN(-1.17)/EZR(-1.05)/ROCK2(-0.77)	9	3.08	http://amigo.geneontology.org/amigo/term/GO:0061028
GO:1902653	secondary alcohol biosynthetic process	9/580	33/6552	0.00174071	0.0905945	HMGCS1(-1.17)/CYB5R3(-0.93)/PRKAA1(-1.11)/POR(-1.00)/PMVK(-1.11)/IDI1(-3.71)/LSS(-1.16)/NSDHL(-0.64)/ERLIN2(-0.73)	9	3.08	http://amigo.geneontology.org/amigo/term/GO:1902653
GO:0001892	embryonic placenta development	8/580	27/6552	0.0017478	0.0905945	SPINT1(-1.64)/MED1(-1.78)/PLCD3(-1.95)/CEBPB(-1.44)/EGFR(-1.13)/KRT19(-0.80)/NSDHL(-0.64)/BIRC6(-0.92)	8	3.35	http://amigo.geneontology.org/amigo/term/GO:0001892
GO:0035725	sodium ion transmembrane transport	11/580	46/6552	0.00179586	0.0922757	SLC34A2(-2.36)/ATP2B4(-0.80)/SNTA1(-2.44)/ANO6(-0.64)/UTRN(-1.22)/SCN7A(-2.15)/TRPM4(-2.59)/SLC6A4(-6.42)/HECW2(-1.62)/DMD(-1.85)/NEDD4(-0.84)	11	2.7	http://amigo.geneontology.org/amigo/term/GO:0035725
GO:0003158	endothelium development	14/580	67/6552	0.00184032	0.0937453	TJP2(-1.69)/ID1(-3.29)/ICAM1(-1.37)/ARHGEF26(-2.25)/TJP1(-1.36)/CDH5(-1.17)/CTNNB1(-1.18)/IKBKB(-0.80)/AFDN(-1.29)/FASN(-1.17)/GJA5(-1.88)/EZR(-1.05)/ACVRL1(-1.86)/ROCK2(-0.77)	14	2.36	http://amigo.geneontology.org/amigo/term/GO:0003158
GO:0000226	microtubule cytoskeleton organization	36/580	248/6552	0.00190646	0.0956312	MPDZ(-2.43)/PRKCZ(-2.76)/APC(-4.45)/PARD3B(-2.45)/ODF2(-1.72)/PARD3(-2.17)/DST(-2.28)/EML1(-1.41)/HDAC3(-1.54)/MISP(-2.86)/PRKAA1(-1.11)/CDH5(-1.17)/FER(-1.49)/ARHGEF10(-1.26)/CTNNB1(-1.18)/PARD6B(-1.64)/PATJ(-2.46)/GJA1(-3.76)/CDK5RAP2(-4.09)/SLAIN2(-1.32)/CETN2(-1.07)/CCDC68(-2.64)/EML3(-0.61)/BCCIP(-1.24)/WDR73(-3.01)/MARK2(-0.85)/GIT1(-1.30)/MAP2(-1.44)/EZR(-1.05)/LLGL2(-2.11)/OCLN(-1.73)/SIK…	36	1.64	http://amigo.geneontology.org/amigo/term/GO:0000226
GO:1904375	regulation of protein localization to cell periphery	16/580	82/6552	0.0019162	0.0956312	STX4(-0.78)/NUMB(-0.96)/PRKCH(-3.03)/ATP2B4(-0.80)/PRKCZ(-2.76)/VAMP8(-0.86)/SPTBN1(-1.39)/MISP(-2.86)/ARHGAP44(-2.13)/STX3(-0.99)/SORBS1(-1.64)/EGFR(-1.13)/HRAS(-1.06)/EZR(-1.05)/EPB41(-2.24)/TMBIM1(-4.10)	16	2.2	http://amigo.geneontology.org/amigo/term/GO:1904375
GO:0072359	circulatory system development	61/580	479/6552	0.0019259	0.0956312	NDNF(-3.76)/STIM1(-0.86)/ATP2B4(-0.80)/ARHGEF15(-3.94)/VAV3(-2.36)/ANXA1(-0.85)/PAK4(-1.49)/MYLK(-1.26)/SPINT1(-1.64)/MMRN2(-1.65)/HOXA5(-2.25)/ID1(-3.29)/CALCRL(-1.99)/ANXA2(-1.31)/PDGFA(-4.61)/CRIP1(-1.85)/CCBE1(-2.28)/HPGD(-2.96)/AQP1(-1.88)/RASIP1(-2.04)/MED1(-1.78)/PLCD3(-1.95)/TJP1(-1.36)/ETS1(-1.30)/JCAD(-1.15)/PLEC(-3.05)/CDH5(-1.17)/EGFL7(-1.18)/PTGIS(-1.54)/ANXA3(-0.85)/SGCB(-1.28)/PDLI…	61	1.44	http://amigo.geneontology.org/amigo/term/GO:0072359
GO:0001894	tissue homeostasis	20/580	113/6552	0.0019437	0.0957111	TJP2(-1.69)/TJP1(-1.36)/CDH5(-1.17)/ESAM(-1.56)/CTNNB1(-1.18)/P2RX7(-1.56)/GJA1(-3.76)/APBB2(-0.88)/LAMC1(-1.15)/ITGB6(-1.94)/SFTPD(-1.42)/CLCN3(-3.57)/TRAF6(-1.62)/ADGRF5(-1.39)/NKIRAS2(-1.03)/ABCA3(-1.43)/DMD(-1.85)/OCLN(-1.73)/HOMER1(-2.59)/BBS1(-3.14)	20	2	http://amigo.geneontology.org/amigo/term/GO:0001894
GO:0007186	G protein-coupled receptor signaling pathway	27/580	171/6552	0.00205653	0.10043	GIPC1(-1.45)/ATP2B4(-0.80)/ANXA1(-0.85)/CALCRL(-1.99)/HPGD(-2.96)/PARD3(-2.17)/NPR3(-3.03)/RGS3(-1.66)/GNB4(-0.89)/ITPR3(-1.27)/GNB1(-1.55)/GNG11(-1.66)/GNA11(-1.28)/GNA13(-0.76)/AGRN(-1.38)/AGTRAP(-0.93)/GIT1(-1.30)/ADGRF5(-1.39)/EZR(-1.05)/CMKLR1(-2.04)/ARHGEF12(-0.81)/ADGRL2(-1.56)/HOMER1(-2.59)/AKR1C3(-0.87)/CCL19(-3.73)/ROCK2(-0.77)/IQGAP2(-2.76)	27	1.78	http://amigo.geneontology.org/amigo/term/GO:0007186
GO:1990845	adaptive thermogenesis	14/580	68/6552	0.00213399	0.103358	IP6K1(-3.91)/APC(-4.45)/ID1(-3.29)/PRKAB1(-3.17)/DHRS7B(-1.26)/IL18R1(-2.60)/NPR3(-3.03)/HDAC3(-1.54)/CEBPB(-1.44)/GJA1(-3.76)/HADH(-0.99)/CMKLR1(-2.04)/TRPV2(-1.01)/PCTP(-1.00)	14	2.33	http://amigo.geneontology.org/amigo/term/GO:1990845
GO:0006821	chloride transport	8/580	28/6552	0.00226064	0.108603	CLIC5(-2.27)/SLC12A4(-0.89)/CLCC1(-0.90)/ANO6(-0.64)/CLCN3(-3.57)/SLC12A7(-1.34)/CLIC3(-1.52)/PCYOX1(-0.77)	8	3.23	http://amigo.geneontology.org/amigo/term/GO:0006821
GO:0048568	embryonic organ development	21/580	123/6552	0.0024022	0.114472	TPRN(-2.04)/MYO6(-1.03)/SPINT1(-1.64)/HOXA5(-2.25)/PDGFA(-4.61)/MED1(-1.78)/PLCD3(-1.95)/NES(-1.27)/CTNNB1(-1.18)/CEBPB(-1.44)/GJA1(-3.76)/EGFR(-1.13)/COBL(-1.68)/KMT2A(-1.95)/TRIOBP(-1.01)/ERCC3(-3.54)/PHACTR4(-1.33)/KRT19(-0.80)/IFT140(-1.56)/NSDHL(-0.64)/BIRC6(-0.92)	21	1.93	http://amigo.geneontology.org/amigo/term/GO:0048568
GO:0045601	regulation of endothelial cell differentiation	6/580	17/6552	0.00248056	0.115457	ID1(-3.29)/CDH5(-1.17)/CTNNB1(-1.18)/IKBKB(-0.80)/ACVRL1(-1.86)/ROCK2(-0.77)	6	3.99	http://amigo.geneontology.org/amigo/term/GO:0045601
GO:0001408	guanine nucleotide transport	3/580	4/6552	0.00257918	0.115457	SLC19A1(-1.57)/ABCC4(-0.66)/LRRC8C(-1.36)	3	8.47	http://amigo.geneontology.org/amigo/term/GO:0001408
GO:0031581	hemidesmosome assembly	3/580	4/6552	0.00257918	0.115457	DST(-2.28)/PLEC(-3.05)/LAMC1(-1.15)	3	8.47	http://amigo.geneontology.org/amigo/term/GO:0031581
GO:0070729	cyclic nucleotide transport	3/580	4/6552	0.00257918	0.115457	SLC19A1(-1.57)/ABCC4(-0.66)/LRRC8C(-1.36)	3	8.47	http://amigo.geneontology.org/amigo/term/GO:0070729
GO:1900748	positive regulation of vascular endothelial growth factor signaling pathway	3/580	4/6552	0.00257918	0.115457	MYO1C(-1.75)/CCBE1(-2.28)/JCAD(-1.15)	3	8.47	http://amigo.geneontology.org/amigo/term/GO:1900748
GO:1903790	guanine nucleotide transmembrane transport	3/580	4/6552	0.00257918	0.115457	SLC19A1(-1.57)/ABCC4(-0.66)/LRRC8C(-1.36)	3	8.47	http://amigo.geneontology.org/amigo/term/GO:1903790
GO:1905603	regulation of blood-brain barrier permeability	3/580	4/6552	0.00257918	0.115457	TJP2(-1.69)/TJP1(-1.36)/OCLN(-1.73)	3	8.47	http://amigo.geneontology.org/amigo/term/GO:1905603
GO:1905605	positive regulation of blood-brain barrier permeability	3/580	4/6552	0.00257918	0.115457	TJP2(-1.69)/TJP1(-1.36)/OCLN(-1.73)	3	8.47	http://amigo.geneontology.org/amigo/term/GO:1905605
GO:0043270	positive regulation of ion transport	18/580	100/6552	0.00265089	0.117775	STIM1(-0.86)/SHANK3(-2.14)/VAMP8(-0.86)/WFS1(-1.63)/MYLK(-1.26)/ANO6(-0.64)/EHD3(-1.54)/P2RX7(-1.56)/CEBPB(-1.44)/JPH2(-1.59)/STIM2(-1.71)/SLC6A4(-6.42)/ATP2B1(-0.99)/DMD(-1.85)/FHL1(-1.29)/HOMER1(-2.59)/TRPV2(-1.01)/STXBP1(-1.11)	18	2.03	http://amigo.geneontology.org/amigo/term/GO:0043270
GO:0048869	cellular developmental process	166/580	1558/6552	0.00278737	0.122915	NUMB(-0.96)/NHS(-4.99)/NECTIN3(-1.96)/PLEKHA1(-2.39)/NDNF(-3.76)/PRKCH(-3.03)/SNRK(-1.54)/SCEL(-2.07)/SHANK3(-2.14)/LPL(-2.81)/PRKCZ(-2.76)/LAMB3(-1.96)/S100A10(-1.83)/APC(-4.45)/MED28(-1.82)/TPRN(-2.04)/MYO6(-1.03)/ANXA1(-0.85)/PAK4(-1.49)/PRX(-2.97)/SPINT1(-1.64)/NPNT(-1.90)/LAMA3(-1.79)/RAPH1(-1.97)/MYO9A(-2.16)/HOXA5(-2.25)/DPYSL5(-2.70)/MFF(-2.05)/TJP2(-1.69)/ID1(-3.29)/ODF2(-1.72)/ANXA2(-1.…	166	1.2	http://amigo.geneontology.org/amigo/term/GO:0048869
GO:0006928	movement of cell or subcellular component	105/580	925/6552	0.00298798	0.127081	STX4(-0.78)/NUMB(-0.96)/SPA17(-3.44)/GIPC1(-1.45)/NDNF(-3.76)/ATP2B4(-0.80)/PRKCZ(-2.76)/LAMB3(-1.96)/LIMCH1(-2.01)/APC(-4.45)/ARL8B(-0.87)/MYO6(-1.03)/VAV3(-2.36)/ANXA1(-0.85)/PAK4(-1.49)/MYLK(-1.26)/SNTA1(-2.44)/LAMA3(-1.79)/MMRN2(-1.65)/HOXA5(-2.25)/DPYSL5(-2.70)/ID1(-3.29)/PDGFA(-4.61)/MYO1C(-1.75)/ICAM1(-1.37)/CCBE1(-2.28)/PODXL(-1.69)/LIMD1(-1.57)/MYO1B(-1.27)/CERS2(-1.29)/PLPP3(-1.46)/KANK…	105	1.28	http://amigo.geneontology.org/amigo/term/GO:0006928
GO:0007266	Rho protein signal transduction	15/580	78/6552	0.00304244	0.127081	RASIP1(-2.04)/KANK2(-1.14)/ARHGEF10(-1.26)/RAF1(-2.55)/GNA13(-0.76)/ARHGAP29(-1.49)/EPS8L2(-1.46)/KCTD10(-1.34)/CTNNAL1(-2.26)/ARHGEF12(-0.81)/RHOJ(-2.41)/ARHGAP35(-1.15)/PHACTR4(-1.33)/ROCK2(-0.77)/ARHGAP5(-3.48)	15	2.17	http://amigo.geneontology.org/amigo/term/GO:0007266
GO:0042592	homeostatic process	84/580	714/6552	0.00306115	0.127081	IP6K1(-3.91)/STX4(-0.78)/SLC34A2(-2.36)/TMEM97(-2.31)/STIM1(-0.86)/SHANK3(-2.14)/LPL(-2.81)/ATP2B4(-0.80)/APC(-4.45)/WFS1(-1.63)/ANXA1(-0.85)/MYCT1(-3.20)/OCIAD2(-1.40)/HOXA5(-2.25)/TJP2(-1.69)/ID1(-3.29)/PRKAB1(-3.17)/SLC12A4(-0.89)/DHRS7B(-1.26)/ICAM1(-1.37)/BOK(-1.69)/AQP1(-1.88)/MED1(-1.78)/ANO6(-0.64)/AGER(-2.06)/IL18R1(-2.60)/NPR3(-3.03)/TJP1(-1.36)/ETS1(-1.30)/EHD1(-1.13)/TNS2(-1.28)/HDAC3…	84	1.33	http://amigo.geneontology.org/amigo/term/GO:0042592
GO:0051240	positive regulation of multicellular organismal process	69/580	566/6552	0.00306195	0.127081	NUMB(-0.96)/STIM1(-0.86)/PRKCH(-3.03)/SHANK3(-2.14)/LPL(-2.81)/PRKCZ(-2.76)/VAMP8(-0.86)/APC(-4.45)/ANXA1(-0.85)/AGPAT2(-1.04)/PAK4(-1.49)/SPINT1(-1.64)/NPNT(-1.90)/MMRN2(-1.65)/SPTBN1(-1.39)/PRKAB1(-3.17)/ANXA2(-1.31)/CCBE1(-2.28)/AQP1(-1.88)/PARD3(-2.17)/MED1(-1.78)/STING1(-0.79)/ANO6(-0.64)/AGER(-2.06)/MACF1(-1.19)/IL18R1(-2.60)/TJP1(-1.36)/ETS1(-1.30)/POLR3D(-2.25)/JCAD(-1.15)/HDAC3(-1.54)/CD…	69	1.38	http://amigo.geneontology.org/amigo/term/GO:0051240
GO:0002825	regulation of T-helper 1 type immune response	4/580	8/6552	0.00318457	0.127081	ANXA1(-0.85)/IL18R1(-2.60)/SLC11A1(-2.78)/CCL19(-3.73)	4	5.65	http://amigo.geneontology.org/amigo/term/GO:0002825
GO:0008611	ether lipid biosynthetic process	4/580	8/6552	0.00318457	0.127081	DHRS7B(-1.26)/FAR1(-1.50)/FASN(-1.17)/GNPAT(-1.21)	4	5.65	http://amigo.geneontology.org/amigo/term/GO:0008611
GO:0031629	synaptic vesicle fusion to presynaptic active zone membrane	4/580	8/6552	0.00318457	0.127081	STX4(-0.78)/STX3(-0.99)/STX2(-2.07)/STXBP1(-1.11)	4	5.65	http://amigo.geneontology.org/amigo/term/GO:0031629
GO:0045063	T-helper 1 cell differentiation	4/580	8/6552	0.00318457	0.127081	ANXA1(-0.85)/IL18R1(-2.60)/SPN(-0.66)/CCL19(-3.73)	4	5.65	http://amigo.geneontology.org/amigo/term/GO:0045063
GO:0046504	glycerol ether biosynthetic process	4/580	8/6552	0.00318457	0.127081	DHRS7B(-1.26)/FAR1(-1.50)/FASN(-1.17)/GNPAT(-1.21)	4	5.65	http://amigo.geneontology.org/amigo/term/GO:0046504
GO:0072576	liver morphogenesis	4/580	8/6552	0.00318457	0.127081	MED1(-1.78)/CEBPB(-1.44)/RPS6KA1(-0.85)/LIMS2(-3.03)	4	5.65	http://amigo.geneontology.org/amigo/term/GO:0072576
GO:0090557	establishment of endothelial intestinal barrier	4/580	8/6552	0.00318457	0.127081	TJP2(-1.69)/TJP1(-1.36)/AFDN(-1.29)/FASN(-1.17)	4	5.65	http://amigo.geneontology.org/amigo/term/GO:0090557
GO:0097384	cellular lipid biosynthetic process	4/580	8/6552	0.00318457	0.127081	DHRS7B(-1.26)/FAR1(-1.50)/FASN(-1.17)/GNPAT(-1.21)	4	5.65	http://amigo.geneontology.org/amigo/term/GO:0097384
GO:0099500	vesicle fusion to plasma membrane	4/580	8/6552	0.00318457	0.127081	STX4(-0.78)/STX3(-0.99)/STX2(-2.07)/STXBP1(-1.11)	4	5.65	http://amigo.geneontology.org/amigo/term/GO:0099500
GO:2000601	positive regulation of Arp2/3 complex-mediated actin nucleation	4/580	8/6552	0.00318457	0.127081	NCKAP1(-0.75)/FCHSD2(-1.49)/ABI2(-1.43)/CYFIP1(-0.73)	4	5.65	http://amigo.geneontology.org/amigo/term/GO:2000601
GO:0097435	supramolecular fiber organization	57/580	451/6552	0.00320445	0.127081	SHANK3(-2.14)/S100A10(-1.83)/LIMCH1(-2.01)/APC(-4.45)/ARHGEF15(-3.94)/MYO6(-1.03)/ID1(-3.29)/SPTBN1(-1.39)/MYO1C(-1.75)/MYO1B(-1.27)/PGM5(-1.46)/KRT7(-1.58)/HIP1(-1.02)/SORBS3(-1.66)/TJP1(-1.36)/DST(-2.28)/SPTAN1(-1.29)/NCKAP1(-0.75)/RHOF(-1.11)/PLEC(-3.05)/CDH5(-1.17)/MPRIP(-1.07)/FER(-1.49)/ARHGEF10(-1.26)/ESAM(-1.56)/KANK3(-1.80)/DES(-2.27)/FCHSD2(-1.49)/SORBS1(-1.64)/SYNPO(-1.02)/CDK5RAP2(-4.…	57	1.43	http://amigo.geneontology.org/amigo/term/GO:0097435
GO:0006820	anion transport	24/580	151/6552	0.0032659	0.128655	SLC34A2(-2.36)/GIPC1(-1.45)/SLC25A1(-1.14)/ANXA1(-0.85)/CLIC5(-2.27)/SLC19A1(-1.57)/SLC12A4(-0.89)/CLCC1(-0.90)/ABCG2(-1.58)/ANO6(-0.64)/PRKAA1(-1.11)/SLC11A1(-2.78)/P2RX7(-1.56)/CEBPB(-1.44)/ABCC4(-0.66)/GJA1(-3.76)/CLCN3(-3.57)/SLC12A7(-1.34)/CLIC3(-1.52)/SLC25A22(-0.64)/PCYOX1(-0.77)/LRRC8C(-1.36)/STXBP1(-1.11)/SLC37A4(-1.33)	24	1.8	http://amigo.geneontology.org/amigo/term/GO:0006820
GO:0016477	cell migration	83/580	706/6552	0.00330878	0.12948	STX4(-0.78)/NUMB(-0.96)/GIPC1(-1.45)/NDNF(-3.76)/ATP2B4(-0.80)/PRKCZ(-2.76)/LAMB3(-1.96)/LIMCH1(-2.01)/APC(-4.45)/VAV3(-2.36)/ANXA1(-0.85)/PAK4(-1.49)/MYLK(-1.26)/LAMA3(-1.79)/MMRN2(-1.65)/HOXA5(-2.25)/ID1(-3.29)/PDGFA(-4.61)/MYO1C(-1.75)/ICAM1(-1.37)/CCBE1(-2.28)/PODXL(-1.69)/LIMD1(-1.57)/CERS2(-1.29)/PLPP3(-1.46)/KANK2(-1.14)/LAMC2(-1.80)/ANO6(-0.64)/AGER(-2.06)/MACF1(-1.19)/TNS1(-1.51)/DOCK4(-…	83	1.33	http://amigo.geneontology.org/amigo/term/GO:0016477
GO:0007264	small GTPase mediated signal transduction	40/580	294/6552	0.00366528	0.142488	ARHGEF15(-3.94)/VAV3(-2.36)/MYO9A(-2.16)/RASIP1(-2.04)/KANK2(-1.14)/DOCK4(-1.10)/RALA(-1.05)/NCKAP1(-0.75)/RHOF(-1.11)/RAB4B(-0.74)/ARHGAP44(-2.13)/ARHGEF10(-1.26)/RAF1(-2.55)/GNB1(-1.55)/GNA13(-0.76)/ARFGEF3(-3.65)/ARHGAP29(-1.49)/CGNL1(-1.18)/EPS8L2(-1.46)/SIPA1L3(-2.34)/FGD5(-1.52)/HRAS(-1.06)/RERG(-1.56)/KCTD10(-1.34)/RRAS(-1.48)/CTNNAL1(-2.26)/NKIRAS2(-1.03)/ARHGEF12(-0.81)/RHOJ(-2.41)/ARHGA…	40	1.54	http://amigo.geneontology.org/amigo/term/GO:0007264
GO:0007015	actin filament organization	38/580	276/6552	0.00372927	0.142704	SHANK3(-2.14)/S100A10(-1.83)/LIMCH1(-2.01)/ARHGEF15(-3.94)/MYO6(-1.03)/ID1(-3.29)/SPTBN1(-1.39)/MYO1C(-1.75)/MYO1B(-1.27)/HIP1(-1.02)/SORBS3(-1.66)/TJP1(-1.36)/SPTAN1(-1.29)/NCKAP1(-0.75)/RHOF(-1.11)/PLEC(-3.05)/MPRIP(-1.07)/FER(-1.49)/ARHGEF10(-1.26)/ESAM(-1.56)/KANK3(-1.80)/FCHSD2(-1.49)/SORBS1(-1.64)/SYNPO(-1.02)/COBL(-1.68)/CGNL1(-1.18)/CTNNA1(-1.16)/SYNPO2(-1.55)/TRIOBP(-1.01)/LMOD1(-0.98)/E…	38	1.56	http://amigo.geneontology.org/amigo/term/GO:0007015
GO:0051050	positive regulation of transport	55/580	435/6552	0.00373815	0.142704	STX4(-0.78)/STIM1(-0.86)/CSNK2A2(-0.94)/SHANK3(-2.14)/PRKCZ(-2.76)/ABLIM3(-2.60)/VAMP8(-0.86)/WFS1(-1.63)/ANXA1(-0.85)/MYLK(-1.26)/ABCA8(-2.07)/MFF(-2.05)/MIEF1(-2.11)/ANXA2(-1.31)/MYO1C(-1.75)/EHD2(-1.73)/BOK(-1.69)/AQP1(-1.88)/DNM3(-2.05)/HIP1(-1.02)/ANO6(-0.64)/EHD1(-1.13)/HDAC3(-1.54)/PRKAA1(-1.11)/SLC11A1(-2.78)/EHD3(-1.54)/P2RX7(-1.56)/CEBPB(-1.44)/SORBS1(-1.64)/JPH2(-1.59)/STIM2(-1.71)/TRP…	55	1.43	http://amigo.geneontology.org/amigo/term/GO:0051050
GO:0030001	metal ion transport	37/580	267/6552	0.00375133	0.142704	SLC34A2(-2.36)/STIM1(-0.86)/ATP2B4(-0.80)/WFS1(-1.63)/MYLK(-1.26)/SNTA1(-2.44)/CALCRL(-1.99)/SLC12A4(-0.89)/ANXA2(-1.31)/AQP1(-1.88)/ANO6(-0.64)/UTRN(-1.22)/SCN7A(-2.15)/SLC11A1(-2.78)/EHD3(-1.54)/ITPR3(-1.27)/CTNNB1(-1.18)/P2RX7(-1.56)/CCDC51(-1.68)/JPH2(-1.59)/STIM2(-1.71)/TRPM4(-2.59)/GJA5(-1.88)/GPM6A(-1.94)/LMTK2(-1.86)/SLC12A7(-1.34)/SLC6A4(-6.42)/CACNA2D2(-1.33)/ATP2B1(-0.99)/HECW2(-1.62)/…	37	1.57	http://amigo.geneontology.org/amigo/term/GO:0030001
GO:0006662	glycerol ether metabolic process	5/580	13/6552	0.00376746	0.142704	DHRS7B(-1.26)/FAR1(-1.50)/FASN(-1.17)/TXN(-1.53)/GNPAT(-1.21)	5	4.34	http://amigo.geneontology.org/amigo/term/GO:0006662
GO:0040011	locomotion	93/580	810/6552	0.00379993	0.143018	STX4(-0.78)/NUMB(-0.96)/GIPC1(-1.45)/NDNF(-3.76)/ATP2B4(-0.80)/PRKCZ(-2.76)/LAMB3(-1.96)/LIMCH1(-2.01)/APC(-4.45)/VAV3(-2.36)/ANXA1(-0.85)/PAK4(-1.49)/MYLK(-1.26)/LAMA3(-1.79)/MMRN2(-1.65)/HOXA5(-2.25)/DPYSL5(-2.70)/ID1(-3.29)/PDGFA(-4.61)/MYO1C(-1.75)/ICAM1(-1.37)/CCBE1(-2.28)/PODXL(-1.69)/LIMD1(-1.57)/CERS2(-1.29)/PLPP3(-1.46)/KANK2(-1.14)/LAMC2(-1.80)/ANO6(-0.64)/AGER(-2.06)/MACF1(-1.19)/TNS1(…	93	1.3	http://amigo.geneontology.org/amigo/term/GO:0040011
GO:0030010	establishment of cell polarity	15/580	80/6552	0.00391843	0.146544	PRKCZ(-2.76)/MYO9A(-2.16)/PARD3B(-2.45)/PARD3(-2.17)/MISP(-2.86)/CDH5(-1.17)/PATJ(-2.46)/GJA1(-3.76)/CDK5RAP2(-4.09)/SIPA1L3(-2.34)/AMOTL1(-1.27)/MARK2(-0.85)/LLGL2(-2.11)/CCL19(-3.73)/ROCK2(-0.77)	15	2.12	http://amigo.geneontology.org/amigo/term/GO:0030010
GO:0016126	sterol biosynthetic process	9/580	37/6552	0.00407912	0.151595	HMGCS1(-1.17)/CYB5R3(-0.93)/PRKAA1(-1.11)/POR(-1.00)/PMVK(-1.11)/IDI1(-3.71)/LSS(-1.16)/NSDHL(-0.64)/ERLIN2(-0.73)	9	2.75	http://amigo.geneontology.org/amigo/term/GO:0016126
GO:0001659	temperature homeostasis	14/580	73/6552	0.00424214	0.155654	IP6K1(-3.91)/APC(-4.45)/ID1(-3.29)/PRKAB1(-3.17)/DHRS7B(-1.26)/IL18R1(-2.60)/NPR3(-3.03)/HDAC3(-1.54)/CEBPB(-1.44)/GJA1(-3.76)/HADH(-0.99)/CMKLR1(-2.04)/TRPV2(-1.01)/PCTP(-1.00)	14	2.17	http://amigo.geneontology.org/amigo/term/GO:0001659
GO:0043269	regulation of ion transport	31/580	215/6552	0.00425723	0.155654	MAOB(-2.03)/STIM1(-0.86)/SHANK3(-2.14)/ATP2B4(-0.80)/VAMP8(-0.86)/WFS1(-1.63)/MYLK(-1.26)/SNTA1(-2.44)/CLIC5(-2.27)/ANO6(-0.64)/UTRN(-1.22)/PRKAA1(-1.11)/SCN7A(-2.15)/EHD3(-1.54)/CTNNB1(-1.18)/P2RX7(-1.56)/CEBPB(-1.44)/JPH2(-1.59)/STIM2(-1.71)/SLC6A4(-6.42)/CACNA2D2(-1.33)/ATP2B1(-0.99)/HECW2(-1.62)/CLIC3(-1.52)/DMD(-1.85)/FHL1(-1.29)/EPB41(-2.24)/HOMER1(-2.59)/TRPV2(-1.01)/NEDD4(-0.84)/STXBP1(-1…	31	1.63	http://amigo.geneontology.org/amigo/term/GO:0043269
GO:0001885	endothelial cell development	10/580	44/6552	0.00426737	0.155654	TJP2(-1.69)/ICAM1(-1.37)/ARHGEF26(-2.25)/TJP1(-1.36)/CDH5(-1.17)/IKBKB(-0.80)/AFDN(-1.29)/FASN(-1.17)/EZR(-1.05)/ROCK2(-0.77)	10	2.57	http://amigo.geneontology.org/amigo/term/GO:0001885
GO:0008610	lipid biosynthetic process	43/580	325/6552	0.00443948	0.160938	IP6K1(-3.91)/LPL(-2.81)/ANXA1(-0.85)/AGPAT2(-1.04)/LTC4S(-2.36)/ABCA8(-2.07)/PRKAB1(-3.17)/DHRS7B(-1.26)/PDGFA(-4.61)/HSD17B11(-1.09)/CERS2(-1.29)/PLPP3(-1.46)/MED1(-1.78)/HMGCS1(-1.17)/CYB5R3(-0.93)/PRKAA1(-1.11)/PTGIS(-1.54)/P2RX7(-1.56)/HSD17B8(-1.05)/SORBS1(-1.64)/FAR1(-1.50)/FASN(-1.17)/PLSCR3(-1.70)/ACSS2(-1.28)/PIP4K2C(-0.87)/CAPN2(-1.07)/POR(-1.00)/CDS2(-1.72)/ADGRF5(-1.39)/ABCA3(-1.43)/S…	43	1.49	http://amigo.geneontology.org/amigo/term/GO:0008610
GO:0030154	cell differentiation	162/580	1534/6552	0.00466448	0.167108	NUMB(-0.96)/NHS(-4.99)/NECTIN3(-1.96)/PLEKHA1(-2.39)/NDNF(-3.76)/PRKCH(-3.03)/SNRK(-1.54)/SCEL(-2.07)/SHANK3(-2.14)/LPL(-2.81)/PRKCZ(-2.76)/LAMB3(-1.96)/S100A10(-1.83)/APC(-4.45)/MED28(-1.82)/TPRN(-2.04)/MYO6(-1.03)/ANXA1(-0.85)/PAK4(-1.49)/PRX(-2.97)/SPINT1(-1.64)/NPNT(-1.90)/LAMA3(-1.79)/RAPH1(-1.97)/MYO9A(-2.16)/HOXA5(-2.25)/DPYSL5(-2.70)/TJP2(-1.69)/ID1(-3.29)/ODF2(-1.72)/ANXA2(-1.31)/DHRS7B(…	162	1.19	http://amigo.geneontology.org/amigo/term/GO:0030154
GO:0098661	inorganic anion transmembrane transport	6/580	19/6552	0.00466624	0.167108	SLC12A4(-0.89)/ANO6(-0.64)/CLCN3(-3.57)/SLC12A7(-1.34)/PCYOX1(-0.77)/SLC37A4(-1.33)	6	3.57	http://amigo.geneontology.org/amigo/term/GO:0098661
GO:0016079	synaptic vesicle exocytosis	9/580	38/6552	0.00493581	0.175697	STX4(-0.78)/GIPC1(-1.45)/STX3(-0.99)/P2RX7(-1.56)/GIT1(-1.30)/STX2(-2.07)/SEPTIN5(-1.76)/SYNJ1(-1.00)/STXBP1(-1.11)	9	2.68	http://amigo.geneontology.org/amigo/term/GO:0016079
GO:0032990	cell part morphogenesis	39/580	290/6552	0.00500337	0.177035	NUMB(-0.96)/SHANK3(-2.14)/PRKCZ(-2.76)/LAMA3(-1.79)/RAPH1(-1.97)/MYO9A(-2.16)/DPYSL5(-2.70)/MFF(-2.05)/ID1(-3.29)/DNM3(-2.05)/PARD3(-2.17)/LAMC2(-1.80)/MACF1(-1.19)/NES(-1.27)/NCKAP1(-0.75)/LAMA5(-1.55)/PLEC(-3.05)/ARHGAP44(-2.13)/CTNNB1(-1.18)/PARD6B(-1.64)/LAMB2(-1.57)/SLIT3(-2.29)/COBL(-1.68)/DIP2A(-3.73)/MARK2(-0.85)/GPM6A(-1.94)/LMTK2(-1.86)/MAP2(-1.44)/HECW2(-1.62)/ARHGAP35(-1.15)/DPYSL2(-1…	39	1.52	http://amigo.geneontology.org/amigo/term/GO:0032990
GO:0030856	regulation of epithelial cell differentiation	10/580	45/6552	0.00506314	0.178084	PRKCH(-3.03)/ID1(-3.29)/MED1(-1.78)/CDH5(-1.17)/CTNNB1(-1.18)/CEBPB(-1.44)/IKBKB(-0.80)/ACVRL1(-1.86)/MACROH2A1(-1.60)/ROCK2(-0.77)	10	2.51	http://amigo.geneontology.org/amigo/term/GO:0030856
GO:0002064	epithelial cell development	17/580	98/6552	0.00509754	0.178233	HOXA5(-2.25)/TJP2(-1.69)/ICAM1(-1.37)/PODXL(-1.69)/ARHGEF26(-2.25)/TJP1(-1.36)/PLEC(-3.05)/CDH5(-1.17)/LAMB2(-1.57)/GJA1(-3.76)/IKBKB(-0.80)/AFDN(-1.29)/FASN(-1.17)/SIPA1L3(-2.34)/EZR(-1.05)/ROCK2(-0.77)/ABI2(-1.43)	17	1.96	http://amigo.geneontology.org/amigo/term/GO:0002064
GO:0002043	blood vessel endothelial cell proliferation involved in sprouting angiogenesis	4/580	9/6552	0.00533384	0.180101	MMRN2(-1.65)/JCAD(-1.15)/ACVRL1(-1.86)/BMPER(-2.25)	4	5.02	http://amigo.geneontology.org/amigo/term/GO:0002043
GO:0014047	glutamate secretion	4/580	9/6552	0.00533384	0.180101	GIPC1(-1.45)/P2RX7(-1.56)/GJA1(-3.76)/STXBP1(-1.11)	4	5.02	http://amigo.geneontology.org/amigo/term/GO:0014047
GO:0072337	modified amino acid transport	4/580	9/6552	0.00533384	0.180101	SLC19A1(-1.57)/SLC25A20(-0.96)/ABCC4(-0.66)/GJA1(-3.76)	4	5.02	http://amigo.geneontology.org/amigo/term/GO:0072337
GO:1900029	positive regulation of ruffle assembly	4/580	9/6552	0.00533384	0.180101	COBL(-1.68)/EPS8L2(-1.46)/HRAS(-1.06)/CYFIP1(-0.73)	4	5.02	http://amigo.geneontology.org/amigo/term/GO:1900029
GO:1901503	ether biosynthetic process	4/580	9/6552	0.00533384	0.180101	DHRS7B(-1.26)/FAR1(-1.50)/FASN(-1.17)/GNPAT(-1.21)	4	5.02	http://amigo.geneontology.org/amigo/term/GO:1901503
GO:2000178	negative regulation of neural precursor cell proliferation	4/580	9/6552	0.00533384	0.180101	SPINT1(-1.64)/CTNNA1(-1.16)/SLC6A4(-6.42)/LIMS2(-3.03)	4	5.02	http://amigo.geneontology.org/amigo/term/GO:2000178
GO:0003407	neural retina development	5/580	14/6552	0.00543931	0.181587	ATP2B4(-0.80)/GPM6A(-1.94)/ATP2B1(-0.99)/RDH13(-1.33)/ZHX2(-0.94)	5	4.03	http://amigo.geneontology.org/amigo/term/GO:0003407
GO:1902476	chloride transmembrane transport	5/580	14/6552	0.00543931	0.181587	SLC12A4(-0.89)/ANO6(-0.64)/CLCN3(-3.57)/SLC12A7(-1.34)/PCYOX1(-0.77)	5	4.03	http://amigo.geneontology.org/amigo/term/GO:1902476
GO:0048870	cell motility	86/580	750/6552	0.00560051	0.18488	STX4(-0.78)/NUMB(-0.96)/GIPC1(-1.45)/NDNF(-3.76)/ATP2B4(-0.80)/PRKCZ(-2.76)/LAMB3(-1.96)/LIMCH1(-2.01)/APC(-4.45)/VAV3(-2.36)/ANXA1(-0.85)/PAK4(-1.49)/MYLK(-1.26)/LAMA3(-1.79)/MMRN2(-1.65)/HOXA5(-2.25)/ID1(-3.29)/PDGFA(-4.61)/MYO1C(-1.75)/ICAM1(-1.37)/CCBE1(-2.28)/PODXL(-1.69)/LIMD1(-1.57)/CERS2(-1.29)/PLPP3(-1.46)/KANK2(-1.14)/LAMC2(-1.80)/ANO6(-0.64)/AGER(-2.06)/MACF1(-1.19)/TNS1(-1.51)/DOCK4(-…	86	1.3	http://amigo.geneontology.org/amigo/term/GO:0048870
GO:0051674	localization of cell	86/580	750/6552	0.00560051	0.18488	STX4(-0.78)/NUMB(-0.96)/GIPC1(-1.45)/NDNF(-3.76)/ATP2B4(-0.80)/PRKCZ(-2.76)/LAMB3(-1.96)/LIMCH1(-2.01)/APC(-4.45)/VAV3(-2.36)/ANXA1(-0.85)/PAK4(-1.49)/MYLK(-1.26)/LAMA3(-1.79)/MMRN2(-1.65)/HOXA5(-2.25)/ID1(-3.29)/PDGFA(-4.61)/MYO1C(-1.75)/ICAM1(-1.37)/CCBE1(-2.28)/PODXL(-1.69)/LIMD1(-1.57)/CERS2(-1.29)/PLPP3(-1.46)/KANK2(-1.14)/LAMC2(-1.80)/ANO6(-0.64)/AGER(-2.06)/MACF1(-1.19)/TNS1(-1.51)/DOCK4(-…	86	1.3	http://amigo.geneontology.org/amigo/term/GO:0051674
GO:0023051	regulation of signaling	144/580	1351/6552	0.00576878	0.18796	STX4(-0.78)/CIBAR1(-2.18)/PLEKHA1(-2.39)/GIPC1(-1.45)/NLRC3(-3.91)/AKAP7(-3.33)/CSNK2A2(-0.94)/PRKCH(-3.03)/SCEL(-2.07)/SHANK3(-2.14)/ATP2B4(-0.80)/PRKCZ(-2.76)/RAB11FIP1(-0.93)/VAMP8(-0.86)/APC(-4.45)/ARHGEF15(-3.94)/WFS1(-1.63)/VAV3(-2.36)/ANXA1(-0.85)/AGPAT2(-1.04)/PAK4(-1.49)/OCIAD2(-1.40)/NPNT(-1.90)/VEPH1(-1.67)/MYO9A(-2.16)/MMRN2(-1.65)/TRIM33(-2.20)/SPTBN1(-1.39)/ANXA2(-1.31)/PDGFA(-4.61)…	144	1.2	http://amigo.geneontology.org/amigo/term/GO:0023051
GO:0051094	positive regulation of developmental process	59/580	483/6552	0.00582126	0.18796	NUMB(-0.96)/STIM1(-0.86)/PRKCH(-3.03)/SHANK3(-2.14)/LPL(-2.81)/PRKCZ(-2.76)/S100A10(-1.83)/ANXA1(-0.85)/PAK4(-1.49)/SPINT1(-1.64)/NPNT(-1.90)/MMRN2(-1.65)/HOXA5(-2.25)/MFF(-2.05)/MIEF1(-2.11)/EHD2(-1.73)/CCBE1(-2.28)/AQP1(-1.88)/MED1(-1.78)/ANO6(-0.64)/AGER(-2.06)/MACF1(-1.19)/TJP1(-1.36)/ETS1(-1.30)/RALA(-1.05)/JCAD(-1.15)/ATP11A(-0.89)/EHD1(-1.13)/PRKAA1(-1.11)/CDH5(-1.17)/PTGIS(-1.54)/ANXA3(-0…	59	1.38	http://amigo.geneontology.org/amigo/term/GO:0051094
GO:0048812	neuron projection morphogenesis	35/580	256/6552	0.0058997	0.18796	NUMB(-0.96)/SHANK3(-2.14)/PRKCZ(-2.76)/LAMA3(-1.79)/RAPH1(-1.97)/MYO9A(-2.16)/DPYSL5(-2.70)/ID1(-3.29)/DNM3(-2.05)/PARD3(-2.17)/LAMC2(-1.80)/MACF1(-1.19)/NCKAP1(-0.75)/LAMA5(-1.55)/ARHGAP44(-2.13)/CTNNB1(-1.18)/PARD6B(-1.64)/LAMB2(-1.57)/SLIT3(-2.29)/COBL(-1.68)/DIP2A(-3.73)/MARK2(-0.85)/GPM6A(-1.94)/LMTK2(-1.86)/MAP2(-1.44)/HECW2(-1.62)/ARHGAP35(-1.15)/DPYSL2(-1.02)/TAOK1(-0.92)/TRPV2(-1.01)/NED…	35	1.54	http://amigo.geneontology.org/amigo/term/GO:0048812
GO:1904035	regulation of epithelial cell apoptotic process	9/580	39/6552	0.00592582	0.18796	NDNF(-3.76)/WFS1(-1.63)/PAK4(-1.49)/ICAM1(-1.37)/BOK(-1.69)/ANO6(-0.64)/PRKAA1(-1.11)/CDH5(-1.17)/AKR1C3(-0.87)	9	2.61	http://amigo.geneontology.org/amigo/term/GO:1904035
GO:0007265	Ras protein signal transduction	29/580	202/6552	0.00595447	0.18796	RASIP1(-2.04)/KANK2(-1.14)/RALA(-1.05)/NCKAP1(-0.75)/RAB4B(-0.74)/ARHGAP44(-2.13)/ARHGEF10(-1.26)/RAF1(-2.55)/GNB1(-1.55)/GNA13(-0.76)/ARFGEF3(-3.65)/ARHGAP29(-1.49)/EPS8L2(-1.46)/HRAS(-1.06)/RERG(-1.56)/KCTD10(-1.34)/RRAS(-1.48)/CTNNAL1(-2.26)/NKIRAS2(-1.03)/ARHGEF12(-0.81)/RHOJ(-2.41)/ARHGAP35(-1.15)/MRAS(-1.38)/PHACTR4(-1.33)/ROCK2(-0.77)/ARHGAP5(-3.48)/ABI2(-1.43)/CYFIP1(-0.73)/DENND4B(-1.02)	29	1.62	http://amigo.geneontology.org/amigo/term/GO:0007265
GO:0032956	regulation of actin cytoskeleton organization	30/580	211/6552	0.00598703	0.18796	SHANK3(-2.14)/S100A10(-1.83)/LIMCH1(-2.01)/ARHGEF15(-3.94)/ID1(-3.29)/SPTBN1(-1.39)/PDGFA(-4.61)/SORBS3(-1.66)/TJP1(-1.36)/SPTAN1(-1.29)/NCKAP1(-0.75)/RHOF(-1.11)/ARHGAP44(-2.13)/FER(-1.49)/ARHGEF10(-1.26)/ESAM(-1.56)/KANK3(-1.80)/FCHSD2(-1.49)/SYNPO(-1.02)/CGNL1(-1.18)/HRAS(-1.06)/SYNPO2(-1.55)/TRIOBP(-1.01)/LMOD1(-0.98)/ARHGAP35(-1.15)/TAOK1(-0.92)/ROCK2(-0.77)/ABI2(-1.43)/CYFIP1(-0.73)/IQGAP2(…	30	1.61	http://amigo.geneontology.org/amigo/term/GO:0032956
GO:0051049	regulation of transport	86/580	752/6552	0.00601889	0.18796	STX4(-0.78)/NUMB(-0.96)/MAOB(-2.03)/GIPC1(-1.45)/STIM1(-0.86)/CSNK2A2(-0.94)/SHANK3(-2.14)/ATP2B4(-0.80)/PRKCZ(-2.76)/RAB11FIP1(-0.93)/ABLIM3(-2.60)/VAMP8(-0.86)/WFS1(-1.63)/MYO6(-1.03)/ANXA1(-0.85)/MYLK(-1.26)/SNTA1(-2.44)/ABCA8(-2.07)/CLIC5(-2.27)/MFF(-2.05)/MIEF1(-2.11)/ANXA2(-1.31)/MYO1C(-1.75)/EHD2(-1.73)/BOK(-1.69)/AQP1(-1.88)/DNM3(-2.05)/HIP1(-1.02)/RAB5C(-0.98)/ANO6(-0.64)/RALA(-1.05)/UTR…	86	1.29	http://amigo.geneontology.org/amigo/term/GO:0051049
GO:1900119	positive regulation of execution phase of apoptosis	3/580	5/6552	0.00602384	0.18796	TP53BP2(-1.74)/BOK(-1.69)/PTGIS(-1.54)	3	6.78	http://amigo.geneontology.org/amigo/term/GO:1900119
GO:1902083	negative regulation of peptidyl-cysteine S-nitrosylation	3/580	5/6552	0.00602384	0.18796	ATP2B4(-0.80)/SNTA1(-2.44)/DMD(-1.85)	3	6.78	http://amigo.geneontology.org/amigo/term/GO:1902083
GO:2000049	positive regulation of cell-cell adhesion mediated by cadherin	3/580	5/6552	0.00602384	0.18796	TJP1(-1.36)/DENND6A(-1.41)/AFDN(-1.29)	3	6.78	http://amigo.geneontology.org/amigo/term/GO:2000049
GO:1902905	positive regulation of supramolecular fiber organization	19/580	116/6552	0.00604374	0.18796	S100A10(-1.83)/LIMCH1(-2.01)/ARHGEF15(-3.94)/ID1(-3.29)/SORBS3(-1.66)/NCKAP1(-0.75)/FER(-1.49)/ARHGEF10(-1.26)/FCHSD2(-1.49)/SYNPO(-1.02)/CDK5RAP2(-4.09)/SLAIN2(-1.32)/SYNPO2(-1.55)/GIT1(-1.30)/LMOD1(-0.98)/OCLN(-1.73)/ROCK2(-0.77)/ABI2(-1.43)/CYFIP1(-0.73)	19	1.85	http://amigo.geneontology.org/amigo/term/GO:1902905
GO:0099003	vesicle-mediated transport in synapse	15/580	84/6552	0.00628886	0.193769	STX4(-0.78)/NUMB(-0.96)/GIPC1(-1.45)/DNM3(-2.05)/NOSTRIN(-1.73)/STX3(-0.99)/CTNNB1(-1.18)/P2RX7(-1.56)/CLCN3(-3.57)/GIT1(-1.30)/STX2(-2.07)/SEPTIN5(-1.76)/SYNJ1(-1.00)/CYFIP1(-0.73)/STXBP1(-1.11)	15	2.02	http://amigo.geneontology.org/amigo/term/GO:0099003
GO:0051716	cellular response to stimulus	271/580	2735/6552	0.0062961	0.193769	RASAL2(-2.86)/STX4(-0.78)/NFRKB(-3.60)/CIBAR1(-2.18)/PLEKHA1(-2.39)/GIPC1(-1.45)/NLRC3(-3.91)/NDNF(-3.76)/AKAP7(-3.33)/CSNK2A2(-0.94)/PRKCH(-3.03)/SNRK(-1.54)/SCEL(-2.07)/SHANK3(-2.14)/LPL(-2.81)/ATP2B4(-0.80)/PRKCZ(-2.76)/PPP1R12C(-0.92)/APC(-4.45)/HERC2(-3.31)/ARHGEF15(-3.94)/WFS1(-1.63)/MYO6(-1.03)/VAV3(-2.36)/ANXA1(-0.85)/AGPAT2(-1.04)/PAK4(-1.49)/HBA1(-2.83)/MYLK(-1.26)/OCIAD2(-1.40)/LTC4S(-…	271	1.12	http://amigo.geneontology.org/amigo/term/GO:0051716
GO:0032535	regulation of cellular component size	28/580	194/6552	0.00633736	0.193807	SHANK3(-2.14)/VAV3(-2.36)/SPTBN1(-1.39)/SLC12A4(-0.89)/AQP1(-1.88)/ANO6(-0.64)/MACF1(-1.19)/SPTAN1(-1.29)/NCKAP1(-0.75)/FER(-1.49)/ESAM(-1.56)/P2RX7(-1.56)/CCDC51(-1.68)/KANK3(-1.80)/FCHSD2(-1.49)/CLCN3(-3.57)/TRIOBP(-1.01)/SLC12A7(-1.34)/MAP2(-1.44)/LMOD1(-0.98)/EZR(-1.05)/ARHGAP35(-1.15)/PEX11B(-1.61)/DPYSL2(-1.02)/AQP4(-1.76)/TRPV2(-1.01)/RAB22A(-0.59)/CYFIP1(-0.73)	28	1.63	http://amigo.geneontology.org/amigo/term/GO:0032535
GO:1905477	positive regulation of protein localization to membrane	12/580	61/6552	0.00636294	0.193807	STX4(-0.78)/PRKCH(-3.03)/ATP2B4(-0.80)/MFF(-2.05)/SPTBN1(-1.39)/MIEF1(-2.11)/MYO1C(-1.75)/STX3(-0.99)/SORBS1(-1.64)/EGFR(-1.13)/HRAS(-1.06)/EZR(-1.05)	12	2.22	http://amigo.geneontology.org/amigo/term/GO:1905477
GO:0030048	actin filament-based movement	13/580	69/6552	0.00672636	0.203826	LIMCH1(-2.01)/MYO6(-1.03)/SNTA1(-2.44)/MYO1C(-1.75)/MYO1B(-1.27)/WIPF2(-1.43)/GJA1(-3.76)/TRPM4(-2.59)/GJA5(-1.88)/MYH10(-0.99)/MYO5C(-1.80)/SUN2(-0.64)/MYH14(-1.54)	13	2.13	http://amigo.geneontology.org/amigo/term/GO:0030048
GO:0051899	membrane depolarization	8/580	33/6552	0.00680773	0.204483	PRKCZ(-2.76)/BOK(-1.69)/SCN7A(-2.15)/P2RX7(-1.56)/GJA1(-3.76)/TRPM4(-2.59)/GJA5(-1.88)/FHL1(-1.29)	8	2.74	http://amigo.geneontology.org/amigo/term/GO:0051899
GO:0060562	epithelial tube morphogenesis	18/580	109/6552	0.00681726	0.204483	SPINT1(-1.64)/NPNT(-1.90)/MMRN2(-1.65)/HOXA5(-2.25)/PODXL(-1.69)/RASIP1(-2.04)/MED1(-1.78)/RALA(-1.05)/LAMA5(-1.55)/CTNNB1(-1.18)/GJA1(-3.76)/GNA13(-0.76)/COBL(-1.68)/TRAF6(-1.62)/COL4A1(-0.78)/ARHGAP35(-1.15)/ACVRL1(-1.86)/PHACTR4(-1.33)	18	1.87	http://amigo.geneontology.org/amigo/term/GO:0060562
GO:0045766	positive regulation of angiogenesis	14/580	77/6552	0.00694009	0.204948	STIM1(-0.86)/PAK4(-1.49)/CCBE1(-2.28)/AQP1(-1.88)/TJP1(-1.36)/ETS1(-1.30)/JCAD(-1.15)/CDH5(-1.17)/PTGIS(-1.54)/ANXA3(-0.85)/RRAS(-1.48)/ANGPT2(-3.70)/ACVRL1(-1.86)/BMPER(-2.25)	14	2.05	http://amigo.geneontology.org/amigo/term/GO:0045766
GO:1904018	positive regulation of vasculature development	14/580	77/6552	0.00694009	0.204948	STIM1(-0.86)/PAK4(-1.49)/CCBE1(-2.28)/AQP1(-1.88)/TJP1(-1.36)/ETS1(-1.30)/JCAD(-1.15)/CDH5(-1.17)/PTGIS(-1.54)/ANXA3(-0.85)/RRAS(-1.48)/ANGPT2(-3.70)/ACVRL1(-1.86)/BMPER(-2.25)	14	2.05	http://amigo.geneontology.org/amigo/term/GO:1904018
GO:0051928	positive regulation of calcium ion transport	10/580	47/6552	0.00700021	0.204948	STIM1(-0.86)/WFS1(-1.63)/MYLK(-1.26)/EHD3(-1.54)/P2RX7(-1.56)/JPH2(-1.59)/STIM2(-1.71)/ATP2B1(-0.99)/HOMER1(-2.59)/TRPV2(-1.01)	10	2.4	http://amigo.geneontology.org/amigo/term/GO:0051928
GO:0008360	regulation of cell shape	16/580	93/6552	0.00703012	0.204948	ANXA1(-0.85)/LIMD1(-1.57)/PALM2AKAP2(-2.05)/SYNE3(-0.95)/RHOF(-1.11)/GNA13(-0.76)/FGD5(-1.52)/MARK2(-0.85)/MYH10(-0.99)/EZR(-1.05)/RHOJ(-2.41)/ARHGAP35(-1.15)/EPB41(-2.24)/CYFIP1(-0.73)/MYH14(-1.54)/FMNL2(-1.03)	16	1.94	http://amigo.geneontology.org/amigo/term/GO:0008360
GO:0008361	regulation of cell size	15/580	85/6552	0.00703301	0.204948	SHANK3(-2.14)/VAV3(-2.36)/SLC12A4(-0.89)/AQP1(-1.88)/ANO6(-0.64)/MACF1(-1.19)/P2RX7(-1.56)/CCDC51(-1.68)/CLCN3(-3.57)/SLC12A7(-1.34)/MAP2(-1.44)/DPYSL2(-1.02)/AQP4(-1.76)/TRPV2(-1.01)/CYFIP1(-0.73)	15	1.99	http://amigo.geneontology.org/amigo/term/GO:0008361
GO:0003012	muscle system process	25/580	169/6552	0.00704086	0.204948	ATP2B4(-0.80)/MYLK(-1.26)/SNTA1(-2.44)/NPNT(-1.90)/CALCRL(-1.99)/DOCK4(-1.10)/UTRN(-1.22)/SCN7A(-2.15)/EHD3(-1.54)/DES(-2.27)/GJA1(-3.76)/SYNM(-2.27)/APBB2(-0.88)/TRPM4(-2.59)/GJA5(-1.88)/SMTN(-1.17)/LMOD1(-0.98)/ATP2B1(-0.99)/DMD(-1.85)/SNTB1(-1.21)/MYH11(-1.32)/MYL4(-1.17)/HOMER1(-2.59)/ROCK2(-0.77)/MYH14(-1.54)	25	1.67	http://amigo.geneontology.org/amigo/term/GO:0003012
GO:0032970	regulation of actin filament-based process	32/580	232/6552	0.00727382	0.205823	SHANK3(-2.14)/S100A10(-1.83)/LIMCH1(-2.01)/ARHGEF15(-3.94)/ID1(-3.29)/SPTBN1(-1.39)/PDGFA(-4.61)/SORBS3(-1.66)/TJP1(-1.36)/SPTAN1(-1.29)/NCKAP1(-0.75)/RHOF(-1.11)/ARHGAP44(-2.13)/FER(-1.49)/ARHGEF10(-1.26)/ESAM(-1.56)/KANK3(-1.80)/FCHSD2(-1.49)/SYNPO(-1.02)/TRPM4(-2.59)/CGNL1(-1.18)/HRAS(-1.06)/GJA5(-1.88)/SYNPO2(-1.55)/TRIOBP(-1.01)/LMOD1(-0.98)/ARHGAP35(-1.15)/TAOK1(-0.92)/ROCK2(-0.77)/ABI2(-1.…	32	1.56	http://amigo.geneontology.org/amigo/term/GO:0032970
GO:0007155	cell adhesion	80/580	697/6552	0.00734744	0.205823	STX4(-0.78)/NECTIN3(-1.96)/NDNF(-3.76)/PRKCZ(-2.76)/LAMB3(-1.96)/S100A10(-1.83)/LIMCH1(-2.01)/APC(-4.45)/PCDH1(-1.64)/VAV3(-2.36)/ANXA1(-0.85)/PAK4(-1.49)/PLEKHA7(-2.57)/NPNT(-1.90)/LAMA3(-1.79)/TJP2(-1.69)/ID1(-3.29)/PARD3B(-2.45)/ANXA2(-1.31)/ICAM1(-1.37)/PODXL(-1.69)/LMO7(-1.92)/PGM5(-1.46)/PARD3(-2.17)/PLPP3(-1.46)/SORBS3(-1.66)/LAMC2(-1.80)/AGER(-2.06)/MACF1(-1.19)/TJP1(-1.36)/DST(-2.28)/ETS…	80	1.3	http://amigo.geneontology.org/amigo/term/GO:0007155
GO:0044089	positive regulation of cellular component biogenesis	36/580	269/6552	0.00741598	0.205823	S100A10(-1.83)/LIMCH1(-2.01)/APC(-4.45)/ARHGEF15(-3.94)/ID1(-3.29)/DNM3(-2.05)/RASIP1(-2.04)/SORBS3(-1.66)/RALA(-1.05)/NCKAP1(-0.75)/CDH5(-1.17)/FER(-1.49)/ARHGEF10(-1.26)/P2RX7(-1.56)/FCHSD2(-1.49)/SYNPO(-1.02)/CDK5RAP2(-4.09)/COBL(-1.68)/SLAIN2(-1.32)/AGRN(-1.38)/EPS8L2(-1.46)/HRAS(-1.06)/PIP4K2C(-0.87)/SYNPO2(-1.55)/GPM6A(-1.94)/GIT1(-1.30)/LMOD1(-0.98)/ABCA3(-1.43)/OCLN(-1.73)/ARHGAP35(-1.15)…	36	1.51	http://amigo.geneontology.org/amigo/term/GO:0044089
GO:0051128	regulation of cellular component organization	120/580	1108/6552	0.00742895	0.205823	NUMB(-0.96)/NFRKB(-3.60)/TMEM97(-2.31)/NLRC3(-3.91)/NDNF(-3.76)/CSNK2A2(-0.94)/PRKCH(-3.03)/SHANK3(-2.14)/MPDZ(-2.43)/PRKCZ(-2.76)/S100A10(-1.83)/LIMCH1(-2.01)/APC(-4.45)/ARHGEF15(-3.94)/ANXA1(-0.85)/PAK4(-1.49)/MYO9A(-2.16)/MFF(-2.05)/ID1(-3.29)/SPTBN1(-1.39)/MIEF1(-2.11)/ODF2(-1.72)/ANXA2(-1.31)/PDGFA(-4.61)/MYO1C(-1.75)/EHD2(-1.73)/ICAM1(-1.37)/PODXL(-1.69)/BOK(-1.69)/DNM3(-2.05)/CERS2(-1.29)/…	120	1.22	http://amigo.geneontology.org/amigo/term/GO:0051128
GO:0034694	response to prostaglandin	5/580	15/6552	0.00757406	0.205823	PRKAA1(-1.11)/GNB1(-1.55)/AKR1C3(-0.87)/CCL19(-3.73)/TGFBR3(-1.65)	5	3.77	http://amigo.geneontology.org/amigo/term/GO:0034694
GO:0099515	actin filament-based transport	5/580	15/6552	0.00757406	0.205823	MYO6(-1.03)/MYO1C(-1.75)/MYO1B(-1.27)/MYO5C(-1.80)/SUN2(-0.64)	5	3.77	http://amigo.geneontology.org/amigo/term/GO:0099515
GO:0044085	cellular component biogenesis	165/580	1585/6552	0.00767711	0.205823	STX4(-0.78)/PEX16(-2.64)/NEK1(-2.59)/CIBAR1(-2.18)/NLRC3(-3.91)/PRKCH(-3.03)/SHANK3(-2.14)/MPDZ(-2.43)/PRKCZ(-2.76)/LAMB3(-1.96)/ZNFX1(-2.07)/RSF1(-1.32)/ABLIM3(-2.60)/S100A10(-1.83)/LIMCH1(-2.01)/VAMP8(-0.86)/APC(-4.45)/ARL8B(-0.87)/ARHGEF15(-3.94)/VAV3(-2.36)/PLEKHA7(-2.57)/MYLK(-1.26)/MYO9A(-2.16)/ID1(-3.29)/SPTBN1(-1.39)/SLC9A3R2(-5.40)/ODF2(-1.72)/ANXA2(-1.31)/PDGFA(-4.61)/MYO1C(-1.75)/EHD2(…	165	1.18	http://amigo.geneontology.org/amigo/term/GO:0044085
GO:1902903	regulation of supramolecular fiber organization	33/580	242/6552	0.0076839	0.205823	SHANK3(-2.14)/S100A10(-1.83)/LIMCH1(-2.01)/APC(-4.45)/ARHGEF15(-3.94)/ID1(-3.29)/SPTBN1(-1.39)/SORBS3(-1.66)/TJP1(-1.36)/SPTAN1(-1.29)/NCKAP1(-0.75)/CDH5(-1.17)/FER(-1.49)/ARHGEF10(-1.26)/ESAM(-1.56)/KANK3(-1.80)/FCHSD2(-1.49)/SYNPO(-1.02)/CDK5RAP2(-4.09)/CGNL1(-1.18)/SLAIN2(-1.32)/SYNPO2(-1.55)/TRIOBP(-1.01)/GIT1(-1.30)/MAP2(-1.44)/LMOD1(-0.98)/OCLN(-1.73)/ARHGAP35(-1.15)/TAOK1(-0.92)/ROCK2(-0.7…	33	1.54	http://amigo.geneontology.org/amigo/term/GO:1902903
GO:0007017	microtubule-based process	44/580	345/6552	0.00783723	0.205823	SPA17(-3.44)/MPDZ(-2.43)/ATP2B4(-0.80)/PRKCZ(-2.76)/APC(-4.45)/ARL8B(-0.87)/PARD3B(-2.45)/ODF2(-1.72)/PARD3(-2.17)/MACF1(-1.19)/KIF16B(-1.35)/DST(-2.28)/EML1(-1.41)/HDAC3(-1.54)/MISP(-2.86)/PRKAA1(-1.11)/CDH5(-1.17)/FER(-1.49)/ARHGEF10(-1.26)/CTNNB1(-1.18)/PARD6B(-1.64)/PATJ(-2.46)/GJA1(-3.76)/CDK5RAP2(-4.09)/TERF2(-1.31)/SLAIN2(-1.32)/CETN2(-1.07)/CCDC68(-2.64)/EML3(-0.61)/BCCIP(-1.24)/WDR73(-3.…	44	1.44	http://amigo.geneontology.org/amigo/term/GO:0007017
GO:0022008	neurogenesis	73/580	629/6552	0.0079939	0.206757	NUMB(-0.96)/NDNF(-3.76)/PRKCH(-3.03)/SHANK3(-2.14)/PRKCZ(-2.76)/TPRN(-2.04)/MYO6(-1.03)/ANXA1(-0.85)/PAK4(-1.49)/PRX(-2.97)/SPINT1(-1.64)/LAMA3(-1.79)/RAPH1(-1.97)/MYO9A(-2.16)/DPYSL5(-2.70)/ID1(-3.29)/BOK(-1.69)/DNM3(-2.05)/PARD3(-2.17)/CERS2(-1.29)/MED1(-1.78)/LAMC2(-1.80)/NAB2(-1.67)/AGER(-2.06)/MACF1(-1.19)/NCKIPSD(-1.61)/RTN4IP1(-1.45)/NCKAP1(-0.75)/LAMA5(-1.55)/EHD1(-1.13)/EML1(-1.41)/PLEC(…	73	1.31	http://amigo.geneontology.org/amigo/term/GO:0022008
GO:0002088	lens development in camera-type eye	6/580	21/6552	0.00801274	0.206757	NHS(-4.99)/NECTIN3(-1.96)/MED1(-1.78)/CTNNB1(-1.18)/GJA1(-3.76)/ABI2(-1.43)	6	3.23	http://amigo.geneontology.org/amigo/term/GO:0002088
GO:0042475	odontogenesis of dentin-containing tooth	6/580	21/6552	0.00801274	0.206757	STIM1(-0.86)/LAMA5(-1.55)/CTNNB1(-1.18)/ITGB6(-1.94)/CTNNA1(-1.16)/TRAF6(-1.62)	6	3.23	http://amigo.geneontology.org/amigo/term/GO:0042475
GO:1904036	negative regulation of epithelial cell apoptotic process	6/580	21/6552	0.00801274	0.206757	NDNF(-3.76)/WFS1(-1.63)/PAK4(-1.49)/ICAM1(-1.37)/PRKAA1(-1.11)/CDH5(-1.17)	6	3.23	http://amigo.geneontology.org/amigo/term/GO:1904036
GO:0015914	phospholipid transport	10/580	48/6552	0.00816194	0.208935	ANO6(-0.64)/ATG9A(-2.09)/ATP11A(-0.89)/P2RX7(-1.56)/PLSCR4(-2.30)/PLSCR3(-1.70)/ABCA3(-1.43)/PCTP(-1.00)/ATP9A(-1.34)/LDLR(-2.24)	10	2.35	http://amigo.geneontology.org/amigo/term/GO:0015914
GO:0032941	secretion by tissue	4/580	10/6552	0.00827394	0.208935	VAMP8(-0.86)/AQP1(-1.88)/NPR3(-3.03)/GJA1(-3.76)	4	4.52	http://amigo.geneontology.org/amigo/term/GO:0032941
GO:0034695	response to prostaglandin E	4/580	10/6552	0.00827394	0.208935	PRKAA1(-1.11)/GNB1(-1.55)/CCL19(-3.73)/TGFBR3(-1.65)	4	4.52	http://amigo.geneontology.org/amigo/term/GO:0034695
GO:0051127	positive regulation of actin nucleation	4/580	10/6552	0.00827394	0.208935	NCKAP1(-0.75)/FCHSD2(-1.49)/ABI2(-1.43)/CYFIP1(-0.73)	4	4.52	http://amigo.geneontology.org/amigo/term/GO:0051127
GO:1902547	regulation of cellular response to vascular endothelial growth factor stimulus	4/580	10/6552	0.00827394	0.208935	ATP2B4(-0.80)/MYO1C(-1.75)/CCBE1(-2.28)/JCAD(-1.15)	4	4.52	http://amigo.geneontology.org/amigo/term/GO:1902547
GO:0001505	regulation of neurotransmitter levels	13/580	71/6552	0.00858984	0.215989	STX4(-0.78)/MAOB(-2.03)/GIPC1(-1.45)/STX3(-0.99)/P2RX7(-1.56)/GIT1(-1.30)/STX2(-2.07)/SLC6A4(-6.42)/SEPTIN5(-1.76)/SYNJ1(-1.00)/STXBP2(-0.67)/MAOA(-1.78)/STXBP1(-1.11)	13	2.07	http://amigo.geneontology.org/amigo/term/GO:0001505
GO:0099504	synaptic vesicle cycle	14/580	79/6552	0.00872639	0.218493	STX4(-0.78)/GIPC1(-1.45)/DNM3(-2.05)/NOSTRIN(-1.73)/STX3(-0.99)/CTNNB1(-1.18)/P2RX7(-1.56)/CLCN3(-3.57)/GIT1(-1.30)/STX2(-2.07)/SEPTIN5(-1.76)/SYNJ1(-1.00)/CYFIP1(-0.73)/STXBP1(-1.11)	14	2	http://amigo.geneontology.org/amigo/term/GO:0099504
GO:0048858	cell projection morphogenesis	36/580	272/6552	0.00881462	0.219771	NUMB(-0.96)/SHANK3(-2.14)/PRKCZ(-2.76)/LAMA3(-1.79)/RAPH1(-1.97)/MYO9A(-2.16)/DPYSL5(-2.70)/ID1(-3.29)/DNM3(-2.05)/PARD3(-2.17)/LAMC2(-1.80)/MACF1(-1.19)/NES(-1.27)/NCKAP1(-0.75)/LAMA5(-1.55)/ARHGAP44(-2.13)/CTNNB1(-1.18)/PARD6B(-1.64)/LAMB2(-1.57)/SLIT3(-2.29)/COBL(-1.68)/DIP2A(-3.73)/MARK2(-0.85)/GPM6A(-1.94)/LMTK2(-1.86)/MAP2(-1.44)/HECW2(-1.62)/ARHGAP35(-1.15)/DPYSL2(-1.02)/TAOK1(-0.92)/TRPV2…	36	1.5	http://amigo.geneontology.org/amigo/term/GO:0048858
GO:0031214	biomineral tissue development	11/580	56/6552	0.00892293	0.221536	STIM1(-0.86)/ANO6(-0.64)/P2RX7(-1.56)/CEBPB(-1.44)/GJA1(-3.76)/TRPM4(-2.59)/ITGB6(-1.94)/FAM83H(-4.25)/TFIP11(-1.52)/ATP2B1(-0.99)/ROCK2(-0.77)	11	2.22	http://amigo.geneontology.org/amigo/term/GO:0031214
GO:0007517	muscle organ development	18/580	112/6552	0.00903627	0.223411	MYLK(-1.26)/MED1(-1.78)/UTRN(-1.22)/LAMA5(-1.55)/PLEC(-3.05)/PRKAA1(-1.11)/SGCB(-1.28)/CTNNB1(-1.18)/DES(-2.27)/GJA1(-3.76)/JPH2(-1.59)/SMTN(-1.17)/DMD(-1.85)/FHL1(-1.29)/HOMER1(-2.59)/TGFBR3(-1.65)/FXR1(-1.40)/MYH14(-1.54)	18	1.82	http://amigo.geneontology.org/amigo/term/GO:0007517
GO:0007399	nervous system development	101/580	918/6552	0.00921055	0.226771	NUMB(-0.96)/MAOB(-2.03)/PHF10(-2.33)/NDNF(-3.76)/CSNK2A2(-0.94)/PRKCH(-3.03)/SHANK3(-2.14)/ATP2B4(-0.80)/PRKCZ(-2.76)/APC(-4.45)/ARHGEF15(-3.94)/TPRN(-2.04)/PCDH1(-1.64)/MYO6(-1.03)/ANXA1(-0.85)/TMX2(-1.47)/PAK4(-1.49)/PRX(-2.97)/SPINT1(-1.64)/LAMA3(-1.79)/RAPH1(-1.97)/MYO9A(-2.16)/DPYSL5(-2.70)/ID1(-3.29)/BOK(-1.69)/AQP1(-1.88)/DNM3(-2.05)/PARD3(-2.17)/CERS2(-1.29)/MED1(-1.78)/LAMC2(-1.80)/NAB2(…	101	1.24	http://amigo.geneontology.org/amigo/term/GO:0007399
GO:0006814	sodium ion transport	12/580	64/6552	0.00940417	0.230578	SLC34A2(-2.36)/ATP2B4(-0.80)/SNTA1(-2.44)/ANO6(-0.64)/UTRN(-1.22)/SCN7A(-2.15)/P2RX7(-1.56)/TRPM4(-2.59)/SLC6A4(-6.42)/HECW2(-1.62)/DMD(-1.85)/NEDD4(-0.84)	12	2.12	http://amigo.geneontology.org/amigo/term/GO:0006814
GO:0030182	neuron differentiation	61/580	514/6552	0.00945875	0.230958	NUMB(-0.96)/NDNF(-3.76)/SHANK3(-2.14)/PRKCZ(-2.76)/TPRN(-2.04)/MYO6(-1.03)/PAK4(-1.49)/LAMA3(-1.79)/RAPH1(-1.97)/MYO9A(-2.16)/DPYSL5(-2.70)/ID1(-3.29)/DNM3(-2.05)/PARD3(-2.17)/CERS2(-1.29)/MED1(-1.78)/LAMC2(-1.80)/AGER(-2.06)/MACF1(-1.19)/NCKIPSD(-1.61)/RTN4IP1(-1.45)/NCKAP1(-0.75)/LAMA5(-1.55)/EHD1(-1.13)/ARHGAP44(-2.13)/STX3(-0.99)/DTNB(-1.59)/CTNNB1(-1.18)/CEBPB(-1.44)/PARD6B(-1.64)/LAMB2(-1.5…	61	1.34	http://amigo.geneontology.org/amigo/term/GO:0030182
GO:0023061	signal release	22/580	147/6552	0.009696	0.232641	STX4(-0.78)/MAOB(-2.03)/GIPC1(-1.45)/RAB11FIP1(-0.93)/VAMP8(-0.86)/ANXA1(-0.85)/STX3(-0.99)/P2RX7(-1.56)/RAF1(-2.55)/ABCC4(-0.66)/GJA1(-3.76)/HADH(-0.99)/TRPM4(-2.59)/GIT1(-1.30)/STX2(-2.07)/SLC6A4(-6.42)/SEPTIN5(-1.76)/SYNJ1(-1.00)/GLUD1(-0.89)/STXBP2(-0.67)/OXCT1(-0.95)/STXBP1(-1.11)	22	1.69	http://amigo.geneontology.org/amigo/term/GO:0023061
GO:0032233	positive regulation of actin filament bundle assembly	9/580	42/6552	0.00982677	0.232641	S100A10(-1.83)/LIMCH1(-2.01)/ARHGEF15(-3.94)/ID1(-3.29)/SORBS3(-1.66)/ARHGEF10(-1.26)/SYNPO(-1.02)/SYNPO2(-1.55)/ROCK2(-0.77)	9	2.42	http://amigo.geneontology.org/amigo/term/GO:0032233
GO:0140029	exocytic process	9/580	42/6552	0.00982677	0.232641	STX4(-0.78)/VAMP8(-0.86)/STX3(-0.99)/STX2(-2.07)/SEPTIN5(-1.76)/SYNJ1(-1.00)/VPS11(-0.67)/STXBP2(-0.67)/STXBP1(-1.11)	9	2.42	http://amigo.geneontology.org/amigo/term/GO:0140029
GO:1904377	positive regulation of protein localization to cell periphery	9/580	42/6552	0.00982677	0.232641	STX4(-0.78)/PRKCH(-3.03)/ATP2B4(-0.80)/SPTBN1(-1.39)/STX3(-0.99)/SORBS1(-1.64)/EGFR(-1.13)/EZR(-1.05)/EPB41(-2.24)	9	2.42	http://amigo.geneontology.org/amigo/term/GO:1904377
GO:0046889	positive regulation of lipid biosynthetic process	8/580	35/6552	0.00986386	0.232641	ANXA1(-0.85)/PRKAA1(-1.11)/SORBS1(-1.64)/CAPN2(-1.07)/POR(-1.00)/ADGRF5(-1.39)/ZBTB20(-1.95)/LDLR(-2.24)	8	2.58	http://amigo.geneontology.org/amigo/term/GO:0046889
GO:0031344	regulation of cell projection organization	38/580	293/6552	0.0100081	0.232641	NDNF(-3.76)/SHANK3(-2.14)/APC(-4.45)/MYO9A(-2.16)/ID1(-3.29)/ODF2(-1.72)/ICAM1(-1.37)/PODXL(-1.69)/DNM3(-2.05)/CERS2(-1.29)/MACF1(-1.19)/NCKIPSD(-1.61)/RALA(-1.05)/RTN4IP1(-1.45)/NCKAP1(-0.75)/EHD1(-1.13)/ARHGAP44(-2.13)/FER(-1.49)/P2RX7(-1.56)/COBL(-1.68)/AGRN(-1.38)/EPS8L2(-1.46)/HRAS(-1.06)/MARK2(-0.85)/GPM6A(-1.94)/MAP2(-1.44)/EZR(-1.05)/HECW2(-1.62)/OCLN(-1.73)/ARHGAP35(-1.15)/HOMER1(-2.59)/…	38	1.47	http://amigo.geneontology.org/amigo/term/GO:0031344
GO:0002456	T cell mediated immunity	11/580	57/6552	0.0102013	0.232641	PRKCZ(-2.76)/ICAM1(-1.37)/AGER(-2.06)/IL18R1(-2.60)/PRF1(-2.83)/P2RX7(-1.56)/TRPM4(-2.59)/TRAF6(-1.62)/HLA-A(-2.08)/AHR(-1.42)/BTN3A3(-1.49)	11	2.18	http://amigo.geneontology.org/amigo/term/GO:0002456
GO:0110148	biomineralization	11/580	57/6552	0.0102013	0.232641	STIM1(-0.86)/ANO6(-0.64)/P2RX7(-1.56)/CEBPB(-1.44)/GJA1(-3.76)/TRPM4(-2.59)/ITGB6(-1.94)/FAM83H(-4.25)/TFIP11(-1.52)/ATP2B1(-0.99)/ROCK2(-0.77)	11	2.18	http://amigo.geneontology.org/amigo/term/GO:0110148
GO:0003254	regulation of membrane depolarization	6/580	22/6552	0.0102113	0.232641	BOK(-1.69)/P2RX7(-1.56)/GJA1(-3.76)/TRPM4(-2.59)/GJA5(-1.88)/FHL1(-1.29)	6	3.08	http://amigo.geneontology.org/amigo/term/GO:0003254
GO:0007528	neuromuscular junction development	6/580	22/6552	0.0102113	0.232641	SNTA1(-2.44)/LAMB2(-1.57)/AGRN(-1.38)/COL4A5(-1.55)/COL4A1(-0.78)/NEDD4(-0.84)	6	3.08	http://amigo.geneontology.org/amigo/term/GO:0007528
GO:0014037	Schwann cell differentiation	6/580	22/6552	0.0102113	0.232641	PRX(-2.97)/PARD3(-2.17)/NAB2(-1.67)/PLEC(-3.05)/ARHGEF10(-1.26)/LAMB2(-1.57)	6	3.08	http://amigo.geneontology.org/amigo/term/GO:0014037
GO:0097028	dendritic cell differentiation	6/580	22/6552	0.0102113	0.232641	AGER(-2.06)/CEBPB(-1.44)/ITGB6(-1.94)/TRAF6(-1.62)/AZI2(-1.31)/CCL19(-3.73)	6	3.08	http://amigo.geneontology.org/amigo/term/GO:0097028
GO:0051234	establishment of localization	209/580	2073/6552	0.0102215	0.232641	STX4(-0.78)/NUMB(-0.96)/SLC34A2(-2.36)/PEX16(-2.64)/MAOB(-2.03)/SPA17(-3.44)/NECTIN3(-1.96)/PLEKHA1(-2.39)/GIPC1(-1.45)/STIM1(-0.86)/CSNK2A2(-0.94)/SLC25A1(-1.14)/MTX3(-2.81)/SHANK3(-2.14)/ATP2B4(-0.80)/PRKCZ(-2.76)/RAB11FIP1(-0.93)/ABLIM3(-2.60)/S100A10(-1.83)/VAMP8(-0.86)/ARL8B(-0.87)/HERC2(-3.31)/WFS1(-1.63)/MYO6(-1.03)/VAV3(-2.36)/ANXA1(-0.85)/HBA1(-2.83)/NAGPA(-2.16)/MYLK(-1.26)/OCIAD2(-1.40…	209	1.14	http://amigo.geneontology.org/amigo/term/GO:0051234
GO:0008299	isoprenoid biosynthetic process	5/580	16/6552	0.010229	0.232641	HMGCS1(-1.17)/PMVK(-1.11)/AKR1C3(-0.87)/IDI1(-3.71)/LSS(-1.16)	5	3.53	http://amigo.geneontology.org/amigo/term/GO:0008299
GO:0018904	ether metabolic process	5/580	16/6552	0.010229	0.232641	DHRS7B(-1.26)/FAR1(-1.50)/FASN(-1.17)/TXN(-1.53)/GNPAT(-1.21)	5	3.53	http://amigo.geneontology.org/amigo/term/GO:0018904
GO:0048286	lung alveolus development	5/580	16/6552	0.010229	0.232641	HOXA5(-2.25)/PDGFA(-4.61)/ITGB6(-1.94)/SFTPD(-1.42)/NKIRAS2(-1.03)	5	3.53	http://amigo.geneontology.org/amigo/term/GO:0048286
GO:1905475	regulation of protein localization to membrane	17/580	105/6552	0.0102358	0.232641	STX4(-0.78)/NUMB(-0.96)/PRKCH(-3.03)/ATP2B4(-0.80)/PRKCZ(-2.76)/VAMP8(-0.86)/MFF(-2.05)/SPTBN1(-1.39)/MIEF1(-2.11)/MYO1C(-1.75)/ARHGAP44(-2.13)/STX3(-0.99)/SORBS1(-1.64)/EGFR(-1.13)/HRAS(-1.06)/EZR(-1.05)/TMBIM1(-4.10)	17	1.83	http://amigo.geneontology.org/amigo/term/GO:1905475
GO:0033036	macromolecule localization	160/580	1543/6552	0.0102364	0.232641	STX4(-0.78)/NUMB(-0.96)/PEX16(-2.64)/NECTIN3(-1.96)/PLEKHA1(-2.39)/GIPC1(-1.45)/CSNK2A2(-0.94)/PRKCH(-3.03)/MTX3(-2.81)/SHANK3(-2.14)/LPL(-2.81)/ATP2B4(-0.80)/PRKCZ(-2.76)/RAB11FIP1(-0.93)/ABLIM3(-2.60)/S100A10(-1.83)/VAMP8(-0.86)/APC(-4.45)/ARL8B(-0.87)/HERC2(-3.31)/MYO6(-1.03)/ANXA1(-0.85)/NAGPA(-2.16)/SNX24(-3.09)/ABCA8(-2.07)/NPNT(-1.90)/TOMM20(-1.97)/MFF(-2.05)/TJP2(-1.69)/ID1(-3.29)/CALCRL(…	160	1.17	http://amigo.geneontology.org/amigo/term/GO:0033036
GO:0098655	cation transmembrane transport	36/580	275/6552	0.0104256	0.236035	SLC34A2(-2.36)/STIM1(-0.86)/SHANK3(-2.14)/ATP2B4(-0.80)/SNTA1(-2.44)/SLC12A4(-0.89)/ANXA2(-1.31)/AQP1(-1.88)/ANO6(-0.64)/SLC25A20(-0.96)/UTRN(-1.22)/SCN7A(-2.15)/SLC11A1(-2.78)/EHD3(-1.54)/ITPR3(-1.27)/TMEM63B(-1.66)/P2RX7(-1.56)/CCDC51(-1.68)/JPH2(-1.59)/STIM2(-1.71)/TRPM4(-2.59)/CLCN3(-3.57)/GPM6A(-1.94)/SLC12A7(-1.34)/SLC6A4(-6.42)/CACNA2D2(-1.33)/ATP2B1(-0.99)/HECW2(-1.62)/DMD(-1.85)/SLC25A22…	36	1.48	http://amigo.geneontology.org/amigo/term/GO:0098655
GO:0008015	blood circulation	27/580	193/6552	0.0109219	0.244517	ATP2B4(-0.80)/SNTA1(-2.44)/TJP2(-1.69)/AGER(-2.06)/DOCK4(-1.10)/NPR3(-3.03)/TJP1(-1.36)/CYB5R3(-0.93)/PLEC(-3.05)/CDH5(-1.17)/EHD3(-1.54)/DES(-2.27)/GJA1(-3.76)/GNA11(-1.28)/GNA13(-0.76)/TRPM4(-2.59)/GJA5(-1.88)/AGTRAP(-0.93)/SLC6A4(-6.42)/ATP2B1(-0.99)/SOD3(-1.11)/DMD(-1.85)/OCLN(-1.73)/ARHGAP35(-1.15)/ACVRL1(-1.86)/MYL4(-1.17)/ROCK2(-0.77)	27	1.58	http://amigo.geneontology.org/amigo/term/GO:0008015
GO:0007269	neurotransmitter secretion	10/580	50/6552	0.0109244	0.244517	STX4(-0.78)/GIPC1(-1.45)/STX3(-0.99)/P2RX7(-1.56)/GIT1(-1.30)/STX2(-2.07)/SEPTIN5(-1.76)/SYNJ1(-1.00)/STXBP2(-0.67)/STXBP1(-1.11)	10	2.26	http://amigo.geneontology.org/amigo/term/GO:0007269
GO:0099643	signal release from synapse	10/580	50/6552	0.0109244	0.244517	STX4(-0.78)/GIPC1(-1.45)/STX3(-0.99)/P2RX7(-1.56)/GIT1(-1.30)/STX2(-2.07)/SEPTIN5(-1.76)/SYNJ1(-1.00)/STXBP2(-0.67)/STXBP1(-1.11)	10	2.26	http://amigo.geneontology.org/amigo/term/GO:0099643
GO:0033043	regulation of organelle organization	70/580	608/6552	0.0111946	0.245495	NFRKB(-3.60)/CSNK2A2(-0.94)/SHANK3(-2.14)/MPDZ(-2.43)/S100A10(-1.83)/LIMCH1(-2.01)/APC(-4.45)/ARHGEF15(-3.94)/ANXA1(-0.85)/MFF(-2.05)/ID1(-3.29)/SPTBN1(-1.39)/MIEF1(-2.11)/ODF2(-1.72)/ANXA2(-1.31)/PDGFA(-4.61)/BOK(-1.69)/SORBS3(-1.66)/RBSN(-2.45)/NES(-1.27)/TJP1(-1.36)/RALA(-1.05)/SPTAN1(-1.29)/NCKAP1(-0.75)/RHOF(-1.11)/ARHGAP44(-2.13)/PRKAA1(-1.11)/CDH5(-1.17)/EHD3(-1.54)/FER(-1.49)/ARHGEF10(-1.…	70	1.3	http://amigo.geneontology.org/amigo/term/GO:0033043
GO:0002115	store-operated calcium entry	3/580	6/6552	0.011259	0.245495	STIM1(-0.86)/STIM2(-1.71)/HOMER1(-2.59)	3	5.65	http://amigo.geneontology.org/amigo/term/GO:0002115
GO:0010756	positive regulation of plasminogen activation	3/580	6/6552	0.011259	0.245495	S100A10(-1.83)/ANXA2(-1.31)/PLGRKT(-0.96)	3	5.65	http://amigo.geneontology.org/amigo/term/GO:0010756
GO:0016264	gap junction assembly	3/580	6/6552	0.011259	0.245495	GJA1(-3.76)/GJA5(-1.88)/CTNNA1(-1.16)	3	5.65	http://amigo.geneontology.org/amigo/term/GO:0016264
GO:0032060	bleb assembly	3/580	6/6552	0.011259	0.245495	MYLK(-1.26)/ANO6(-0.64)/P2RX7(-1.56)	3	5.65	http://amigo.geneontology.org/amigo/term/GO:0032060
GO:0045624	positive regulation of T-helper cell differentiation	3/580	6/6552	0.011259	0.245495	PRKCZ(-2.76)/ANXA1(-0.85)/CCL19(-3.73)	3	5.65	http://amigo.geneontology.org/amigo/term/GO:0045624
GO:0061299	retina vasculature morphogenesis in camera-type eye	3/580	6/6552	0.011259	0.245495	ARHGEF15(-3.94)/COL4A1(-0.78)/RHOJ(-2.41)	3	5.65	http://amigo.geneontology.org/amigo/term/GO:0061299
GO:0006835	dicarboxylic acid transport	7/580	29/6552	0.0114249	0.247288	GIPC1(-1.45)/SLC19A1(-1.57)/P2RX7(-1.56)/GJA1(-3.76)/SLC25A22(-0.64)/LRRC8C(-1.36)/STXBP1(-1.11)	7	2.73	http://amigo.geneontology.org/amigo/term/GO:0006835
GO:0099072	regulation of postsynaptic membrane neurotransmitter receptor levels	7/580	29/6552	0.0114249	0.247288	NUMB(-0.96)/PRKCZ(-2.76)/DNM3(-2.05)/ARHGAP44(-2.13)/STX3(-0.99)/HRAS(-1.06)/CTNND1(-1.22)	7	2.73	http://amigo.geneontology.org/amigo/term/GO:0099072
GO:1901342	regulation of vasculature development	21/580	141/6552	0.0119636	0.253943	STIM1(-0.86)/ATP2B4(-0.80)/PAK4(-1.49)/HOXA5(-2.25)/ID1(-3.29)/CCBE1(-2.28)/AQP1(-1.88)/TJP1(-1.36)/ETS1(-1.30)/JCAD(-1.15)/CDH5(-1.17)/PTGIS(-1.54)/ANXA3(-0.85)/CTNNB1(-1.18)/EPN2(-1.19)/RRAS(-1.48)/ANGPT2(-3.70)/RHOJ(-2.41)/ACVRL1(-1.86)/ROCK2(-0.77)/BMPER(-2.25)	21	1.68	http://amigo.geneontology.org/amigo/term/GO:1901342
GO:0032231	regulation of actin filament bundle assembly	12/580	66/6552	0.0119892	0.253943	SHANK3(-2.14)/S100A10(-1.83)/LIMCH1(-2.01)/ARHGEF15(-3.94)/ID1(-3.29)/SORBS3(-1.66)/TJP1(-1.36)/ARHGEF10(-1.26)/SYNPO(-1.02)/CGNL1(-1.18)/SYNPO2(-1.55)/ROCK2(-0.77)	12	2.05	http://amigo.geneontology.org/amigo/term/GO:0032231
GO:0120035	regulation of plasma membrane bounded cell projection organization	37/580	287/6552	0.0120034	0.253943	NDNF(-3.76)/SHANK3(-2.14)/APC(-4.45)/ID1(-3.29)/ODF2(-1.72)/ICAM1(-1.37)/PODXL(-1.69)/DNM3(-2.05)/CERS2(-1.29)/MACF1(-1.19)/NCKIPSD(-1.61)/RALA(-1.05)/RTN4IP1(-1.45)/NCKAP1(-0.75)/EHD1(-1.13)/ARHGAP44(-2.13)/FER(-1.49)/P2RX7(-1.56)/COBL(-1.68)/AGRN(-1.38)/EPS8L2(-1.46)/HRAS(-1.06)/MARK2(-0.85)/GPM6A(-1.94)/MAP2(-1.44)/EZR(-1.05)/HECW2(-1.62)/OCLN(-1.73)/ARHGAP35(-1.15)/HOMER1(-2.59)/CCL19(-3.73)/…	37	1.46	http://amigo.geneontology.org/amigo/term/GO:0120035
GO:0048699	generation of neurons	63/580	540/6552	0.012067	0.253943	NUMB(-0.96)/NDNF(-3.76)/SHANK3(-2.14)/PRKCZ(-2.76)/TPRN(-2.04)/MYO6(-1.03)/PAK4(-1.49)/LAMA3(-1.79)/RAPH1(-1.97)/MYO9A(-2.16)/DPYSL5(-2.70)/ID1(-3.29)/DNM3(-2.05)/PARD3(-2.17)/CERS2(-1.29)/MED1(-1.78)/LAMC2(-1.80)/AGER(-2.06)/MACF1(-1.19)/NCKIPSD(-1.61)/RTN4IP1(-1.45)/NCKAP1(-0.75)/LAMA5(-1.55)/EHD1(-1.13)/EML1(-1.41)/ARHGAP44(-2.13)/STX3(-0.99)/DTNB(-1.59)/CTNNB1(-1.18)/CEBPB(-1.44)/PARD6B(-1.64…	63	1.32	http://amigo.geneontology.org/amigo/term/GO:0048699
GO:0008209	androgen metabolic process	4/580	11/6552	0.0121043	0.253943	PLEKHA1(-2.39)/HSD17B11(-1.09)/MED1(-1.78)/HSD17B8(-1.05)	4	4.11	http://amigo.geneontology.org/amigo/term/GO:0008209
GO:0017014	protein nitrosylation	4/580	11/6552	0.0121043	0.253943	ATP2B4(-0.80)/SNTA1(-2.44)/TXN(-1.53)/DMD(-1.85)	4	4.11	http://amigo.geneontology.org/amigo/term/GO:0017014
GO:0018119	peptidyl-cysteine S-nitrosylation	4/580	11/6552	0.0121043	0.253943	ATP2B4(-0.80)/SNTA1(-2.44)/TXN(-1.53)/DMD(-1.85)	4	4.11	http://amigo.geneontology.org/amigo/term/GO:0018119
GO:0061298	retina vasculature development in camera-type eye	4/580	11/6552	0.0121043	0.253943	ARHGEF15(-3.94)/COL4A1(-0.78)/RHOJ(-2.41)/ACVRL1(-1.86)	4	4.11	http://amigo.geneontology.org/amigo/term/GO:0061298
GO:0006694	steroid biosynthetic process	13/580	74/6552	0.0121191	0.253943	HSD17B11(-1.09)/MED1(-1.78)/HMGCS1(-1.17)/CYB5R3(-0.93)/PRKAA1(-1.11)/HSD17B8(-1.05)/POR(-1.00)/PMVK(-1.11)/AKR1C3(-0.87)/IDI1(-3.71)/LSS(-1.16)/NSDHL(-0.64)/ERLIN2(-0.73)	13	1.98	http://amigo.geneontology.org/amigo/term/GO:0006694
GO:0098660	inorganic ion transmembrane transport	33/580	250/6552	0.0123199	0.257237	SLC34A2(-2.36)/STIM1(-0.86)/ATP2B4(-0.80)/SNTA1(-2.44)/SLC12A4(-0.89)/ANXA2(-1.31)/AQP1(-1.88)/ANO6(-0.64)/UTRN(-1.22)/SCN7A(-2.15)/SLC11A1(-2.78)/EHD3(-1.54)/ITPR3(-1.27)/P2RX7(-1.56)/CCDC51(-1.68)/JPH2(-1.59)/STIM2(-1.71)/TRPM4(-2.59)/CLCN3(-3.57)/GPM6A(-1.94)/SLC12A7(-1.34)/SLC6A4(-6.42)/CACNA2D2(-1.33)/ATP2B1(-0.99)/HECW2(-1.62)/DMD(-1.85)/SLC25A22(-0.64)/FHL1(-1.29)/PCYOX1(-0.77)/CCL19(-3.73…	33	1.49	http://amigo.geneontology.org/amigo/term/GO:0098660
GO:0051239	regulation of multicellular organismal process	112/580	1043/6552	0.0126477	0.263152	IP6K1(-3.91)/NUMB(-0.96)/NLRC3(-3.91)/STIM1(-0.86)/PRKCH(-3.03)/SHANK3(-2.14)/LPL(-2.81)/ATP2B4(-0.80)/PRKCZ(-2.76)/RAB11FIP1(-0.93)/VAMP8(-0.86)/APC(-4.45)/ANXA1(-0.85)/AGPAT2(-1.04)/PAK4(-1.49)/SNTA1(-2.44)/SPINT1(-1.64)/NPNT(-1.90)/LAMA3(-1.79)/MMRN2(-1.65)/HOXA5(-2.25)/ID1(-3.29)/CALCRL(-1.99)/SPTBN1(-1.39)/PRKAB1(-3.17)/ANXA2(-1.31)/DHRS7B(-1.26)/PDGFA(-4.61)/CCBE1(-2.28)/AQP1(-1.88)/PARD3(-…	112	1.21	http://amigo.geneontology.org/amigo/term/GO:0051239
GO:0045109	intermediate filament organization	6/580	23/6552	0.0128063	0.263667	KRT7(-1.58)/PLEC(-3.05)/DES(-2.27)/KRT8(-1.00)/KRT19(-0.80)/KRT72(-4.09)	6	2.95	http://amigo.geneontology.org/amigo/term/GO:0045109
GO:2000177	regulation of neural precursor cell proliferation	6/580	23/6552	0.0128063	0.263667	SPINT1(-1.64)/NES(-1.27)/CTNNB1(-1.18)/CTNNA1(-1.16)/SLC6A4(-6.42)/LIMS2(-3.03)	6	2.95	http://amigo.geneontology.org/amigo/term/GO:2000177
GO:2000351	regulation of endothelial cell apoptotic process	6/580	23/6552	0.0128063	0.263667	NDNF(-3.76)/PAK4(-1.49)/ICAM1(-1.37)/ANO6(-0.64)/CDH5(-1.17)/AKR1C3(-0.87)	6	2.95	http://amigo.geneontology.org/amigo/term/GO:2000351
GO:0006816	calcium ion transport	22/580	151/6552	0.01312	0.269189	STIM1(-0.86)/ATP2B4(-0.80)/WFS1(-1.63)/MYLK(-1.26)/CALCRL(-1.99)/ANXA2(-1.31)/ANO6(-0.64)/EHD3(-1.54)/ITPR3(-1.27)/CTNNB1(-1.18)/P2RX7(-1.56)/JPH2(-1.59)/STIM2(-1.71)/TRPM4(-2.59)/GPM6A(-1.94)/CACNA2D2(-1.33)/ATP2B1(-0.99)/DMD(-1.85)/EPB41(-2.24)/HOMER1(-2.59)/CCL19(-3.73)/TRPV2(-1.01)	22	1.65	http://amigo.geneontology.org/amigo/term/GO:0006816
GO:0006836	neurotransmitter transport	11/580	59/6552	0.0131752	0.269385	STX4(-0.78)/GIPC1(-1.45)/STX3(-0.99)/P2RX7(-1.56)/GIT1(-1.30)/STX2(-2.07)/SLC6A4(-6.42)/SEPTIN5(-1.76)/SYNJ1(-1.00)/STXBP2(-0.67)/STXBP1(-1.11)	11	2.11	http://amigo.geneontology.org/amigo/term/GO:0006836
GO:0120039	plasma membrane bounded cell projection morphogenesis	35/580	270/6552	0.0132307	0.269562	NUMB(-0.96)/SHANK3(-2.14)/PRKCZ(-2.76)/LAMA3(-1.79)/RAPH1(-1.97)/MYO9A(-2.16)/DPYSL5(-2.70)/ID1(-3.29)/DNM3(-2.05)/PARD3(-2.17)/LAMC2(-1.80)/MACF1(-1.19)/NCKAP1(-0.75)/LAMA5(-1.55)/ARHGAP44(-2.13)/CTNNB1(-1.18)/PARD6B(-1.64)/LAMB2(-1.57)/SLIT3(-2.29)/COBL(-1.68)/DIP2A(-3.73)/MARK2(-0.85)/GPM6A(-1.94)/LMTK2(-1.86)/MAP2(-1.44)/HECW2(-1.62)/ARHGAP35(-1.15)/DPYSL2(-1.02)/TAOK1(-0.92)/TRPV2(-1.01)/NED…	35	1.46	http://amigo.geneontology.org/amigo/term/GO:0120039
GO:0002369	T cell cytokine production	5/580	17/6552	0.0134576	0.269562	PRKCZ(-2.76)/IL18R1(-2.60)/TRPM4(-2.59)/TRAF6(-1.62)/HLA-A(-2.08)	5	3.32	http://amigo.geneontology.org/amigo/term/GO:0002369
GO:0002724	regulation of T cell cytokine production	5/580	17/6552	0.0134576	0.269562	PRKCZ(-2.76)/IL18R1(-2.60)/TRPM4(-2.59)/TRAF6(-1.62)/HLA-A(-2.08)	5	3.32	http://amigo.geneontology.org/amigo/term/GO:0002724
GO:0031424	keratinization	5/580	17/6552	0.0134576	0.269562	EVPL(-2.06)/KRT7(-1.58)/PPL(-1.87)/KRT8(-1.00)/KRT72(-4.09)	5	3.32	http://amigo.geneontology.org/amigo/term/GO:0031424
GO:0042093	T-helper cell differentiation	5/580	17/6552	0.0134576	0.269562	PRKCZ(-2.76)/ANXA1(-0.85)/IL18R1(-2.60)/SPN(-0.66)/CCL19(-3.73)	5	3.32	http://amigo.geneontology.org/amigo/term/GO:0042093
GO:1903955	positive regulation of protein targeting to mitochondrion	5/580	17/6552	0.0134576	0.269562	CSNK2A2(-0.94)/ABLIM3(-2.60)/PRKAA1(-1.11)/VPS11(-0.67)/HPS4(-4.04)	5	3.32	http://amigo.geneontology.org/amigo/term/GO:1903955
GO:0030239	myofibril assembly	7/580	30/6552	0.0137958	0.275403	PGM5(-1.46)/PLEC(-3.05)/LDB3(-1.31)/LMOD1(-0.98)/MYH11(-1.32)/NEBL(-1.80)/KRT19(-0.80)	7	2.64	http://amigo.geneontology.org/amigo/term/GO:0030239
GO:0008104	protein localization	139/580	1332/6552	0.0141489	0.281501	STX4(-0.78)/NUMB(-0.96)/PEX16(-2.64)/NECTIN3(-1.96)/PLEKHA1(-2.39)/GIPC1(-1.45)/CSNK2A2(-0.94)/PRKCH(-3.03)/MTX3(-2.81)/SHANK3(-2.14)/ATP2B4(-0.80)/PRKCZ(-2.76)/RAB11FIP1(-0.93)/ABLIM3(-2.60)/S100A10(-1.83)/VAMP8(-0.86)/APC(-4.45)/ARL8B(-0.87)/HERC2(-3.31)/MYO6(-1.03)/ANXA1(-0.85)/NAGPA(-2.16)/SNX24(-3.09)/NPNT(-1.90)/TOMM20(-1.97)/MFF(-2.05)/TJP2(-1.69)/ID1(-3.29)/CALCRL(-1.99)/SPTBN1(-1.39)/MIE…	139	1.18	http://amigo.geneontology.org/amigo/term/GO:0008104
GO:0006812	cation transport	45/580	367/6552	0.0142438	0.282439	SLC34A2(-2.36)/MAOB(-2.03)/STIM1(-0.86)/SHANK3(-2.14)/ATP2B4(-0.80)/VAMP8(-0.86)/WFS1(-1.63)/MYLK(-1.26)/SNTA1(-2.44)/CALCRL(-1.99)/SLC12A4(-0.89)/ANXA2(-1.31)/AQP1(-1.88)/ANO6(-0.64)/SLC25A20(-0.96)/UTRN(-1.22)/SCN7A(-2.15)/SLC11A1(-2.78)/EHD3(-1.54)/ITPR3(-1.27)/TMEM63B(-1.66)/CTNNB1(-1.18)/P2RX7(-1.56)/CCDC51(-1.68)/JPH2(-1.59)/STIM2(-1.71)/TRPM4(-2.59)/GJA5(-1.88)/CLCN3(-3.57)/GPM6A(-1.94)/LM…	45	1.39	http://amigo.geneontology.org/amigo/term/GO:0006812
GO:1902414	protein localization to cell junction	10/580	52/6552	0.0143436	0.283466	NECTIN3(-1.96)/PRKCZ(-2.76)/TJP2(-1.69)/TJP1(-1.36)/ARHGAP44(-2.13)/CDH5(-1.17)/STX3(-0.99)/CGNL1(-1.18)/HRAS(-1.06)/HOMER1(-2.59)	10	2.17	http://amigo.geneontology.org/amigo/term/GO:1902414
GO:1901700	response to oxygen-containing compound	80/580	717/6552	0.0146203	0.287971	STX4(-0.78)/MAOB(-2.03)/PLEKHA1(-2.39)/LPL(-2.81)/ATP2B4(-0.80)/PRKCZ(-2.76)/APC(-4.45)/ANXA1(-0.85)/HBA1(-2.83)/TOMM20(-1.97)/ID1(-3.29)/CALCRL(-1.99)/PDGFA(-4.61)/MYO1C(-1.75)/ICAM1(-1.37)/HPGD(-2.96)/AQP1(-1.88)/KANK2(-1.14)/MED1(-1.78)/AGER(-2.06)/HNRNPA0(-1.20)/STK26(-1.75)/TNS2(-1.28)/PLEC(-3.05)/PRKAA1(-1.11)/TXNIP(-3.89)/HADHA(-1.05)/SLC11A1(-2.78)/FER(-1.49)/PTPRK(-1.30)/CTNNB1(-1.18)/P2…	80	1.26	http://amigo.geneontology.org/amigo/term/GO:1901700
GO:1903533	regulation of protein targeting	9/580	45/6552	0.0154057	0.302433	CSNK2A2(-0.94)/ABLIM3(-2.60)/MFF(-2.05)/MIEF1(-2.11)/MYO1C(-1.75)/PRKAA1(-1.11)/HRAS(-1.06)/VPS11(-0.67)/HPS4(-4.04)	9	2.26	http://amigo.geneontology.org/amigo/term/GO:1903533
GO:0061061	muscle structure development	32/580	245/6552	0.0156936	0.307064	MED28(-1.82)/MYLK(-1.26)/NPNT(-1.90)/EHD2(-1.73)/PGM5(-1.46)/MED1(-1.78)/ATP11A(-0.89)/UTRN(-1.22)/LAMA5(-1.55)/EHD1(-1.13)/PLEC(-3.05)/PRKAA1(-1.11)/SGCB(-1.28)/PDLIM2(-1.33)/CTNNB1(-1.18)/DES(-2.27)/GJA1(-3.76)/JPH2(-1.59)/CAPN2(-1.07)/SMTN(-1.17)/LDB3(-1.31)/LMOD1(-0.98)/DMD(-1.85)/FHL1(-1.29)/MYH11(-1.32)/HOMER1(-2.59)/NEBL(-1.80)/TGFBR3(-1.65)/KRT19(-0.80)/FXR1(-1.40)/PIEZO1(-0.86)/MYH14(-1.…	32	1.48	http://amigo.geneontology.org/amigo/term/GO:0061061
GO:1900076	regulation of cellular response to insulin stimulus	8/580	38/6552	0.0162102	0.315086	LPL(-2.81)/PRKCZ(-2.76)/MYO1C(-1.75)/TNS2(-1.28)/PRKAA1(-1.11)/SORBS1(-1.64)/PIP4K2C(-0.87)/ATP2B1(-0.99)	8	2.38	http://amigo.geneontology.org/amigo/term/GO:1900076
GO:1903078	positive regulation of protein localization to plasma membrane	8/580	38/6552	0.0162102	0.315086	STX4(-0.78)/PRKCH(-3.03)/ATP2B4(-0.80)/SPTBN1(-1.39)/STX3(-0.99)/SORBS1(-1.64)/EGFR(-1.13)/EZR(-1.05)	8	2.38	http://amigo.geneontology.org/amigo/term/GO:1903078
GO:0031100	animal organ regeneration	7/580	31/6552	0.0164991	0.31728	CSNK2A2(-0.94)/MED1(-1.78)/UPF2(-1.18)/ANXA3(-0.85)/CEBPB(-1.44)/ANGPT2(-3.70)/TGFBR3(-1.65)	7	2.55	http://amigo.geneontology.org/amigo/term/GO:0031100
GO:0055002	striated muscle cell development	7/580	31/6552	0.0164991	0.31728	PGM5(-1.46)/PLEC(-3.05)/LDB3(-1.31)/LMOD1(-0.98)/MYH11(-1.32)/NEBL(-1.80)/KRT19(-0.80)	7	2.55	http://amigo.geneontology.org/amigo/term/GO:0055002
GO:0045055	regulated exocytosis	16/580	102/6552	0.0166848	0.31728	STX4(-0.78)/GIPC1(-1.45)/RAB11FIP1(-0.93)/VAMP8(-0.86)/ARL8B(-0.87)/ANXA3(-0.85)/STX3(-0.99)/FER(-1.49)/P2RX7(-1.56)/ABCC4(-0.66)/GIT1(-1.30)/STX2(-2.07)/SEPTIN5(-1.76)/SYNJ1(-1.00)/STXBP2(-0.67)/STXBP1(-1.11)	16	1.77	http://amigo.geneontology.org/amigo/term/GO:0045055
GO:1903076	regulation of protein localization to plasma membrane	12/580	69/6552	0.0168482	0.31728	STX4(-0.78)/NUMB(-0.96)/PRKCH(-3.03)/ATP2B4(-0.80)/VAMP8(-0.86)/SPTBN1(-1.39)/ARHGAP44(-2.13)/STX3(-0.99)/SORBS1(-1.64)/EGFR(-1.13)/EZR(-1.05)/TMBIM1(-4.10)	12	1.96	http://amigo.geneontology.org/amigo/term/GO:1903076
GO:0002726	positive regulation of T cell cytokine production	4/580	12/6552	0.0169072	0.31728	PRKCZ(-2.76)/IL18R1(-2.60)/TRAF6(-1.62)/HLA-A(-2.08)	4	3.77	http://amigo.geneontology.org/amigo/term/GO:0002726
GO:0003009	skeletal muscle contraction	4/580	12/6552	0.0169072	0.31728	SYNM(-2.27)/DMD(-1.85)/HOMER1(-2.59)/MYH14(-1.54)	4	3.77	http://amigo.geneontology.org/amigo/term/GO:0003009
GO:0007606	sensory perception of chemical stimulus	4/580	12/6552	0.0169072	0.31728	ITPR3(-1.27)/GNB1(-1.55)/NCAM2(-0.94)/BBS1(-3.14)	4	3.77	http://amigo.geneontology.org/amigo/term/GO:0007606
GO:0046485	ether lipid metabolic process	4/580	12/6552	0.0169072	0.31728	DHRS7B(-1.26)/FAR1(-1.50)/FASN(-1.17)/GNPAT(-1.21)	4	3.77	http://amigo.geneontology.org/amigo/term/GO:0046485
GO:0048499	synaptic vesicle membrane organization	4/580	12/6552	0.0169072	0.31728	STX4(-0.78)/STX3(-0.99)/STX2(-2.07)/STXBP1(-1.11)	4	3.77	http://amigo.geneontology.org/amigo/term/GO:0048499
GO:0070050	neuron cellular homeostasis	4/580	12/6552	0.0169072	0.31728	PRKAA1(-1.11)/CLCN3(-3.57)/ATP2B1(-0.99)/TAOK1(-0.92)	4	3.77	http://amigo.geneontology.org/amigo/term/GO:0070050
GO:0048667	cell morphogenesis involved in neuron differentiation	31/580	237/6552	0.0169137	0.31728	NUMB(-0.96)/SHANK3(-2.14)/TPRN(-2.04)/LAMA3(-1.79)/RAPH1(-1.97)/DPYSL5(-2.70)/ID1(-3.29)/DNM3(-2.05)/PARD3(-2.17)/LAMC2(-1.80)/MACF1(-1.19)/LAMA5(-1.55)/ARHGAP44(-2.13)/PARD6B(-1.64)/LAMB2(-1.57)/SLIT3(-2.29)/COBL(-1.68)/DIP2A(-3.73)/MARK2(-0.85)/TRIOBP(-1.01)/LMTK2(-1.86)/MAP2(-1.44)/HECW2(-1.62)/ARHGAP35(-1.15)/DPYSL2(-1.02)/TRPV2(-1.01)/NEDD4(-0.84)/S100A6(-1.10)/ABI2(-1.43)/CYFIP1(-0.73)/STXB…	31	1.48	http://amigo.geneontology.org/amigo/term/GO:0048667
GO:0002287	alpha-beta T cell activation involved in immune response	5/580	18/6552	0.017308	0.319603	PRKCZ(-2.76)/ANXA1(-0.85)/IL18R1(-2.60)/SPN(-0.66)/CCL19(-3.73)	5	3.14	http://amigo.geneontology.org/amigo/term/GO:0002287
GO:0002293	alpha-beta T cell differentiation involved in immune response	5/580	18/6552	0.017308	0.319603	PRKCZ(-2.76)/ANXA1(-0.85)/IL18R1(-2.60)/SPN(-0.66)/CCL19(-3.73)	5	3.14	http://amigo.geneontology.org/amigo/term/GO:0002293
GO:0002294	CD4-positive, alpha-beta T cell differentiation involved in immune response	5/580	18/6552	0.017308	0.319603	PRKCZ(-2.76)/ANXA1(-0.85)/IL18R1(-2.60)/SPN(-0.66)/CCL19(-3.73)	5	3.14	http://amigo.geneontology.org/amigo/term/GO:0002294
GO:0035315	hair cell differentiation	5/580	18/6552	0.017308	0.319603	TPRN(-2.04)/MYO6(-1.03)/CTNNB1(-1.18)/TRIOBP(-1.01)/ERCC3(-3.54)	5	3.14	http://amigo.geneontology.org/amigo/term/GO:0035315
GO:1903749	positive regulation of establishment of protein localization to mitochondrion	5/580	18/6552	0.017308	0.319603	CSNK2A2(-0.94)/ABLIM3(-2.60)/PRKAA1(-1.11)/VPS11(-0.67)/HPS4(-4.04)	5	3.14	http://amigo.geneontology.org/amigo/term/GO:1903749
GO:0070925	organelle assembly	47/580	391/6552	0.0173851	0.320026	NEK1(-2.59)/CIBAR1(-2.18)/SHANK3(-2.14)/ABLIM3(-2.60)/ARL8B(-0.87)/ODF2(-1.72)/EHD2(-1.73)/LIMD1(-1.57)/PGM5(-1.46)/STING1(-0.79)/ABLIM1(-1.51)/ATG9A(-2.09)/LAMA5(-1.55)/EHD1(-1.13)/HDAC3(-1.54)/MISP(-2.86)/PLEC(-3.05)/PRKAA1(-1.11)/EHD3(-1.54)/ARHGEF10(-1.26)/P2RX7(-1.56)/ABCC4(-0.66)/SYNPO(-1.02)/CDK5RAP2(-4.09)/ATG101(-2.23)/EMC6(-1.10)/CETN2(-1.07)/EML3(-0.61)/PIP4K2C(-0.87)/BCCIP(-1.24)/SYNP…	47	1.36	http://amigo.geneontology.org/amigo/term/GO:0070925
GO:0002089	lens morphogenesis in camera-type eye	3/580	7/6552	0.0184195	0.327992	NECTIN3(-1.96)/CTNNB1(-1.18)/ABI2(-1.43)	3	4.84	http://amigo.geneontology.org/amigo/term/GO:0002089
GO:0042590	antigen processing and presentation of exogenous peptide antigen via MHC class I	3/580	7/6552	0.0184195	0.327992	MFSD6(-2.78)/IKBKB(-0.80)/HLA-A(-2.08)	3	4.84	http://amigo.geneontology.org/amigo/term/GO:0042590
GO:0045821	positive regulation of glycolytic process	3/580	7/6552	0.0184195	0.327992	PRKAA1(-1.11)/P2RX7(-1.56)/ZBTB20(-1.95)	3	4.84	http://amigo.geneontology.org/amigo/term/GO:0045821
GO:0071305	cellular response to vitamin D	3/580	7/6552	0.0184195	0.327992	KANK2(-1.14)/MED1(-1.78)/ATP2B1(-0.99)	3	4.84	http://amigo.geneontology.org/amigo/term/GO:0071305
GO:0072488	ammonium transmembrane transport	3/580	7/6552	0.0184195	0.327992	SLC12A4(-0.89)/AQP1(-1.88)/SLC12A7(-1.34)	3	4.84	http://amigo.geneontology.org/amigo/term/GO:0072488
GO:0072697	protein localization to cell cortex	3/580	7/6552	0.0184195	0.327992	MISP(-2.86)/EZR(-1.05)/EPB41(-2.24)	3	4.84	http://amigo.geneontology.org/amigo/term/GO:0072697
GO:0086014	atrial cardiac muscle cell action potential	3/580	7/6552	0.0184195	0.327992	GJA1(-3.76)/TRPM4(-2.59)/GJA5(-1.88)	3	4.84	http://amigo.geneontology.org/amigo/term/GO:0086014
GO:0086026	atrial cardiac muscle cell to AV node cell signaling	3/580	7/6552	0.0184195	0.327992	GJA1(-3.76)/TRPM4(-2.59)/GJA5(-1.88)	3	4.84	http://amigo.geneontology.org/amigo/term/GO:0086026
GO:0086066	atrial cardiac muscle cell to AV node cell communication	3/580	7/6552	0.0184195	0.327992	GJA1(-3.76)/TRPM4(-2.59)/GJA5(-1.88)	3	4.84	http://amigo.geneontology.org/amigo/term/GO:0086066
GO:1905668	positive regulation of protein localization to endosome	3/580	7/6552	0.0184195	0.327992	EZR(-1.05)/ABHD17A(-1.79)/ROCK2(-0.77)	3	4.84	http://amigo.geneontology.org/amigo/term/GO:1905668
GO:0051384	response to glucocorticoid	10/580	54/6552	0.0185049	0.327992	MAOB(-2.03)/ANXA1(-0.85)/AQP1(-1.88)/ANXA3(-0.85)/SLIT3(-2.29)/POR(-1.00)/CPN1(-0.80)/ATP2B1(-0.99)/ABCA3(-1.43)/AQP4(-1.76)	10	2.09	http://amigo.geneontology.org/amigo/term/GO:0051384
GO:1904019	epithelial cell apoptotic process	10/580	54/6552	0.0185049	0.327992	NDNF(-3.76)/WFS1(-1.63)/PAK4(-1.49)/ICAM1(-1.37)/BOK(-1.69)/ANO6(-0.64)/PRKAA1(-1.11)/CDH5(-1.17)/KRT18(-1.13)/AKR1C3(-0.87)	10	2.09	http://amigo.geneontology.org/amigo/term/GO:1904019
GO:0099536	synaptic signaling	29/580	220/6552	0.0185666	0.327992	STX4(-0.78)/GIPC1(-1.45)/AKAP7(-3.33)/SHANK3(-2.14)/PRKCZ(-2.76)/SLC12A4(-0.89)/AGER(-2.06)/STX3(-0.99)/DTNB(-1.59)/ITPR3(-1.27)/CTNNB1(-1.18)/P2RX7(-1.56)/FCHSD2(-1.49)/GNB1(-1.55)/GNA11(-1.28)/AGRN(-1.38)/RPS6KA1(-0.85)/HRAS(-1.06)/CLCN3(-3.57)/GIT1(-1.30)/STX2(-2.07)/SLC12A7(-1.34)/SLC6A4(-6.42)/SEPTIN5(-1.76)/SYNJ1(-1.00)/STXBP2(-0.67)/HOMER1(-2.59)/CYFIP1(-0.73)/STXBP1(-1.11)	29	1.49	http://amigo.geneontology.org/amigo/term/GO:0099536
GO:0110053	regulation of actin filament organization	24/580	174/6552	0.0185949	0.327992	SHANK3(-2.14)/S100A10(-1.83)/LIMCH1(-2.01)/ARHGEF15(-3.94)/ID1(-3.29)/SPTBN1(-1.39)/SORBS3(-1.66)/TJP1(-1.36)/SPTAN1(-1.29)/NCKAP1(-0.75)/FER(-1.49)/ARHGEF10(-1.26)/ESAM(-1.56)/KANK3(-1.80)/FCHSD2(-1.49)/SYNPO(-1.02)/CGNL1(-1.18)/SYNPO2(-1.55)/TRIOBP(-1.01)/LMOD1(-0.98)/ARHGAP35(-1.15)/ROCK2(-0.77)/ABI2(-1.43)/CYFIP1(-0.73)	24	1.56	http://amigo.geneontology.org/amigo/term/GO:0110053
GO:0046890	regulation of lipid biosynthetic process	12/580	70/6552	0.0187589	0.329899	ANXA1(-0.85)/PDGFA(-4.61)/PRKAA1(-1.11)/SORBS1(-1.64)/CAPN2(-1.07)/POR(-1.00)/ADGRF5(-1.39)/ABCA3(-1.43)/AKR1C3(-0.87)/ZBTB20(-1.95)/ERLIN2(-0.73)/LDLR(-2.24)	12	1.94	http://amigo.geneontology.org/amigo/term/GO:0046890
GO:0007605	sensory perception of sound	8/580	39/6552	0.0188643	0.330585	WFS1(-1.63)/TPRN(-2.04)/MYO6(-1.03)/CLIC5(-2.27)/CRYM(-1.48)/EPS8L2(-1.46)/TRIOBP(-1.01)/MYH14(-1.54)	8	2.32	http://amigo.geneontology.org/amigo/term/GO:0007605
GO:0007267	cell-cell signaling	57/580	492/6552	0.0189097	0.330585	STX4(-0.78)/MAOB(-2.03)/GIPC1(-1.45)/AKAP7(-3.33)/CSNK2A2(-0.94)/SCEL(-2.07)/SHANK3(-2.14)/PRKCZ(-2.76)/RAB11FIP1(-0.93)/VAMP8(-0.86)/APC(-4.45)/PCDH1(-1.64)/ANXA1(-0.85)/HOXA5(-2.25)/SLC12A4(-0.89)/PDGFA(-4.61)/LIMD1(-1.57)/PLPP3(-1.46)/AGER(-2.06)/MACF1(-1.19)/PRKAA1(-1.11)/STX3(-0.99)/DTNB(-1.59)/ITPR3(-1.27)/CTNNB1(-1.18)/P2RX7(-1.56)/RAF1(-2.55)/FCHSD2(-1.49)/ABCC4(-0.66)/GNB1(-1.55)/GJA1(-3…	57	1.31	http://amigo.geneontology.org/amigo/term/GO:0007267
GO:0003013	circulatory system process	30/580	230/6552	0.0192679	0.334285	ATP2B4(-0.80)/SNTA1(-2.44)/TJP2(-1.69)/SLC19A1(-1.57)/ABCG2(-1.58)/AGER(-2.06)/DOCK4(-1.10)/NPR3(-3.03)/TJP1(-1.36)/CYB5R3(-0.93)/PLEC(-3.05)/CDH5(-1.17)/EHD3(-1.54)/DES(-2.27)/ABCC4(-0.66)/GJA1(-3.76)/GNA11(-1.28)/GNA13(-0.76)/TRPM4(-2.59)/GJA5(-1.88)/AGTRAP(-0.93)/SLC6A4(-6.42)/ATP2B1(-0.99)/SOD3(-1.11)/DMD(-1.85)/OCLN(-1.73)/ARHGAP35(-1.15)/ACVRL1(-1.86)/MYL4(-1.17)/ROCK2(-0.77)	30	1.47	http://amigo.geneontology.org/amigo/term/GO:0003013
GO:0015800	acidic amino acid transport	6/580	25/6552	0.019315	0.334285	GIPC1(-1.45)/P2RX7(-1.56)/GJA1(-3.76)/SLC25A22(-0.64)/LRRC8C(-1.36)/STXBP1(-1.11)	6	2.71	http://amigo.geneontology.org/amigo/term/GO:0015800
GO:0043114	regulation of vascular permeability	6/580	25/6552	0.019315	0.334285	TJP2(-1.69)/TJP1(-1.36)/PLEC(-3.05)/CDH5(-1.17)/OCLN(-1.73)/ARHGAP35(-1.15)	6	2.71	http://amigo.geneontology.org/amigo/term/GO:0043114
GO:0072657	protein localization to membrane	41/580	335/6552	0.0193477	0.334285	STX4(-0.78)/NUMB(-0.96)/PEX16(-2.64)/NECTIN3(-1.96)/PRKCH(-3.03)/SHANK3(-2.14)/ATP2B4(-0.80)/PRKCZ(-2.76)/S100A10(-1.83)/VAMP8(-0.86)/MFF(-2.05)/SPTBN1(-1.39)/MIEF1(-2.11)/SLC9A3R2(-5.40)/MYO1C(-1.75)/EHD2(-1.73)/PARD3(-2.17)/SYNE3(-0.95)/AGER(-2.06)/MACF1(-1.19)/LAMA5(-1.55)/EHD1(-1.13)/ARHGAP44(-2.13)/STX3(-0.99)/EHD3(-1.54)/SORBS1(-1.64)/IKBKB(-0.80)/EGFR(-1.13)/AFDN(-1.29)/GOLGA7(-0.82)/KRT18…	41	1.38	http://amigo.geneontology.org/amigo/term/GO:0072657
GO:0042476	odontogenesis	7/580	32/6552	0.0195566	0.336406	STIM1(-0.86)/AQP1(-1.88)/LAMA5(-1.55)/CTNNB1(-1.18)/ITGB6(-1.94)/CTNNA1(-1.16)/TRAF6(-1.62)	7	2.47	http://amigo.geneontology.org/amigo/term/GO:0042476
GO:0050896	response to stimulus	321/580	3353/6552	0.0195843	0.336406	RASAL2(-2.86)/STX4(-0.78)/SLC34A2(-2.36)/NFRKB(-3.60)/MAOB(-2.03)/CIBAR1(-2.18)/PLEKHA1(-2.39)/GIPC1(-1.45)/NLRC3(-3.91)/NDNF(-3.76)/STIM1(-0.86)/AKAP7(-3.33)/CSNK2A2(-0.94)/PRKCH(-3.03)/SNRK(-1.54)/SCEL(-2.07)/SHANK3(-2.14)/LPL(-2.81)/ATP2B4(-0.80)/PRKCZ(-2.76)/ZNFX1(-2.07)/PPP1R12C(-0.92)/VAMP8(-0.86)/APC(-4.45)/ARL8B(-0.87)/HERC2(-3.31)/ARHGEF15(-3.94)/WFS1(-1.63)/MYO6(-1.03)/VAV3(-2.36)/ANXA1…	321	1.08	http://amigo.geneontology.org/amigo/term/GO:0050896
GO:0045765	regulation of angiogenesis	20/580	139/6552	0.0198616	0.340179	STIM1(-0.86)/ATP2B4(-0.80)/PAK4(-1.49)/HOXA5(-2.25)/CCBE1(-2.28)/AQP1(-1.88)/TJP1(-1.36)/ETS1(-1.30)/JCAD(-1.15)/CDH5(-1.17)/PTGIS(-1.54)/ANXA3(-0.85)/CTNNB1(-1.18)/EPN2(-1.19)/RRAS(-1.48)/ANGPT2(-3.70)/RHOJ(-2.41)/ACVRL1(-1.86)/ROCK2(-0.77)/BMPER(-2.25)	20	1.63	http://amigo.geneontology.org/amigo/term/GO:0045765
GO:0098662	inorganic cation transmembrane transport	31/580	240/6552	0.0199201	0.340196	SLC34A2(-2.36)/STIM1(-0.86)/ATP2B4(-0.80)/SNTA1(-2.44)/SLC12A4(-0.89)/ANXA2(-1.31)/AQP1(-1.88)/ANO6(-0.64)/UTRN(-1.22)/SCN7A(-2.15)/SLC11A1(-2.78)/EHD3(-1.54)/ITPR3(-1.27)/P2RX7(-1.56)/CCDC51(-1.68)/JPH2(-1.59)/STIM2(-1.71)/TRPM4(-2.59)/CLCN3(-3.57)/GPM6A(-1.94)/SLC12A7(-1.34)/SLC6A4(-6.42)/CACNA2D2(-1.33)/ATP2B1(-0.99)/HECW2(-1.62)/DMD(-1.85)/SLC25A22(-0.64)/FHL1(-1.29)/CCL19(-3.73)/TRPV2(-1.01)…	31	1.46	http://amigo.geneontology.org/amigo/term/GO:0098662
GO:0072175	epithelial tube formation	9/580	47/6552	0.0202351	0.342613	SPINT1(-1.64)/MMRN2(-1.65)/PODXL(-1.69)/RALA(-1.05)/CTNNB1(-1.18)/COBL(-1.68)/TRAF6(-1.62)/ARHGAP35(-1.15)/PHACTR4(-1.33)	9	2.16	http://amigo.geneontology.org/amigo/term/GO:0072175
GO:0051270	regulation of cellular component movement	58/580	504/6552	0.0203655	0.342613	STX4(-0.78)/NUMB(-0.96)/ATP2B4(-0.80)/LIMCH1(-2.01)/APC(-4.45)/ANXA1(-0.85)/MYLK(-1.26)/LAMA3(-1.79)/MMRN2(-1.65)/PDGFA(-4.61)/MYO1C(-1.75)/ICAM1(-1.37)/CCBE1(-2.28)/PODXL(-1.69)/CERS2(-1.29)/PLPP3(-1.46)/LAMC2(-1.80)/ANO6(-0.64)/AGER(-2.06)/MACF1(-1.19)/DOCK4(-1.10)/TJP1(-1.36)/ETS1(-1.30)/STK26(-1.75)/JCAD(-1.15)/LAMA5(-1.55)/CDH5(-1.17)/ANXA3(-0.85)/FER(-1.49)/PTPRK(-1.30)/RAF1(-2.55)/CXCL17(-…	58	1.3	http://amigo.geneontology.org/amigo/term/GO:0051270
GO:0007600	sensory perception	17/580	113/6552	0.0204195	0.342613	WFS1(-1.63)/TPRN(-2.04)/MYO6(-1.03)/MYO9A(-2.16)/CLIC5(-2.27)/ABLIM1(-1.51)/ITPR3(-1.27)/P2RX7(-1.56)/GNB1(-1.55)/LAMB2(-1.57)/CRYM(-1.48)/EPS8L2(-1.46)/TRIOBP(-1.01)/NCAM2(-0.94)/TRPV2(-1.01)/MYH14(-1.54)/BBS1(-3.14)	17	1.7	http://amigo.geneontology.org/amigo/term/GO:0007600
GO:0048666	neuron development	53/580	455/6552	0.0210855	0.342613	NUMB(-0.96)/NDNF(-3.76)/SHANK3(-2.14)/PRKCZ(-2.76)/TPRN(-2.04)/PAK4(-1.49)/LAMA3(-1.79)/RAPH1(-1.97)/MYO9A(-2.16)/DPYSL5(-2.70)/ID1(-3.29)/DNM3(-2.05)/PARD3(-2.17)/CERS2(-1.29)/LAMC2(-1.80)/AGER(-2.06)/MACF1(-1.19)/NCKIPSD(-1.61)/RTN4IP1(-1.45)/NCKAP1(-0.75)/LAMA5(-1.55)/EHD1(-1.13)/ARHGAP44(-2.13)/STX3(-0.99)/CTNNB1(-1.18)/PARD6B(-1.64)/LAMB2(-1.57)/SLIT3(-2.29)/COBL(-1.68)/AGRN(-1.38)/CTNNA1(-1…	53	1.32	http://amigo.geneontology.org/amigo/term/GO:0048666
GO:0030858	positive regulation of epithelial cell differentiation	5/580	19/6552	0.0218229	0.342613	PRKCH(-3.03)/MED1(-1.78)/CTNNB1(-1.18)/ACVRL1(-1.86)/MACROH2A1(-1.60)	5	2.97	http://amigo.geneontology.org/amigo/term/GO:0030858
GO:1903670	regulation of sprouting angiogenesis	5/580	19/6552	0.0218229	0.342613	TJP1(-1.36)/JCAD(-1.15)/EPN2(-1.19)/RHOJ(-2.41)/BMPER(-2.25)	5	2.97	http://amigo.geneontology.org/amigo/term/GO:1903670
GO:0010646	regulation of cell communication	138/580	1340/6552	0.0221896	0.343241	STX4(-0.78)/CIBAR1(-2.18)/PLEKHA1(-2.39)/GIPC1(-1.45)/NLRC3(-3.91)/AKAP7(-3.33)/CSNK2A2(-0.94)/PRKCH(-3.03)/SCEL(-2.07)/SHANK3(-2.14)/ATP2B4(-0.80)/PRKCZ(-2.76)/RAB11FIP1(-0.93)/VAMP8(-0.86)/APC(-4.45)/ARHGEF15(-3.94)/WFS1(-1.63)/VAV3(-2.36)/ANXA1(-0.85)/AGPAT2(-1.04)/PAK4(-1.49)/OCIAD2(-1.40)/NPNT(-1.90)/VEPH1(-1.67)/MYO9A(-2.16)/MMRN2(-1.65)/TRIM33(-2.20)/SPTBN1(-1.39)/PDGFA(-4.61)/MYO1C(-1.75)…	138	1.16	http://amigo.geneontology.org/amigo/term/GO:0010646
GO:1901701	cellular response to oxygen-containing compound	59/580	517/6552	0.0226638	0.347319	STX4(-0.78)/PLEKHA1(-2.39)/LPL(-2.81)/ATP2B4(-0.80)/PRKCZ(-2.76)/APC(-4.45)/ANXA1(-0.85)/ID1(-3.29)/CALCRL(-1.99)/MYO1C(-1.75)/ICAM1(-1.37)/AQP1(-1.88)/KANK2(-1.14)/MED1(-1.78)/AGER(-2.06)/STK26(-1.75)/TNS2(-1.28)/PLEC(-3.05)/PRKAA1(-1.11)/FER(-1.49)/PTPRK(-1.30)/CTNNB1(-1.18)/P2RX7(-1.56)/RAF1(-2.55)/CEBPB(-1.44)/SORBS1(-1.64)/GNB1(-1.55)/GJA1(-3.76)/GNA11(-1.28)/PLSCR4(-2.30)/EGFR(-1.13)/TRPM4(…	59	1.29	http://amigo.geneontology.org/amigo/term/GO:1901701
GO:0030050	vesicle transport along actin filament	4/580	13/6552	0.0227471	0.347319	MYO6(-1.03)/MYO1C(-1.75)/MYO1B(-1.27)/MYO5C(-1.80)	4	3.48	http://amigo.geneontology.org/amigo/term/GO:0030050
GO:0033631	cell-cell adhesion mediated by integrin	4/580	13/6552	0.0227471	0.347319	NPNT(-1.90)/PODXL(-1.69)/PLPP3(-1.46)/PIEZO1(-0.86)	4	3.48	http://amigo.geneontology.org/amigo/term/GO:0033631
GO:2000352	negative regulation of endothelial cell apoptotic process	4/580	13/6552	0.0227471	0.347319	NDNF(-3.76)/PAK4(-1.49)/ICAM1(-1.37)/CDH5(-1.17)	4	3.48	http://amigo.geneontology.org/amigo/term/GO:2000352
GO:2001135	regulation of endocytic recycling	4/580	13/6552	0.0227471	0.347319	EHD2(-1.73)/EHD1(-1.13)/ARHGAP44(-2.13)/ATP9A(-1.34)	4	3.48	http://amigo.geneontology.org/amigo/term/GO:2001135
GO:0050877	nervous system process	35/580	281/6552	0.0231692	0.351945	SHANK3(-2.14)/PRKCZ(-2.76)/WFS1(-1.63)/TPRN(-2.04)/MYO6(-1.03)/MYO9A(-2.16)/CLIC5(-2.27)/PARD3(-2.17)/AGER(-2.06)/ABLIM1(-1.51)/PLEC(-3.05)/SCN7A(-2.15)/ITPR3(-1.27)/P2RX7(-1.56)/CEBPB(-1.44)/GNB1(-1.55)/LAMB2(-1.57)/SYNM(-2.27)/CRYM(-1.48)/EGFR(-1.13)/EPS8L2(-1.46)/TRIOBP(-1.01)/GIT1(-1.30)/SLC6A4(-6.42)/SYNJ1(-1.00)/DMD(-1.85)/NCAM2(-0.94)/AQP4(-1.76)/HOMER1(-2.59)/ROCK2(-0.77)/TRPV2(-1.01)/CYF…	35	1.41	http://amigo.geneontology.org/amigo/term/GO:0050877
GO:0051272	positive regulation of cellular component movement	35/580	281/6552	0.0231692	0.351945	STX4(-0.78)/NUMB(-0.96)/APC(-4.45)/ANXA1(-0.85)/MYLK(-1.26)/PDGFA(-4.61)/MYO1C(-1.75)/ICAM1(-1.37)/CCBE1(-2.28)/PODXL(-1.69)/PLPP3(-1.46)/LAMC2(-1.80)/ANO6(-0.64)/AGER(-2.06)/DOCK4(-1.10)/TJP1(-1.36)/ETS1(-1.30)/JCAD(-1.15)/CDH5(-1.17)/ANXA3(-0.85)/FER(-1.49)/CXCL17(-2.03)/EGFR(-1.13)/HRAS(-1.06)/FAM83H(-4.25)/RRAS(-1.48)/SPN(-0.66)/MAP2(-1.44)/GRB7(-4.43)/CMKLR1(-2.04)/RHOJ(-2.41)/CCL19(-3.73)/R…	35	1.41	http://amigo.geneontology.org/amigo/term/GO:0051272
GO:0035556	intracellular signal transduction	121/580	1162/6552	0.0238403	0.361212	PLEKHA1(-2.39)/NLRC3(-3.91)/NDNF(-3.76)/AKAP7(-3.33)/PRKCH(-3.03)/SNRK(-1.54)/SHANK3(-2.14)/ATP2B4(-0.80)/PRKCZ(-2.76)/APC(-4.45)/ARHGEF15(-3.94)/WFS1(-1.63)/MYO6(-1.03)/VAV3(-2.36)/PAK4(-1.49)/NPNT(-1.90)/MYO9A(-2.16)/PDGFA(-4.61)/ICAM1(-1.37)/CRIP1(-1.85)/TP53BP2(-1.74)/BOK(-1.69)/S100A4(-0.81)/LIMD1(-1.57)/AQP1(-1.88)/RASIP1(-2.04)/KANK2(-1.14)/HIP1(-1.02)/SORBS3(-1.66)/AGER(-2.06)/IL18R1(-2.6…	121	1.18	http://amigo.geneontology.org/amigo/term/GO:0035556
GO:0009612	response to mechanical stimulus	13/580	81/6552	0.0246432	0.372421	SCEL(-2.07)/SHANK3(-2.14)/AQP1(-1.88)/PLEC(-3.05)/PPL(-1.87)/TXNIP(-3.89)/CTNNB1(-1.18)/P2RX7(-1.56)/RAF1(-2.55)/ANGPT2(-3.70)/DMD(-1.85)/FAS(-1.42)/PIEZO1(-0.86)	13	1.81	http://amigo.geneontology.org/amigo/term/GO:0009612
GO:0002709	regulation of T cell mediated immunity	8/580	41/6552	0.025077	0.377049	PRKCZ(-2.76)/AGER(-2.06)/IL18R1(-2.60)/P2RX7(-1.56)/TRPM4(-2.59)/TRAF6(-1.62)/HLA-A(-2.08)/AHR(-1.42)	8	2.2	http://amigo.geneontology.org/amigo/term/GO:0002709
GO:0120162	positive regulation of cold-induced thermogenesis	8/580	41/6552	0.025077	0.377049	APC(-4.45)/PRKAB1(-3.17)/HDAC3(-1.54)/CEBPB(-1.44)/GJA1(-3.76)/HADH(-0.99)/CMKLR1(-2.04)/TRPV2(-1.01)	8	2.2	http://amigo.geneontology.org/amigo/term/GO:0120162
GO:0007166	cell surface receptor signaling pathway	108/580	1027/6552	0.0253429	0.38008	STX4(-0.78)/CIBAR1(-2.18)/PLEKHA1(-2.39)/GIPC1(-1.45)/CSNK2A2(-0.94)/PRKCH(-3.03)/SCEL(-2.07)/SHANK3(-2.14)/PRKCZ(-2.76)/APC(-4.45)/VAV3(-2.36)/ANXA1(-0.85)/AGPAT2(-1.04)/OCIAD2(-1.40)/NPNT(-1.90)/VEPH1(-1.67)/LAMA3(-1.79)/MMRN2(-1.65)/ID1(-3.29)/CALCRL(-1.99)/TRIM33(-2.20)/SPTBN1(-1.39)/PDGFA(-4.61)/MYO1C(-1.75)/ICAM1(-1.37)/CCBE1(-2.28)/BOK(-1.69)/LIMD1(-1.57)/HPGD(-2.96)/PLPP3(-1.46)/MED1(-1.7…	108	1.19	http://amigo.geneontology.org/amigo/term/GO:0007166
GO:0040017	positive regulation of locomotion	35/580	283/6552	0.0254876	0.381281	STX4(-0.78)/NUMB(-0.96)/APC(-4.45)/ANXA1(-0.85)/MYLK(-1.26)/PDGFA(-4.61)/MYO1C(-1.75)/ICAM1(-1.37)/CCBE1(-2.28)/PODXL(-1.69)/PLPP3(-1.46)/LAMC2(-1.80)/ANO6(-0.64)/AGER(-2.06)/DOCK4(-1.10)/TJP1(-1.36)/ETS1(-1.30)/JCAD(-1.15)/CDH5(-1.17)/ANXA3(-0.85)/STX3(-0.99)/FER(-1.49)/CXCL17(-2.03)/EGFR(-1.13)/HRAS(-1.06)/FAM83H(-4.25)/RRAS(-1.48)/SPN(-0.66)/GRB7(-4.43)/CMKLR1(-2.04)/RHOJ(-2.41)/CCL19(-3.73)/R…	35	1.4	http://amigo.geneontology.org/amigo/term/GO:0040017
GO:0032388	positive regulation of intracellular transport	17/580	116/6552	0.0257846	0.384751	CSNK2A2(-0.94)/ABLIM3(-2.60)/MFF(-2.05)/MIEF1(-2.11)/ANXA2(-1.31)/MYO1C(-1.75)/EHD2(-1.73)/EHD1(-1.13)/HDAC3(-1.54)/PRKAA1(-1.11)/HRAS(-1.06)/MAP2(-1.44)/EZR(-1.05)/XPO4(-1.10)/VPS11(-0.67)/HPS4(-4.04)/NEDD4(-0.84)	17	1.66	http://amigo.geneontology.org/amigo/term/GO:0032388
GO:0031960	response to corticosteroid	11/580	65/6552	0.0260618	0.38739	MAOB(-2.03)/ANXA1(-0.85)/AQP1(-1.88)/ANXA3(-0.85)/SLIT3(-2.29)/POR(-1.00)/CPN1(-0.80)/ATP2B1(-0.99)/ABCA3(-1.43)/AQP4(-1.76)/AKR1C3(-0.87)	11	1.91	http://amigo.geneontology.org/amigo/term/GO:0031960
GO:0051668	localization within membrane	46/580	391/6552	0.0260926	0.38739	STX4(-0.78)/NUMB(-0.96)/PEX16(-2.64)/NECTIN3(-1.96)/PRKCH(-3.03)/SHANK3(-2.14)/ATP2B4(-0.80)/PRKCZ(-2.76)/S100A10(-1.83)/VAMP8(-0.86)/MFF(-2.05)/SPTBN1(-1.39)/MIEF1(-2.11)/SLC9A3R2(-5.40)/MYO1C(-1.75)/EHD2(-1.73)/PARD3(-2.17)/SYNE3(-0.95)/AGER(-2.06)/MACF1(-1.19)/RALA(-1.05)/LAMA5(-1.55)/EHD1(-1.13)/ARHGAP44(-2.13)/STX3(-0.99)/EHD3(-1.54)/SORBS1(-1.64)/IKBKB(-0.80)/EXOC6(-1.92)/EGFR(-1.13)/AFDN(-…	46	1.33	http://amigo.geneontology.org/amigo/term/GO:0051668
GO:0010638	positive regulation of organelle organization	34/580	274/6552	0.0262505	0.387831	S100A10(-1.83)/LIMCH1(-2.01)/ARHGEF15(-3.94)/ANXA1(-0.85)/MFF(-2.05)/ID1(-3.29)/MIEF1(-2.11)/ANXA2(-1.31)/BOK(-1.69)/SORBS3(-1.66)/NES(-1.27)/RALA(-1.05)/NCKAP1(-0.75)/FER(-1.49)/ARHGEF10(-1.26)/CTNNB1(-1.18)/P2RX7(-1.56)/FCHSD2(-1.49)/SYNPO(-1.02)/CDK5RAP2(-4.09)/TERF2(-1.31)/SLAIN2(-1.32)/HRAS(-1.06)/PIP4K2C(-0.87)/SYNPO2(-1.55)/GIT1(-1.30)/LMOD1(-0.98)/SYNJ1(-1.00)/OCLN(-1.73)/ARHGAP35(-1.15)/…	34	1.4	http://amigo.geneontology.org/amigo/term/GO:0010638
GO:0022406	membrane docking	10/580	57/6552	0.0263192	0.387831	STX4(-0.78)/PEX16(-2.64)/VAMP8(-0.86)/ICAM1(-1.37)/STX3(-0.99)/STX2(-2.07)/EZR(-1.05)/VPS11(-0.67)/STXBP2(-0.67)/STXBP1(-1.11)	10	1.98	http://amigo.geneontology.org/amigo/term/GO:0022406
GO:0061138	morphogenesis of a branching epithelium	10/580	57/6552	0.0263192	0.387831	SPINT1(-1.64)/NPNT(-1.90)/HOXA5(-2.25)/PDGFA(-4.61)/RASIP1(-2.04)/MED1(-1.78)/LAMA5(-1.55)/CTNNB1(-1.18)/GNA13(-0.76)/COL4A1(-0.78)	10	1.98	http://amigo.geneontology.org/amigo/term/GO:0061138
GO:0009966	regulation of signal transduction	126/580	1220/6552	0.0267693	0.390538	STX4(-0.78)/CIBAR1(-2.18)/PLEKHA1(-2.39)/GIPC1(-1.45)/NLRC3(-3.91)/AKAP7(-3.33)/CSNK2A2(-0.94)/PRKCH(-3.03)/SCEL(-2.07)/SHANK3(-2.14)/ATP2B4(-0.80)/PRKCZ(-2.76)/APC(-4.45)/ARHGEF15(-3.94)/WFS1(-1.63)/VAV3(-2.36)/AGPAT2(-1.04)/PAK4(-1.49)/OCIAD2(-1.40)/NPNT(-1.90)/VEPH1(-1.67)/MYO9A(-2.16)/MMRN2(-1.65)/TRIM33(-2.20)/SPTBN1(-1.39)/PDGFA(-4.61)/MYO1C(-1.75)/ICAM1(-1.37)/CCBE1(-2.28)/BOK(-1.69)/S100A…	126	1.17	http://amigo.geneontology.org/amigo/term/GO:0009966
GO:0070167	regulation of biomineral tissue development	7/580	34/6552	0.0268154	0.390538	ANO6(-0.64)/P2RX7(-1.56)/CEBPB(-1.44)/GJA1(-3.76)/TRPM4(-2.59)/ATP2B1(-0.99)/ROCK2(-0.77)	7	2.33	http://amigo.geneontology.org/amigo/term/GO:0070167
GO:0097306	cellular response to alcohol	7/580	34/6552	0.0268154	0.390538	PRKAA1(-1.11)/CTNNB1(-1.18)/GNB1(-1.55)/CTNNA1(-1.16)/ATP2B1(-0.99)/AKR1C3(-0.87)/AHR(-1.42)	7	2.33	http://amigo.geneontology.org/amigo/term/GO:0097306
GO:0014044	Schwann cell development	5/580	20/6552	0.0270385	0.390538	PRX(-2.97)/PARD3(-2.17)/PLEC(-3.05)/ARHGEF10(-1.26)/LAMB2(-1.57)	5	2.82	http://amigo.geneontology.org/amigo/term/GO:0014044
GO:0032768	regulation of monooxygenase activity	5/580	20/6552	0.0270385	0.390538	ATP2B4(-0.80)/NPR3(-3.03)/EGFR(-1.13)/TERF2(-1.31)/POR(-1.00)	5	2.82	http://amigo.geneontology.org/amigo/term/GO:0032768
GO:0051642	centrosome localization	5/580	20/6552	0.0270385	0.390538	PARD3B(-2.45)/PARD3(-2.17)/MISP(-2.86)/EZR(-1.05)/SUN2(-0.64)	5	2.82	http://amigo.geneontology.org/amigo/term/GO:0051642
GO:2000145	regulation of cell motility	54/580	472/6552	0.0273563	0.390538	STX4(-0.78)/NUMB(-0.96)/ATP2B4(-0.80)/LIMCH1(-2.01)/APC(-4.45)/ANXA1(-0.85)/MYLK(-1.26)/LAMA3(-1.79)/MMRN2(-1.65)/PDGFA(-4.61)/MYO1C(-1.75)/ICAM1(-1.37)/CCBE1(-2.28)/PODXL(-1.69)/CERS2(-1.29)/PLPP3(-1.46)/LAMC2(-1.80)/ANO6(-0.64)/AGER(-2.06)/MACF1(-1.19)/DOCK4(-1.10)/TJP1(-1.36)/ETS1(-1.30)/STK26(-1.75)/JCAD(-1.15)/LAMA5(-1.55)/CDH5(-1.17)/ANXA3(-0.85)/FER(-1.49)/PTPRK(-1.30)/RAF1(-2.55)/CXCL17(-…	54	1.29	http://amigo.geneontology.org/amigo/term/GO:2000145
GO:0003091	renal water homeostasis	3/580	8/6552	0.0275604	0.390538	WFS1(-1.63)/AQP1(-1.88)/AQP4(-1.76)	3	4.24	http://amigo.geneontology.org/amigo/term/GO:0003091
GO:0007213	G protein-coupled acetylcholine receptor signaling pathway	3/580	8/6552	0.0275604	0.390538	GNB1(-1.55)/GNA11(-1.28)/AGRN(-1.38)	3	4.24	http://amigo.geneontology.org/amigo/term/GO:0007213
GO:0035357	peroxisome proliferator activated receptor signaling pathway	3/580	8/6552	0.0275604	0.390538	MED1(-1.78)/PTGIS(-1.54)/FAM120B(-0.66)	3	4.24	http://amigo.geneontology.org/amigo/term/GO:0035357
GO:0042574	retinal metabolic process	3/580	8/6552	0.0275604	0.390538	SDR16C5(-3.04)/RDH13(-1.33)/AKR1C3(-0.87)	3	4.24	http://amigo.geneontology.org/amigo/term/GO:0042574
GO:0043117	positive regulation of vascular permeability	3/580	8/6552	0.0275604	0.390538	TJP2(-1.69)/TJP1(-1.36)/OCLN(-1.73)	3	4.24	http://amigo.geneontology.org/amigo/term/GO:0043117
GO:0060307	regulation of ventricular cardiac muscle cell membrane repolarization	3/580	8/6552	0.0275604	0.390538	SNTA1(-2.44)/GJA1(-3.76)/GJA5(-1.88)	3	4.24	http://amigo.geneontology.org/amigo/term/GO:0060307
GO:1900117	regulation of execution phase of apoptosis	3/580	8/6552	0.0275604	0.390538	TP53BP2(-1.74)/BOK(-1.69)/PTGIS(-1.54)	3	4.24	http://amigo.geneontology.org/amigo/term/GO:1900117
GO:1901741	positive regulation of myoblast fusion	3/580	8/6552	0.0275604	0.390538	EHD2(-1.73)/EHD1(-1.13)/CAPN2(-1.07)	3	4.24	http://amigo.geneontology.org/amigo/term/GO:1901741
GO:1905666	regulation of protein localization to endosome	3/580	8/6552	0.0275604	0.390538	EZR(-1.05)/ABHD17A(-1.79)/ROCK2(-0.77)	3	4.24	http://amigo.geneontology.org/amigo/term/GO:1905666
GO:0007422	peripheral nervous system development	6/580	27/6552	0.027773	0.39074	PRX(-2.97)/PARD3(-2.17)/NAB2(-1.67)/PLEC(-3.05)/ARHGEF10(-1.26)/LAMB2(-1.57)	6	2.51	http://amigo.geneontology.org/amigo/term/GO:0007422
GO:0048844	artery morphogenesis	6/580	27/6552	0.027773	0.39074	MYLK(-1.26)/HPGD(-2.96)/GJA5(-1.88)/ADGRF5(-1.39)/ACVRL1(-1.86)/LDLR(-2.24)	6	2.51	http://amigo.geneontology.org/amigo/term/GO:0048844
GO:0072577	endothelial cell apoptotic process	6/580	27/6552	0.027773	0.39074	NDNF(-3.76)/PAK4(-1.49)/ICAM1(-1.37)/ANO6(-0.64)/CDH5(-1.17)/AKR1C3(-0.87)	6	2.51	http://amigo.geneontology.org/amigo/term/GO:0072577
GO:0031099	regeneration	12/580	74/6552	0.0280478	0.393668	CSNK2A2(-0.94)/ANXA1(-0.85)/CERS2(-1.29)/MED1(-1.78)/UPF2(-1.18)/ANXA3(-0.85)/CEBPB(-1.44)/LAMB2(-1.57)/GJA1(-3.76)/CTNNA1(-1.16)/ANGPT2(-3.70)/TGFBR3(-1.65)	12	1.83	http://amigo.geneontology.org/amigo/term/GO:0031099
GO:0048518	positive regulation of biological process	248/580	2554/6552	0.0285101	0.399209	STX4(-0.78)/NUMB(-0.96)/NFRKB(-3.60)/MAOB(-2.03)/PHF10(-2.33)/CIBAR1(-2.18)/PLEKHA1(-2.39)/GIPC1(-1.45)/NDNF(-3.76)/STIM1(-0.86)/CSNK2A2(-0.94)/PRKCH(-3.03)/SCEL(-2.07)/SHANK3(-2.14)/LPL(-2.81)/ATP2B4(-0.80)/PRKCZ(-2.76)/ZNFX1(-2.07)/RSF1(-1.32)/ABLIM3(-2.60)/S100A10(-1.83)/LIMCH1(-2.01)/VAMP8(-0.86)/APC(-4.45)/SDR16C5(-3.04)/ARHGEF15(-3.94)/WFS1(-1.63)/MYO6(-1.03)/VAV3(-2.36)/ANXA1(-0.85)/AGPAT2…	248	1.1	http://amigo.geneontology.org/amigo/term/GO:0048518
GO:0046847	filopodium assembly	8/580	42/6552	0.0286653	0.399489	DNM3(-2.05)/RALA(-1.05)/ARHGAP44(-2.13)/AGRN(-1.38)/FGD5(-1.52)/GPM6A(-1.94)/EZR(-1.05)/FXR1(-1.40)	8	2.15	http://amigo.geneontology.org/amigo/term/GO:0046847
GO:0061351	neural precursor cell proliferation	8/580	42/6552	0.0286653	0.399489	NUMB(-0.96)/SPINT1(-1.64)/NES(-1.27)/EML1(-1.41)/CTNNB1(-1.18)/CTNNA1(-1.16)/SLC6A4(-6.42)/LIMS2(-3.03)	8	2.15	http://amigo.geneontology.org/amigo/term/GO:0061351
GO:0051056	regulation of small GTPase mediated signal transduction	23/580	172/6552	0.0290065	0.402425	ARHGEF15(-3.94)/VAV3(-2.36)/MYO9A(-2.16)/RASIP1(-2.04)/KANK2(-1.14)/RHOF(-1.11)/ARHGAP44(-2.13)/ARHGEF10(-1.26)/RAF1(-2.55)/GNA13(-0.76)/ARFGEF3(-3.65)/ARHGAP29(-1.49)/CGNL1(-1.18)/EPS8L2(-1.46)/SIPA1L3(-2.34)/FGD5(-1.52)/KCTD10(-1.34)/ARHGEF12(-0.81)/ARHGAP35(-1.15)/RALGAPA2(-0.73)/ARHGAP27(-0.76)/ARHGAP5(-3.48)/DENND4B(-1.02)	23	1.51	http://amigo.geneontology.org/amigo/term/GO:0051056
GO:0033993	response to lipid	43/580	364/6552	0.0290122	0.402425	MAOB(-2.03)/LPL(-2.81)/ANXA1(-0.85)/PDGFA(-4.61)/HPGD(-2.96)/AQP1(-1.88)/KANK2(-1.14)/MED1(-1.78)/HNRNPA0(-1.20)/PRKAA1(-1.11)/TXNIP(-3.89)/ANXA3(-0.85)/SLC11A1(-2.78)/FER(-1.49)/CTNNB1(-1.18)/P2RX7(-1.56)/CEBPB(-1.44)/SLIT3(-2.29)/PLSCR4(-2.30)/EGFR(-1.13)/PLSCR3(-1.70)/SIGIRR(-4.17)/CAPN2(-1.07)/POR(-1.00)/GIT1(-1.30)/CPN1(-0.80)/TRAF6(-1.62)/SLC6A4(-6.42)/NFKBIB(-1.25)/ATP2B1(-0.99)/ABCA3(-1.4…	43	1.33	http://amigo.geneontology.org/amigo/term/GO:0033993
GO:0050808	synapse organization	22/580	163/6552	0.0293939	0.404895	SHANK3(-2.14)/ARHGEF15(-3.94)/SNTA1(-2.44)/DNM3(-2.05)/ARHGAP44(-2.13)/CTNNB1(-1.18)/LAMB2(-1.57)/SYNPO(-1.02)/APBB2(-0.88)/AGRN(-1.38)/DIP2A(-3.73)/COL4A5(-1.55)/GPM6A(-1.94)/NFIA(-1.79)/COL4A1(-0.78)/ABHD17A(-1.79)/HOMER1(-2.59)/SPARCL1(-1.23)/GNPAT(-1.21)/NEDD4(-0.84)/ABI2(-1.43)/CYFIP1(-0.73)	22	1.52	http://amigo.geneontology.org/amigo/term/GO:0050808
GO:0030032	lamellipodium assembly	9/580	50/6552	0.0293958	0.404895	ABLIM3(-2.60)/VAV3(-2.36)/ABLIM1(-1.51)/NCKAP1(-0.75)/FER(-1.49)/OCLN(-1.73)/ABLIM2(-4.32)/ABI2(-1.43)/CYFIP1(-0.73)	9	2.03	http://amigo.geneontology.org/amigo/term/GO:0030032
GO:0035637	multicellular organismal signaling	9/580	50/6552	0.0293958	0.404895	ATP2B4(-0.80)/PLEC(-3.05)/SCN7A(-2.15)/EHD3(-1.54)/GJA1(-3.76)/TRPM4(-2.59)/GJA5(-1.88)/ATP2B1(-0.99)/MYH14(-1.54)	9	2.03	http://amigo.geneontology.org/amigo/term/GO:0035637
GO:0032366	intracellular sterol transport	4/580	14/6552	0.0296702	0.405836	ARL8B(-0.87)/ANXA2(-1.31)/RELCH(-0.93)/LDLR(-2.24)	4	3.23	http://amigo.geneontology.org/amigo/term/GO:0032366
GO:0032367	intracellular cholesterol transport	4/580	14/6552	0.0296702	0.405836	ARL8B(-0.87)/ANXA2(-1.31)/RELCH(-0.93)/LDLR(-2.24)	4	3.23	http://amigo.geneontology.org/amigo/term/GO:0032367
GO:0050999	regulation of nitric-oxide synthase activity	4/580	14/6552	0.0296702	0.405836	ATP2B4(-0.80)/NPR3(-3.03)/EGFR(-1.13)/TERF2(-1.31)	4	3.23	http://amigo.geneontology.org/amigo/term/GO:0050999
GO:2000147	positive regulation of cell motility	34/580	277/6552	0.030226	0.412484	STX4(-0.78)/NUMB(-0.96)/APC(-4.45)/ANXA1(-0.85)/MYLK(-1.26)/PDGFA(-4.61)/MYO1C(-1.75)/ICAM1(-1.37)/CCBE1(-2.28)/PODXL(-1.69)/PLPP3(-1.46)/LAMC2(-1.80)/ANO6(-0.64)/AGER(-2.06)/DOCK4(-1.10)/TJP1(-1.36)/ETS1(-1.30)/JCAD(-1.15)/CDH5(-1.17)/ANXA3(-0.85)/FER(-1.49)/CXCL17(-2.03)/EGFR(-1.13)/HRAS(-1.06)/FAM83H(-4.25)/RRAS(-1.48)/SPN(-0.66)/GRB7(-4.43)/CMKLR1(-2.04)/RHOJ(-2.41)/CCL19(-3.73)/ROCK2(-0.77)/…	34	1.39	http://amigo.geneontology.org/amigo/term/GO:2000147
GO:0009628	response to abiotic stimulus	54/580	475/6552	0.0304424	0.414479	NDNF(-3.76)/SCEL(-2.07)/SHANK3(-2.14)/LPL(-2.81)/ATP2B4(-0.80)/ANXA1(-0.85)/MYLK(-1.26)/MIEF1(-2.11)/PDGFA(-4.61)/CRIP1(-1.85)/LIMD1(-1.57)/AQP1(-1.88)/HSPB2(-1.90)/AGER(-2.06)/PLEC(-3.05)/PPL(-1.87)/PRKAA1(-1.11)/TXNIP(-3.89)/PTGIS(-1.54)/PTPRK(-1.30)/CTNNB1(-1.18)/NOC2L(-1.76)/P2RX7(-1.56)/RAF1(-2.55)/INTS7(-2.08)/GJA1(-3.76)/GNA11(-1.28)/EGFR(-1.13)/ITGB6(-1.94)/HRAS(-1.06)/CAPN2(-1.07)/TXNRD2…	54	1.28	http://amigo.geneontology.org/amigo/term/GO:0009628
GO:0046942	carboxylic acid transport	12/580	75/6552	0.0308158	0.417638	GIPC1(-1.45)/SLC25A1(-1.14)/ANXA1(-0.85)/SLC19A1(-1.57)/ABCG2(-1.58)/PRKAA1(-1.11)/P2RX7(-1.56)/ABCC4(-0.66)/GJA1(-3.76)/SLC25A22(-0.64)/LRRC8C(-1.36)/STXBP1(-1.11)	12	1.81	http://amigo.geneontology.org/amigo/term/GO:0046942
GO:0098656	anion transmembrane transport	12/580	75/6552	0.0308158	0.417638	SLC25A1(-1.14)/SLC19A1(-1.57)/SLC12A4(-0.89)/ANO6(-0.64)/ABCC4(-0.66)/GJA1(-3.76)/CLCN3(-3.57)/SLC12A7(-1.34)/SLC25A22(-0.64)/PCYOX1(-0.77)/LRRC8C(-1.36)/SLC37A4(-1.33)	12	1.81	http://amigo.geneontology.org/amigo/term/GO:0098656
GO:0110149	regulation of biomineralization	7/580	35/6552	0.0310533	0.419895	ANO6(-0.64)/P2RX7(-1.56)/CEBPB(-1.44)/GJA1(-3.76)/TRPM4(-2.59)/ATP2B1(-0.99)/ROCK2(-0.77)	7	2.26	http://amigo.geneontology.org/amigo/term/GO:0110149
GO:0051017	actin filament bundle assembly	15/580	101/6552	0.0314004	0.423077	SHANK3(-2.14)/S100A10(-1.83)/LIMCH1(-2.01)/ARHGEF15(-3.94)/ID1(-3.29)/MYO1B(-1.27)/SORBS3(-1.66)/TJP1(-1.36)/ARHGEF10(-1.26)/SORBS1(-1.64)/SYNPO(-1.02)/CGNL1(-1.18)/SYNPO2(-1.55)/EZR(-1.05)/ROCK2(-0.77)	15	1.68	http://amigo.geneontology.org/amigo/term/GO:0051017
GO:0040012	regulation of locomotion	55/580	486/6552	0.0314318	0.423077	STX4(-0.78)/NUMB(-0.96)/ATP2B4(-0.80)/LIMCH1(-2.01)/APC(-4.45)/ANXA1(-0.85)/MYLK(-1.26)/LAMA3(-1.79)/MMRN2(-1.65)/PDGFA(-4.61)/MYO1C(-1.75)/ICAM1(-1.37)/CCBE1(-2.28)/PODXL(-1.69)/CERS2(-1.29)/PLPP3(-1.46)/LAMC2(-1.80)/ANO6(-0.64)/AGER(-2.06)/MACF1(-1.19)/DOCK4(-1.10)/TJP1(-1.36)/ETS1(-1.30)/STK26(-1.75)/JCAD(-1.15)/LAMA5(-1.55)/CDH5(-1.17)/ANXA3(-0.85)/STX3(-0.99)/FER(-1.49)/PTPRK(-1.30)/RAF1(-2.…	55	1.28	http://amigo.geneontology.org/amigo/term/GO:0040012
GO:0070588	calcium ion transmembrane transport	16/580	110/6552	0.0318868	0.426993	STIM1(-0.86)/ATP2B4(-0.80)/ANXA2(-1.31)/ANO6(-0.64)/EHD3(-1.54)/ITPR3(-1.27)/P2RX7(-1.56)/JPH2(-1.59)/STIM2(-1.71)/TRPM4(-2.59)/GPM6A(-1.94)/CACNA2D2(-1.33)/ATP2B1(-0.99)/DMD(-1.85)/CCL19(-3.73)/TRPV2(-1.01)	16	1.64	http://amigo.geneontology.org/amigo/term/GO:0070588
GO:0006906	vesicle fusion	11/580	67/6552	0.0319025	0.426993	STX4(-0.78)/VAMP8(-0.86)/ARL8B(-0.87)/VAV3(-2.36)/ANXA1(-0.85)/ANXA2(-1.31)/STX3(-0.99)/YIPF5(-1.24)/STX2(-2.07)/VPS11(-0.67)/STXBP1(-1.11)	11	1.85	http://amigo.geneontology.org/amigo/term/GO:0006906
GO:0010959	regulation of metal ion transport	20/580	146/6552	0.0319396	0.426993	STIM1(-0.86)/ATP2B4(-0.80)/WFS1(-1.63)/MYLK(-1.26)/SNTA1(-2.44)/ANO6(-0.64)/UTRN(-1.22)/EHD3(-1.54)/CTNNB1(-1.18)/P2RX7(-1.56)/JPH2(-1.59)/STIM2(-1.71)/ATP2B1(-0.99)/HECW2(-1.62)/DMD(-1.85)/FHL1(-1.29)/EPB41(-2.24)/HOMER1(-2.59)/TRPV2(-1.01)/NEDD4(-0.84)	20	1.55	http://amigo.geneontology.org/amigo/term/GO:0010959
GO:0003014	renal system process	8/580	43/6552	0.032593	0.428648	WFS1(-1.63)/AQP1(-1.88)/ABCG2(-1.58)/NPR3(-3.03)/GJA5(-1.88)/ADGRF5(-1.39)/AQP4(-1.76)/AKR1C3(-0.87)	8	2.1	http://amigo.geneontology.org/amigo/term/GO:0003014
GO:0002040	sprouting angiogenesis	10/580	59/6552	0.03269	0.428648	ANXA1(-0.85)/MMRN2(-1.65)/CCBE1(-2.28)/TJP1(-1.36)/JCAD(-1.15)/CLEC14A(-1.12)/EPN2(-1.19)/RHOJ(-2.41)/ACVRL1(-1.86)/BMPER(-2.25)	10	1.91	http://amigo.geneontology.org/amigo/term/GO:0002040
GO:0014823	response to activity	6/580	28/6552	0.0327939	0.428648	TOMM20(-1.97)/TNS2(-1.28)/PRKAA1(-1.11)/HADH(-0.99)/ANGPT2(-3.70)/OXCT1(-0.95)	6	2.42	http://amigo.geneontology.org/amigo/term/GO:0014823
GO:0022600	digestive system process	6/580	28/6552	0.0327939	0.428648	TJP2(-1.69)/AQP1(-1.88)/NPR3(-3.03)/EZR(-1.05)/EPB41(-2.24)/LDLR(-2.24)	6	2.42	http://amigo.geneontology.org/amigo/term/GO:0022600
GO:0034332	adherens junction organization	6/580	28/6552	0.0327939	0.428648	NUMB(-0.96)/PLEKHA7(-2.57)/TJP1(-1.36)/PLEC(-3.05)/CDH5(-1.17)/CTNNB1(-1.18)	6	2.42	http://amigo.geneontology.org/amigo/term/GO:0034332
GO:0042310	vasoconstriction	6/580	28/6552	0.0327939	0.428648	SNTA1(-2.44)/DOCK4(-1.10)/TRPM4(-2.59)/GJA5(-1.88)/SLC6A4(-6.42)/ATP2B1(-0.99)	6	2.42	http://amigo.geneontology.org/amigo/term/GO:0042310
GO:0007200	phospholipase C-activating G protein-coupled receptor signaling pathway	5/580	21/6552	0.032984	0.428648	NPR3(-3.03)/GNB1(-1.55)/GNA11(-1.28)/CMKLR1(-2.04)/HOMER1(-2.59)	5	2.69	http://amigo.geneontology.org/amigo/term/GO:0007200
GO:0061842	microtubule organizing center localization	5/580	21/6552	0.032984	0.428648	PARD3B(-2.45)/PARD3(-2.17)/MISP(-2.86)/EZR(-1.05)/SUN2(-0.64)	5	2.69	http://amigo.geneontology.org/amigo/term/GO:0061842
GO:1900027	regulation of ruffle assembly	5/580	21/6552	0.032984	0.428648	ICAM1(-1.37)/COBL(-1.68)/EPS8L2(-1.46)/HRAS(-1.06)/CYFIP1(-0.73)	5	2.69	http://amigo.geneontology.org/amigo/term/GO:1900027
GO:2001259	positive regulation of cation channel activity	5/580	21/6552	0.032984	0.428648	STIM1(-0.86)/SHANK3(-2.14)/EHD3(-1.54)/JPH2(-1.59)/STIM2(-1.71)	5	2.69	http://amigo.geneontology.org/amigo/term/GO:2001259
GO:0035150	regulation of tube size	9/580	51/6552	0.0330064	0.428648	SNTA1(-2.44)/DOCK4(-1.10)/NPR3(-3.03)/TRPM4(-2.59)/GJA5(-1.88)/SLC6A4(-6.42)/ATP2B1(-0.99)/SOD3(-1.11)/ROCK2(-0.77)	9	1.99	http://amigo.geneontology.org/amigo/term/GO:0035150
GO:0035296	regulation of tube diameter	9/580	51/6552	0.0330064	0.428648	SNTA1(-2.44)/DOCK4(-1.10)/NPR3(-3.03)/TRPM4(-2.59)/GJA5(-1.88)/SLC6A4(-6.42)/ATP2B1(-0.99)/SOD3(-1.11)/ROCK2(-0.77)	9	1.99	http://amigo.geneontology.org/amigo/term/GO:0035296
GO:0097746	blood vessel diameter maintenance	9/580	51/6552	0.0330064	0.428648	SNTA1(-2.44)/DOCK4(-1.10)/NPR3(-3.03)/TRPM4(-2.59)/GJA5(-1.88)/SLC6A4(-6.42)/ATP2B1(-0.99)/SOD3(-1.11)/ROCK2(-0.77)	9	1.99	http://amigo.geneontology.org/amigo/term/GO:0097746
GO:0006887	exocytosis	24/580	184/6552	0.0339085	0.439398	STX4(-0.78)/GIPC1(-1.45)/RAB11FIP1(-0.93)/VAMP8(-0.86)/ARL8B(-0.87)/ANXA1(-0.85)/RALA(-1.05)/ARHGAP44(-2.13)/ANXA3(-0.85)/STX3(-0.99)/FER(-1.49)/P2RX7(-1.56)/ABCC4(-0.66)/EXOC3(-1.19)/EXOC6(-1.92)/GIT1(-1.30)/STX2(-2.07)/LLGL2(-2.11)/SEPTIN5(-1.76)/SYNJ1(-1.00)/VPS11(-0.67)/STXBP2(-0.67)/ATP9A(-1.34)/STXBP1(-1.11)	24	1.47	http://amigo.geneontology.org/amigo/term/GO:0006887
GO:0030335	positive regulation of cell migration	33/580	270/6552	0.0341903	0.44208	STX4(-0.78)/NUMB(-0.96)/APC(-4.45)/ANXA1(-0.85)/MYLK(-1.26)/PDGFA(-4.61)/MYO1C(-1.75)/ICAM1(-1.37)/CCBE1(-2.28)/PODXL(-1.69)/PLPP3(-1.46)/LAMC2(-1.80)/ANO6(-0.64)/AGER(-2.06)/DOCK4(-1.10)/TJP1(-1.36)/ETS1(-1.30)/JCAD(-1.15)/CDH5(-1.17)/ANXA3(-0.85)/FER(-1.49)/CXCL17(-2.03)/EGFR(-1.13)/HRAS(-1.06)/FAM83H(-4.25)/RRAS(-1.48)/SPN(-0.66)/GRB7(-4.43)/CMKLR1(-2.04)/RHOJ(-2.41)/CCL19(-3.73)/ROCK2(-0.77)/…	33	1.38	http://amigo.geneontology.org/amigo/term/GO:0030335
GO:0090287	regulation of cellular response to growth factor stimulus	17/580	120/6552	0.0345063	0.443738	GIPC1(-1.45)/ATP2B4(-0.80)/NPNT(-1.90)/VEPH1(-1.67)/MMRN2(-1.65)/TRIM33(-2.20)/MYO1C(-1.75)/CCBE1(-2.28)/JCAD(-1.15)/CDH5(-1.17)/CTNNB1(-1.18)/EPN2(-1.19)/ACVRL1(-1.86)/TGFBR3(-1.65)/BMPER(-2.25)/NEDD4(-0.84)/CYFIP1(-0.73)	17	1.6	http://amigo.geneontology.org/amigo/term/GO:0090287
GO:0006810	transport	198/580	2012/6552	0.0345637	0.443738	STX4(-0.78)/NUMB(-0.96)/SLC34A2(-2.36)/PEX16(-2.64)/MAOB(-2.03)/SPA17(-3.44)/GIPC1(-1.45)/STIM1(-0.86)/CSNK2A2(-0.94)/SLC25A1(-1.14)/MTX3(-2.81)/SHANK3(-2.14)/ATP2B4(-0.80)/PRKCZ(-2.76)/RAB11FIP1(-0.93)/ABLIM3(-2.60)/S100A10(-1.83)/VAMP8(-0.86)/ARL8B(-0.87)/HERC2(-3.31)/WFS1(-1.63)/MYO6(-1.03)/VAV3(-2.36)/ANXA1(-0.85)/HBA1(-2.83)/NAGPA(-2.16)/MYLK(-1.26)/OCIAD2(-1.40)/SNTA1(-2.44)/REPS1(-1.28)/SN…	198	1.11	http://amigo.geneontology.org/amigo/term/GO:0006810
GO:1901654	response to ketone	13/580	85/6552	0.0351221	0.443738	MAOB(-2.03)/AQP1(-1.88)/PRKAA1(-1.11)/TXNIP(-3.89)/GNB1(-1.55)/SLIT3(-2.29)/POR(-1.00)/ATP2B1(-0.99)/AKR1C3(-0.87)/CCL19(-3.73)/ROCK2(-0.77)/TGFBR3(-1.65)/AHR(-1.42)	13	1.73	http://amigo.geneontology.org/amigo/term/GO:1901654
GO:0055088	lipid homeostasis	11/580	68/6552	0.0351474	0.443738	TMEM97(-2.31)/LPL(-2.81)/EHD1(-1.13)/PRKAA1(-1.11)/ITGB6(-1.94)/PLSCR3(-1.70)/ACOX2(-2.15)/ABCA3(-1.43)/ZBTB20(-1.95)/LDLR(-2.24)/POLD1(-0.88)	11	1.83	http://amigo.geneontology.org/amigo/term/GO:0055088
GO:0001763	morphogenesis of a branching structure	10/580	60/6552	0.0362503	0.443738	SPINT1(-1.64)/NPNT(-1.90)/HOXA5(-2.25)/PDGFA(-4.61)/RASIP1(-2.04)/MED1(-1.78)/LAMA5(-1.55)/CTNNB1(-1.18)/GNA13(-0.76)/COL4A1(-0.78)	10	1.88	http://amigo.geneontology.org/amigo/term/GO:0001763
GO:0061572	actin filament bundle organization	15/580	103/6552	0.0366207	0.443738	SHANK3(-2.14)/S100A10(-1.83)/LIMCH1(-2.01)/ARHGEF15(-3.94)/ID1(-3.29)/MYO1B(-1.27)/SORBS3(-1.66)/TJP1(-1.36)/ARHGEF10(-1.26)/SORBS1(-1.64)/SYNPO(-1.02)/CGNL1(-1.18)/SYNPO2(-1.55)/EZR(-1.05)/ROCK2(-0.77)	15	1.65	http://amigo.geneontology.org/amigo/term/GO:0061572
GO:0022612	gland morphogenesis	8/580	44/6552	0.036872	0.443738	PDGFA(-4.61)/CRIP1(-1.85)/MED1(-1.78)/LAMA5(-1.55)/CEBPB(-1.44)/EGFR(-1.13)/RPS6KA1(-0.85)/LIMS2(-3.03)	8	2.05	http://amigo.geneontology.org/amigo/term/GO:0022612
GO:0050954	sensory perception of mechanical stimulus	8/580	44/6552	0.036872	0.443738	WFS1(-1.63)/TPRN(-2.04)/MYO6(-1.03)/CLIC5(-2.27)/CRYM(-1.48)/EPS8L2(-1.46)/TRIOBP(-1.01)/MYH14(-1.54)	8	2.05	http://amigo.geneontology.org/amigo/term/GO:0050954
GO:0043542	endothelial cell migration	18/580	130/6552	0.0368776	0.443738	GIPC1(-1.45)/ATP2B4(-0.80)/ANXA1(-0.85)/MMRN2(-1.65)/ID1(-3.29)/CCBE1(-2.28)/PLPP3(-1.46)/ETS1(-1.30)/JCAD(-1.15)/CDH5(-1.17)/ANXA3(-0.85)/CLEC14A(-1.12)/RRAS(-1.48)/ANGPT2(-3.70)/RHOJ(-2.41)/ACVRL1(-1.86)/ROCK2(-0.77)/BMPER(-2.25)	18	1.56	http://amigo.geneontology.org/amigo/term/GO:0043542
GO:0032355	response to estradiol	9/580	52/6552	0.0369125	0.443738	ANXA1(-0.85)/PDGFA(-4.61)/HPGD(-2.96)/TXNIP(-3.89)/CTNNB1(-1.18)/EGFR(-1.13)/SLC6A4(-6.42)/AQP4(-1.76)/STXBP1(-1.11)	9	1.96	http://amigo.geneontology.org/amigo/term/GO:0032355
GO:0031670	cellular response to nutrient	4/580	15/6552	0.0377052	0.443738	LPL(-2.81)/KANK2(-1.14)/MED1(-1.78)/ATP2B1(-0.99)	4	3.01	http://amigo.geneontology.org/amigo/term/GO:0031670
GO:0032801	receptor catabolic process	4/580	15/6552	0.0377052	0.443738	ANXA2(-1.31)/KIF16B(-1.35)/NEDD4(-0.84)/PIK3R4(-0.97)	4	3.01	http://amigo.geneontology.org/amigo/term/GO:0032801
GO:0045616	regulation of keratinocyte differentiation	4/580	15/6552	0.0377052	0.443738	PRKCH(-3.03)/MED1(-1.78)/MACROH2A1(-1.60)/ROCK2(-0.77)	4	3.01	http://amigo.geneontology.org/amigo/term/GO:0045616
GO:0060711	labyrinthine layer development	4/580	15/6552	0.0377052	0.443738	SPINT1(-1.64)/PLCD3(-1.95)/NSDHL(-0.64)/BIRC6(-0.92)	4	3.01	http://amigo.geneontology.org/amigo/term/GO:0060711
GO:0070169	positive regulation of biomineral tissue development	4/580	15/6552	0.0377052	0.443738	ANO6(-0.64)/P2RX7(-1.56)/CEBPB(-1.44)/ATP2B1(-0.99)	4	3.01	http://amigo.geneontology.org/amigo/term/GO:0070169
GO:0090181	regulation of cholesterol metabolic process	4/580	15/6552	0.0377052	0.443738	PRKAA1(-1.11)/POR(-1.00)/ERLIN2(-0.73)/LDLR(-2.24)	4	3.01	http://amigo.geneontology.org/amigo/term/GO:0090181
GO:1905330	regulation of morphogenesis of an epithelium	4/580	15/6552	0.0377052	0.443738	MMRN2(-1.65)/PDGFA(-4.61)/CTNNB1(-1.18)/GJA1(-3.76)	4	3.01	http://amigo.geneontology.org/amigo/term/GO:1905330
GO:0048583	regulation of response to stimulus	164/580	1646/6552	0.0383432	0.443738	STX4(-0.78)/CIBAR1(-2.18)/PLEKHA1(-2.39)/GIPC1(-1.45)/NLRC3(-3.91)/AKAP7(-3.33)/CSNK2A2(-0.94)/PRKCH(-3.03)/SCEL(-2.07)/SHANK3(-2.14)/LPL(-2.81)/ATP2B4(-0.80)/PRKCZ(-2.76)/ZNFX1(-2.07)/VAMP8(-0.86)/APC(-4.45)/ARHGEF15(-3.94)/WFS1(-1.63)/VAV3(-2.36)/ANXA1(-0.85)/AGPAT2(-1.04)/PAK4(-1.49)/MYLK(-1.26)/OCIAD2(-1.40)/NPNT(-1.90)/VEPH1(-1.67)/MYO9A(-2.16)/MMRN2(-1.65)/NSMCE4A(-2.50)/CALCRL(-1.99)/TRIM3…	164	1.13	http://amigo.geneontology.org/amigo/term/GO:0048583
GO:0035710	CD4-positive, alpha-beta T cell activation	6/580	29/6552	0.0383684	0.443738	PRKCZ(-2.76)/ANXA1(-0.85)/AGER(-2.06)/IL18R1(-2.60)/SPN(-0.66)/CCL19(-3.73)	6	2.34	http://amigo.geneontology.org/amigo/term/GO:0035710
GO:0060291	long-term synaptic potentiation	6/580	29/6552	0.0383684	0.443738	STX4(-0.78)/SHANK3(-2.14)/PRKCZ(-2.76)/AGER(-2.06)/STX3(-0.99)/ITPR3(-1.27)	6	2.34	http://amigo.geneontology.org/amigo/term/GO:0060291
GO:1902305	regulation of sodium ion transmembrane transport	6/580	29/6552	0.0383684	0.443738	ATP2B4(-0.80)/SNTA1(-2.44)/UTRN(-1.22)/HECW2(-1.62)/DMD(-1.85)/NEDD4(-0.84)	6	2.34	http://amigo.geneontology.org/amigo/term/GO:1902305
GO:0001946	lymphangiogenesis	3/580	9/6552	0.0386737	0.443738	CCBE1(-2.28)/CLEC14A(-1.12)/ACVRL1(-1.86)	3	3.77	http://amigo.geneontology.org/amigo/term/GO:0001946
GO:0006817	phosphate ion transport	3/580	9/6552	0.0386737	0.443738	SLC34A2(-2.36)/CEBPB(-1.44)/SLC37A4(-1.33)	3	3.77	http://amigo.geneontology.org/amigo/term/GO:0006817
GO:0030857	negative regulation of epithelial cell differentiation	3/580	9/6552	0.0386737	0.443738	ID1(-3.29)/CTNNB1(-1.18)/ACVRL1(-1.86)	3	3.77	http://amigo.geneontology.org/amigo/term/GO:0030857
GO:0030948	negative regulation of vascular endothelial growth factor receptor signaling pathway	3/580	9/6552	0.0386737	0.443738	MMRN2(-1.65)/EPN2(-1.19)/NEDD4(-0.84)	3	3.77	http://amigo.geneontology.org/amigo/term/GO:0030948
GO:0031076	embryonic camera-type eye development	3/580	9/6552	0.0386737	0.443738	NES(-1.27)/PHACTR4(-1.33)/IFT140(-1.56)	3	3.77	http://amigo.geneontology.org/amigo/term/GO:0031076
GO:0035019	somatic stem cell population maintenance	3/580	9/6552	0.0386737	0.443738	RAF1(-2.55)/CUL4A(-1.49)/ZHX2(-0.94)	3	3.77	http://amigo.geneontology.org/amigo/term/GO:0035019
GO:0045540	regulation of cholesterol biosynthetic process	3/580	9/6552	0.0386737	0.443738	PRKAA1(-1.11)/POR(-1.00)/ERLIN2(-0.73)	3	3.77	http://amigo.geneontology.org/amigo/term/GO:0045540
GO:0045618	positive regulation of keratinocyte differentiation	3/580	9/6552	0.0386737	0.443738	PRKCH(-3.03)/MED1(-1.78)/MACROH2A1(-1.60)	3	3.77	http://amigo.geneontology.org/amigo/term/GO:0045618
GO:0071379	cellular response to prostaglandin stimulus	3/580	9/6552	0.0386737	0.443738	PRKAA1(-1.11)/GNB1(-1.55)/AKR1C3(-0.87)	3	3.77	http://amigo.geneontology.org/amigo/term/GO:0071379
GO:0095500	acetylcholine receptor signaling pathway	3/580	9/6552	0.0386737	0.443738	GNB1(-1.55)/GNA11(-1.28)/AGRN(-1.38)	3	3.77	http://amigo.geneontology.org/amigo/term/GO:0095500
GO:0099010	modification of postsynaptic structure	3/580	9/6552	0.0386737	0.443738	ARHGAP44(-2.13)/SYNPO(-1.02)/CYFIP1(-0.73)	3	3.77	http://amigo.geneontology.org/amigo/term/GO:0099010
GO:0099623	regulation of cardiac muscle cell membrane repolarization	3/580	9/6552	0.0386737	0.443738	SNTA1(-2.44)/GJA1(-3.76)/GJA5(-1.88)	3	3.77	http://amigo.geneontology.org/amigo/term/GO:0099623
GO:0099625	ventricular cardiac muscle cell membrane repolarization	3/580	9/6552	0.0386737	0.443738	SNTA1(-2.44)/GJA1(-3.76)/GJA5(-1.88)	3	3.77	http://amigo.geneontology.org/amigo/term/GO:0099625
GO:0106118	regulation of sterol biosynthetic process	3/580	9/6552	0.0386737	0.443738	PRKAA1(-1.11)/POR(-1.00)/ERLIN2(-0.73)	3	3.77	http://amigo.geneontology.org/amigo/term/GO:0106118
GO:0150172	regulation of phosphatidylcholine metabolic process	3/580	9/6552	0.0386737	0.443738	CAPN2(-1.07)/ABCA3(-1.43)/LDLR(-2.24)	3	3.77	http://amigo.geneontology.org/amigo/term/GO:0150172
GO:1900746	regulation of vascular endothelial growth factor signaling pathway	3/580	9/6552	0.0386737	0.443738	MYO1C(-1.75)/CCBE1(-2.28)/JCAD(-1.15)	3	3.77	http://amigo.geneontology.org/amigo/term/GO:1900746
GO:1901679	nucleotide transmembrane transport	3/580	9/6552	0.0386737	0.443738	SLC19A1(-1.57)/ABCC4(-0.66)/LRRC8C(-1.36)	3	3.77	http://amigo.geneontology.org/amigo/term/GO:1901679
GO:1901739	regulation of myoblast fusion	3/580	9/6552	0.0386737	0.443738	EHD2(-1.73)/EHD1(-1.13)/CAPN2(-1.07)	3	3.77	http://amigo.geneontology.org/amigo/term/GO:1901739
GO:1901863	positive regulation of muscle tissue development	3/580	9/6552	0.0386737	0.443738	PRKAA1(-1.11)/CTNNB1(-1.18)/GJA1(-3.76)	3	3.77	http://amigo.geneontology.org/amigo/term/GO:1901863
GO:1903672	positive regulation of sprouting angiogenesis	3/580	9/6552	0.0386737	0.443738	TJP1(-1.36)/JCAD(-1.15)/BMPER(-2.25)	3	3.77	http://amigo.geneontology.org/amigo/term/GO:1903672
GO:1905332	positive regulation of morphogenesis of an epithelium	3/580	9/6552	0.0386737	0.443738	MMRN2(-1.65)/CTNNB1(-1.18)/GJA1(-3.76)	3	3.77	http://amigo.geneontology.org/amigo/term/GO:1905332
GO:0042127	regulation of cell population proliferation	71/580	657/6552	0.0395745	0.443738	STX4(-0.78)/NLRC3(-3.91)/PRKCH(-3.03)/PRKCZ(-2.76)/APC(-4.45)/VAV3(-2.36)/ANXA1(-0.85)/SPINT1(-1.64)/MMRN2(-1.65)/HOXA5(-2.25)/ID1(-3.29)/CALCRL(-1.99)/PDGFA(-4.61)/BOK(-1.69)/HPGD(-2.96)/AQP1(-1.88)/CERS2(-1.29)/KANK2(-1.14)/MED1(-1.78)/LAMC2(-1.80)/AGER(-2.06)/PLCD3(-1.95)/CRIP2(-1.25)/RTKN2(-2.43)/NES(-1.27)/NPR3(-3.03)/TJP1(-1.36)/ETS1(-1.30)/JCAD(-1.15)/LAMA5(-1.55)/TNS2(-1.28)/PRKAA1(-1.11)…	71	1.22	http://amigo.geneontology.org/amigo/term/GO:0042127
GO:0031175	neuron projection development	47/580	412/6552	0.0396274	0.443738	NUMB(-0.96)/NDNF(-3.76)/SHANK3(-2.14)/PRKCZ(-2.76)/TPRN(-2.04)/PAK4(-1.49)/LAMA3(-1.79)/RAPH1(-1.97)/MYO9A(-2.16)/DPYSL5(-2.70)/ID1(-3.29)/DNM3(-2.05)/PARD3(-2.17)/CERS2(-1.29)/LAMC2(-1.80)/AGER(-2.06)/MACF1(-1.19)/NCKIPSD(-1.61)/RTN4IP1(-1.45)/NCKAP1(-0.75)/LAMA5(-1.55)/EHD1(-1.13)/ARHGAP44(-2.13)/STX3(-0.99)/CTNNB1(-1.18)/PARD6B(-1.64)/LAMB2(-1.57)/SLIT3(-2.29)/COBL(-1.68)/CTNNA1(-1.16)/DIP2A(-…	47	1.29	http://amigo.geneontology.org/amigo/term/GO:0031175
GO:0001881	receptor recycling	5/580	22/6552	0.0396819	0.443738	ANXA2(-1.31)/KIF16B(-1.35)/EHD3(-1.54)/LMTK2(-1.86)/LDLR(-2.24)	5	2.57	http://amigo.geneontology.org/amigo/term/GO:0001881
GO:0002292	T cell differentiation involved in immune response	5/580	22/6552	0.0396819	0.443738	PRKCZ(-2.76)/ANXA1(-0.85)/IL18R1(-2.60)/SPN(-0.66)/CCL19(-3.73)	5	2.57	http://amigo.geneontology.org/amigo/term/GO:0002292
GO:0018198	peptidyl-cysteine modification	5/580	22/6552	0.0396819	0.443738	ATP2B4(-0.80)/SNTA1(-2.44)/GOLGA7(-0.82)/TXN(-1.53)/DMD(-1.85)	5	2.57	http://amigo.geneontology.org/amigo/term/GO:0018198
GO:0019229	regulation of vasoconstriction	5/580	22/6552	0.0396819	0.443738	SNTA1(-2.44)/DOCK4(-1.10)/TRPM4(-2.59)/GJA5(-1.88)/ATP2B1(-0.99)	5	2.57	http://amigo.geneontology.org/amigo/term/GO:0019229
GO:0032365	intracellular lipid transport	5/580	22/6552	0.0396819	0.443738	ARL8B(-0.87)/ANXA2(-1.31)/SLC25A20(-0.96)/RELCH(-0.93)/LDLR(-2.24)	5	2.57	http://amigo.geneontology.org/amigo/term/GO:0032365
GO:0043367	CD4-positive, alpha-beta T cell differentiation	5/580	22/6552	0.0396819	0.443738	PRKCZ(-2.76)/ANXA1(-0.85)/IL18R1(-2.60)/SPN(-0.66)/CCL19(-3.73)	5	2.57	http://amigo.geneontology.org/amigo/term/GO:0043367
GO:0120163	negative regulation of cold-induced thermogenesis	5/580	22/6552	0.0396819	0.443738	IP6K1(-3.91)/ID1(-3.29)/IL18R1(-2.60)/NPR3(-3.03)/PCTP(-1.00)	5	2.57	http://amigo.geneontology.org/amigo/term/GO:0120163
GO:0140115	export across plasma membrane	5/580	22/6552	0.0396819	0.443738	ABCG2(-1.58)/ANO6(-0.64)/ABCC4(-0.66)/GJA1(-3.76)/ATP2B1(-0.99)	5	2.57	http://amigo.geneontology.org/amigo/term/GO:0140115
GO:0043112	receptor metabolic process	7/580	37/6552	0.040824	0.443738	ANXA2(-1.31)/KIF16B(-1.35)/EHD3(-1.54)/LMTK2(-1.86)/NEDD4(-0.84)/LDLR(-2.24)/PIK3R4(-0.97)	7	2.14	http://amigo.geneontology.org/amigo/term/GO:0043112
GO:0018209	peptidyl-serine modification	20/580	150/6552	0.0409412	0.443738	NDNF(-3.76)/CSNK2A2(-0.94)/PRKCH(-3.03)/ATP2B4(-0.80)/PRKCZ(-2.76)/PRKAA1(-1.11)/RAF1(-2.55)/BGN(-1.65)/IKBKB(-0.80)/EGFR(-1.13)/RPS6KA1(-0.85)/CHUK(-0.75)/MARK2(-0.85)/TXN(-1.53)/LMTK2(-1.86)/DMD(-1.85)/MORC3(-0.98)/ROCK2(-0.77)/MAST4(-2.05)/PKN2(-0.99)	20	1.51	http://amigo.geneontology.org/amigo/term/GO:0018209
GO:0010927	cellular component assembly involved in morphogenesis	9/580	53/6552	0.0411234	0.443738	PGM5(-1.46)/PLEC(-3.05)/LDB3(-1.31)/LMOD1(-0.98)/MYH11(-1.32)/NEBL(-1.80)/GNPAT(-1.21)/KRT19(-0.80)/ACRBP(-1.68)	9	1.92	http://amigo.geneontology.org/amigo/term/GO:0010927
GO:0071331	cellular response to hexose stimulus	9/580	53/6552	0.0411234	0.443738	STX4(-0.78)/ICAM1(-1.37)/AGER(-2.06)/PRKAA1(-1.11)/RAF1(-2.55)/TRPM4(-2.59)/AQP4(-1.76)/OXCT1(-0.95)/ZBTB20(-1.95)	9	1.92	http://amigo.geneontology.org/amigo/term/GO:0071331
GO:0071333	cellular response to glucose stimulus	9/580	53/6552	0.0411234	0.443738	STX4(-0.78)/ICAM1(-1.37)/AGER(-2.06)/PRKAA1(-1.11)/RAF1(-2.55)/TRPM4(-2.59)/AQP4(-1.76)/OXCT1(-0.95)/ZBTB20(-1.95)	9	1.92	http://amigo.geneontology.org/amigo/term/GO:0071333
GO:0001508	action potential	8/580	45/6552	0.0415134	0.443738	SNTA1(-2.44)/SCN7A(-2.15)/GJA1(-3.76)/GNA11(-1.28)/TRPM4(-2.59)/GJA5(-1.88)/DMD(-1.85)/MYH14(-1.54)	8	2.01	http://amigo.geneontology.org/amigo/term/GO:0001508
GO:0061951	establishment of protein localization to plasma membrane	8/580	45/6552	0.0415134	0.443738	NECTIN3(-1.96)/SPTBN1(-1.39)/MACF1(-1.19)/ARHGAP44(-2.13)/AFDN(-1.29)/GOLGA7(-0.82)/KRT18(-1.13)/BBS1(-3.14)	8	2.01	http://amigo.geneontology.org/amigo/term/GO:0061951
GO:0001667	ameboidal-type cell migration	28/580	226/6552	0.0417767	0.44479	GIPC1(-1.45)/ATP2B4(-0.80)/ANXA1(-0.85)/MMRN2(-1.65)/ID1(-3.29)/CCBE1(-2.28)/PLPP3(-1.46)/KANK2(-1.14)/MACF1(-1.19)/TNS1(-1.51)/ETS1(-1.30)/JCAD(-1.15)/LAMA5(-1.55)/PLEC(-3.05)/CDH5(-1.17)/ANXA3(-0.85)/FER(-1.49)/GJA1(-3.76)/CLEC14A(-1.12)/RRAS(-1.48)/AMOTL1(-1.27)/ANGPT2(-3.70)/RHOJ(-2.41)/ACVRL1(-1.86)/PHACTR4(-1.33)/ROCK2(-0.77)/BMPER(-2.25)/PKN2(-0.99)	28	1.4	http://amigo.geneontology.org/amigo/term/GO:0001667
GO:0045786	negative regulation of cell cycle	18/580	132/6552	0.042008	0.446449	APC(-4.45)/TP53BP2(-1.74)/HPGD(-2.96)/KANK2(-1.14)/PTPRK(-1.30)/CTNNB1(-1.18)/INTS7(-2.08)/APBB2(-0.88)/CDK5RAP2(-4.09)/TERF2(-1.31)/CUL4A(-1.49)/TOM1L2(-1.25)/DCUN1D3(-1.08)/MACROH2A1(-1.60)/SMARCA5(-0.75)/FHL1(-1.29)/TAOK1(-0.92)/SUSD2(-1.62)	18	1.54	http://amigo.geneontology.org/amigo/term/GO:0045786
GO:0097305	response to alcohol	14/580	96/6552	0.0421016	0.446639	MAOB(-2.03)/HPGD(-2.96)/PRKAA1(-1.11)/CTNNB1(-1.18)/GNB1(-1.55)/SLIT3(-2.29)/CTNNA1(-1.16)/ATP2B1(-0.99)/PMVK(-1.11)/OXCT1(-0.95)/AKR1C3(-0.87)/CCL19(-3.73)/TGFBR3(-1.65)/AHR(-1.42)	14	1.65	http://amigo.geneontology.org/amigo/term/GO:0097305
GO:0043534	blood vessel endothelial cell migration	11/580	70/6552	0.0423205	0.447356	ATP2B4(-0.80)/ANXA1(-0.85)/MMRN2(-1.65)/ID1(-3.29)/ETS1(-1.30)/JCAD(-1.15)/CDH5(-1.17)/CLEC14A(-1.12)/ANGPT2(-3.70)/RHOJ(-2.41)/ACVRL1(-1.86)	11	1.78	http://amigo.geneontology.org/amigo/term/GO:0043534
GO:0045834	positive regulation of lipid metabolic process	11/580	70/6552	0.0423205	0.447356	VAV3(-2.36)/ANXA1(-0.85)/PRKAA1(-1.11)/SORBS1(-1.64)/CAPN2(-1.07)/POR(-1.00)/ADGRF5(-1.39)/CCL19(-3.73)/ZBTB20(-1.95)/LDLR(-2.24)/PIK3R4(-0.97)	11	1.78	http://amigo.geneontology.org/amigo/term/GO:0045834
GO:0048732	gland development	21/580	160/6552	0.0426676	0.450219	CSNK2A2(-0.94)/ANXA1(-0.85)/HOXA5(-2.25)/PDGFA(-4.61)/CRIP1(-1.85)/IGSF3(-2.49)/MED1(-1.78)/UPF2(-1.18)/LAMA5(-1.55)/CTNNB1(-1.18)/RAF1(-2.55)/CEBPB(-1.44)/GJA1(-3.76)/EGFR(-1.13)/FASN(-1.17)/COBL(-1.68)/RPS6KA1(-0.85)/ARHGAP35(-1.15)/LIMS2(-3.03)/TGFBR3(-1.65)/ARHGAP5(-3.48)	21	1.48	http://amigo.geneontology.org/amigo/term/GO:0048732
GO:0009749	response to glucose	12/580	79/6552	0.0438594	0.461148	STX4(-0.78)/LPL(-2.81)/ICAM1(-1.37)/AGER(-2.06)/PRKAA1(-1.11)/TXNIP(-3.89)/RAF1(-2.55)/TRPM4(-2.59)/ANGPT2(-3.70)/AQP4(-1.76)/OXCT1(-0.95)/ZBTB20(-1.95)	12	1.72	http://amigo.geneontology.org/amigo/term/GO:0009749
GO:1903522	regulation of blood circulation	12/580	79/6552	0.0438594	0.461148	ATP2B4(-0.80)/SNTA1(-2.44)/AGER(-2.06)/DOCK4(-1.10)/EHD3(-1.54)/DES(-2.27)/GJA1(-3.76)/TRPM4(-2.59)/GJA5(-1.88)/ATP2B1(-0.99)/DMD(-1.85)/MYL4(-1.17)	12	1.72	http://amigo.geneontology.org/amigo/term/GO:1903522
GO:0046165	alcohol biosynthetic process	10/580	62/6552	0.0441597	0.462572	IP6K1(-3.91)/HMGCS1(-1.17)/CYB5R3(-0.93)/PRKAA1(-1.11)/POR(-1.00)/PMVK(-1.11)/IDI1(-3.71)/LSS(-1.16)/NSDHL(-0.64)/ERLIN2(-0.73)	10	1.82	http://amigo.geneontology.org/amigo/term/GO:0046165
GO:0071322	cellular response to carbohydrate stimulus	10/580	62/6552	0.0441597	0.462572	STX4(-0.78)/CALCRL(-1.99)/ICAM1(-1.37)/AGER(-2.06)/PRKAA1(-1.11)/RAF1(-2.55)/TRPM4(-2.59)/AQP4(-1.76)/OXCT1(-0.95)/ZBTB20(-1.95)	10	1.82	http://amigo.geneontology.org/amigo/term/GO:0071322
GO:0001817	regulation of cytokine production	39/580	335/6552	0.0442297	0.462572	NLRC3(-3.91)/LPL(-2.81)/PRKCZ(-2.76)/ANXA1(-0.85)/AGPAT2(-1.04)/SPTBN1(-1.39)/CCBE1(-2.28)/STING1(-0.79)/AGER(-2.06)/IL18R1(-2.60)/POLR3D(-2.25)/SLC11A1(-2.78)/P2RX7(-1.56)/CEBPB(-1.44)/CXCL17(-2.03)/TRPM4(-2.59)/ITGB6(-1.94)/SFTPD(-1.42)/SIGIRR(-4.17)/HRAS(-1.06)/CHUK(-0.75)/CAPN2(-1.07)/GIT1(-1.30)/SPN(-0.66)/TRAF6(-1.62)/EZR(-1.05)/ATP2B1(-0.99)/LRRC32(-2.02)/HLA-A(-2.08)/CMKLR1(-2.04)/RNF135(…	39	1.32	http://amigo.geneontology.org/amigo/term/GO:0001817
GO:0070507	regulation of microtubule cytoskeleton organization	13/580	88/6552	0.0448417	0.468144	MPDZ(-2.43)/APC(-4.45)/PRKAA1(-1.11)/CDH5(-1.17)/PATJ(-2.46)/CDK5RAP2(-4.09)/SLAIN2(-1.32)/EML3(-0.61)/MARK2(-0.85)/GIT1(-1.30)/MAP2(-1.44)/OCLN(-1.73)/TAOK1(-0.92)	13	1.67	http://amigo.geneontology.org/amigo/term/GO:0070507
GO:0000302	response to reactive oxygen species	16/580	115/6552	0.0455114	0.470446	PLEKHA1(-2.39)/ANXA1(-0.85)/HBA1(-2.83)/AQP1(-1.88)/STK26(-1.75)/PRKAA1(-1.11)/TXNIP(-3.89)/FER(-1.49)/PTPRK(-1.30)/EGFR(-1.13)/CHUK(-0.75)/CAPN2(-1.07)/TXNRD2(-1.55)/TXN(-1.53)/SOD3(-1.11)/AKR1C3(-0.87)	16	1.57	http://amigo.geneontology.org/amigo/term/GO:0000302
GO:0035148	tube formation	9/580	54/6552	0.0456471	0.470446	SPINT1(-1.64)/MMRN2(-1.65)/PODXL(-1.69)/RALA(-1.05)/CTNNB1(-1.18)/COBL(-1.68)/TRAF6(-1.62)/ARHGAP35(-1.15)/PHACTR4(-1.33)	9	1.88	http://amigo.geneontology.org/amigo/term/GO:0035148
GO:0071326	cellular response to monosaccharide stimulus	9/580	54/6552	0.0456471	0.470446	STX4(-0.78)/ICAM1(-1.37)/AGER(-2.06)/PRKAA1(-1.11)/RAF1(-2.55)/TRPM4(-2.59)/AQP4(-1.76)/OXCT1(-0.95)/ZBTB20(-1.95)	9	1.88	http://amigo.geneontology.org/amigo/term/GO:0071326
GO:0019725	cellular homeostasis	40/580	346/6552	0.0460485	0.470446	STX4(-0.78)/SLC34A2(-2.36)/STIM1(-0.86)/SHANK3(-2.14)/ATP2B4(-0.80)/WFS1(-1.63)/SLC12A4(-0.89)/ICAM1(-1.37)/BOK(-1.69)/AQP1(-1.88)/ANO6(-0.64)/AGER(-2.06)/TNS2(-1.28)/PRKAA1(-1.11)/CDH5(-1.17)/SLC11A1(-2.78)/ITPR3(-1.27)/P2RX7(-1.56)/RAF1(-2.55)/CCDC51(-1.68)/JPH2(-1.59)/STIM2(-1.71)/GNA13(-0.76)/MCL1(-1.30)/TRPM4(-2.59)/CLCN3(-3.57)/TXNRD2(-1.55)/TXN(-1.53)/GIT1(-1.30)/SLC12A7(-1.34)/ATP2B1(-0.9…	40	1.31	http://amigo.geneontology.org/amigo/term/GO:0019725
GO:0002822	regulation of adaptive immune response based on somatic recombination of immune receptors built from immunoglobulin superfamily domains	11/580	71/6552	0.046261	0.470446	PRKCZ(-2.76)/ANXA1(-0.85)/AGER(-2.06)/IL18R1(-2.60)/SLC11A1(-2.78)/P2RX7(-1.56)/TRPM4(-2.59)/TRAF6(-1.62)/HLA-A(-2.08)/CCL19(-3.73)/AHR(-1.42)	11	1.75	http://amigo.geneontology.org/amigo/term/GO:0002822
GO:0090174	organelle membrane fusion	11/580	71/6552	0.046261	0.470446	STX4(-0.78)/VAMP8(-0.86)/ARL8B(-0.87)/VAV3(-2.36)/ANXA1(-0.85)/ANXA2(-1.31)/STX3(-0.99)/YIPF5(-1.24)/STX2(-2.07)/VPS11(-0.67)/STXBP1(-1.11)	11	1.75	http://amigo.geneontology.org/amigo/term/GO:0090174
GO:0010876	lipid localization	24/580	190/6552	0.0468147	0.470446	LPL(-2.81)/ARL8B(-0.87)/ANXA1(-0.85)/ABCA8(-2.07)/ANXA2(-1.31)/ABCG2(-1.58)/ANO6(-0.64)/SLC25A20(-0.96)/ATG9A(-2.09)/ATP11A(-0.89)/EHD1(-1.13)/PRKAA1(-1.11)/P2RX7(-1.56)/RELCH(-0.93)/ABCC4(-0.66)/TEX2(-1.79)/PLSCR4(-2.30)/PLSCR3(-1.70)/CDS2(-1.72)/ABCA3(-1.43)/ABCA6(-1.36)/PCTP(-1.00)/ATP9A(-1.34)/LDLR(-2.24)	24	1.43	http://amigo.geneontology.org/amigo/term/GO:0010876
GO:0010954	positive regulation of protein processing	4/580	16/6552	0.0468639	0.470446	S100A10(-1.83)/ANXA2(-1.31)/CCBE1(-2.28)/PLGRKT(-0.96)	4	2.82	http://amigo.geneontology.org/amigo/term/GO:0010954
GO:0035272	exocrine system development	4/580	16/6552	0.0468639	0.470446	PDGFA(-4.61)/IGSF3(-2.49)/LAMA5(-1.55)/EGFR(-1.13)	4	2.82	http://amigo.geneontology.org/amigo/term/GO:0035272
GO:0061333	renal tubule morphogenesis	4/580	16/6552	0.0468639	0.470446	NPNT(-1.90)/LAMA5(-1.55)/CTNNB1(-1.18)/COL4A1(-0.78)	4	2.82	http://amigo.geneontology.org/amigo/term/GO:0061333
GO:0110151	positive regulation of biomineralization	4/580	16/6552	0.0468639	0.470446	ANO6(-0.64)/P2RX7(-1.56)/CEBPB(-1.44)/ATP2B1(-0.99)	4	2.82	http://amigo.geneontology.org/amigo/term/GO:0110151
GO:1903319	positive regulation of protein maturation	4/580	16/6552	0.0468639	0.470446	S100A10(-1.83)/ANXA2(-1.31)/CCBE1(-2.28)/PLGRKT(-0.96)	4	2.82	http://amigo.geneontology.org/amigo/term/GO:1903319
GO:1903214	regulation of protein targeting to mitochondrion	5/580	23/6552	0.0471473	0.470446	CSNK2A2(-0.94)/ABLIM3(-2.60)/PRKAA1(-1.11)/VPS11(-0.67)/HPS4(-4.04)	5	2.46	http://amigo.geneontology.org/amigo/term/GO:1903214
GO:1903725	regulation of phospholipid metabolic process	5/580	23/6552	0.0471473	0.470446	PDGFA(-4.61)/CAPN2(-1.07)/ADGRF5(-1.39)/ABCA3(-1.43)/LDLR(-2.24)	5	2.46	http://amigo.geneontology.org/amigo/term/GO:1903725
GO:0018105	peptidyl-serine phosphorylation	18/580	134/6552	0.0476357	0.470446	CSNK2A2(-0.94)/PRKCH(-3.03)/ATP2B4(-0.80)/PRKCZ(-2.76)/PRKAA1(-1.11)/RAF1(-2.55)/IKBKB(-0.80)/EGFR(-1.13)/RPS6KA1(-0.85)/CHUK(-0.75)/MARK2(-0.85)/TXN(-1.53)/LMTK2(-1.86)/DMD(-1.85)/MORC3(-0.98)/ROCK2(-0.77)/MAST4(-2.05)/PKN2(-0.99)	18	1.52	http://amigo.geneontology.org/amigo/term/GO:0018105
GO:0009746	response to hexose	12/580	80/6552	0.0476409	0.470446	STX4(-0.78)/LPL(-2.81)/ICAM1(-1.37)/AGER(-2.06)/PRKAA1(-1.11)/TXNIP(-3.89)/RAF1(-2.55)/TRPM4(-2.59)/ANGPT2(-3.70)/AQP4(-1.76)/OXCT1(-0.95)/ZBTB20(-1.95)	12	1.69	http://amigo.geneontology.org/amigo/term/GO:0009746
GO:0006941	striated muscle contraction	10/580	63/6552	0.0485225	0.470446	SNTA1(-2.44)/EHD3(-1.54)/GJA1(-3.76)/SYNM(-2.27)/TRPM4(-2.59)/GJA5(-1.88)/DMD(-1.85)/MYL4(-1.17)/HOMER1(-2.59)/MYH14(-1.54)	10	1.79	http://amigo.geneontology.org/amigo/term/GO:0006941
GO:0008016	regulation of heart contraction	10/580	63/6552	0.0485225	0.470446	ATP2B4(-0.80)/SNTA1(-2.44)/EHD3(-1.54)/DES(-2.27)/GJA1(-3.76)/TRPM4(-2.59)/GJA5(-1.88)/ATP2B1(-0.99)/DMD(-1.85)/MYL4(-1.17)	10	1.79	http://amigo.geneontology.org/amigo/term/GO:0008016
GO:0032886	regulation of microtubule-based process	15/580	107/6552	0.0488911	0.470446	MPDZ(-2.43)/APC(-4.45)/MACF1(-1.19)/PRKAA1(-1.11)/CDH5(-1.17)/PATJ(-2.46)/CDK5RAP2(-4.09)/SLAIN2(-1.32)/EML3(-0.61)/MARK2(-0.85)/GIT1(-1.30)/MAP2(-1.44)/OCLN(-1.73)/TAOK1(-0.92)/ROCK2(-0.77)	15	1.58	http://amigo.geneontology.org/amigo/term/GO:0032886
GO:0000904	cell morphogenesis involved in differentiation	39/580	338/6552	0.0496328	0.470446	NUMB(-0.96)/SHANK3(-2.14)/LAMB3(-1.96)/S100A10(-1.83)/TPRN(-2.04)/LAMA3(-1.79)/RAPH1(-1.97)/DPYSL5(-2.70)/ID1(-3.29)/ARHGEF26(-2.25)/DNM3(-2.05)/PARD3(-2.17)/LAMC2(-1.80)/MACF1(-1.19)/LAMA5(-1.55)/ARHGAP44(-2.13)/FER(-1.49)/CTNNB1(-1.18)/PARD6B(-1.64)/LAMB2(-1.57)/SLIT3(-2.29)/LAMC1(-1.15)/COBL(-1.68)/SIPA1L3(-2.34)/DIP2A(-3.73)/MARK2(-0.85)/TRIOBP(-1.01)/LMTK2(-1.86)/MAP2(-1.44)/HECW2(-1.62)/ARH…	39	1.3	http://amigo.geneontology.org/amigo/term/GO:0000904

## Sheet: CC
ID	Description	GeneRatio	BgRatio	pvalue	p.adjust	qvalue	GeneSymbol.FC.	Count	RichFactor	URL
GO:0071944	cell periphery	287/594	2258/6762	2.28888e-15	1.93868e-12	1.64799e-12	STX4(-0.78)/NUMB(-0.96)/SLC34A2(-2.36)/NHS(-4.99)/SPA17(-3.44)/NECTIN3(-1.96)/TMEM97(-2.31)/PLEKHA1(-2.39)/GIPC1(-1.45)/MFSD6(-2.78)/NDNF(-3.76)/STIM1(-0.86)/CSNK2A2(-0.94)/PRKCH(-3.03)/SCEL(-2.07)/SHANK3(-2.14)/LPL(-2.81)/MPDZ(-2.43)/ATP2B4(-0.80)/PRKCZ(-2.76)/LAMB3(-1.96)/S100A10(-1.83)/VAMP8(-0.86)/APC(-4.45)/SDR16C5(-3.04)/HERC2(-3.31)/MED28(-1.82)/PCDH1(-1.64)/MYO6(-1.03)/VAV3(-2.36)/ANXA1(-…	287	1.45	http://amigo.geneontology.org/amigo/term/GO:0071944
GO:0005886	plasma membrane	260/594	1993/6762	6.5457e-15	2.7721e-12	2.35645e-12	STX4(-0.78)/NUMB(-0.96)/SLC34A2(-2.36)/NHS(-4.99)/SPA17(-3.44)/NECTIN3(-1.96)/TMEM97(-2.31)/PLEKHA1(-2.39)/MFSD6(-2.78)/STIM1(-0.86)/CSNK2A2(-0.94)/PRKCH(-3.03)/SCEL(-2.07)/SHANK3(-2.14)/LPL(-2.81)/MPDZ(-2.43)/ATP2B4(-0.80)/PRKCZ(-2.76)/S100A10(-1.83)/VAMP8(-0.86)/APC(-4.45)/SDR16C5(-3.04)/HERC2(-3.31)/PCDH1(-1.64)/MYO6(-1.03)/VAV3(-2.36)/ANXA1(-0.85)/AGPAT2(-1.04)/MYLK(-1.26)/SNTA1(-2.44)/REPS1(…	260	1.49	http://amigo.geneontology.org/amigo/term/GO:0005886
GO:0098590	plasma membrane region	92/594	499/6762	1.04827e-12	2.95962e-10	2.51585e-10	STX4(-0.78)/NUMB(-0.96)/SLC34A2(-2.36)/NHS(-4.99)/NECTIN3(-1.96)/PLEKHA1(-2.39)/STIM1(-0.86)/SHANK3(-2.14)/MPDZ(-2.43)/ATP2B4(-0.80)/PRKCZ(-2.76)/APC(-4.45)/MYO6(-1.03)/ANXA1(-0.85)/MYLK(-1.26)/SNTA1(-2.44)/REPS1(-1.28)/ABCA8(-2.07)/CLIC5(-2.27)/SLC19A1(-1.57)/SPTBN1(-1.39)/SLC9A3R2(-5.40)/PARD3B(-2.45)/ANXA2(-1.31)/MYO1C(-1.75)/EHD2(-1.73)/PODXL(-1.69)/LMO7(-1.92)/HPGD(-2.96)/AQP1(-1.88)/DNM3(-2…	92	2.1	http://amigo.geneontology.org/amigo/term/GO:0098590
GO:0030054	cell junction	146/594	1014/6762	8.66867e-11	1.83559e-08	1.56036e-08	STX4(-0.78)/NUMB(-0.96)/NHS(-4.99)/NECTIN3(-1.96)/GIPC1(-1.45)/AKAP7(-3.33)/SHANK3(-2.14)/MPDZ(-2.43)/ATP2B4(-0.80)/PRKCZ(-2.76)/ABLIM3(-2.60)/APC(-4.45)/ARL8B(-0.87)/WFS1(-1.63)/HNRNPH2(-0.71)/PCDH1(-1.64)/ANXA1(-0.85)/PAK4(-1.49)/PLEKHA7(-2.57)/SNTA1(-2.44)/PRX(-2.97)/MYO9A(-2.16)/MFF(-2.05)/TJP2(-1.69)/SPTBN1(-1.39)/SLC12A4(-0.89)/SLC9A3R2(-5.40)/PARD3B(-2.45)/ANXA2(-1.31)/ICAM1(-1.37)/EVPL(-2…	146	1.64	http://amigo.geneontology.org/amigo/term/GO:0030054
GO:0005911	cell-cell junction	56/594	267/6762	3.16813e-10	5.36681e-08	4.56211e-08	NHS(-4.99)/NECTIN3(-1.96)/MPDZ(-2.43)/PRKCZ(-2.76)/APC(-4.45)/PCDH1(-1.64)/ANXA1(-0.85)/PAK4(-1.49)/PLEKHA7(-2.57)/TJP2(-1.69)/PARD3B(-2.45)/ANXA2(-1.31)/EVPL(-2.06)/PODXL(-1.69)/LIMD1(-1.57)/PGM5(-1.46)/PARD3(-2.17)/PLPP3(-1.46)/RASIP1(-2.04)/CGN(-1.80)/TJP1(-1.36)/MAGI1(-2.16)/JCAD(-1.15)/SPECC1L(-1.09)/PPL(-1.87)/CDH5(-1.17)/STX3(-0.99)/PDLIM2(-1.33)/PTPRK(-1.30)/ESAM(-1.56)/CTNNB1(-1.18)/P2RX…	56	2.39	http://amigo.geneontology.org/amigo/term/GO:0005911
GO:0043296	apical junction complex	26/594	81/6762	2.22349e-09	3.13883e-07	2.66819e-07	NHS(-4.99)/NECTIN3(-1.96)/MPDZ(-2.43)/PRKCZ(-2.76)/APC(-4.45)/PLEKHA7(-2.57)/TJP2(-1.69)/PARD3B(-2.45)/PARD3(-2.17)/CGN(-1.80)/TJP1(-1.36)/MAGI1(-2.16)/CDH5(-1.17)/ESAM(-1.56)/CTNNB1(-1.18)/SORBS1(-1.64)/PARD6B(-1.64)/PATJ(-2.46)/SYNPO(-1.02)/CGNL1(-1.18)/CTNND1(-1.22)/CTNNA1(-1.16)/AMOTL1(-1.27)/OCLN(-1.73)/MAGI3(-1.45)/PKN2(-0.99)	26	3.65	http://amigo.geneontology.org/amigo/term/GO:0043296
GO:0005912	adherens junction	30/594	107/6762	4.86854e-09	5.89093e-07	5.00764e-07	NECTIN3(-1.96)/APC(-4.45)/ANXA1(-0.85)/PAK4(-1.49)/PLEKHA7(-2.57)/TJP2(-1.69)/PARD3B(-2.45)/ANXA2(-1.31)/LIMD1(-1.57)/PGM5(-1.46)/PARD3(-2.17)/PLPP3(-1.46)/TJP1(-1.36)/MAGI1(-2.16)/JCAD(-1.15)/CDH5(-1.17)/PDLIM2(-1.33)/PTPRK(-1.30)/ESAM(-1.56)/CTNNB1(-1.18)/SORBS1(-1.64)/SYNM(-2.27)/AFDN(-1.29)/KRT18(-1.13)/CTNND1(-1.22)/CTNNA1(-1.16)/LDB3(-1.31)/ARVCF(-1.56)/EZR(-1.05)/ABI2(-1.43)	30	3.19	http://amigo.geneontology.org/amigo/term/GO:0005912
GO:0042995	cell projection	127/594	896/6762	6.13621e-09	6.49671e-07	5.52259e-07	STX4(-0.78)/SLC34A2(-2.36)/NHS(-4.99)/SPA17(-3.44)/CIBAR1(-2.18)/PLEKHA1(-2.39)/GIPC1(-1.45)/SHANK3(-2.14)/MPDZ(-2.43)/ATP2B4(-0.80)/PRKCZ(-2.76)/ABLIM3(-2.60)/APC(-4.45)/ARL8B(-0.87)/ARHGEF15(-3.94)/WFS1(-1.63)/TPRN(-2.04)/MYO6(-1.03)/ANXA1(-0.85)/MYLK(-1.26)/RAPH1(-1.97)/MYO9A(-2.16)/TOMM20(-1.97)/DPYSL5(-2.70)/SLC19A1(-1.57)/SPTBN1(-1.39)/ODF2(-1.72)/PDGFA(-4.61)/MYO1C(-1.75)/PODXL(-1.69)/S100…	127	1.61	http://amigo.geneontology.org/amigo/term/GO:0042995
GO:0070161	anchoring junction	87/594	548/6762	1.37163e-08	1.29085e-06	1.0973e-06	NUMB(-0.96)/NHS(-4.99)/NECTIN3(-1.96)/MPDZ(-2.43)/PRKCZ(-2.76)/APC(-4.45)/PCDH1(-1.64)/ANXA1(-0.85)/PAK4(-1.49)/PLEKHA7(-2.57)/TJP2(-1.69)/SLC9A3R2(-5.40)/PARD3B(-2.45)/ANXA2(-1.31)/ICAM1(-1.37)/EVPL(-2.06)/PODXL(-1.69)/LMO7(-1.92)/LIMD1(-1.57)/PGM5(-1.46)/PARD3(-2.17)/PLPP3(-1.46)/RASIP1(-2.04)/CGN(-1.80)/SORBS3(-1.66)/TNS1(-1.51)/TJP1(-1.36)/DST(-2.28)/RALA(-1.05)/MAGI1(-2.16)/NCKAP1(-0.75)/JCA…	87	1.81	http://amigo.geneontology.org/amigo/term/GO:0070161
GO:0120025	plasma membrane bounded cell projection	120/594	846/6762	1.75119e-08	1.48325e-06	1.26085e-06	STX4(-0.78)/SLC34A2(-2.36)/NHS(-4.99)/SPA17(-3.44)/CIBAR1(-2.18)/PLEKHA1(-2.39)/GIPC1(-1.45)/SHANK3(-2.14)/MPDZ(-2.43)/ATP2B4(-0.80)/PRKCZ(-2.76)/ABLIM3(-2.60)/APC(-4.45)/ARL8B(-0.87)/ARHGEF15(-3.94)/WFS1(-1.63)/TPRN(-2.04)/MYO6(-1.03)/ANXA1(-0.85)/MYLK(-1.26)/RAPH1(-1.97)/MYO9A(-2.16)/TOMM20(-1.97)/DPYSL5(-2.70)/SLC19A1(-1.57)/SPTBN1(-1.39)/ODF2(-1.72)/PDGFA(-4.61)/MYO1C(-1.75)/PODXL(-1.69)/S100…	120	1.61	http://amigo.geneontology.org/amigo/term/GO:0120025
GO:0070160	tight junction	23/594	73/6762	2.82838e-08	2.17786e-06	1.85131e-06	NHS(-4.99)/MPDZ(-2.43)/PRKCZ(-2.76)/APC(-4.45)/TJP2(-1.69)/PARD3B(-2.45)/PARD3(-2.17)/CGN(-1.80)/TJP1(-1.36)/MAGI1(-2.16)/CDH5(-1.17)/ESAM(-1.56)/CTNNB1(-1.18)/PARD6B(-1.64)/PATJ(-2.46)/GJA1(-3.76)/SYNPO(-1.02)/AFDN(-1.29)/CGNL1(-1.18)/SIPA1L3(-2.34)/AMOTL1(-1.27)/OCLN(-1.73)/MAGI3(-1.45)	23	3.59	http://amigo.geneontology.org/amigo/term/GO:0070160
GO:0015629	actin cytoskeleton	58/594	323/6762	6.57031e-08	4.63754e-06	3.94219e-06	PRKCZ(-2.76)/ABLIM3(-2.60)/LIMCH1(-2.01)/MED28(-1.82)/MYO6(-1.03)/ANXA1(-0.85)/MYLK(-1.26)/MYO9A(-2.16)/CLIC5(-2.27)/SPTBN1(-1.39)/MYO1C(-1.75)/SPECC1(-1.72)/MYO1B(-1.27)/PGM5(-1.46)/CGN(-1.80)/MACF1(-1.19)/ABLIM1(-1.51)/TJP1(-1.36)/SPTAN1(-1.29)/NCKAP1(-0.75)/SPECC1L(-1.09)/UTRN(-1.22)/MISP(-2.86)/PDLIM2(-1.33)/MPRIP(-1.07)/FER(-1.49)/TMEM63B(-1.66)/WIPF2(-1.43)/SORBS1(-1.64)/ZNF185(-1.55)/SYNPO…	58	2.04	http://amigo.geneontology.org/amigo/term/GO:0015629
GO:0045177	apical part of cell	37/594	168/6762	9.83353e-08	6.40692e-06	5.44626e-06	NUMB(-0.96)/SLC34A2(-2.36)/NHS(-4.99)/MPDZ(-2.43)/PRKCZ(-2.76)/ANXA1(-0.85)/CLIC5(-2.27)/SLC19A1(-1.57)/SLC9A3R2(-5.40)/PARD3B(-2.45)/PODXL(-1.69)/LMO7(-1.92)/MYO1B(-1.27)/AQP1(-1.88)/PARD3(-2.17)/ABCG2(-1.58)/AGER(-2.06)/TJP1(-1.36)/STK26(-1.75)/PRKAA1(-1.11)/STX3(-0.99)/ITPR3(-1.27)/CTNNB1(-1.18)/ABCC4(-0.66)/PARD6B(-1.64)/PATJ(-2.46)/GJA1(-3.76)/CETN2(-1.07)/SIPA1L3(-2.34)/CLCN3(-3.57)/ADGRF5(…	37	2.51	http://amigo.geneontology.org/amigo/term/GO:0045177
GO:0005923	bicellular tight junction	20/594	67/6762	6.11907e-07	3.70204e-05	3.14695e-05	NHS(-4.99)/MPDZ(-2.43)/PRKCZ(-2.76)/APC(-4.45)/TJP2(-1.69)/PARD3B(-2.45)/PARD3(-2.17)/CGN(-1.80)/TJP1(-1.36)/MAGI1(-2.16)/CDH5(-1.17)/ESAM(-1.56)/CTNNB1(-1.18)/PARD6B(-1.64)/PATJ(-2.46)/SYNPO(-1.02)/CGNL1(-1.18)/AMOTL1(-1.27)/OCLN(-1.73)/MAGI3(-1.45)	20	3.4	http://amigo.geneontology.org/amigo/term/GO:0005923
GO:0016020	membrane	388/594	3793/6762	1.04338e-06	5.89161e-05	5.00822e-05	STX4(-0.78)/NUMB(-0.96)/SLC34A2(-2.36)/PEX16(-2.64)/MAOB(-2.03)/FAM241B(-2.39)/NHS(-4.99)/SPA17(-3.44)/NECTIN3(-1.96)/TMEM97(-2.31)/CIBAR1(-2.18)/PLEKHA1(-2.39)/GIPC1(-1.45)/MFSD6(-2.78)/STIM1(-0.86)/CSNK2A2(-0.94)/SLC25A1(-1.14)/PRKCH(-3.03)/MTX3(-2.81)/SCEL(-2.07)/SHANK3(-2.14)/LPL(-2.81)/MPDZ(-2.43)/ATP2B4(-0.80)/PRKCZ(-2.76)/ZNFX1(-2.07)/RAB11FIP1(-0.93)/HSD11B1(-2.33)/S100A10(-1.83)/VAMP8(-0…	388	1.16	http://amigo.geneontology.org/amigo/term/GO:0016020
GO:0005856	cytoskeleton	135/594	1066/6762	1.99478e-06	0.000105599	8.97652e-05	NEK1(-2.59)/CIBAR1(-2.18)/NLRC3(-3.91)/STIM1(-0.86)/PRKCZ(-2.76)/PPP1R12C(-0.92)/ABLIM3(-2.60)/LIMCH1(-2.01)/APC(-4.45)/ARL8B(-0.87)/HERC2(-3.31)/MED28(-1.82)/MYO6(-1.03)/ANXA1(-0.85)/PLEKHA7(-2.57)/MYLK(-1.26)/SNTA1(-2.44)/RAPH1(-1.97)/MYO9A(-2.16)/CLIC5(-2.27)/ID1(-3.29)/SPTBN1(-1.39)/ODF2(-1.72)/MYO1C(-1.75)/EHD2(-1.73)/EVPL(-2.06)/PODXL(-1.69)/SPECC1(-1.72)/MYO1B(-1.27)/PGM5(-1.46)/DNM3(-2.05…	135	1.44	http://amigo.geneontology.org/amigo/term/GO:0005856
GO:0005882	intermediate filament	16/594	49/6762	2.19975e-06	0.000109599	9.31659e-05	EVPL(-2.06)/KRT7(-1.58)/MACF1(-1.19)/NCKIPSD(-1.61)/NES(-1.27)/DST(-2.28)/PLEC(-3.05)/PPL(-1.87)/DES(-2.27)/GJA1(-3.76)/SYNM(-2.27)/KRT18(-1.13)/FAM83H(-4.25)/KRT8(-1.00)/KRT19(-0.80)/KRT72(-4.09)	16	3.72	http://amigo.geneontology.org/amigo/term/GO:0005882
GO:0098797	plasma membrane protein complex	39/594	211/6762	5.01561e-06	0.000236012	0.000200624	S100A10(-1.83)/APC(-4.45)/SNTA1(-2.44)/CALCRL(-1.99)/ANXA2(-1.31)/PGM5(-1.46)/IL18R1(-2.60)/GNB4(-0.89)/UTRN(-1.22)/SCN7A(-2.15)/CDH5(-1.17)/SGCB(-1.28)/SNTB2(-1.14)/CTNNB1(-1.18)/SORBS1(-1.64)/GNB1(-1.55)/GNG11(-1.66)/GJA1(-3.76)/GNA11(-1.28)/GNA13(-0.76)/IKBKB(-0.80)/EGFR(-1.13)/ITGB6(-1.94)/GJA5(-1.88)/CHUK(-0.75)/CTNND1(-1.22)/CTNNA1(-1.16)/TRAF6(-1.62)/CACNA2D2(-1.33)/EPS15(-0.62)/HLA-A(-2.0…	39	2.1	http://amigo.geneontology.org/amigo/term/GO:0098797
GO:0048787	presynaptic active zone membrane	7/594	11/6762	9.40387e-06	0.000419215	0.000356357	STX4(-0.78)/ATP2B4(-0.80)/STX3(-0.99)/GPM6A(-1.94)/STX2(-2.07)/ATP2B1(-0.99)/STXBP1(-1.11)	7	7.24	http://amigo.geneontology.org/amigo/term/GO:0048787
GO:0043256	laminin complex	6/594	8/6762	1.07672e-05	0.000455989	0.000387618	LAMB3(-1.96)/LAMA3(-1.79)/LAMC2(-1.80)/LAMA5(-1.55)/LAMB2(-1.57)/LAMC1(-1.15)	6	8.54	http://amigo.geneontology.org/amigo/term/GO:0043256
GO:0016021	integral component of membrane	164/594	1401/6762	1.60163e-05	0.000614912	0.000522711	STX4(-0.78)/SLC34A2(-2.36)/PEX16(-2.64)/MAOB(-2.03)/FAM241B(-2.39)/NECTIN3(-1.96)/TMEM97(-2.31)/MFSD6(-2.78)/STIM1(-0.86)/SLC25A1(-1.14)/MTX3(-2.81)/ATP2B4(-0.80)/HSD11B1(-2.33)/VAMP8(-0.86)/SDR16C5(-3.04)/WFS1(-1.63)/PCDH1(-1.64)/TMX2(-1.47)/AGPAT2(-1.04)/NAGPA(-2.16)/RNF170(-1.48)/PLEKHA7(-2.57)/LTC4S(-2.36)/ABCA8(-2.07)/MYO9A(-2.16)/TOMM20(-1.97)/CLIC5(-2.27)/MFF(-2.05)/SLC19A1(-1.57)/CALCRL(-…	164	1.33	http://amigo.geneontology.org/amigo/term/GO:0016021
GO:0016324	apical plasma membrane	28/594	137/6762	1.642e-05	0.000614912	0.000522711	SLC34A2(-2.36)/NHS(-4.99)/MPDZ(-2.43)/PRKCZ(-2.76)/ANXA1(-0.85)/CLIC5(-2.27)/SLC19A1(-1.57)/SLC9A3R2(-5.40)/PARD3B(-2.45)/PODXL(-1.69)/LMO7(-1.92)/AQP1(-1.88)/PARD3(-2.17)/ABCG2(-1.58)/AGER(-2.06)/STK26(-1.75)/PRKAA1(-1.11)/STX3(-0.99)/ABCC4(-0.66)/PARD6B(-1.64)/PATJ(-2.46)/GJA1(-3.76)/SIPA1L3(-2.34)/CLCN3(-3.57)/EZR(-1.05)/ATP2B1(-0.99)/OCLN(-1.73)/MAL2(-1.79)	28	2.33	http://amigo.geneontology.org/amigo/term/GO:0016324
GO:0031252	cell leading edge	46/594	279/6762	1.72633e-05	0.000614912	0.000522711	STX4(-0.78)/NHS(-4.99)/PLEKHA1(-2.39)/PRKCZ(-2.76)/ABLIM3(-2.60)/APC(-4.45)/MYO6(-1.03)/MYLK(-1.26)/RAPH1(-1.97)/SPTBN1(-1.39)/MYO1C(-1.75)/PODXL(-1.69)/ARHGEF26(-2.25)/MACF1(-1.19)/ABLIM1(-1.51)/DST(-2.28)/NCKAP1(-0.75)/JCAD(-1.15)/ARHGAP44(-2.13)/STX3(-0.99)/FER(-1.49)/PTPRK(-1.30)/CTNNB1(-1.18)/APBB2(-0.88)/EGFR(-1.13)/COBL(-1.68)/CDC42BPA(-1.09)/EPS8L2(-1.46)/FGD5(-1.52)/CTNND1(-1.22)/CLCN3(-…	46	1.88	http://amigo.geneontology.org/amigo/term/GO:0031252
GO:0016459	myosin complex	11/594	29/6762	1.74237e-05	0.000614912	0.000522711	MYO6(-1.03)/MYO9A(-2.16)/MYO1C(-1.75)/MYO1B(-1.27)/CGN(-1.80)/CGNL1(-1.18)/MYH10(-0.99)/MYO5C(-1.80)/MYH11(-1.32)/MYL4(-1.17)/MYH14(-1.54)	11	4.32	http://amigo.geneontology.org/amigo/term/GO:0016459
GO:0031941	filamentous actin	9/594	20/6762	2.03338e-05	0.000679603	0.000577702	MYO6(-1.03)/MYO1C(-1.75)/SPECC1(-1.72)/NCKAP1(-0.75)/SPECC1L(-1.09)/PDLIM2(-1.33)/EHBP1(-1.67)/SMTN(-1.17)/LDB3(-1.31)	9	5.12	http://amigo.geneontology.org/amigo/term/GO:0031941
GO:0016010	dystrophin-associated glycoprotein complex	7/594	12/6762	2.08615e-05	0.000679603	0.000577702	SNTA1(-2.44)/PGM5(-1.46)/UTRN(-1.22)/SGCB(-1.28)/SNTB2(-1.14)/DMD(-1.85)/SNTB1(-1.21)	7	6.64	http://amigo.geneontology.org/amigo/term/GO:0016010
GO:0031253	cell projection membrane	30/594	158/6762	3.68714e-05	0.00111703	0.000949539	STX4(-0.78)/SLC34A2(-2.36)/PLEKHA1(-2.39)/SHANK3(-2.14)/APC(-4.45)/MYO6(-1.03)/SLC19A1(-1.57)/SPTBN1(-1.39)/MYO1C(-1.75)/PODXL(-1.69)/AQP1(-1.88)/ABCG2(-1.58)/MACF1(-1.19)/NCKAP1(-0.75)/JCAD(-1.15)/UTRN(-1.22)/EHD1(-1.13)/EHD3(-1.54)/CTNNB1(-1.18)/GNA13(-0.76)/EGFR(-1.13)/EPS8L2(-1.46)/FGD5(-1.52)/CLCN3(-3.57)/EZR(-1.05)/ATP2B1(-0.99)/DMD(-1.85)/AQP4(-1.76)/PIEZO1(-0.86)/BBS1(-3.14)	30	2.16	http://amigo.geneontology.org/amigo/term/GO:0031253
GO:0098862	cluster of actin-based cell projections	17/594	66/6762	3.69265e-05	0.00111703	0.000949539	SLC34A2(-2.36)/TPRN(-2.04)/CLIC5(-2.27)/SLC19A1(-1.57)/MYO1C(-1.75)/MYO1B(-1.27)/AQP1(-1.88)/ABCG2(-1.58)/DOCK4(-1.10)/PLEC(-3.05)/ITPR3(-1.27)/FCHSD2(-1.49)/GNA13(-0.76)/EPS8L2(-1.46)/TRIOBP(-1.01)/EZR(-1.05)/MYH14(-1.54)	17	2.93	http://amigo.geneontology.org/amigo/term/GO:0098862
GO:0099081	supramolecular polymer	64/594	447/6762	4.42505e-05	0.00126822	0.00107806	STIM1(-0.86)/ATP2B4(-0.80)/APC(-4.45)/MYO6(-1.03)/ANXA1(-0.85)/NPNT(-1.90)/SPTBN1(-1.39)/ODF2(-1.72)/MYO1C(-1.75)/EVPL(-2.06)/SPECC1(-1.72)/MYO1B(-1.27)/PGM5(-1.46)/DNM3(-2.05)/KRT7(-1.58)/MACF1(-1.19)/NCKIPSD(-1.61)/KIF16B(-1.35)/NES(-1.27)/DST(-2.28)/NCKAP1(-0.75)/SPECC1L(-1.09)/EML1(-1.41)/MISP(-2.86)/PLEC(-3.05)/PPL(-1.87)/PDLIM2(-1.33)/SNTB2(-1.14)/WIPF2(-1.43)/CTNNB1(-1.18)/DES(-2.27)/GJA1(…	64	1.63	http://amigo.geneontology.org/amigo/term/GO:0099081
GO:0031224	intrinsic component of membrane	167/594	1457/6762	4.49192e-05	0.00126822	0.00107806	STX4(-0.78)/SLC34A2(-2.36)/PEX16(-2.64)/MAOB(-2.03)/FAM241B(-2.39)/NECTIN3(-1.96)/TMEM97(-2.31)/MFSD6(-2.78)/STIM1(-0.86)/SLC25A1(-1.14)/MTX3(-2.81)/ATP2B4(-0.80)/HSD11B1(-2.33)/VAMP8(-0.86)/SDR16C5(-3.04)/WFS1(-1.63)/PCDH1(-1.64)/TMX2(-1.47)/AGPAT2(-1.04)/NAGPA(-2.16)/RNF170(-1.48)/PLEKHA7(-2.57)/LTC4S(-2.36)/ABCA8(-2.07)/MYO9A(-2.16)/TOMM20(-1.97)/CLIC5(-2.27)/MFF(-2.05)/SLC19A1(-1.57)/CALCRL(-…	167	1.3	http://amigo.geneontology.org/amigo/term/GO:0031224
GO:0009925	basal plasma membrane	23/594	108/6762	4.72697e-05	0.00129153	0.00109788	STX4(-0.78)/NUMB(-0.96)/ATP2B4(-0.80)/ANXA1(-0.85)/ABCA8(-2.07)/SLC19A1(-1.57)/ANXA2(-1.31)/MYO1C(-1.75)/HPGD(-2.96)/AQP1(-1.88)/PLPP3(-1.46)/TJP1(-1.36)/DST(-2.28)/DTNB(-1.59)/CTNNB1(-1.18)/ABCC4(-0.66)/EGFR(-1.13)/STX2(-2.07)/EZR(-1.05)/ATP2B1(-0.99)/EPB41(-2.24)/AQP4(-1.76)/LDLR(-2.24)	23	2.42	http://amigo.geneontology.org/amigo/term/GO:0009925
GO:0042641	actomyosin	16/594	61/6762	4.90322e-05	0.00129782	0.00110322	PRKCZ(-2.76)/ABLIM3(-2.60)/LIMCH1(-2.01)/MYLK(-1.26)/PGM5(-1.46)/ABLIM1(-1.51)/PDLIM2(-1.33)/SORBS1(-1.64)/SYNPO(-1.02)/CDC42BPA(-1.09)/SIPA1L3(-2.34)/SYNPO2(-1.55)/MYH10(-0.99)/LDB3(-1.31)/NEBL(-1.80)/MYH14(-1.54)	16	2.99	http://amigo.geneontology.org/amigo/term/GO:0042641
GO:0001725	stress fiber	15/594	56/6762	6.46239e-05	0.0016099	0.00136851	PRKCZ(-2.76)/ABLIM3(-2.60)/LIMCH1(-2.01)/MYLK(-1.26)/PGM5(-1.46)/ABLIM1(-1.51)/PDLIM2(-1.33)/SORBS1(-1.64)/SYNPO(-1.02)/SIPA1L3(-2.34)/SYNPO2(-1.55)/MYH10(-0.99)/LDB3(-1.31)/NEBL(-1.80)/MYH14(-1.54)	15	3.05	http://amigo.geneontology.org/amigo/term/GO:0001725
GO:0097517	contractile actin filament bundle	15/594	56/6762	6.46239e-05	0.0016099	0.00136851	PRKCZ(-2.76)/ABLIM3(-2.60)/LIMCH1(-2.01)/MYLK(-1.26)/PGM5(-1.46)/ABLIM1(-1.51)/PDLIM2(-1.33)/SORBS1(-1.64)/SYNPO(-1.02)/SIPA1L3(-2.34)/SYNPO2(-1.55)/MYH10(-0.99)/LDB3(-1.31)/NEBL(-1.80)/MYH14(-1.54)	15	3.05	http://amigo.geneontology.org/amigo/term/GO:0097517
GO:0005938	cell cortex	34/594	195/6762	7.07351e-05	0.00171179	0.00145512	GIPC1(-1.45)/STIM1(-0.86)/PRKCZ(-2.76)/MED28(-1.82)/MYO6(-1.03)/CLIC5(-2.27)/SPTBN1(-1.39)/PARD3B(-2.45)/PARD3(-2.17)/LAMC2(-1.80)/CRIP2(-1.25)/DST(-2.28)/SPTAN1(-1.29)/RHOF(-1.11)/UTRN(-1.22)/MISP(-2.86)/FER(-1.49)/CTNNB1(-1.18)/PARD6B(-1.64)/EXOC3(-1.19)/EXOC6(-1.92)/COBL(-1.68)/CTNND1(-1.22)/CAPN2(-1.07)/AGTRAP(-0.93)/MYH10(-0.99)/TRAF6(-1.62)/EZR(-1.05)/LLGL2(-2.11)/SEPTIN5(-1.76)/DMD(-1.85)/…	34	1.98	http://amigo.geneontology.org/amigo/term/GO:0005938
GO:0045111	intermediate filament cytoskeleton	17/594	71/6762	0.000100229	0.00231074	0.00196427	EVPL(-2.06)/KRT7(-1.58)/MACF1(-1.19)/NCKIPSD(-1.61)/NES(-1.27)/DST(-2.28)/PLEC(-3.05)/PPL(-1.87)/DES(-2.27)/GJA1(-3.76)/SYNM(-2.27)/KRT18(-1.13)/FAM83H(-4.25)/KRT8(-1.00)/KRT19(-0.80)/KRT72(-4.09)/PKN2(-0.99)	17	2.73	http://amigo.geneontology.org/amigo/term/GO:0045111
GO:0099512	supramolecular fiber	62/594	441/6762	0.000100942	0.00231074	0.00196427	STIM1(-0.86)/ATP2B4(-0.80)/APC(-4.45)/MYO6(-1.03)/ANXA1(-0.85)/NPNT(-1.90)/SPTBN1(-1.39)/ODF2(-1.72)/MYO1C(-1.75)/EVPL(-2.06)/SPECC1(-1.72)/MYO1B(-1.27)/PGM5(-1.46)/DNM3(-2.05)/KRT7(-1.58)/MACF1(-1.19)/NCKIPSD(-1.61)/KIF16B(-1.35)/NES(-1.27)/DST(-2.28)/NCKAP1(-0.75)/SPECC1L(-1.09)/EML1(-1.41)/MISP(-2.86)/PLEC(-3.05)/PPL(-1.87)/PDLIM2(-1.33)/SNTB2(-1.14)/WIPF2(-1.43)/CTNNB1(-1.18)/DES(-2.27)/GJA1(…	62	1.6	http://amigo.geneontology.org/amigo/term/GO:0099512
GO:0048786	presynaptic active zone	10/594	29/6762	0.000108854	0.0024263	0.0020625	STX4(-0.78)/ATP2B4(-0.80)/ARHGAP44(-2.13)/STX3(-0.99)/CTNNB1(-1.18)/CTNND1(-1.22)/GPM6A(-1.94)/STX2(-2.07)/ATP2B1(-0.99)/STXBP1(-1.11)	10	3.93	http://amigo.geneontology.org/amigo/term/GO:0048786
GO:0043034	costamere	7/594	15/6762	0.000133943	0.00283625	0.00241098	PGM5(-1.46)/PLEC(-3.05)/SYNM(-2.27)/DMD(-1.85)/HOMER1(-2.59)/KRT19(-0.80)/FXR1(-1.40)	7	5.31	http://amigo.geneontology.org/amigo/term/GO:0043034
GO:0090665	glycoprotein complex	7/594	15/6762	0.000133943	0.00283625	0.00241098	SNTA1(-2.44)/PGM5(-1.46)/UTRN(-1.22)/SGCB(-1.28)/SNTB2(-1.14)/DMD(-1.85)/SNTB1(-1.21)	7	5.31	http://amigo.geneontology.org/amigo/term/GO:0090665
GO:0042734	presynaptic membrane	12/594	41/6762	0.000137992	0.00285071	0.00242327	STX4(-0.78)/ATP2B4(-0.80)/HIP1(-1.02)/STX3(-0.99)/CTNNB1(-1.18)/EXOC3(-1.19)/GPM6A(-1.94)/STX2(-2.07)/SLC6A4(-6.42)/ATP2B1(-0.99)/APH1A(-3.07)/STXBP1(-1.11)	12	3.33	http://amigo.geneontology.org/amigo/term/GO:0042734
GO:0016323	basolateral plasma membrane	20/594	95/6762	0.00017235	0.00347572	0.00295457	STX4(-0.78)/NUMB(-0.96)/ATP2B4(-0.80)/ANXA1(-0.85)/ABCA8(-2.07)/SLC19A1(-1.57)/ANXA2(-1.31)/HPGD(-2.96)/AQP1(-1.88)/PLPP3(-1.46)/TJP1(-1.36)/CTNNB1(-1.18)/ABCC4(-0.66)/EGFR(-1.13)/STX2(-2.07)/EZR(-1.05)/ATP2B1(-0.99)/EPB41(-2.24)/AQP4(-1.76)/LDLR(-2.24)	20	2.4	http://amigo.geneontology.org/amigo/term/GO:0016323
GO:0045178	basal part of cell	23/594	118/6762	0.000196669	0.00387393	0.00329307	STX4(-0.78)/NUMB(-0.96)/ATP2B4(-0.80)/ANXA1(-0.85)/ABCA8(-2.07)/SLC19A1(-1.57)/ANXA2(-1.31)/MYO1C(-1.75)/HPGD(-2.96)/AQP1(-1.88)/PLPP3(-1.46)/TJP1(-1.36)/DST(-2.28)/DTNB(-1.59)/CTNNB1(-1.18)/ABCC4(-0.66)/EGFR(-1.13)/STX2(-2.07)/EZR(-1.05)/ATP2B1(-0.99)/EPB41(-2.24)/AQP4(-1.76)/LDLR(-2.24)	23	2.22	http://amigo.geneontology.org/amigo/term/GO:0045178
GO:0032432	actin filament bundle	15/594	62/6762	0.000225163	0.00433439	0.00368448	PRKCZ(-2.76)/ABLIM3(-2.60)/LIMCH1(-2.01)/MYLK(-1.26)/PGM5(-1.46)/ABLIM1(-1.51)/PDLIM2(-1.33)/SORBS1(-1.64)/SYNPO(-1.02)/SIPA1L3(-2.34)/SYNPO2(-1.55)/MYH10(-0.99)/LDB3(-1.31)/NEBL(-1.80)/MYH14(-1.54)	15	2.75	http://amigo.geneontology.org/amigo/term/GO:0032432
GO:0043005	neuron projection	68/594	511/6762	0.000249708	0.00470006	0.00399532	STX4(-0.78)/GIPC1(-1.45)/SHANK3(-2.14)/MPDZ(-2.43)/ATP2B4(-0.80)/PRKCZ(-2.76)/ARL8B(-0.87)/ARHGEF15(-3.94)/WFS1(-1.63)/TPRN(-2.04)/MYO9A(-2.16)/DPYSL5(-2.70)/SPTBN1(-1.39)/MYO1C(-1.75)/S100A4(-0.81)/DNM3(-2.05)/PARD3(-2.17)/DOCK4(-1.10)/DST(-2.28)/TNS2(-1.28)/PLEC(-3.05)/ARHGAP44(-2.13)/PRKAA1(-1.11)/SCN7A(-2.15)/ANXA3(-0.85)/STX3(-0.99)/DTNB(-1.59)/FCHSD2(-1.49)/GNB1(-1.55)/EXOC3(-1.19)/GNA11(-1…	68	1.51	http://amigo.geneontology.org/amigo/term/GO:0043005
GO:0043292	contractile fiber	23/594	123/6762	0.000370943	0.00683019	0.00580607	ATP2B4(-0.80)/NPNT(-1.90)/SPTBN1(-1.39)/PGM5(-1.46)/DST(-2.28)/PLEC(-3.05)/PDLIM2(-1.33)/CTNNB1(-1.18)/DES(-2.27)/GJA1(-3.76)/JPH2(-1.59)/SYNM(-2.27)/SYNPO(-1.02)/SYNPO2(-1.55)/LDB3(-1.31)/LMOD1(-0.98)/DMD(-1.85)/MYH11(-1.32)/MYL4(-1.17)/HOMER1(-2.59)/NEBL(-1.80)/KRT19(-0.80)/FXR1(-1.40)	23	2.13	http://amigo.geneontology.org/amigo/term/GO:0043292
GO:0097060	synaptic membrane	21/594	109/6762	0.000435029	0.00783978	0.00666428	STX4(-0.78)/NECTIN3(-1.96)/SHANK3(-2.14)/ATP2B4(-0.80)/SNTA1(-2.44)/DNM3(-2.05)/HIP1(-1.02)/UTRN(-1.22)/STX3(-0.99)/CTNNB1(-1.18)/EXOC3(-1.19)/CLCN3(-3.57)/GPM6A(-1.94)/STX2(-2.07)/SLC6A4(-6.42)/ATP2B1(-0.99)/SYNJ1(-1.00)/APH1A(-3.07)/DMD(-1.85)/ABHD17A(-1.79)/STXBP1(-1.11)	21	2.19	http://amigo.geneontology.org/amigo/term/GO:0097060
GO:0005604	basement membrane	13/594	53/6762	0.000506515	0.00893787	0.00759772	LAMB3(-1.96)/NPNT(-1.90)/LAMA3(-1.79)/MMRN2(-1.65)/ANXA2(-1.31)/LAMC2(-1.80)/DST(-2.28)/LAMA5(-1.55)/LAMB2(-1.57)/LAMC1(-1.15)/AGRN(-1.38)/COL4A5(-1.55)/COL4A1(-0.78)	13	2.79	http://amigo.geneontology.org/amigo/term/GO:0005604
GO:0042383	sarcolemma	15/594	67/6762	0.000553678	0.00957072	0.00813568	ATP2B4(-0.80)/ANXA1(-0.85)/SNTA1(-2.44)/PGM5(-1.46)/AQP1(-1.88)/UTRN(-1.22)/PLEC(-3.05)/SGCB(-1.28)/BGN(-1.65)/DES(-2.27)/SYNM(-2.27)/DMD(-1.85)/SNTB1(-1.21)/AQP4(-1.76)/KRT19(-0.80)	15	2.55	http://amigo.geneontology.org/amigo/term/GO:0042383
GO:0099513	polymeric cytoskeletal fiber	46/594	322/6762	0.000570682	0.00966736	0.00821783	STIM1(-0.86)/APC(-4.45)/MYO6(-1.03)/ANXA1(-0.85)/ODF2(-1.72)/MYO1C(-1.75)/EVPL(-2.06)/SPECC1(-1.72)/MYO1B(-1.27)/DNM3(-2.05)/KRT7(-1.58)/MACF1(-1.19)/NCKIPSD(-1.61)/KIF16B(-1.35)/NES(-1.27)/DST(-2.28)/NCKAP1(-0.75)/SPECC1L(-1.09)/EML1(-1.41)/MISP(-2.86)/PLEC(-3.05)/PPL(-1.87)/PDLIM2(-1.33)/SNTB2(-1.14)/WIPF2(-1.43)/DES(-2.27)/GJA1(-3.76)/SYNM(-2.27)/CDK5RAP2(-4.09)/COBL(-1.68)/KRT18(-1.13)/SLAIN2…	46	1.63	http://amigo.geneontology.org/amigo/term/GO:0099513
GO:0043197	dendritic spine	16/594	75/6762	0.000647376	0.0105833	0.0089964	STX4(-0.78)/GIPC1(-1.45)/SHANK3(-2.14)/DNM3(-2.05)/ARHGAP44(-2.13)/SYNPO(-1.02)/CTNND1(-1.22)/DIP2A(-3.73)/GPM6A(-1.94)/ATP2B1(-0.99)/ABHD17A(-1.79)/HOMER1(-2.59)/FXR1(-1.40)/NEDD4(-0.84)/ABI2(-1.43)/CYFIP1(-0.73)	16	2.43	http://amigo.geneontology.org/amigo/term/GO:0043197
GO:0030018	Z disc	15/594	68/6762	0.00065415	0.0105833	0.0089964	ATP2B4(-0.80)/PGM5(-1.46)/DST(-2.28)/PLEC(-3.05)/PDLIM2(-1.33)/CTNNB1(-1.18)/DES(-2.27)/JPH2(-1.59)/SYNPO(-1.02)/SYNPO2(-1.55)/LDB3(-1.31)/DMD(-1.85)/HOMER1(-2.59)/NEBL(-1.80)/KRT19(-0.80)	15	2.51	http://amigo.geneontology.org/amigo/term/GO:0030018
GO:0005610	laminin-5 complex	3/594	3/6762	0.00067473	0.0105833	0.0089964	LAMB3(-1.96)/LAMA3(-1.79)/LAMA5(-1.55)	3	11.38	http://amigo.geneontology.org/amigo/term/GO:0005610
GO:0043260	laminin-11 complex	3/594	3/6762	0.00067473	0.0105833	0.0089964	LAMA5(-1.55)/LAMB2(-1.57)/LAMC1(-1.15)	3	11.38	http://amigo.geneontology.org/amigo/term/GO:0043260
GO:0005884	actin filament	17/594	83/6762	0.000727637	0.0112056	0.00952543	MYO6(-1.03)/ANXA1(-0.85)/MYO1C(-1.75)/SPECC1(-1.72)/MYO1B(-1.27)/NCKAP1(-0.75)/SPECC1L(-1.09)/MISP(-2.86)/PDLIM2(-1.33)/WIPF2(-1.43)/COBL(-1.68)/EHBP1(-1.67)/SMTN(-1.17)/MARK2(-0.85)/LDB3(-1.31)/LMOD1(-0.98)/EZR(-1.05)	17	2.33	http://amigo.geneontology.org/amigo/term/GO:0005884
GO:0044309	neuron spine	16/594	76/6762	0.000754938	0.0113801	0.00967374	STX4(-0.78)/GIPC1(-1.45)/SHANK3(-2.14)/DNM3(-2.05)/ARHGAP44(-2.13)/SYNPO(-1.02)/CTNND1(-1.22)/DIP2A(-3.73)/GPM6A(-1.94)/ATP2B1(-0.99)/ABHD17A(-1.79)/HOMER1(-2.59)/FXR1(-1.40)/NEDD4(-0.84)/ABI2(-1.43)/CYFIP1(-0.73)	16	2.4	http://amigo.geneontology.org/amigo/term/GO:0044309
GO:0005915	zonula adherens	4/594	6/6762	0.000765838	0.0113801	0.00967374	PLEKHA7(-2.57)/SORBS1(-1.64)/CTNND1(-1.22)/CTNNA1(-1.16)	4	7.59	http://amigo.geneontology.org/amigo/term/GO:0005915
GO:0098858	actin-based cell projection	22/594	122/6762	0.000826706	0.0120728	0.0102626	TPRN(-2.04)/MYO6(-1.03)/RAPH1(-1.97)/PDGFA(-4.61)/MYO1C(-1.75)/PODXL(-1.69)/MYO1B(-1.27)/DOCK4(-1.10)/UTRN(-1.22)/CTNNB1(-1.18)/FCHSD2(-1.49)/EPS8L2(-1.46)/GPM6A(-1.94)/TRIOBP(-1.01)/SPN(-0.66)/MAP2(-1.44)/EZR(-1.05)/DMD(-1.85)/FXR1(-1.40)/ABI2(-1.43)/CYFIP1(-0.73)/IQGAP2(-2.76)	22	2.05	http://amigo.geneontology.org/amigo/term/GO:0098858
GO:0048471	perinuclear region of cytoplasm	53/594	395/6762	0.00101348	0.0145494	0.0123679	STX4(-0.78)/NLRC3(-3.91)/SCEL(-2.07)/PRKCZ(-2.76)/VAMP8(-0.86)/APC(-4.45)/MYO6(-1.03)/EHD2(-1.73)/TP53BP2(-1.74)/S100A4(-0.81)/MYO1B(-1.27)/DNM3(-2.05)/RASIP1(-2.04)/LAMC2(-1.80)/STING1(-0.79)/UPF2(-1.18)/STK26(-1.75)/JCAD(-1.15)/RAB4B(-0.74)/EHD1(-1.13)/EML1(-1.41)/PLEC(-3.05)/EHD3(-1.54)/CTNNB1(-1.18)/WRNIP1(-1.82)/PROCR(-1.48)/PATJ(-2.46)/EXOC3(-1.19)/EXOC6(-1.92)/CDK5RAP2(-4.09)/EGFR(-1.13)/C…	53	1.53	http://amigo.geneontology.org/amigo/term/GO:0048471
GO:0030027	lamellipodium	26/594	158/6762	0.00121259	0.0170165	0.014465	STX4(-0.78)/NHS(-4.99)/ABLIM3(-2.60)/APC(-4.45)/MYLK(-1.26)/RAPH1(-1.97)/PODXL(-1.69)/ABLIM1(-1.51)/NCKAP1(-0.75)/STX3(-0.99)/FER(-1.49)/CTNNB1(-1.18)/APBB2(-0.88)/CDC42BPA(-1.09)/FGD5(-1.52)/CTNND1(-1.22)/CTNNA1(-1.16)/MYH10(-0.99)/GIT1(-1.30)/STX2(-2.07)/PHACTR4(-1.33)/ABI2(-1.43)/PKN2(-0.99)/CYFIP1(-0.73)/PIEZO1(-0.86)/IQGAP2(-2.76)	26	1.87	http://amigo.geneontology.org/amigo/term/GO:0030027
GO:0031674	I band	15/594	72/6762	0.00122551	0.0170165	0.014465	ATP2B4(-0.80)/PGM5(-1.46)/DST(-2.28)/PLEC(-3.05)/PDLIM2(-1.33)/CTNNB1(-1.18)/DES(-2.27)/JPH2(-1.59)/SYNPO(-1.02)/SYNPO2(-1.55)/LDB3(-1.31)/DMD(-1.85)/HOMER1(-2.59)/NEBL(-1.80)/KRT19(-0.80)	15	2.37	http://amigo.geneontology.org/amigo/term/GO:0031674
GO:0031594	neuromuscular junction	9/594	32/6762	0.00129971	0.0177557	0.0150934	SNTA1(-2.44)/UTRN(-1.22)/LAMA5(-1.55)/P2RX7(-1.56)/DES(-2.27)/FCHSD2(-1.49)/LAMB2(-1.57)/ASCC1(-1.48)/COL4A5(-1.55)	9	3.2	http://amigo.geneontology.org/amigo/term/GO:0031594
GO:0098978	glutamatergic synapse	24/594	143/6762	0.00139878	0.0188059	0.0159861	STX4(-0.78)/NUMB(-0.96)/GIPC1(-1.45)/ATP2B4(-0.80)/PRKCZ(-2.76)/ABLIM3(-2.60)/SPTBN1(-1.39)/DNM3(-2.05)/HIP1(-1.02)/ARHGAP44(-2.13)/NOSTRIN(-1.73)/STX3(-0.99)/HRAS(-1.06)/CTNND1(-1.22)/CLCN3(-3.57)/PPM1H(-2.08)/GPM6A(-1.94)/ATP2B1(-0.99)/ABHD17A(-1.79)/HOMER1(-2.59)/SPARCL1(-1.23)/FXR1(-1.40)/MAL2(-1.79)/STXBP1(-1.11)	24	1.91	http://amigo.geneontology.org/amigo/term/GO:0098978
GO:0005887	integral component of plasma membrane	52/594	393/6762	0.00154931	0.0205042	0.0174298	SLC34A2(-2.36)/NECTIN3(-1.96)/STIM1(-0.86)/ATP2B4(-0.80)/PCDH1(-1.64)/SLC19A1(-1.57)/CALCRL(-1.99)/SLC12A4(-0.89)/ICAM1(-1.37)/PODXL(-1.69)/AQP1(-1.88)/PLPP3(-1.46)/AGER(-2.06)/IL18R1(-2.60)/NPR3(-3.03)/ATP11A(-0.89)/SCN7A(-2.15)/SGCB(-1.28)/SLC11A1(-2.78)/ITPR3(-1.27)/PTPRK(-1.30)/VSIG2(-2.45)/P2RX7(-1.56)/PROCR(-1.48)/GJA1(-3.76)/IKBKB(-0.80)/EGFR(-1.13)/TRPM4(-2.59)/ITGB6(-1.94)/GJA5(-1.88)/CH…	52	1.51	http://amigo.geneontology.org/amigo/term/GO:0005887
GO:0045202	synapse	69/594	556/6762	0.00160961	0.0209745	0.0178295	STX4(-0.78)/NUMB(-0.96)/NECTIN3(-1.96)/GIPC1(-1.45)/AKAP7(-3.33)/SHANK3(-2.14)/MPDZ(-2.43)/ATP2B4(-0.80)/PRKCZ(-2.76)/ABLIM3(-2.60)/ARL8B(-0.87)/WFS1(-1.63)/HNRNPH2(-0.71)/SNTA1(-2.44)/MYO9A(-2.16)/MFF(-2.05)/SPTBN1(-1.39)/SLC12A4(-0.89)/DNM3(-2.05)/HIP1(-1.02)/AGER(-2.06)/UTRN(-1.22)/LAMA5(-1.55)/TNS2(-1.28)/ARHGAP44(-2.13)/NOSTRIN(-1.73)/STX3(-0.99)/DTNB(-1.59)/SNTB2(-1.14)/CTNNB1(-1.18)/P2RX7(…	69	1.41	http://amigo.geneontology.org/amigo/term/GO:0045202
GO:0005921	gap junction	4/594	7/6762	0.00166291	0.0213406	0.0181408	TJP1(-1.36)/SPECC1L(-1.09)/GJA1(-3.76)/GJA5(-1.88)	4	6.51	http://amigo.geneontology.org/amigo/term/GO:0005921
GO:0005903	brush border	11/594	47/6762	0.00203501	0.0257261	0.0218687	SLC34A2(-2.36)/SLC19A1(-1.57)/MYO1C(-1.75)/MYO1B(-1.27)/AQP1(-1.88)/ABCG2(-1.58)/PLEC(-3.05)/ITPR3(-1.27)/GNA13(-0.76)/EZR(-1.05)/MYH14(-1.54)	11	2.66	http://amigo.geneontology.org/amigo/term/GO:0005903
GO:0019897	extrinsic component of plasma membrane	17/594	91/6762	0.00211627	0.0263601	0.0224076	NUMB(-0.96)/SHANK3(-2.14)/S100A10(-1.83)/APC(-4.45)/ANXA1(-0.85)/HIP1(-1.02)/GNB4(-0.89)/CDH5(-1.17)/FER(-1.49)/CTNNB1(-1.18)/GNB1(-1.55)/GNG11(-1.66)/GNA11(-1.28)/GNA13(-0.76)/CTNND1(-1.22)/CTNNA1(-1.16)/S100A6(-1.10)	17	2.13	http://amigo.geneontology.org/amigo/term/GO:0019897
GO:0099240	intrinsic component of synaptic membrane	8/594	28/6762	0.00215392	0.0264402	0.0224757	NECTIN3(-1.96)/ATP2B4(-0.80)/CLCN3(-3.57)/GPM6A(-1.94)/SLC6A4(-6.42)/ATP2B1(-0.99)/APH1A(-3.07)/ABHD17A(-1.79)	8	3.25	http://amigo.geneontology.org/amigo/term/GO:0099240
GO:0055037	recycling endosome	19/594	107/6762	0.00220494	0.0266797	0.0226794	RAB11FIP1(-0.93)/VAMP8(-0.86)/EHD2(-1.73)/BOK(-1.69)/ATG9A(-2.09)/ATP11A(-0.89)/RAB4B(-0.74)/EHD1(-1.13)/ARHGAP44(-2.13)/EHD3(-1.54)/DENND6A(-1.41)/RELCH(-0.93)/FCHSD2(-1.49)/CLCN3(-3.57)/LMTK2(-1.86)/HLA-A(-2.08)/ABHD17A(-1.79)/ATP9A(-1.34)/PANK1(-1.48)	19	2.02	http://amigo.geneontology.org/amigo/term/GO:0055037
GO:0099056	integral component of presynaptic membrane	5/594	12/6762	0.00241481	0.0288076	0.0244882	ATP2B4(-0.80)/GPM6A(-1.94)/SLC6A4(-6.42)/ATP2B1(-0.99)/APH1A(-3.07)	5	4.74	http://amigo.geneontology.org/amigo/term/GO:0099056
GO:0030016	myofibril	20/594	117/6762	0.00272699	0.0317573	0.0269956	ATP2B4(-0.80)/SPTBN1(-1.39)/PGM5(-1.46)/DST(-2.28)/PLEC(-3.05)/PDLIM2(-1.33)/CTNNB1(-1.18)/DES(-2.27)/JPH2(-1.59)/SYNM(-2.27)/SYNPO(-1.02)/SYNPO2(-1.55)/LDB3(-1.31)/LMOD1(-0.98)/DMD(-1.85)/MYL4(-1.17)/HOMER1(-2.59)/NEBL(-1.80)/KRT19(-0.80)/FXR1(-1.40)	20	1.95	http://amigo.geneontology.org/amigo/term/GO:0030016
GO:0032421	stereocilium bundle	7/594	23/6762	0.00273705	0.0317573	0.0269956	TPRN(-2.04)/CLIC5(-2.27)/MYO1C(-1.75)/DOCK4(-1.10)/FCHSD2(-1.49)/EPS8L2(-1.46)/TRIOBP(-1.01)	7	3.46	http://amigo.geneontology.org/amigo/term/GO:0032421
GO:0045121	membrane raft	27/594	176/6762	0.00282143	0.0322939	0.0274517	STIM1(-0.86)/ATP2B4(-0.80)/PRKCZ(-2.76)/S100A10(-1.83)/ANXA2(-1.31)/MYO1C(-1.75)/EHD2(-1.73)/ICAM1(-1.37)/PODXL(-1.69)/PLPP3(-1.46)/ABCG2(-1.58)/PTGIS(-1.54)/CTNNB1(-1.18)/SORBS1(-1.64)/GJA1(-3.76)/IKBKB(-0.80)/EGFR(-1.13)/CTNNA1(-1.16)/CAPN2(-1.07)/SLC6A4(-6.42)/EZR(-1.05)/ATP2B1(-0.99)/DMD(-1.85)/FAS(-1.42)/CAVIN1(-1.36)/ERLIN2(-0.73)/MAL2(-1.79)	27	1.75	http://amigo.geneontology.org/amigo/term/GO:0045121
GO:0098857	membrane microdomain	27/594	177/6762	0.00306126	0.0345719	0.0293881	STIM1(-0.86)/ATP2B4(-0.80)/PRKCZ(-2.76)/S100A10(-1.83)/ANXA2(-1.31)/MYO1C(-1.75)/EHD2(-1.73)/ICAM1(-1.37)/PODXL(-1.69)/PLPP3(-1.46)/ABCG2(-1.58)/PTGIS(-1.54)/CTNNB1(-1.18)/SORBS1(-1.64)/GJA1(-3.76)/IKBKB(-0.80)/EGFR(-1.13)/CTNNA1(-1.16)/CAPN2(-1.07)/SLC6A4(-6.42)/EZR(-1.05)/ATP2B1(-0.99)/DMD(-1.85)/FAS(-1.42)/CAVIN1(-1.36)/ERLIN2(-0.73)/MAL2(-1.79)	27	1.74	http://amigo.geneontology.org/amigo/term/GO:0098857
GO:0031226	intrinsic component of plasma membrane	53/594	416/6762	0.00321965	0.0358822	0.030502	SLC34A2(-2.36)/NECTIN3(-1.96)/STIM1(-0.86)/ATP2B4(-0.80)/PCDH1(-1.64)/SLC19A1(-1.57)/CALCRL(-1.99)/SLC12A4(-0.89)/ICAM1(-1.37)/PODXL(-1.69)/AQP1(-1.88)/PLPP3(-1.46)/AGER(-2.06)/IL18R1(-2.60)/NPR3(-3.03)/ATP11A(-0.89)/SCN7A(-2.15)/SGCB(-1.28)/SLC11A1(-2.78)/ITPR3(-1.27)/PTPRK(-1.30)/VSIG2(-2.45)/P2RX7(-1.56)/PROCR(-1.48)/GJA1(-3.76)/IKBKB(-0.80)/EGFR(-1.13)/TRPM4(-2.59)/ITGB6(-1.94)/GJA5(-1.88)/CH…	53	1.45	http://amigo.geneontology.org/amigo/term/GO:0031226
GO:1905360	GTPase complex	6/594	18/6762	0.00331621	0.0364783	0.0310087	GNB4(-0.89)/GNB1(-1.55)/GNG11(-1.66)/GNA11(-1.28)/GNA13(-0.76)/HRAS(-1.06)	6	3.79	http://amigo.geneontology.org/amigo/term/GO:1905360
GO:0030017	sarcomere	18/594	103/6762	0.00341155	0.036577	0.0310926	ATP2B4(-0.80)/SPTBN1(-1.39)/PGM5(-1.46)/DST(-2.28)/PLEC(-3.05)/PDLIM2(-1.33)/CTNNB1(-1.18)/DES(-2.27)/JPH2(-1.59)/SYNPO(-1.02)/SYNPO2(-1.55)/LDB3(-1.31)/LMOD1(-0.98)/DMD(-1.85)/MYL4(-1.17)/HOMER1(-2.59)/NEBL(-1.80)/KRT19(-0.80)	18	1.99	http://amigo.geneontology.org/amigo/term/GO:0030017
GO:0031256	leading edge membrane	18/594	103/6762	0.00341155	0.036577	0.0310926	STX4(-0.78)/PLEKHA1(-2.39)/APC(-4.45)/MYO6(-1.03)/SPTBN1(-1.39)/MYO1C(-1.75)/MACF1(-1.19)/NCKAP1(-0.75)/JCAD(-1.15)/ARHGAP44(-2.13)/PTPRK(-1.30)/EGFR(-1.13)/EPS8L2(-1.46)/FGD5(-1.52)/CLCN3(-3.57)/EZR(-1.05)/ATP2B1(-0.99)/PIEZO1(-0.86)	18	1.99	http://amigo.geneontology.org/amigo/term/GO:0031256
GO:0016342	catenin complex	5/594	13/6762	0.00364345	0.0380988	0.0323862	APC(-4.45)/CDH5(-1.17)/CTNNB1(-1.18)/CTNND1(-1.22)/CTNNA1(-1.16)	5	4.38	http://amigo.geneontology.org/amigo/term/GO:0016342
GO:0098889	intrinsic component of presynaptic membrane	5/594	13/6762	0.00364345	0.0380988	0.0323862	ATP2B4(-0.80)/GPM6A(-1.94)/SLC6A4(-6.42)/ATP2B1(-0.99)/APH1A(-3.07)	5	4.38	http://amigo.geneontology.org/amigo/term/GO:0098889
GO:0099699	integral component of synaptic membrane	7/594	25/6762	0.00459829	0.047497	0.0403752	NECTIN3(-1.96)/ATP2B4(-0.80)/CLCN3(-3.57)/GPM6A(-1.94)/SLC6A4(-6.42)/ATP2B1(-0.99)/APH1A(-3.07)	7	3.19	http://amigo.geneontology.org/amigo/term/GO:0099699
GO:0005768	endosome	66/594	551/6762	0.00481871	0.0491741	0.0418009	STX4(-0.78)/NUMB(-0.96)/PRKCZ(-2.76)/RAB11FIP1(-0.93)/VAMP8(-0.86)/ARL8B(-0.87)/ANXA1(-0.85)/OCIAD2(-1.40)/CALCRL(-1.99)/ANXA2(-1.31)/EHD2(-1.73)/BOK(-1.69)/MYO1B(-1.27)/SFTPA2(-1.52)/CTSE(-2.00)/STING1(-0.79)/RAB5C(-0.98)/KIF16B(-1.35)/RBSN(-2.45)/SFTPC(-2.31)/ATG9A(-2.09)/ATP11A(-0.89)/RAB4B(-0.74)/EHD1(-1.13)/ARHGAP44(-2.13)/PRF1(-2.83)/SLC11A1(-2.78)/EHD3(-1.54)/DENND6A(-1.41)/RELCH(-0.93)/FC…	66	1.36	http://amigo.geneontology.org/amigo/term/GO:0005768
GO:0098686	hippocampal mossy fiber to CA3 synapse	4/594	9/6762	0.00518781	0.0523104	0.0444669	NECTIN3(-1.96)/AKAP7(-3.33)/CTNND1(-1.22)/MAL2(-1.79)	4	5.06	http://amigo.geneontology.org/amigo/term/GO:0098686
GO:0044295	axonal growth cone	5/594	14/6762	0.00526327	0.052447	0.044583	MYO9A(-2.16)/COBL(-1.68)/GPM6A(-1.94)/TRPV2(-1.01)/CYFIP1(-0.73)	5	4.07	http://amigo.geneontology.org/amigo/term/GO:0044295
GO:0098793	presynapse	28/594	194/6762	0.00573108	0.0564445	0.0479811	STX4(-0.78)/GIPC1(-1.45)/ATP2B4(-0.80)/WFS1(-1.63)/MFF(-2.05)/DNM3(-2.05)/HIP1(-1.02)/ARHGAP44(-2.13)/NOSTRIN(-1.73)/STX3(-0.99)/CTNNB1(-1.18)/P2RX7(-1.56)/EXOC3(-1.19)/CTNND1(-1.22)/CLCN3(-3.57)/GPM6A(-1.94)/GIT1(-1.30)/STX2(-2.07)/SLC6A4(-6.42)/SEPTIN5(-1.76)/ATP2B1(-0.99)/SYNJ1(-1.00)/APH1A(-3.07)/STXBP2(-0.67)/FXR1(-1.40)/CYFIP1(-0.73)/MAL2(-1.79)/STXBP1(-1.11)	28	1.64	http://amigo.geneontology.org/amigo/term/GO:0098793
GO:0043083	synaptic cleft	3/594	5/6762	0.00589324	0.0572674	0.0486807	DNM3(-2.05)/LAMA5(-1.55)/LAMB2(-1.57)	3	6.83	http://amigo.geneontology.org/amigo/term/GO:0043083
GO:0032420	stereocilium	6/594	20/6762	0.00594986	0.0572674	0.0486807	TPRN(-2.04)/MYO1C(-1.75)/DOCK4(-1.10)/FCHSD2(-1.49)/EPS8L2(-1.46)/TRIOBP(-1.01)	6	3.42	http://amigo.geneontology.org/amigo/term/GO:0032420
GO:0030139	endocytic vesicle	30/594	213/6762	0.00617606	0.0587767	0.0499636	STX4(-0.78)/RAB11FIP1(-0.93)/VAMP8(-0.86)/MYO6(-1.03)/HBA1(-2.83)/MYO1C(-1.75)/EHD2(-1.73)/SFTPA2(-1.52)/RAB5C(-0.98)/SFTPC(-2.31)/RALA(-1.05)/EHD1(-1.13)/NOSTRIN(-1.73)/ANXA3(-0.85)/SLC11A1(-2.78)/EHD3(-1.54)/UNC93B1(-1.46)/EGFR(-1.13)/SFTPD(-1.42)/TAP2(-1.04)/CLCN3(-3.57)/EPN2(-1.19)/HLA-A(-2.08)/OCLN(-1.73)/VPS11(-0.67)/AP2A2(-0.62)/RAB22A(-0.59)/LDLR(-2.24)/PIK3R4(-0.97)/STXBP1(-1.11)	30	1.6	http://amigo.geneontology.org/amigo/term/GO:0030139
GO:0005777	peroxisome	15/594	85/6762	0.00656931	0.0611451	0.051977	PEX16(-2.64)/MFF(-2.05)/DHRS7B(-1.26)/STING1(-0.79)/DDO(-4.30)/CRYM(-1.48)/ACAD11(-1.64)/FAR1(-1.50)/PXMP4(-1.43)/ACOX2(-2.15)/PEX11B(-1.61)/PMVK(-1.11)/EHHADH(-1.70)/IDI1(-3.71)/GNPAT(-1.21)	15	2.01	http://amigo.geneontology.org/amigo/term/GO:0005777
GO:0042579	microbody	15/594	85/6762	0.00656931	0.0611451	0.051977	PEX16(-2.64)/MFF(-2.05)/DHRS7B(-1.26)/STING1(-0.79)/DDO(-4.30)/CRYM(-1.48)/ACAD11(-1.64)/FAR1(-1.50)/PXMP4(-1.43)/ACOX2(-2.15)/PEX11B(-1.61)/PMVK(-1.11)/EHHADH(-1.70)/IDI1(-3.71)/GNPAT(-1.21)	15	2.01	http://amigo.geneontology.org/amigo/term/GO:0042579
GO:0098794	postsynapse	35/594	261/6762	0.00712667	0.0656118	0.0557739	STX4(-0.78)/NECTIN3(-1.96)/GIPC1(-1.45)/SHANK3(-2.14)/MPDZ(-2.43)/PRKCZ(-2.76)/HNRNPH2(-0.71)/SNTA1(-2.44)/SPTBN1(-1.39)/DNM3(-2.05)/HIP1(-1.02)/AGER(-2.06)/UTRN(-1.22)/TNS2(-1.28)/ARHGAP44(-2.13)/STX3(-0.99)/DTNB(-1.59)/CTNNB1(-1.18)/P2RX7(-1.56)/SYNPO(-1.02)/CTNND1(-1.22)/CLCN3(-3.57)/DIP2A(-3.73)/GPM6A(-1.94)/GIT1(-1.30)/SLC6A4(-6.42)/ATP2B1(-0.99)/DMD(-1.85)/ABHD17A(-1.79)/HOMER1(-2.59)/FXR1(…	35	1.53	http://amigo.geneontology.org/amigo/term/GO:0098794
GO:0016327	apicolateral plasma membrane	5/594	15/6762	0.00733309	0.0659179	0.0560341	MPDZ(-2.43)/CTNNB1(-1.18)/OCLN(-1.73)/KRT19(-0.80)/NEDD4(-0.84)	5	3.79	http://amigo.geneontology.org/amigo/term/GO:0016327
GO:0005922	connexin complex	2/594	2/6762	0.00770469	0.0659179	0.0560341	GJA1(-3.76)/GJA5(-1.88)	2	11.38	http://amigo.geneontology.org/amigo/term/GO:0005922
GO:0016013	syntrophin complex	2/594	2/6762	0.00770469	0.0659179	0.0560341	SNTA1(-2.44)/DMD(-1.85)	2	11.38	http://amigo.geneontology.org/amigo/term/GO:0016013
GO:0031213	RSF complex	2/594	2/6762	0.00770469	0.0659179	0.0560341	RSF1(-1.32)/SMARCA5(-0.75)	2	11.38	http://amigo.geneontology.org/amigo/term/GO:0031213
GO:0034706	sodium channel complex	2/594	2/6762	0.00770469	0.0659179	0.0560341	SCN7A(-2.15)/TRPM4(-2.59)	2	11.38	http://amigo.geneontology.org/amigo/term/GO:0034706
GO:0120044	stereocilium base	2/594	2/6762	0.00770469	0.0659179	0.0560341	TPRN(-2.04)/TRIOBP(-1.01)	2	11.38	http://amigo.geneontology.org/amigo/term/GO:0120044
GO:1990665	AnxA2-p11 complex	2/594	2/6762	0.00770469	0.0659179	0.0560341	S100A10(-1.83)/ANXA2(-1.31)	2	11.38	http://amigo.geneontology.org/amigo/term/GO:1990665
GO:0030425	dendrite	32/594	236/6762	0.00839182	0.070375	0.0598229	STX4(-0.78)/GIPC1(-1.45)/SHANK3(-2.14)/MPDZ(-2.43)/ARHGEF15(-3.94)/WFS1(-1.63)/DPYSL5(-2.70)/DNM3(-2.05)/TNS2(-1.28)/PLEC(-3.05)/ARHGAP44(-2.13)/PRKAA1(-1.11)/ANXA3(-0.85)/STX3(-0.99)/DTNB(-1.59)/SYNPO(-1.02)/COBL(-1.68)/CTNND1(-1.22)/CAPN2(-1.07)/TXNRD2(-1.55)/DIP2A(-3.73)/MARK2(-0.85)/GPM6A(-1.94)/MAP2(-1.44)/ATP2B1(-0.99)/ACVRL1(-1.86)/ABHD17A(-1.79)/HOMER1(-2.59)/FXR1(-1.40)/NEDD4(-0.84)/ABI2…	32	1.54	http://amigo.geneontology.org/amigo/term/GO:0030425
GO:0097447	dendritic tree	32/594	236/6762	0.00839182	0.070375	0.0598229	STX4(-0.78)/GIPC1(-1.45)/SHANK3(-2.14)/MPDZ(-2.43)/ARHGEF15(-3.94)/WFS1(-1.63)/DPYSL5(-2.70)/DNM3(-2.05)/TNS2(-1.28)/PLEC(-3.05)/ARHGAP44(-2.13)/PRKAA1(-1.11)/ANXA3(-0.85)/STX3(-0.99)/DTNB(-1.59)/SYNPO(-1.02)/COBL(-1.68)/CTNND1(-1.22)/CAPN2(-1.07)/TXNRD2(-1.55)/DIP2A(-3.73)/MARK2(-0.85)/GPM6A(-1.94)/MAP2(-1.44)/ATP2B1(-0.99)/ACVRL1(-1.86)/ABHD17A(-1.79)/HOMER1(-2.59)/FXR1(-1.40)/NEDD4(-0.84)/ABI2…	32	1.54	http://amigo.geneontology.org/amigo/term/GO:0097447
GO:0034702	ion channel complex	9/594	42/6762	0.00936761	0.0776043	0.0659682	CLIC5(-2.27)/CLCC1(-0.90)/ANO6(-0.64)/SCN7A(-2.15)/CCDC51(-1.68)/TRPM4(-2.59)/CACNA2D2(-1.33)/CLIC3(-1.52)/LRRC8C(-1.36)	9	2.44	http://amigo.geneontology.org/amigo/term/GO:0034702
GO:0016328	lateral plasma membrane	8/594	35/6762	0.00943712	0.0776043	0.0659682	APC(-4.45)/ANXA1(-0.85)/SNTA1(-2.44)/MYO1C(-1.75)/CTNNB1(-1.18)/GJA1(-3.76)/MARK2(-0.85)/DMD(-1.85)	8	2.6	http://amigo.geneontology.org/amigo/term/GO:0016328
GO:0005834	heterotrimeric G-protein complex	5/594	16/6762	0.00990916	0.0807025	0.0686019	GNB4(-0.89)/GNB1(-1.55)/GNG11(-1.66)/GNA11(-1.28)/GNA13(-0.76)	5	3.56	http://amigo.geneontology.org/amigo/term/GO:0005834
GO:0099080	supramolecular complex	72/594	630/6762	0.0101697	0.0820358	0.0697353	STIM1(-0.86)/ATP2B4(-0.80)/ZNFX1(-2.07)/APC(-4.45)/MYO6(-1.03)/ANXA1(-0.85)/NPNT(-1.90)/SPTBN1(-1.39)/ODF2(-1.72)/MYO1C(-1.75)/EVPL(-2.06)/LIMD1(-1.57)/SPECC1(-1.72)/MYO1B(-1.27)/PGM5(-1.46)/DNM3(-2.05)/KRT7(-1.58)/MACF1(-1.19)/UPF2(-1.18)/NCKIPSD(-1.61)/KIF16B(-1.35)/NES(-1.27)/DST(-2.28)/NCKAP1(-0.75)/SPECC1L(-1.09)/EML1(-1.41)/MISP(-2.86)/PLEC(-3.05)/PPL(-1.87)/PDLIM2(-1.33)/SNTB2(-1.14)/WIPF2…	72	1.3	http://amigo.geneontology.org/amigo/term/GO:0099080
GO:0044291	cell-cell contact zone	9/594	43/6762	0.0109519	0.0856375	0.0727969	NECTIN3(-1.96)/TJP2(-1.69)/PGM5(-1.46)/CTNNB1(-1.18)/DES(-2.27)/GJA1(-3.76)/AFDN(-1.29)/GJA5(-1.88)/CTNNA1(-1.16)	9	2.38	http://amigo.geneontology.org/amigo/term/GO:0044291
GO:0044294	dendritic growth cone	3/594	6/6762	0.0110206	0.0856375	0.0727969	COBL(-1.68)/MAP2(-1.44)/CYFIP1(-0.73)	3	5.69	http://amigo.geneontology.org/amigo/term/GO:0044294
GO:0098945	intrinsic component of presynaptic active zone membrane	3/594	6/6762	0.0110206	0.0856375	0.0727969	ATP2B4(-0.80)/GPM6A(-1.94)/ATP2B1(-0.99)	3	5.69	http://amigo.geneontology.org/amigo/term/GO:0098945
GO:0099059	integral component of presynaptic active zone membrane	3/594	6/6762	0.0110206	0.0856375	0.0727969	ATP2B4(-0.80)/GPM6A(-1.94)/ATP2B1(-0.99)	3	5.69	http://amigo.geneontology.org/amigo/term/GO:0099059
GO:0034707	chloride channel complex	4/594	11/6762	0.0117858	0.0907508	0.0771435	CLIC5(-2.27)/CLCC1(-0.90)/ANO6(-0.64)/CLIC3(-1.52)	4	4.14	http://amigo.geneontology.org/amigo/term/GO:0034707
GO:0030175	filopodium	13/594	75/6762	0.012742	0.0972294	0.0826507	MYO6(-1.03)/RAPH1(-1.97)/PODXL(-1.69)/MYO1B(-1.27)/UTRN(-1.22)/GPM6A(-1.94)/MAP2(-1.44)/EZR(-1.05)/DMD(-1.85)/FXR1(-1.40)/ABI2(-1.43)/CYFIP1(-0.73)/IQGAP2(-2.76)	13	1.97	http://amigo.geneontology.org/amigo/term/GO:0030175
GO:0005905	clathrin-coated pit	9/594	45/6762	0.0147117	0.110273	0.0937382	NUMB(-0.96)/MYO6(-1.03)/REPS1(-1.28)/NECAP2(-1.47)/FCHSD2(-1.49)/EPS15(-0.62)/SYNJ1(-1.00)/AP2A2(-0.62)/LDLR(-2.24)	9	2.28	http://amigo.geneontology.org/amigo/term/GO:0005905
GO:1902911	protein kinase complex	9/594	45/6762	0.0147117	0.110273	0.0937382	PRKAB1(-3.17)/PARD3(-2.17)/PRKAA1(-1.11)/IKBKB(-0.80)/ATG101(-2.23)/CHUK(-0.75)/BCCIP(-1.24)/CCNY(-1.27)/ERCC3(-3.54)	9	2.28	http://amigo.geneontology.org/amigo/term/GO:1902911
GO:0016460	myosin II complex	4/594	12/6762	0.0164713	0.122379	0.104029	MYH10(-0.99)/MYH11(-1.32)/MYL4(-1.17)/MYH14(-1.54)	4	3.79	http://amigo.geneontology.org/amigo/term/GO:0016460
GO:0005779	integral component of peroxisomal membrane	3/594	7/6762	0.0180389	0.129483	0.110068	PEX16(-2.64)/FAR1(-1.50)/PEX11B(-1.61)	3	4.88	http://amigo.geneontology.org/amigo/term/GO:0005779
GO:0016461	unconventional myosin complex	3/594	7/6762	0.0180389	0.129483	0.110068	MYO6(-1.03)/MYO9A(-2.16)/MYO1C(-1.75)	3	4.88	http://amigo.geneontology.org/amigo/term/GO:0016461
GO:0031231	intrinsic component of peroxisomal membrane	3/594	7/6762	0.0180389	0.129483	0.110068	PEX16(-2.64)/FAR1(-1.50)/PEX11B(-1.61)	3	4.88	http://amigo.geneontology.org/amigo/term/GO:0031231
GO:0044292	dendrite terminus	3/594	7/6762	0.0180389	0.129483	0.110068	COBL(-1.68)/MAP2(-1.44)/CYFIP1(-0.73)	3	4.88	http://amigo.geneontology.org/amigo/term/GO:0044292
GO:0012506	vesicle membrane	73/594	659/6762	0.0193704	0.137872	0.117199	STX4(-0.78)/NUMB(-0.96)/GIPC1(-1.45)/RAB11FIP1(-0.93)/VAMP8(-0.86)/ARL8B(-0.87)/WFS1(-1.63)/MYO6(-1.03)/ANXA1(-0.85)/AGPAT2(-1.04)/SNX24(-3.09)/ANXA2(-1.31)/MYO1C(-1.75)/EHD2(-1.73)/BOK(-1.69)/MYO1B(-1.27)/HIP1(-1.02)/STING1(-0.79)/RAB5C(-0.98)/ANO6(-0.64)/KIF16B(-1.35)/RBSN(-2.45)/RALA(-1.05)/STK26(-1.75)/RHOF(-1.11)/ATG9A(-2.09)/ATP11A(-0.89)/RAB4B(-0.74)/EHD1(-1.13)/NOSTRIN(-1.73)/ANXA3(-0.85)…	73	1.26	http://amigo.geneontology.org/amigo/term/GO:0012506
GO:0031526	brush border membrane	5/594	19/6762	0.0211758	0.143484	0.12197	SLC34A2(-2.36)/SLC19A1(-1.57)/AQP1(-1.88)/ABCG2(-1.58)/GNA13(-0.76)	5	3	http://amigo.geneontology.org/amigo/term/GO:0031526
GO:0045095	keratin filament	5/594	19/6762	0.0211758	0.143484	0.12197	KRT7(-1.58)/KRT18(-1.13)/FAM83H(-4.25)/KRT8(-1.00)/KRT72(-4.09)	5	3	http://amigo.geneontology.org/amigo/term/GO:0045095
GO:0020016	ciliary pocket	2/594	3/6762	0.0217646	0.143484	0.12197	EHD1(-1.13)/EHD3(-1.54)	2	7.59	http://amigo.geneontology.org/amigo/term/GO:0020016
GO:0020018	ciliary pocket membrane	2/594	3/6762	0.0217646	0.143484	0.12197	EHD1(-1.13)/EHD3(-1.54)	2	7.59	http://amigo.geneontology.org/amigo/term/GO:0020018
GO:0043203	axon hillock	2/594	3/6762	0.0217646	0.143484	0.12197	PRKCZ(-2.76)/MAP2(-1.44)	2	7.59	http://amigo.geneontology.org/amigo/term/GO:0043203
GO:0043259	laminin-10 complex	2/594	3/6762	0.0217646	0.143484	0.12197	LAMA5(-1.55)/LAMC1(-1.15)	2	7.59	http://amigo.geneontology.org/amigo/term/GO:0043259
GO:0060077	inhibitory synapse	2/594	3/6762	0.0217646	0.143484	0.12197	DTNB(-1.59)/CLCN3(-3.57)	2	7.59	http://amigo.geneontology.org/amigo/term/GO:0060077
GO:0097513	myosin II filament	2/594	3/6762	0.0217646	0.143484	0.12197	MYH10(-0.99)/MYH14(-1.54)	2	7.59	http://amigo.geneontology.org/amigo/term/GO:0097513
GO:1990357	terminal web	2/594	3/6762	0.0217646	0.143484	0.12197	COBL(-1.68)/KRT19(-0.80)	2	7.59	http://amigo.geneontology.org/amigo/term/GO:1990357
GO:0098796	membrane protein complex	66/594	591/6762	0.0218728	0.143484	0.12197	STX4(-0.78)/MTX3(-2.81)/S100A10(-1.83)/VAMP8(-0.86)/APC(-4.45)/PLEKHA7(-2.57)/SNTA1(-2.44)/TOMM20(-1.97)/CLIC5(-2.27)/CALCRL(-1.99)/ANXA2(-1.31)/PGM5(-1.46)/SYNE3(-0.95)/CLCC1(-0.90)/STING1(-0.79)/ANO6(-0.64)/IL18R1(-2.60)/GNB4(-0.89)/UTRN(-1.22)/SCN7A(-2.15)/CDH5(-1.17)/STX3(-0.99)/SGCB(-1.28)/SNTB2(-1.14)/CTNNB1(-1.18)/NECAP2(-1.47)/CCDC51(-1.68)/SORBS1(-1.64)/GNB1(-1.55)/GNG11(-1.66)/GJA1(-3.7…	66	1.27	http://amigo.geneontology.org/amigo/term/GO:0098796
GO:0005902	microvillus	9/594	48/6762	0.0220223	0.143484	0.12197	MYO6(-1.03)/PDGFA(-4.61)/MYO1C(-1.75)/PODXL(-1.69)/MYO1B(-1.27)/CTNNB1(-1.18)/SPN(-0.66)/EZR(-1.05)/IQGAP2(-2.76)	9	2.13	http://amigo.geneontology.org/amigo/term/GO:0005902
GO:0036477	somatodendritic compartment	38/594	313/6762	0.0240258	0.155343	0.13205	STX4(-0.78)/GIPC1(-1.45)/SHANK3(-2.14)/MPDZ(-2.43)/PRKCZ(-2.76)/ARHGEF15(-3.94)/WFS1(-1.63)/DPYSL5(-2.70)/DNM3(-2.05)/TNS2(-1.28)/PLEC(-3.05)/ARHGAP44(-2.13)/PRKAA1(-1.11)/ANXA3(-0.85)/STX3(-0.99)/DTNB(-1.59)/ITPR3(-1.27)/P2RX7(-1.56)/SYNPO(-1.02)/TRPM4(-2.59)/COBL(-1.68)/CTNND1(-1.22)/CAPN2(-1.07)/TXNRD2(-1.55)/DIP2A(-3.73)/MARK2(-0.85)/GPM6A(-1.94)/LMTK2(-1.86)/MAP2(-1.44)/ATP2B1(-0.99)/ACVRL1(…	38	1.38	http://amigo.geneontology.org/amigo/term/GO:0036477
GO:0030426	growth cone	14/594	91/6762	0.0266085	0.165748	0.140895	MYO9A(-2.16)/STX3(-0.99)/EXOC3(-1.19)/APBB2(-0.88)/EXOC6(-1.92)/COBL(-1.68)/CTNND1(-1.22)/GPM6A(-1.94)/LMTK2(-1.86)/MAP2(-1.44)/FXR1(-1.40)/TRPV2(-1.01)/CYFIP1(-0.73)/MYH14(-1.54)	14	1.75	http://amigo.geneontology.org/amigo/term/GO:0030426
GO:0000109	nucleotide-excision repair complex	3/594	8/6762	0.0270049	0.165748	0.140895	CETN2(-1.07)/ERCC3(-3.54)/POLD1(-0.88)	3	4.27	http://amigo.geneontology.org/amigo/term/GO:0000109
GO:0005916	fascia adherens	3/594	8/6762	0.0270049	0.165748	0.140895	CTNNB1(-1.18)/DES(-2.27)/GJA1(-3.76)	3	4.27	http://amigo.geneontology.org/amigo/term/GO:0005916
GO:0016600	flotillin complex	3/594	8/6762	0.0270049	0.165748	0.140895	CTNNB1(-1.18)/SORBS1(-1.64)/CTNNA1(-1.16)	3	4.27	http://amigo.geneontology.org/amigo/term/GO:0016600
GO:0032982	myosin filament	3/594	8/6762	0.0270049	0.165748	0.140895	MYH10(-0.99)/MYH11(-1.32)/MYH14(-1.54)	3	4.27	http://amigo.geneontology.org/amigo/term/GO:0032982
GO:0035631	CD40 receptor complex	3/594	8/6762	0.0270049	0.165748	0.140895	IKBKB(-0.80)/CHUK(-0.75)/TRAF6(-1.62)	3	4.27	http://amigo.geneontology.org/amigo/term/GO:0035631
GO:0044194	cytolytic granule	3/594	8/6762	0.0270049	0.165748	0.140895	ARL8B(-0.87)/PRF1(-2.83)/STXBP2(-0.67)	3	4.27	http://amigo.geneontology.org/amigo/term/GO:0044194
GO:0060170	ciliary membrane	4/594	14/6762	0.0289363	0.176324	0.149886	SHANK3(-2.14)/EHD1(-1.13)/EHD3(-1.54)/BBS1(-3.14)	4	3.25	http://amigo.geneontology.org/amigo/term/GO:0060170
GO:0030055	cell-substrate junction	42/594	357/6762	0.0292924	0.177219	0.150647	NUMB(-0.96)/NHS(-4.99)/ANXA1(-0.85)/PAK4(-1.49)/SLC9A3R2(-5.40)/ICAM1(-1.37)/LMO7(-1.92)/LIMD1(-1.57)/PGM5(-1.46)/SORBS3(-1.66)/TNS1(-1.51)/DST(-2.28)/RALA(-1.05)/NCKAP1(-0.75)/TNS2(-1.28)/MISP(-2.86)/PLEC(-3.05)/EHD3(-1.54)/SNTB2(-1.14)/MPRIP(-1.07)/CTNNB1(-1.18)/SORBS1(-1.64)/PROCR(-1.48)/GJA1(-3.76)/ZNF185(-1.55)/GNA13(-0.76)/EGFR(-1.13)/ITGB6(-1.94)/CTNNA1(-1.16)/CAPN2(-1.07)/RRAS(-1.48)/SYNP…	42	1.34	http://amigo.geneontology.org/amigo/term/GO:0030055
GO:0009898	cytoplasmic side of plasma membrane	15/594	101/6762	0.0296101	0.17787	0.1512	SHANK3(-2.14)/PGM5(-1.46)/HIP1(-1.02)/GNB4(-0.89)/FER(-1.49)/GNB1(-1.55)/GNG11(-1.66)/GNA11(-1.28)/GNA13(-0.76)/IKBKB(-0.80)/CHUK(-0.75)/TRAF6(-1.62)/EZR(-1.05)/ATP2B1(-0.99)/S100A6(-1.10)	15	1.69	http://amigo.geneontology.org/amigo/term/GO:0009898
GO:0001726	ruffle	18/594	128/6762	0.0301875	0.180012	0.15302	PLEKHA1(-2.39)/APC(-4.45)/MYO6(-1.03)/MYO1C(-1.75)/PODXL(-1.69)/ARHGEF26(-2.25)/MACF1(-1.19)/NCKAP1(-0.75)/JCAD(-1.15)/EGFR(-1.13)/COBL(-1.68)/EPS8L2(-1.46)/FGD5(-1.52)/CLCN3(-3.57)/EZR(-1.05)/S100A6(-1.10)/RAB22A(-0.59)/CYFIP1(-0.73)	18	1.6	http://amigo.geneontology.org/amigo/term/GO:0001726
GO:0045211	postsynaptic membrane	11/594	67/6762	0.0303916	0.180012	0.15302	NECTIN3(-1.96)/SHANK3(-2.14)/SNTA1(-2.44)/DNM3(-2.05)/HIP1(-1.02)/UTRN(-1.22)/CTNNB1(-1.18)/CLCN3(-3.57)/SLC6A4(-6.42)/DMD(-1.85)/ABHD17A(-1.79)	11	1.87	http://amigo.geneontology.org/amigo/term/GO:0045211
GO:0030659	cytoplasmic vesicle membrane	70/594	646/6762	0.0337837	0.198714	0.168918	STX4(-0.78)/NUMB(-0.96)/RAB11FIP1(-0.93)/VAMP8(-0.86)/ARL8B(-0.87)/WFS1(-1.63)/MYO6(-1.03)/ANXA1(-0.85)/AGPAT2(-1.04)/SNX24(-3.09)/ANXA2(-1.31)/MYO1C(-1.75)/EHD2(-1.73)/BOK(-1.69)/MYO1B(-1.27)/HIP1(-1.02)/STING1(-0.79)/RAB5C(-0.98)/ANO6(-0.64)/KIF16B(-1.35)/RBSN(-2.45)/RALA(-1.05)/RHOF(-1.11)/ATG9A(-2.09)/ATP11A(-0.89)/RAB4B(-0.74)/EHD1(-1.13)/NOSTRIN(-1.73)/ANXA3(-0.85)/STX3(-0.99)/SLC11A1(-2.78…	70	1.23	http://amigo.geneontology.org/amigo/term/GO:0030659
GO:1902554	serine/threonine protein kinase complex	7/594	36/6762	0.0344558	0.200341	0.170301	PARD3(-2.17)/IKBKB(-0.80)/ATG101(-2.23)/CHUK(-0.75)/BCCIP(-1.24)/CCNY(-1.27)/ERCC3(-3.54)	7	2.21	http://amigo.geneontology.org/amigo/term/GO:1902554
GO:0030864	cortical actin cytoskeleton	10/594	60/6762	0.0346542	0.200341	0.170301	MED28(-1.82)/SPTBN1(-1.39)/SPTAN1(-1.29)/UTRN(-1.22)/MISP(-2.86)/COBL(-1.68)/CAPN2(-1.07)/LLGL2(-2.11)/DMD(-1.85)/KRT19(-0.80)	10	1.9	http://amigo.geneontology.org/amigo/term/GO:0030864
GO:0150034	distal axon	17/594	121/6762	0.0347699	0.200341	0.170301	MYO9A(-2.16)/STX3(-0.99)/EXOC3(-1.19)/APBB2(-0.88)/EXOC6(-1.92)/COBL(-1.68)/CTNND1(-1.22)/CLCN3(-3.57)/GPM6A(-1.94)/GIT1(-1.30)/LMTK2(-1.86)/MAP2(-1.44)/SYNJ1(-1.00)/FXR1(-1.40)/TRPV2(-1.01)/CYFIP1(-0.73)/MYH14(-1.54)	17	1.6	http://amigo.geneontology.org/amigo/term/GO:0150034
GO:0030863	cortical cytoskeleton	12/594	77/6762	0.0351219	0.201002	0.170863	MED28(-1.82)/SPTBN1(-1.39)/SPTAN1(-1.29)/UTRN(-1.22)/MISP(-2.86)/COBL(-1.68)/CAPN2(-1.07)/EZR(-1.05)/LLGL2(-2.11)/DMD(-1.85)/EPB41(-2.24)/KRT19(-0.80)	12	1.77	http://amigo.geneontology.org/amigo/term/GO:0030863
GO:0005925	focal adhesion	41/594	352/6762	0.035718	0.203041	0.172597	NUMB(-0.96)/NHS(-4.99)/ANXA1(-0.85)/PAK4(-1.49)/SLC9A3R2(-5.40)/ICAM1(-1.37)/LMO7(-1.92)/LIMD1(-1.57)/PGM5(-1.46)/SORBS3(-1.66)/TNS1(-1.51)/DST(-2.28)/RALA(-1.05)/NCKAP1(-0.75)/TNS2(-1.28)/MISP(-2.86)/PLEC(-3.05)/EHD3(-1.54)/SNTB2(-1.14)/MPRIP(-1.07)/CTNNB1(-1.18)/SORBS1(-1.64)/PROCR(-1.48)/GJA1(-3.76)/ZNF185(-1.55)/GNA13(-0.76)/EGFR(-1.13)/ITGB6(-1.94)/CTNNA1(-1.16)/CAPN2(-1.07)/RRAS(-1.48)/SYNP…	41	1.33	http://amigo.geneontology.org/amigo/term/GO:0005925
GO:0032589	neuron projection membrane	4/594	15/6762	0.036792	0.207047	0.176002	STX4(-0.78)/SPTBN1(-1.39)/MYO1C(-1.75)/ATP2B1(-0.99)	4	3.04	http://amigo.geneontology.org/amigo/term/GO:0032589
GO:0030427	site of polarized growth	14/594	95/6762	0.0369115	0.207047	0.176002	MYO9A(-2.16)/STX3(-0.99)/EXOC3(-1.19)/APBB2(-0.88)/EXOC6(-1.92)/COBL(-1.68)/CTNND1(-1.22)/GPM6A(-1.94)/LMTK2(-1.86)/MAP2(-1.44)/FXR1(-1.40)/TRPV2(-1.01)/CYFIP1(-0.73)/MYH14(-1.54)	14	1.68	http://amigo.geneontology.org/amigo/term/GO:0030427
GO:0019898	extrinsic component of membrane	21/594	159/6762	0.0375698	0.209353	0.177962	NUMB(-0.96)/CIBAR1(-2.18)/SHANK3(-2.14)/S100A10(-1.83)/APC(-4.45)/ANXA1(-0.85)/EHD2(-1.73)/HIP1(-1.02)/GNB4(-0.89)/CDH5(-1.17)/FER(-1.49)/CTNNB1(-1.18)/GNB1(-1.55)/GNG11(-1.66)/GNA11(-1.28)/GNA13(-0.76)/CTNND1(-1.22)/CTNNA1(-1.16)/EZR(-1.05)/S100A6(-1.10)/PIK3R4(-0.97)	21	1.5	http://amigo.geneontology.org/amigo/term/GO:0019898
GO:0009986	cell surface	42/594	364/6762	0.0386125	0.213757	0.181706	STX4(-0.78)/SPA17(-3.44)/LPL(-2.81)/ANXA1(-0.85)/ANXA2(-1.31)/PDGFA(-4.61)/ICAM1(-1.37)/LMO7(-1.92)/IGSF3(-2.49)/ABCG2(-1.58)/ANO6(-0.64)/AGER(-2.06)/TNS1(-1.51)/RALA(-1.05)/CDH5(-1.17)/EGFL7(-1.18)/PTPRK(-1.30)/P2RX7(-1.56)/BGN(-1.65)/ABCC4(-0.66)/PROCR(-1.48)/EGFR(-1.13)/CD93(-1.34)/ITGB6(-1.94)/CLEC14A(-1.12)/CLCN3(-3.57)/CAPN2(-1.07)/DIP2A(-3.73)/SPN(-0.66)/ADGRF5(-1.39)/LRRC32(-2.02)/HLA-A(-…	42	1.31	http://amigo.geneontology.org/amigo/term/GO:0009986
GO:0045334	clathrin-coated endocytic vesicle	9/594	53/6762	0.0394515	0.216983	0.184448	VAMP8(-0.86)/MYO6(-1.03)/SFTPA2(-1.52)/SFTPC(-2.31)/EGFR(-1.13)/SFTPD(-1.42)/EPN2(-1.19)/AP2A2(-0.62)/LDLR(-2.24)	9	1.93	http://amigo.geneontology.org/amigo/term/GO:0045334
GO:0098591	external side of apical plasma membrane	2/594	4/6762	0.0410073	0.222648	0.189264	ABCG2(-1.58)/ABCC4(-0.66)	2	5.69	http://amigo.geneontology.org/amigo/term/GO:0098591
GO:1902737	dendritic filopodium	2/594	4/6762	0.0410073	0.222648	0.189264	MAP2(-1.44)/FXR1(-1.40)	2	5.69	http://amigo.geneontology.org/amigo/term/GO:1902737
GO:0014704	intercalated disc	6/594	30/6762	0.0431216	0.231951	0.197172	PGM5(-1.46)/CTNNB1(-1.18)/DES(-2.27)/GJA1(-3.76)/GJA5(-1.88)/CTNNA1(-1.16)	6	2.28	http://amigo.geneontology.org/amigo/term/GO:0014704
GO:0030670	phagocytic vesicle membrane	9/594	54/6762	0.043816	0.231951	0.197172	STX4(-0.78)/RAB11FIP1(-0.93)/VAMP8(-0.86)/ANXA3(-0.85)/SLC11A1(-2.78)/TAP2(-1.04)/HLA-A(-2.08)/RAB22A(-0.59)/PIK3R4(-0.97)	9	1.9	http://amigo.geneontology.org/amigo/term/GO:0030670
GO:0031234	extrinsic component of cytoplasmic side of plasma membrane	9/594	54/6762	0.043816	0.231951	0.197172	SHANK3(-2.14)/HIP1(-1.02)/GNB4(-0.89)/FER(-1.49)/GNB1(-1.55)/GNG11(-1.66)/GNA11(-1.28)/GNA13(-0.76)/S100A6(-1.10)	9	1.9	http://amigo.geneontology.org/amigo/term/GO:0031234
GO:0055038	recycling endosome membrane	9/594	54/6762	0.043816	0.231951	0.197172	VAMP8(-0.86)/EHD2(-1.73)/BOK(-1.69)/ATG9A(-2.09)/EHD1(-1.13)/EHD3(-1.54)/HLA-A(-2.08)/ABHD17A(-1.79)/ATP9A(-1.34)	9	1.9	http://amigo.geneontology.org/amigo/term/GO:0055038
GO:0098588	bounding membrane of organelle	112/594	1101/6762	0.0444878	0.234044	0.198952	STX4(-0.78)/NUMB(-0.96)/PEX16(-2.64)/MAOB(-2.03)/TMEM97(-2.31)/STIM1(-0.86)/MTX3(-2.81)/SHANK3(-2.14)/ZNFX1(-2.07)/RAB11FIP1(-0.93)/VAMP8(-0.86)/ARL8B(-0.87)/WFS1(-1.63)/MYO6(-1.03)/ANXA1(-0.85)/AGPAT2(-1.04)/LTC4S(-2.36)/TOMM20(-1.97)/MFF(-2.05)/MIEF1(-2.11)/SLC12A4(-0.89)/ANXA2(-1.31)/DHRS7B(-1.26)/PDGFA(-4.61)/EHD2(-1.73)/BOK(-1.69)/MYO1B(-1.27)/SYNE3(-0.95)/PLPP3(-1.46)/CLCC1(-0.90)/HIP1(-1.0…	112	1.16	http://amigo.geneontology.org/amigo/term/GO:0098588
GO:0001533	cornified envelope	4/594	16/6762	0.045753	0.237747	0.202099	SCEL(-2.07)/ANXA1(-0.85)/EVPL(-2.06)/PPL(-1.87)	4	2.85	http://amigo.geneontology.org/amigo/term/GO:0001533
GO:1990752	microtubule end	4/594	16/6762	0.045753	0.237747	0.202099	DST(-2.28)/MISP(-2.86)/CDK5RAP2(-4.09)/SLAIN2(-1.32)	4	2.85	http://amigo.geneontology.org/amigo/term/GO:1990752

## Sheet: MF
ID	Description	GeneRatio	BgRatio	pvalue	p.adjust	qvalue	GeneSymbol.FC.	Count	RichFactor	URL
GO:0003779	actin binding	61/581	271/6679	1.25586e-12	1.52587e-09	1.43036e-09	GIPC1(-1.45)/SHANK3(-2.14)/ABLIM3(-2.60)/LIMCH1(-2.01)/MED28(-1.82)/MYO6(-1.03)/MYLK(-1.26)/SNTA1(-2.44)/MYO9A(-2.16)/SPTBN1(-1.39)/MYO1C(-1.75)/S100A4(-0.81)/MYO1B(-1.27)/SYNE3(-0.95)/CGN(-1.80)/HIP1(-1.02)/MACF1(-1.19)/TNS1(-1.51)/ABLIM1(-1.51)/DST(-2.28)/SPTAN1(-1.29)/UTRN(-1.22)/MISP(-2.86)/PLEC(-3.05)/PDLIM2(-1.33)/SNTB2(-1.14)/MPRIP(-1.07)/FER(-1.49)/WIPF2(-1.43)/SORBS1(-1.64)/ZNF185(-1.55)…	61	2.59	http://amigo.geneontology.org/amigo/term/GO:0003779
GO:0008092	cytoskeletal protein binding	92/581	543/6679	8.14654e-11	4.94902e-08	4.63924e-08	GIPC1(-1.45)/STIM1(-0.86)/SHANK3(-2.14)/ABLIM3(-2.60)/LIMCH1(-2.01)/APC(-4.45)/ARL8B(-0.87)/MED28(-1.82)/MYO6(-1.03)/MYLK(-1.26)/SNTA1(-2.44)/MYO9A(-2.16)/DPYSL5(-2.70)/SPTBN1(-1.39)/ANXA2(-1.31)/MYO1C(-1.75)/S100A4(-0.81)/MYO1B(-1.27)/DNM3(-2.05)/SYNE3(-0.95)/CGN(-1.80)/HIP1(-1.02)/SORBS3(-1.66)/MACF1(-1.19)/NCKIPSD(-1.61)/TNS1(-1.51)/KIF16B(-1.35)/ABLIM1(-1.51)/DST(-2.28)/RALA(-1.05)/SPTAN1(-1.…	92	1.95	http://amigo.geneontology.org/amigo/term/GO:0008092
GO:0015267	channel activity	26/581	97/6679	1.16408e-07	3.5359e-05	3.31457e-05	CLIC5(-2.27)/SLC12A4(-0.89)/ANXA2(-1.31)/AQP1(-1.88)/CLCC1(-0.90)/ANO6(-0.64)/SCN7A(-2.15)/PRF1(-2.83)/ITPR3(-1.27)/TMEM63B(-1.66)/P2RX7(-1.56)/CCDC51(-1.68)/GJA1(-3.76)/STIM2(-1.71)/TRPM4(-2.59)/GJA5(-1.88)/CLCN3(-3.57)/GPM6A(-1.94)/SLC12A7(-1.34)/CACNA2D2(-1.33)/ATP6(-2.91)/CLIC3(-1.52)/AQP4(-1.76)/TRPV2(-1.01)/LRRC8C(-1.36)/PIEZO1(-0.86)	26	3.08	http://amigo.geneontology.org/amigo/term/GO:0015267
GO:0022803	passive transmembrane transporter activity	26/581	97/6679	1.16408e-07	3.5359e-05	3.31457e-05	CLIC5(-2.27)/SLC12A4(-0.89)/ANXA2(-1.31)/AQP1(-1.88)/CLCC1(-0.90)/ANO6(-0.64)/SCN7A(-2.15)/PRF1(-2.83)/ITPR3(-1.27)/TMEM63B(-1.66)/P2RX7(-1.56)/CCDC51(-1.68)/GJA1(-3.76)/STIM2(-1.71)/TRPM4(-2.59)/GJA5(-1.88)/CLCN3(-3.57)/GPM6A(-1.94)/SLC12A7(-1.34)/CACNA2D2(-1.33)/ATP6(-2.91)/CLIC3(-1.52)/AQP4(-1.76)/TRPV2(-1.01)/LRRC8C(-1.36)/PIEZO1(-0.86)	26	3.08	http://amigo.geneontology.org/amigo/term/GO:0022803
GO:0051015	actin filament binding	32/581	144/6679	4.72888e-07	0.000114912	0.000107719	ABLIM3(-2.60)/MYO6(-1.03)/SPTBN1(-1.39)/MYO1C(-1.75)/MYO1B(-1.27)/SYNE3(-0.95)/HIP1(-1.02)/MACF1(-1.19)/ABLIM1(-1.51)/SPTAN1(-1.29)/UTRN(-1.22)/MISP(-2.86)/MPRIP(-1.07)/ZNF185(-1.55)/EGFR(-1.13)/AFDN(-1.29)/CTNNA1(-1.16)/TRIOBP(-1.01)/MYH10(-0.99)/CTNNAL1(-2.26)/SLC6A4(-6.42)/EZR(-1.05)/MYO5C(-1.80)/DMD(-1.85)/MYH11(-1.32)/MYL4(-1.17)/ABLIM2(-4.32)/NEBL(-1.80)/CYFIP1(-0.73)/MYH14(-1.54)/IQGAP2(-2…	32	2.55	http://amigo.geneontology.org/amigo/term/GO:0051015
GO:0005516	calmodulin binding	24/581	94/6679	9.48043e-07	0.000191979	0.000179962	SPA17(-3.44)/ATP2B4(-0.80)/WFS1(-1.63)/MYO6(-1.03)/MYLK(-1.26)/SNTA1(-2.44)/SPTBN1(-1.39)/MYO1C(-1.75)/MYO1B(-1.27)/TJP1(-1.36)/SPTAN1(-1.29)/SNTB2(-1.14)/CDK5RAP2(-4.09)/TRPM4(-2.59)/MYH10(-0.99)/MAP2(-1.44)/ATP2B1(-0.99)/MYO5C(-1.80)/SNTB1(-1.21)/EPB41(-2.24)/MYH11(-1.32)/FAS(-1.42)/MYH14(-1.54)/IQGAP2(-2.76)	24	2.94	http://amigo.geneontology.org/amigo/term/GO:0005516
GO:0005216	ion channel activity	22/581	86/6679	2.60121e-06	0.000451496	0.000423235	CLIC5(-2.27)/SLC12A4(-0.89)/ANXA2(-1.31)/AQP1(-1.88)/CLCC1(-0.90)/ANO6(-0.64)/SCN7A(-2.15)/ITPR3(-1.27)/TMEM63B(-1.66)/P2RX7(-1.56)/CCDC51(-1.68)/STIM2(-1.71)/TRPM4(-2.59)/CLCN3(-3.57)/GPM6A(-1.94)/SLC12A7(-1.34)/CACNA2D2(-1.33)/ATP6(-2.91)/CLIC3(-1.52)/TRPV2(-1.01)/LRRC8C(-1.36)/PIEZO1(-0.86)	22	2.94	http://amigo.geneontology.org/amigo/term/GO:0005216
GO:0005261	cation channel activity	17/581	63/6679	1.67664e-05	0.0025464	0.00238701	SLC12A4(-0.89)/ANXA2(-1.31)/AQP1(-1.88)/ANO6(-0.64)/SCN7A(-2.15)/ITPR3(-1.27)/TMEM63B(-1.66)/P2RX7(-1.56)/CCDC51(-1.68)/STIM2(-1.71)/TRPM4(-2.59)/GPM6A(-1.94)/SLC12A7(-1.34)/CACNA2D2(-1.33)/ATP6(-2.91)/TRPV2(-1.01)/PIEZO1(-0.86)	17	3.1	http://amigo.geneontology.org/amigo/term/GO:0005261
GO:0015318	inorganic molecular entity transmembrane transporter activity	31/581	169/6679	4.5382e-05	0.00612658	0.00574308	SLC34A2(-2.36)/ATP2B4(-0.80)/CLIC5(-2.27)/SLC12A4(-0.89)/ANXA2(-1.31)/AQP1(-1.88)/CLCC1(-0.90)/ANO6(-0.64)/SCN7A(-2.15)/SLC11A1(-2.78)/ITPR3(-1.27)/TMEM63B(-1.66)/P2RX7(-1.56)/CCDC51(-1.68)/ABCC4(-0.66)/STIM2(-1.71)/TRPM4(-2.59)/CLCN3(-3.57)/GPM6A(-1.94)/SLC12A7(-1.34)/SLC6A4(-6.42)/CACNA2D2(-1.33)/ATP6(-2.91)/ATP2B1(-0.99)/CLIC3(-1.52)/SLC25A22(-0.64)/AQP4(-1.76)/TRPV2(-1.01)/LRRC8C(-1.36)/PIEZO…	31	2.11	http://amigo.geneontology.org/amigo/term/GO:0015318
GO:0046873	metal ion transmembrane transporter activity	17/581	70/6679	7.31914e-05	0.00889276	0.00833612	SLC34A2(-2.36)/ATP2B4(-0.80)/SLC12A4(-0.89)/ANXA2(-1.31)/AQP1(-1.88)/SCN7A(-2.15)/SLC11A1(-2.78)/ITPR3(-1.27)/CCDC51(-1.68)/STIM2(-1.71)/TRPM4(-2.59)/GPM6A(-1.94)/SLC12A7(-1.34)/SLC6A4(-6.42)/CACNA2D2(-1.33)/ATP2B1(-0.99)/TRPV2(-1.01)	17	2.79	http://amigo.geneontology.org/amigo/term/GO:0046873
GO:0015075	ion transmembrane transporter activity	36/581	215/6679	8.459e-05	0.00934335	0.00875851	SLC34A2(-2.36)/SLC25A1(-1.14)/ATP2B4(-0.80)/CLIC5(-2.27)/SLC19A1(-1.57)/SLC12A4(-0.89)/ANXA2(-1.31)/AQP1(-1.88)/CLCC1(-0.90)/ABCG2(-1.58)/ANO6(-0.64)/SLC25A20(-0.96)/SCN7A(-2.15)/SLC11A1(-2.78)/ITPR3(-1.27)/TMEM63B(-1.66)/P2RX7(-1.56)/CCDC51(-1.68)/ABCC4(-0.66)/GJA1(-3.76)/STIM2(-1.71)/TRPM4(-2.59)/CLCN3(-3.57)/GPM6A(-1.94)/SLC12A7(-1.34)/SLC6A4(-6.42)/CACNA2D2(-1.33)/ATP6(-2.91)/ATP2B1(-0.99)/CL…	36	1.92	http://amigo.geneontology.org/amigo/term/GO:0015075
GO:0022857	transmembrane transporter activity	47/581	311/6679	0.000103565	0.010486	0.00982961	SLC34A2(-2.36)/SLC25A1(-1.14)/ATP2B4(-0.80)/ABCA8(-2.07)/TOMM20(-1.97)/CLIC5(-2.27)/SLC19A1(-1.57)/SLC12A4(-0.89)/ANXA2(-1.31)/AQP1(-1.88)/CLCC1(-0.90)/ABCG2(-1.58)/ANO6(-0.64)/SLC25A20(-0.96)/SCN7A(-2.15)/PRF1(-2.83)/SLC11A1(-2.78)/ITPR3(-1.27)/SLC35E1(-1.55)/TMEM63B(-1.66)/P2RX7(-1.56)/CCDC51(-1.68)/ABCC4(-0.66)/GJA1(-3.76)/STIM2(-1.71)/MCL1(-1.30)/TRPM4(-2.59)/TAP2(-1.04)/GJA5(-1.88)/CLCN3(-3.…	47	1.74	http://amigo.geneontology.org/amigo/term/GO:0022857
GO:0140303	intramembrane lipid transporter activity	7/581	15/6679	0.000125803	0.0117577	0.0110217	ANO6(-0.64)/ATG9A(-2.09)/ATP11A(-0.89)/PLSCR4(-2.30)/PLSCR3(-1.70)/ABCA3(-1.43)/ATP9A(-1.34)	7	5.36	http://amigo.geneontology.org/amigo/term/GO:0140303
GO:0005215	transporter activity	53/581	368/6679	0.000136982	0.0118881	0.0111439	SLC34A2(-2.36)/SLC25A1(-1.14)/ATP2B4(-0.80)/ABCA8(-2.07)/TOMM20(-1.97)/CLIC5(-2.27)/SLC19A1(-1.57)/SLC12A4(-0.89)/ANXA2(-1.31)/AQP1(-1.88)/CLCC1(-0.90)/ABCG2(-1.58)/ANO6(-0.64)/SLC25A20(-0.96)/ATG9A(-2.09)/ATP11A(-0.89)/SCN7A(-2.15)/PRF1(-2.83)/SLC11A1(-2.78)/ITPR3(-1.27)/SLC35E1(-1.55)/TMEM63B(-1.66)/P2RX7(-1.56)/CCDC51(-1.68)/ABCC4(-0.66)/GJA1(-3.76)/STIM2(-1.71)/PLSCR4(-2.30)/MCL1(-1.30)/TRPM4…	53	1.66	http://amigo.geneontology.org/amigo/term/GO:0005215
GO:0022836	gated channel activity	13/581	48/6679	0.000158421	0.0128321	0.0120289	CLIC5(-2.27)/AQP1(-1.88)/ANO6(-0.64)/SCN7A(-2.15)/ITPR3(-1.27)/TMEM63B(-1.66)/P2RX7(-1.56)/CCDC51(-1.68)/TRPM4(-2.59)/CLCN3(-3.57)/CACNA2D2(-1.33)/CLIC3(-1.52)/PIEZO1(-0.86)	13	3.11	http://amigo.geneontology.org/amigo/term/GO:0022836
GO:0070403	NAD+ binding	6/581	12/6679	0.00024721	0.0187725	0.0175974	HPGD(-2.96)/SIRT5(-1.77)/HADHA(-1.05)/HADH(-0.99)/GLUD1(-0.89)/EHHADH(-1.70)	6	5.75	http://amigo.geneontology.org/amigo/term/GO:0070403
GO:0030165	PDZ domain binding	10/581	34/6679	0.000439813	0.030134	0.0282477	PLEKHA1(-2.39)/ATP2B4(-0.80)/SNTA1(-2.44)/DOCK4(-1.10)/ARHGAP29(-1.49)/CLCN3(-3.57)/LLGL2(-2.11)/ATP2B1(-0.99)/SNTB1(-1.21)/TGFBR3(-1.65)	10	3.38	http://amigo.geneontology.org/amigo/term/GO:0030165
GO:0050998	nitric-oxide synthase binding	5/581	9/6679	0.000458792	0.030134	0.0282477	ATP2B4(-0.80)/SNTA1(-2.44)/DNM3(-2.05)/SLC6A4(-6.42)/DMD(-1.85)	5	6.39	http://amigo.geneontology.org/amigo/term/GO:0050998
GO:0015108	chloride transmembrane transporter activity	8/581	23/6679	0.000471231	0.030134	0.0282477	CLIC5(-2.27)/SLC12A4(-0.89)/CLCC1(-0.90)/ANO6(-0.64)/CLCN3(-3.57)/SLC12A7(-1.34)/SLC6A4(-6.42)/CLIC3(-1.52)	8	4	http://amigo.geneontology.org/amigo/term/GO:0015108
GO:0015103	inorganic anion transmembrane transporter activity	11/581	41/6679	0.000551158	0.0334828	0.031387	CLIC5(-2.27)/SLC12A4(-0.89)/CLCC1(-0.90)/ANO6(-0.64)/ABCC4(-0.66)/CLCN3(-3.57)/SLC12A7(-1.34)/SLC6A4(-6.42)/CLIC3(-1.52)/LRRC8C(-1.36)/SLC37A4(-1.33)	11	3.08	http://amigo.geneontology.org/amigo/term/GO:0015103
GO:0017128	phospholipid scramblase activity	4/581	6/6679	0.000737392	0.0426634	0.0399929	ANO6(-0.64)/ATG9A(-2.09)/PLSCR4(-2.30)/PLSCR3(-1.70)	4	7.66	http://amigo.geneontology.org/amigo/term/GO:0017128
GO:0002162	dystroglycan binding	5/581	10/6679	0.000852156	0.0431404	0.0404401	AGR3(-2.27)/PLEC(-3.05)/AGRN(-1.38)/MAP2(-1.44)/DMD(-1.85)	5	5.75	http://amigo.geneontology.org/amigo/term/GO:0002162
GO:0017166	vinculin binding	5/581	10/6679	0.000852156	0.0431404	0.0404401	SORBS3(-1.66)/UTRN(-1.22)/SYNM(-2.27)/CTNNA1(-1.16)/DMD(-1.85)	5	5.75	http://amigo.geneontology.org/amigo/term/GO:0017166
GO:0042910	xenobiotic transmembrane transporter activity	5/581	10/6679	0.000852156	0.0431404	0.0404401	ABCA8(-2.07)/SLC19A1(-1.57)/ABCG2(-1.58)/ABCC4(-0.66)/ABCA3(-1.43)	5	5.75	http://amigo.geneontology.org/amigo/term/GO:0042910
GO:0045296	cadherin binding	40/581	280/6679	0.00106809	0.0499399	0.0468139	NUMB(-0.96)/GIPC1(-1.45)/ANXA1(-0.85)/PAK4(-1.49)/TJP2(-1.69)/SPTBN1(-1.39)/SLC9A3R2(-5.40)/ANXA2(-1.31)/EVPL(-2.06)/MYO1B(-1.27)/CGN(-1.80)/MACF1(-1.19)/TJP1(-1.36)/SPTAN1(-1.29)/EHD1(-1.13)/PLEC(-3.05)/PPL(-1.87)/CDH5(-1.17)/MPRIP(-1.07)/FER(-1.49)/CTNNB1(-1.18)/EXOC3(-1.19)/EGFR(-1.13)/AFDN(-1.29)/FASN(-1.17)/KRT18(-1.13)/EPS8L2(-1.46)/CTNND1(-1.22)/CTNNA1(-1.16)/EPN2(-1.19)/MARK2(-0.85)/TBC1D…	40	1.64	http://amigo.geneontology.org/amigo/term/GO:0045296
GO:0044877	protein-containing complex binding	91/581	771/6679	0.00106867	0.0499399	0.0468139	LPL(-2.81)/PRKCZ(-2.76)/LAMB3(-1.96)/ABLIM3(-2.60)/APC(-4.45)/WFS1(-1.63)/MYO6(-1.03)/NPNT(-1.90)/LAMA3(-1.79)/ID1(-3.29)/SPTBN1(-1.39)/PDGFA(-4.61)/MYO1C(-1.75)/ICAM1(-1.37)/EVPL(-2.06)/CCBE1(-2.28)/BOK(-1.69)/MYO1B(-1.27)/SYNE3(-0.95)/PLPP3(-1.46)/MED1(-1.78)/HIP1(-1.02)/AGER(-2.06)/MACF1(-1.19)/NCKIPSD(-1.61)/NES(-1.27)/ABLIM1(-1.51)/DST(-2.28)/GNB4(-0.89)/SPTAN1(-1.29)/UTRN(-1.22)/LAMA5(-1.55…	91	1.36	http://amigo.geneontology.org/amigo/term/GO:0044877
GO:0022890	inorganic cation transmembrane transporter activity	23/581	134/6679	0.00112145	0.0504654	0.0473065	SLC34A2(-2.36)/ATP2B4(-0.80)/SLC12A4(-0.89)/ANXA2(-1.31)/AQP1(-1.88)/ANO6(-0.64)/SCN7A(-2.15)/SLC11A1(-2.78)/ITPR3(-1.27)/TMEM63B(-1.66)/P2RX7(-1.56)/CCDC51(-1.68)/STIM2(-1.71)/TRPM4(-2.59)/GPM6A(-1.94)/SLC12A7(-1.34)/SLC6A4(-6.42)/CACNA2D2(-1.33)/ATP6(-2.91)/ATP2B1(-0.99)/SLC25A22(-0.64)/TRPV2(-1.01)/PIEZO1(-0.86)	23	1.97	http://amigo.geneontology.org/amigo/term/GO:0022890
GO:0015085	calcium ion transmembrane transporter activity	9/581	33/6679	0.00153984	0.0608453	0.0570367	ATP2B4(-0.80)/ANXA2(-1.31)/ITPR3(-1.27)/STIM2(-1.71)/TRPM4(-2.59)/GPM6A(-1.94)/CACNA2D2(-1.33)/ATP2B1(-0.99)/TRPV2(-1.01)	9	3.14	http://amigo.geneontology.org/amigo/term/GO:0015085
GO:0000146	microfilament motor activity	6/581	16/6679	0.00158237	0.0608453	0.0570367	MYO6(-1.03)/MYO1C(-1.75)/MYO1B(-1.27)/MYH10(-0.99)/MYO5C(-1.80)/MYH14(-1.54)	6	4.31	http://amigo.geneontology.org/amigo/term/GO:0000146
GO:0008559	ABC-type xenobiotic transporter activity	4/581	7/6679	0.00160231	0.0608453	0.0570367	ABCA8(-2.07)/ABCG2(-1.58)/ABCC4(-0.66)/ABCA3(-1.43)	4	6.57	http://amigo.geneontology.org/amigo/term/GO:0008559
GO:0045295	gamma-catenin binding	4/581	7/6679	0.00160231	0.0608453	0.0570367	APC(-4.45)/FER(-1.49)/PTPRK(-1.30)/CTNNA1(-1.16)	4	6.57	http://amigo.geneontology.org/amigo/term/GO:0045295
GO:0005198	structural molecule activity	55/581	426/6679	0.00160251	0.0608453	0.0570367	LAMB3(-1.96)/SNTA1(-2.44)/NPNT(-1.90)/LAMA3(-1.79)/MMRN2(-1.65)/SPTBN1(-1.39)/ODF2(-1.72)/EVPL(-2.06)/PGM5(-1.46)/DNM3(-2.05)/HSPB2(-1.90)/KRT7(-1.58)/HIP1(-1.02)/SORBS3(-1.66)/LAMC2(-1.80)/MACF1(-1.19)/DST(-2.28)/SPTAN1(-1.29)/LAMA5(-1.55)/PLEC(-3.05)/PPL(-1.87)/SNTB2(-1.14)/BGN(-1.65)/DES(-2.27)/LAMB2(-1.57)/SYNM(-2.27)/LAMC1(-1.15)/KRT18(-1.13)/AGRN(-1.38)/COL6A5(-1.56)/CTNNA1(-1.16)/COL4A5(-1…	55	1.48	http://amigo.geneontology.org/amigo/term/GO:0005198
GO:0050839	cell adhesion molecule binding	52/581	403/6679	0.00216863	0.0798449	0.074847	NUMB(-0.96)/NECTIN3(-1.96)/GIPC1(-1.45)/ANXA1(-0.85)/PAK4(-1.49)/NPNT(-1.90)/LAMA3(-1.79)/TJP2(-1.69)/SPTBN1(-1.39)/SLC9A3R2(-5.40)/ANXA2(-1.31)/ICAM1(-1.37)/EVPL(-2.06)/MYO1B(-1.27)/PLPP3(-1.46)/CGN(-1.80)/MACF1(-1.19)/TJP1(-1.36)/DST(-2.28)/SPTAN1(-1.29)/UTRN(-1.22)/LAMA5(-1.55)/EHD1(-1.13)/PLEC(-3.05)/PPL(-1.87)/CDH5(-1.17)/MPRIP(-1.07)/FER(-1.49)/ESAM(-1.56)/CTNNB1(-1.18)/LAMB2(-1.57)/EXOC3(-…	52	1.48	http://amigo.geneontology.org/amigo/term/GO:0050839
GO:0008509	anion transmembrane transporter activity	16/581	86/6679	0.00267379	0.0953574	0.0893885	SLC25A1(-1.14)/CLIC5(-2.27)/SLC19A1(-1.57)/SLC12A4(-0.89)/CLCC1(-0.90)/ABCG2(-1.58)/ANO6(-0.64)/ABCC4(-0.66)/GJA1(-3.76)/CLCN3(-3.57)/SLC12A7(-1.34)/SLC6A4(-6.42)/CLIC3(-1.52)/SLC25A22(-0.64)/LRRC8C(-1.36)/SLC37A4(-1.33)	16	2.14	http://amigo.geneontology.org/amigo/term/GO:0008509
GO:0008022	protein C-terminus binding	18/581	102/6679	0.00274692	0.0953574	0.0893885	PEX16(-2.64)/SHANK3(-2.14)/MPDZ(-2.43)/ID1(-3.29)/SLC9A3R2(-5.40)/MYO1C(-1.75)/DST(-2.28)/MAGI1(-2.16)/PRKAA1(-1.11)/CTNNB1(-1.18)/AFDN(-1.29)/TERF2(-1.31)/HRAS(-1.06)/YEATS4(-1.86)/EZR(-1.05)/SYNJ1(-1.00)/ERCC3(-3.54)/EPB41(-2.24)	18	2.03	http://amigo.geneontology.org/amigo/term/GO:0008022
GO:0019215	intermediate filament binding	4/581	8/6679	0.00298502	0.100744	0.0944383	EVPL(-2.06)/NES(-1.27)/SYNM(-2.27)/FAM83H(-4.25)	4	5.75	http://amigo.geneontology.org/amigo/term/GO:0019215
GO:0008324	cation transmembrane transporter activity	24/581	153/6679	0.00310938	0.102105	0.095714	SLC34A2(-2.36)/ATP2B4(-0.80)/SLC12A4(-0.89)/ANXA2(-1.31)/AQP1(-1.88)/ANO6(-0.64)/SLC25A20(-0.96)/SCN7A(-2.15)/SLC11A1(-2.78)/ITPR3(-1.27)/TMEM63B(-1.66)/P2RX7(-1.56)/CCDC51(-1.68)/STIM2(-1.71)/TRPM4(-2.59)/GPM6A(-1.94)/SLC12A7(-1.34)/SLC6A4(-6.42)/CACNA2D2(-1.33)/ATP6(-2.91)/ATP2B1(-0.99)/SLC25A22(-0.64)/TRPV2(-1.01)/PIEZO1(-0.86)	24	1.8	http://amigo.geneontology.org/amigo/term/GO:0008324
GO:0050660	flavin adenine dinucleotide binding	12/581	58/6679	0.00360677	0.113046	0.10597	MAOB(-2.03)/FMO2(-3.02)/DDO(-4.30)/PRODH(-1.61)/SQOR(-0.86)/CYB5R3(-0.93)/ACAD11(-1.64)/TXNRD2(-1.55)/POR(-1.00)/ACOX2(-2.15)/ACADS(-1.09)/MAOA(-1.78)	12	2.38	http://amigo.geneontology.org/amigo/term/GO:0050660
GO:0003774	cytoskeletal motor activity	9/581	37/6679	0.00362863	0.113046	0.10597	MYO6(-1.03)/MYO9A(-2.16)/MYO1C(-1.75)/MYO1B(-1.27)/KIF16B(-1.35)/MYH10(-0.99)/MYO5C(-1.80)/MYH11(-1.32)/MYH14(-1.54)	9	2.8	http://amigo.geneontology.org/amigo/term/GO:0003774
GO:0015291	secondary active transmembrane transporter activity	11/581	51/6679	0.00373842	0.113555	0.106447	SLC34A2(-2.36)/SLC25A1(-1.14)/SLC19A1(-1.57)/SLC12A4(-0.89)/SLC11A1(-2.78)/SLC35E1(-1.55)/CLCN3(-3.57)/SLC12A7(-1.34)/SLC6A4(-6.42)/SLC25A22(-0.64)/SLC37A4(-1.33)	11	2.48	http://amigo.geneontology.org/amigo/term/GO:0015291
GO:0005262	calcium channel activity	7/581	25/6679	0.00435298	0.122997	0.115298	ANXA2(-1.31)/ITPR3(-1.27)/STIM2(-1.71)/TRPM4(-2.59)/GPM6A(-1.94)/CACNA2D2(-1.33)/TRPV2(-1.01)	7	3.22	http://amigo.geneontology.org/amigo/term/GO:0005262
GO:0005548	phospholipid transporter activity	7/581	25/6679	0.00435298	0.122997	0.115298	ANO6(-0.64)/ATG9A(-2.09)/ATP11A(-0.89)/PLSCR4(-2.30)/PLSCR3(-1.70)/ABCA3(-1.43)/PCTP(-1.00)	7	3.22	http://amigo.geneontology.org/amigo/term/GO:0005548
GO:0008307	structural constituent of muscle	7/581	25/6679	0.00435298	0.122997	0.115298	PLEC(-3.05)/SYNM(-2.27)/SMTN(-1.17)/DMD(-1.85)/MYH11(-1.32)/NEBL(-1.80)/KRT19(-0.80)	7	3.22	http://amigo.geneontology.org/amigo/term/GO:0008307
GO:0005200	structural constituent of cytoskeleton	13/581	68/6679	0.00511851	0.134994	0.126544	SPTBN1(-1.39)/HIP1(-1.02)/SORBS3(-1.66)/SPTAN1(-1.29)/PLEC(-3.05)/PPL(-1.87)/DES(-2.27)/SYNM(-2.27)/AGRN(-1.38)/YEATS4(-1.86)/DMD(-1.85)/EPB41(-2.24)/KRT19(-0.80)	13	2.2	http://amigo.geneontology.org/amigo/term/GO:0005200
GO:0016614	oxidoreductase activity, acting on CH-OH group of donors	16/581	92/6679	0.00535382	0.134994	0.126544	HSD11B1(-2.33)/SDR16C5(-3.04)/DHRS7B(-1.26)/HSD17B11(-1.09)/HPGD(-2.96)/HADHA(-1.05)/VKORC1L1(-1.62)/HSD17B8(-1.05)/ABCC4(-0.66)/HADH(-0.99)/FASN(-1.17)/RDH13(-1.33)/KDSR(-1.13)/EHHADH(-1.70)/AKR1C3(-0.87)/NSDHL(-0.64)	16	2	http://amigo.geneontology.org/amigo/term/GO:0016614
GO:0016616	oxidoreductase activity, acting on the CH-OH group of donors, NAD or NADP as acceptor	15/581	84/6679	0.00536151	0.134994	0.126544	HSD11B1(-2.33)/SDR16C5(-3.04)/DHRS7B(-1.26)/HSD17B11(-1.09)/HPGD(-2.96)/HADHA(-1.05)/HSD17B8(-1.05)/ABCC4(-0.66)/HADH(-0.99)/FASN(-1.17)/RDH13(-1.33)/KDSR(-1.13)/EHHADH(-1.70)/AKR1C3(-0.87)/NSDHL(-0.64)	15	2.05	http://amigo.geneontology.org/amigo/term/GO:0016616
GO:0005509	calcium ion binding	38/581	287/6679	0.00542551	0.134994	0.126544	STIM1(-0.86)/LPL(-2.81)/S100A10(-1.83)/PCDH1(-1.64)/ANXA1(-0.85)/REPS1(-1.28)/NPNT(-1.90)/ANXA2(-1.31)/EHD2(-1.73)/CCBE1(-2.28)/S100A4(-0.81)/MACF1(-1.19)/DST(-2.28)/SPTAN1(-1.29)/EHD1(-1.13)/EML1(-1.41)/CDH5(-1.17)/PRF1(-2.83)/EGFL7(-1.18)/ANXA3(-0.85)/EHD3(-1.54)/ITPR3(-1.27)/STIM2(-1.71)/SLIT3(-2.29)/PLSCR4(-2.30)/CD93(-1.34)/TRPM4(-2.59)/PLSCR3(-1.70)/AGRN(-1.38)/CETN2(-1.07)/CAPN2(-1.07)/HPC…	38	1.52	http://amigo.geneontology.org/amigo/term/GO:0005509
GO:0019834	phospholipase A2 inhibitor activity	3/581	5/6679	0.00573012	0.134994	0.126544	ANXA1(-0.85)/ANXA2(-1.31)/ANXA3(-0.85)	3	6.9	http://amigo.geneontology.org/amigo/term/GO:0019834
GO:0072349	modified amino acid transmembrane transporter activity	3/581	5/6679	0.00573012	0.134994	0.126544	SLC19A1(-1.57)/ABCC4(-0.66)/GJA1(-3.76)	3	6.9	http://amigo.geneontology.org/amigo/term/GO:0072349
GO:0015294	solute:cation symporter activity	5/581	15/6679	0.00703379	0.134994	0.126544	SLC34A2(-2.36)/SLC12A4(-0.89)/SLC12A7(-1.34)/SLC6A4(-6.42)/SLC25A22(-0.64)	5	3.83	http://amigo.geneontology.org/amigo/term/GO:0015294
GO:0033764	steroid dehydrogenase activity, acting on the CH-OH group of donors, NAD or NADP as acceptor	5/581	15/6679	0.00703379	0.134994	0.126544	HSD11B1(-2.33)/HSD17B11(-1.09)/HSD17B8(-1.05)/AKR1C3(-0.87)/NSDHL(-0.64)	5	3.83	http://amigo.geneontology.org/amigo/term/GO:0033764
GO:0050321	tau-protein kinase activity	5/581	15/6679	0.00703379	0.134994	0.126544	PRKAA1(-1.11)/MARK2(-0.85)/SIK3(-3.91)/TAOK1(-0.92)/ROCK2(-0.77)	5	3.83	http://amigo.geneontology.org/amigo/term/GO:0050321
GO:0048306	calcium-dependent protein binding	10/581	48/6679	0.00723978	0.134994	0.126544	ATP2B4(-0.80)/S100A10(-1.83)/WFS1(-1.63)/ANXA1(-0.85)/ANXA2(-1.31)/S100A4(-0.81)/ANXA3(-0.85)/PLSCR3(-1.70)/STX2(-2.07)/S100A6(-1.10)	10	2.39	http://amigo.geneontology.org/amigo/term/GO:0048306
GO:0140359	ABC-type transporter activity	6/581	21/6679	0.00736497	0.134994	0.126544	ABCA8(-2.07)/ABCG2(-1.58)/ABCC4(-0.66)/TAP2(-1.04)/ABCA3(-1.43)/ABCA6(-1.36)	6	3.28	http://amigo.geneontology.org/amigo/term/GO:0140359
GO:0042626	ATPase-coupled transmembrane transporter activity	9/581	41/6679	0.00747612	0.134994	0.126544	ATP2B4(-0.80)/ABCA8(-2.07)/TOMM20(-1.97)/ABCG2(-1.58)/ABCC4(-0.66)/TAP2(-1.04)/ATP2B1(-0.99)/ABCA3(-1.43)/ABCA6(-1.36)	9	2.52	http://amigo.geneontology.org/amigo/term/GO:0042626
GO:0000026	alpha-1,2-mannosyltransferase activity	2/581	2/6679	0.00755521	0.134994	0.126544	ALG11(-1.94)/ALG9(-1.55)	2	11.5	http://amigo.geneontology.org/amigo/term/GO:0000026
GO:0005243	gap junction channel activity	2/581	2/6679	0.00755521	0.134994	0.126544	GJA1(-3.76)/GJA5(-1.88)	2	11.5	http://amigo.geneontology.org/amigo/term/GO:0005243
GO:0008384	IkappaB kinase activity	2/581	2/6679	0.00755521	0.134994	0.126544	IKBKB(-0.80)/CHUK(-0.75)	2	11.5	http://amigo.geneontology.org/amigo/term/GO:0008384
GO:0015143	urate transmembrane transporter activity	2/581	2/6679	0.00755521	0.134994	0.126544	ABCG2(-1.58)/ABCC4(-0.66)	2	11.5	http://amigo.geneontology.org/amigo/term/GO:0015143
GO:0015250	water channel activity	2/581	2/6679	0.00755521	0.134994	0.126544	AQP1(-1.88)/AQP4(-1.76)	2	11.5	http://amigo.geneontology.org/amigo/term/GO:0015250
GO:0016404	15-hydroxyprostaglandin dehydrogenase (NAD+) activity	2/581	2/6679	0.00755521	0.134994	0.126544	HPGD(-2.96)/ABCC4(-0.66)	2	11.5	http://amigo.geneontology.org/amigo/term/GO:0016404
GO:0016418	S-acetyltransferase activity	2/581	2/6679	0.00755521	0.134994	0.126544	DLAT(-0.80)/FASN(-1.17)	2	11.5	http://amigo.geneontology.org/amigo/term/GO:0016418
GO:0055077	gap junction hemi-channel activity	2/581	2/6679	0.00755521	0.134994	0.126544	GJA1(-3.76)/GJA5(-1.88)	2	11.5	http://amigo.geneontology.org/amigo/term/GO:0055077
GO:0061507	2',3'-cyclic GMP-AMP binding	2/581	2/6679	0.00755521	0.134994	0.126544	SLC19A1(-1.57)/STING1(-0.79)	2	11.5	http://amigo.geneontology.org/amigo/term/GO:0061507
GO:0086075	gap junction channel activity involved in cardiac conduction electrical coupling	2/581	2/6679	0.00755521	0.134994	0.126544	GJA1(-3.76)/GJA5(-1.88)	2	11.5	http://amigo.geneontology.org/amigo/term/GO:0086075
GO:0097621	monoamine oxidase activity	2/581	2/6679	0.00755521	0.134994	0.126544	MAOB(-2.03)/MAOA(-1.78)	2	11.5	http://amigo.geneontology.org/amigo/term/GO:0097621
GO:1901702	salt transmembrane transporter activity	2/581	2/6679	0.00755521	0.134994	0.126544	ABCG2(-1.58)/ABCC4(-0.66)	2	11.5	http://amigo.geneontology.org/amigo/term/GO:1901702
GO:1903763	gap junction channel activity involved in cell communication by electrical coupling	2/581	2/6679	0.00755521	0.134994	0.126544	GJA1(-3.76)/GJA5(-1.88)	2	11.5	http://amigo.geneontology.org/amigo/term/GO:1903763
GO:0045159	myosin II binding	4/581	10/6679	0.00777523	0.136912	0.128342	LIMCH1(-2.01)/TRIOBP(-1.01)/LLGL2(-2.11)/MYL4(-1.17)	4	4.6	http://amigo.geneontology.org/amigo/term/GO:0045159
GO:0005253	anion channel activity	6/581	22/6679	0.00939818	0.156172	0.146396	CLIC5(-2.27)/CLCC1(-0.90)/ANO6(-0.64)/CLCN3(-3.57)/CLIC3(-1.52)/LRRC8C(-1.36)	6	3.14	http://amigo.geneontology.org/amigo/term/GO:0005253
GO:0005254	chloride channel activity	5/581	16/6679	0.00951171	0.156172	0.146396	CLIC5(-2.27)/CLCC1(-0.90)/ANO6(-0.64)/CLCN3(-3.57)/CLIC3(-1.52)	5	3.59	http://amigo.geneontology.org/amigo/term/GO:0005254
GO:0016229	steroid dehydrogenase activity	5/581	16/6679	0.00951171	0.156172	0.146396	HSD11B1(-2.33)/HSD17B11(-1.09)/HSD17B8(-1.05)/AKR1C3(-0.87)/NSDHL(-0.64)	5	3.59	http://amigo.geneontology.org/amigo/term/GO:0016229
GO:0035254	glutamate receptor binding	5/581	16/6679	0.00951171	0.156172	0.146396	SHANK3(-2.14)/SLC9A3R2(-5.40)/DNM3(-2.05)/HIP1(-1.02)/HOMER1(-2.59)	5	3.59	http://amigo.geneontology.org/amigo/term/GO:0035254
GO:0099094	ligand-gated cation channel activity	5/581	16/6679	0.00951171	0.156172	0.146396	AQP1(-1.88)/ITPR3(-1.27)/P2RX7(-1.56)/CCDC51(-1.68)/TRPM4(-2.59)	5	3.59	http://amigo.geneontology.org/amigo/term/GO:0099094
GO:0005227	calcium activated cation channel activity	3/581	6/6679	0.0107229	0.166205	0.155802	ANO6(-0.64)/TMEM63B(-1.66)/TRPM4(-2.59)	3	5.75	http://amigo.geneontology.org/amigo/term/GO:0005227
GO:0015377	cation:chloride symporter activity	3/581	6/6679	0.0107229	0.166205	0.155802	SLC12A4(-0.89)/SLC12A7(-1.34)/SLC6A4(-6.42)	3	5.75	http://amigo.geneontology.org/amigo/term/GO:0015377
GO:0022839	ion gated channel activity	3/581	6/6679	0.0107229	0.166205	0.155802	ANO6(-0.64)/TMEM63B(-1.66)/TRPM4(-2.59)	3	5.75	http://amigo.geneontology.org/amigo/term/GO:0022839
GO:0035256	G protein-coupled glutamate receptor binding	3/581	6/6679	0.0107229	0.166205	0.155802	SLC9A3R2(-5.40)/DNM3(-2.05)/HOMER1(-2.59)	3	5.75	http://amigo.geneontology.org/amigo/term/GO:0035256
GO:0004674	protein serine/threonine kinase activity	26/581	187/6679	0.0108068	0.166205	0.155802	NEK1(-2.59)/CSNK2A2(-0.94)/PRKCH(-3.03)/SNRK(-1.54)/PRKCZ(-2.76)/PAK4(-1.49)/MYLK(-1.26)/STK26(-1.75)/PRKAA1(-1.11)/RAF1(-2.55)/IKBKB(-0.80)/EGFR(-1.13)/CDC42BPA(-1.09)/RPS6KA1(-0.85)/CHUK(-0.75)/CDK17(-1.43)/MARK2(-0.85)/LMTK2(-1.86)/ACVRL1(-1.86)/SIK3(-3.91)/TAOK1(-0.92)/ROCK2(-0.77)/TGFBR3(-1.65)/MAST4(-2.05)/PKN2(-0.99)/PIK3R4(-0.97)	26	1.6	http://amigo.geneontology.org/amigo/term/GO:0004674
GO:0044548	S100 protein binding	4/581	11/6679	0.011389	0.17297	0.162143	ANXA2(-1.31)/AGER(-2.06)/EZR(-1.05)/S100A6(-1.10)	4	4.18	http://amigo.geneontology.org/amigo/term/GO:0044548
GO:0015276	ligand-gated ion channel activity	5/581	17/6679	0.01253	0.182301	0.17089	AQP1(-1.88)/ITPR3(-1.27)/P2RX7(-1.56)/CCDC51(-1.68)/TRPM4(-2.59)	5	3.38	http://amigo.geneontology.org/amigo/term/GO:0015276
GO:0022834	ligand-gated channel activity	5/581	17/6679	0.01253	0.182301	0.17089	AQP1(-1.88)/ITPR3(-1.27)/P2RX7(-1.56)/CCDC51(-1.68)/TRPM4(-2.59)	5	3.38	http://amigo.geneontology.org/amigo/term/GO:0022834
GO:0042887	amide transmembrane transporter activity	5/581	17/6679	0.01253	0.182301	0.17089	SLC19A1(-1.57)/ABCG2(-1.58)/ABCC4(-0.66)/GJA1(-3.76)/TAP2(-1.04)	5	3.38	http://amigo.geneontology.org/amigo/term/GO:0042887
GO:0003925	G protein activity	7/581	30/6679	0.0126035	0.182301	0.17089	ARL8B(-0.87)/RAB5C(-0.98)/RALA(-1.05)/RAB4B(-0.74)/HRAS(-1.06)/RERG(-1.56)/MRAS(-1.38)	7	2.68	http://amigo.geneontology.org/amigo/term/GO:0003925
GO:0008013	beta-catenin binding	8/581	38/6679	0.0147026	0.210161	0.197006	NUMB(-0.96)/APC(-4.45)/SLC9A3R2(-5.40)/CDH5(-1.17)/PTPRK(-1.30)/CTNNB1(-1.18)/GJA1(-3.76)/CTNNA1(-1.16)	8	2.42	http://amigo.geneontology.org/amigo/term/GO:0008013
GO:0016638	oxidoreductase activity, acting on the CH-NH2 group of donors	4/581	12/6679	0.0159279	0.225029	0.210943	MAOB(-2.03)/DDO(-4.30)/GLUD1(-0.89)/MAOA(-1.78)	4	3.83	http://amigo.geneontology.org/amigo/term/GO:0016638
GO:0097110	scaffold protein binding	8/581	39/6679	0.0171327	0.23195	0.217431	SHANK3(-2.14)/ATP2B4(-0.80)/GJA1(-3.76)/IKBKB(-0.80)/KRT18(-1.13)/CHUK(-0.75)/HOMER1(-2.59)/KRT8(-1.00)	8	2.36	http://amigo.geneontology.org/amigo/term/GO:0097110
GO:0003857	3-hydroxyacyl-CoA dehydrogenase activity	3/581	7/6679	0.0175633	0.23195	0.217431	HADHA(-1.05)/HADH(-0.99)/EHHADH(-1.70)	3	4.93	http://amigo.geneontology.org/amigo/term/GO:0003857
GO:0008519	ammonium transmembrane transporter activity	3/581	7/6679	0.0175633	0.23195	0.217431	SLC12A4(-0.89)/AQP1(-1.88)/SLC12A7(-1.34)	3	4.93	http://amigo.geneontology.org/amigo/term/GO:0008519
GO:0015296	anion:cation symporter activity	3/581	7/6679	0.0175633	0.23195	0.217431	SLC12A4(-0.89)/SLC12A7(-1.34)/SLC6A4(-6.42)	3	4.93	http://amigo.geneontology.org/amigo/term/GO:0015296
GO:0015562	efflux transmembrane transporter activity	3/581	7/6679	0.0175633	0.23195	0.217431	ABCG2(-1.58)/ABCC4(-0.66)/GJA1(-3.76)	3	4.93	http://amigo.geneontology.org/amigo/term/GO:0015562
GO:0022829	wide pore channel activity	3/581	7/6679	0.0175633	0.23195	0.217431	PRF1(-2.83)/GJA1(-3.76)/GJA5(-1.88)	3	4.93	http://amigo.geneontology.org/amigo/term/GO:0022829
GO:0005547	phosphatidylinositol-3,4,5-trisphosphate binding	6/581	25/6679	0.017847	0.232181	0.217648	MYO1B(-1.27)/PARD3(-2.17)/KIF16B(-1.35)/FCHSD2(-1.49)/JPH2(-1.59)/IQGAP2(-2.76)	6	2.76	http://amigo.geneontology.org/amigo/term/GO:0005547
GO:0022804	active transmembrane transporter activity	21/581	149/6679	0.017963	0.232181	0.217648	SLC34A2(-2.36)/SLC25A1(-1.14)/ATP2B4(-0.80)/ABCA8(-2.07)/TOMM20(-1.97)/SLC19A1(-1.57)/SLC12A4(-0.89)/ABCG2(-1.58)/SLC11A1(-2.78)/SLC35E1(-1.55)/ABCC4(-0.66)/TAP2(-1.04)/CLCN3(-3.57)/SLC12A7(-1.34)/SLC6A4(-6.42)/ATP2B1(-0.99)/ABCA3(-1.43)/SLC25A22(-0.64)/ABCA6(-1.36)/NDUFV3(-1.28)/SLC37A4(-1.33)	21	1.62	http://amigo.geneontology.org/amigo/term/GO:0022804
GO:0017022	myosin binding	8/581	40/6679	0.0198388	0.248278	0.232737	GIPC1(-1.45)/LIMCH1(-2.01)/RALA(-1.05)/TRIOBP(-1.01)/LMTK2(-1.86)/LLGL2(-2.11)/DMD(-1.85)/MYL4(-1.17)	8	2.3	http://amigo.geneontology.org/amigo/term/GO:0017022
GO:0001409	guanine nucleotide transmembrane transporter activity	2/581	3/6679	0.0213553	0.248278	0.232737	SLC19A1(-1.57)/ABCC4(-0.66)	2	7.66	http://amigo.geneontology.org/amigo/term/GO:0001409
GO:0005225	volume-sensitive anion channel activity	2/581	3/6679	0.0213553	0.248278	0.232737	CLCN3(-3.57)/LRRC8C(-1.36)	2	7.66	http://amigo.geneontology.org/amigo/term/GO:0005225
GO:0005372	water transmembrane transporter activity	2/581	3/6679	0.0213553	0.248278	0.232737	AQP1(-1.88)/AQP4(-1.76)	2	7.66	http://amigo.geneontology.org/amigo/term/GO:0005372
GO:0016508	long-chain-enoyl-CoA hydratase activity	2/581	3/6679	0.0213553	0.248278	0.232737	HADHA(-1.05)/EHHADH(-1.70)	2	7.66	http://amigo.geneontology.org/amigo/term/GO:0016508
GO:0016509	long-chain-3-hydroxyacyl-CoA dehydrogenase activity	2/581	3/6679	0.0213553	0.248278	0.232737	HADHA(-1.05)/EHHADH(-1.70)	2	7.66	http://amigo.geneontology.org/amigo/term/GO:0016509
GO:0031802	type 5 metabotropic glutamate receptor binding	2/581	3/6679	0.0213553	0.248278	0.232737	DNM3(-2.05)/HOMER1(-2.59)	2	7.66	http://amigo.geneontology.org/amigo/term/GO:0031802
GO:0032038	myosin II heavy chain binding	2/581	3/6679	0.0213553	0.248278	0.232737	LIMCH1(-2.01)/MYL4(-1.17)	2	7.66	http://amigo.geneontology.org/amigo/term/GO:0032038
GO:0034634	glutathione transmembrane transporter activity	2/581	3/6679	0.0213553	0.248278	0.232737	ABCC4(-0.66)/GJA1(-3.76)	2	7.66	http://amigo.geneontology.org/amigo/term/GO:0034634
GO:0042937	tripeptide transmembrane transporter activity	2/581	3/6679	0.0213553	0.248278	0.232737	ABCC4(-0.66)/GJA1(-3.76)	2	7.66	http://amigo.geneontology.org/amigo/term/GO:0042937
GO:0051393	alpha-actinin binding	4/581	13/6679	0.0214561	0.248278	0.232737	MAGI1(-2.16)/PDLIM2(-1.33)/SYNPO2(-1.55)/LDB3(-1.31)	4	3.54	http://amigo.geneontology.org/amigo/term/GO:0051393
GO:0106310	protein serine kinase activity	21/581	153/6679	0.0235395	0.269816	0.252927	NEK1(-2.59)/CSNK2A2(-0.94)/PRKCH(-3.03)/SNRK(-1.54)/PRKCZ(-2.76)/PAK4(-1.49)/STK26(-1.75)/PRKAA1(-1.11)/RAF1(-2.55)/IKBKB(-0.80)/CDC42BPA(-1.09)/RPS6KA1(-0.85)/CDK17(-1.43)/MARK2(-0.85)/LMTK2(-1.86)/SIK3(-3.91)/TAOK1(-0.92)/ROCK2(-0.77)/MAST4(-2.05)/PKN2(-0.99)/PIK3R4(-0.97)	21	1.58	http://amigo.geneontology.org/amigo/term/GO:0106310
GO:0004859	phospholipase inhibitor activity	3/581	8/6679	0.0263102	0.29599	0.277462	ANXA1(-0.85)/ANXA2(-1.31)/ANXA3(-0.85)	3	4.31	http://amigo.geneontology.org/amigo/term/GO:0004859
GO:0005523	tropomyosin binding	3/581	8/6679	0.0263102	0.29599	0.277462	LMOD1(-0.98)/NEBL(-1.80)/S100A6(-1.10)	3	4.31	http://amigo.geneontology.org/amigo/term/GO:0005523
GO:0022853	active ion transmembrane transporter activity	12/581	75/6679	0.0273712	0.305101	0.286003	SLC34A2(-2.36)/SLC25A1(-1.14)/ATP2B4(-0.80)/SLC19A1(-1.57)/SLC12A4(-0.89)/SLC11A1(-2.78)/ABCC4(-0.66)/SLC12A7(-1.34)/SLC6A4(-6.42)/ATP2B1(-0.99)/SLC25A22(-0.64)/SLC37A4(-1.33)	12	1.84	http://amigo.geneontology.org/amigo/term/GO:0022853
GO:0051287	NAD binding	8/581	43/6679	0.0297584	0.312697	0.293124	HPGD(-2.96)/SIRT5(-1.77)/HADHA(-1.05)/HSD17B8(-1.05)/HADH(-0.99)/GLYR1(-0.75)/GLUD1(-0.89)/EHHADH(-1.70)	8	2.14	http://amigo.geneontology.org/amigo/term/GO:0051287
GO:0017124	SH3 domain binding	12/581	76/6679	0.0300402	0.312697	0.293124	SHANK3(-2.14)/REPS1(-1.28)/TP53BP2(-1.74)/NCKIPSD(-1.61)/DOCK4(-1.10)/PLSCR4(-2.30)/PLSCR3(-1.70)/EPS15(-0.62)/SYNJ1(-1.00)/ARHGAP27(-0.76)/RUFY2(-1.23)/ABI2(-1.43)	12	1.82	http://amigo.geneontology.org/amigo/term/GO:0017124
GO:0005244	voltage-gated ion channel activity	6/581	28/6679	0.0304188	0.312697	0.293124	CLIC5(-2.27)/ANO6(-0.64)/SCN7A(-2.15)/CLCN3(-3.57)/CACNA2D2(-1.33)/CLIC3(-1.52)	6	2.46	http://amigo.geneontology.org/amigo/term/GO:0005244
GO:0022832	voltage-gated channel activity	6/581	28/6679	0.0304188	0.312697	0.293124	CLIC5(-2.27)/ANO6(-0.64)/SCN7A(-2.15)/CLCN3(-3.57)/CACNA2D2(-1.33)/CLIC3(-1.52)	6	2.46	http://amigo.geneontology.org/amigo/term/GO:0022832
GO:0005319	lipid transporter activity	11/581	68/6679	0.0314726	0.312697	0.293124	ABCA8(-2.07)/ANO6(-0.64)/ATG9A(-2.09)/ATP11A(-0.89)/ABCC4(-0.66)/PLSCR4(-2.30)/PLSCR3(-1.70)/ABCA3(-1.43)/ABCA6(-1.36)/PCTP(-1.00)/ATP9A(-1.34)	11	1.86	http://amigo.geneontology.org/amigo/term/GO:0005319
GO:0008528	G protein-coupled peptide receptor activity	4/581	15/6679	0.0356523	0.312697	0.293124	CALCRL(-1.99)/NPR3(-3.03)/AGTRAP(-0.93)/CMKLR1(-2.04)	4	3.07	http://amigo.geneontology.org/amigo/term/GO:0008528
GO:0004300	enoyl-CoA hydratase activity	3/581	9/6679	0.0369623	0.312697	0.293124	HADHA(-1.05)/AUH(-0.87)/EHHADH(-1.70)	3	3.83	http://amigo.geneontology.org/amigo/term/GO:0004300
GO:0140326	ATPase-coupled intramembrane lipid transporter activity	3/581	9/6679	0.0369623	0.312697	0.293124	ATP11A(-0.89)/ABCA3(-1.43)/ATP9A(-1.34)	3	3.83	http://amigo.geneontology.org/amigo/term/GO:0140326
GO:1901618	organic hydroxy compound transmembrane transporter activity	3/581	9/6679	0.0369623	0.312697	0.293124	AQP1(-1.88)/ABCC4(-0.66)/SLC6A4(-6.42)	3	3.83	http://amigo.geneontology.org/amigo/term/GO:1901618
GO:0015293	symporter activity	5/581	22/6679	0.0371812	0.312697	0.293124	SLC34A2(-2.36)/SLC12A4(-0.89)/SLC12A7(-1.34)/SLC6A4(-6.42)/SLC25A22(-0.64)	5	2.61	http://amigo.geneontology.org/amigo/term/GO:0015293
GO:0003987	acetate-CoA ligase activity	2/581	4/6679	0.0402602	0.312697	0.293124	ACSS2(-1.28)/DIP2A(-3.73)	2	5.75	http://amigo.geneontology.org/amigo/term/GO:0003987
GO:0005247	voltage-gated chloride channel activity	2/581	4/6679	0.0402602	0.312697	0.293124	ANO6(-0.64)/CLCN3(-3.57)	2	5.75	http://amigo.geneontology.org/amigo/term/GO:0005247
GO:0008131	primary amine oxidase activity	2/581	4/6679	0.0402602	0.312697	0.293124	MAOB(-2.03)/MAOA(-1.78)	2	5.75	http://amigo.geneontology.org/amigo/term/GO:0008131
GO:0015370	solute:sodium symporter activity	2/581	4/6679	0.0402602	0.312697	0.293124	SLC34A2(-2.36)/SLC6A4(-6.42)	2	5.75	http://amigo.geneontology.org/amigo/term/GO:0015370
GO:0035381	ATP-gated ion channel activity	2/581	4/6679	0.0402602	0.312697	0.293124	P2RX7(-1.56)/CCDC51(-1.68)	2	5.75	http://amigo.geneontology.org/amigo/term/GO:0035381
GO:0043168	anion binding	124/581	1240/6679	0.0420451	0.312697	0.293124	IP6K1(-3.91)/SLC34A2(-2.36)/MAOB(-2.03)/NEK1(-2.59)/PLEKHA1(-2.39)/NLRC3(-3.91)/CSNK2A2(-0.94)/PRKCH(-3.03)/SNRK(-1.54)/HSPA12B(-2.19)/ATP2B4(-0.80)/PRKCZ(-2.76)/ARL8B(-0.87)/MYO6(-1.03)/PAK4(-1.49)/MYLK(-1.26)/ABCA8(-2.07)/MYO9A(-2.16)/SLC19A1(-1.57)/MIEF1(-2.11)/ANXA2(-1.31)/MYO1C(-1.75)/EHD2(-1.73)/HPGD(-2.96)/MYO1B(-1.27)/DNM3(-2.05)/PARD3(-2.17)/HIP1(-1.02)/ABCG2(-1.58)/MGST2(-1.77)/STING1(-…	124	1.15	http://amigo.geneontology.org/amigo/term/GO:0043168
GO:0043325	phosphatidylinositol-3,4-bisphosphate binding	4/581	16/6679	0.0443658	0.312697	0.293124	PLEKHA1(-2.39)/HIP1(-1.02)/KIF16B(-1.35)/FCHSD2(-1.49)	4	2.87	http://amigo.geneontology.org/amigo/term/GO:0043325
GO:0043495	protein-membrane adaptor activity	4/581	16/6679	0.0443658	0.312697	0.293124	LPL(-2.81)/SLC9A3R2(-5.40)/SYNE3(-0.95)/SUN2(-0.64)	4	2.87	http://amigo.geneontology.org/amigo/term/GO:0043495
GO:0000166	nucleotide binding	116/581	1156/6679	0.0449223	0.312697	0.293124	IP6K1(-3.91)/MAOB(-2.03)/NEK1(-2.59)/NLRC3(-3.91)/AKAP7(-3.33)/CSNK2A2(-0.94)/PRKCH(-3.03)/SNRK(-1.54)/HSPA12B(-2.19)/ATP2B4(-0.80)/PRKCZ(-2.76)/HSD11B1(-2.33)/ARL8B(-0.87)/MYO6(-1.03)/PAK4(-1.49)/MYLK(-1.26)/ABCA8(-2.07)/MYO9A(-2.16)/SLC19A1(-1.57)/MIEF1(-2.11)/MYO1C(-1.75)/EHD2(-1.73)/HPGD(-2.96)/MYO1B(-1.27)/DNM3(-2.05)/ABCG2(-1.58)/STING1(-0.79)/RAB5C(-0.98)/SIRT5(-1.77)/FMO2(-3.02)/KIF16B(-1…	116	1.15	http://amigo.geneontology.org/amigo/term/GO:0000166
GO:1901265	nucleoside phosphate binding	116/581	1157/6679	0.0458973	0.312697	0.293124	IP6K1(-3.91)/MAOB(-2.03)/NEK1(-2.59)/NLRC3(-3.91)/AKAP7(-3.33)/CSNK2A2(-0.94)/PRKCH(-3.03)/SNRK(-1.54)/HSPA12B(-2.19)/ATP2B4(-0.80)/PRKCZ(-2.76)/HSD11B1(-2.33)/ARL8B(-0.87)/MYO6(-1.03)/PAK4(-1.49)/MYLK(-1.26)/ABCA8(-2.07)/MYO9A(-2.16)/SLC19A1(-1.57)/MIEF1(-2.11)/MYO1C(-1.75)/EHD2(-1.73)/HPGD(-2.96)/MYO1B(-1.27)/DNM3(-2.05)/ABCG2(-1.58)/STING1(-0.79)/RAB5C(-0.98)/SIRT5(-1.77)/FMO2(-3.02)/KIF16B(-1…	116	1.15	http://amigo.geneontology.org/amigo/term/GO:1901265
GO:0019003	GDP binding	9/581	55/6679	0.0460174	0.312697	0.293124	ARL8B(-0.87)/MIEF1(-2.11)/RAB5C(-0.98)/RALA(-1.05)/HRAS(-1.06)/RERG(-1.56)/RRAS(-1.48)/MRAS(-1.38)/RAB22A(-0.59)	9	1.88	http://amigo.geneontology.org/amigo/term/GO:0019003
GO:0004930	G protein-coupled receptor activity	7/581	39/6679	0.0484368	0.312697	0.293124	CALCRL(-1.99)/HPGD(-2.96)/NPR3(-3.03)/AGTRAP(-0.93)/ADGRF5(-1.39)/CMKLR1(-2.04)/ADGRL2(-1.56)	7	2.06	http://amigo.geneontology.org/amigo/term/GO:0004930
GO:0004698	calcium-dependent protein kinase C activity	3/581	10/6679	0.0494711	0.312697	0.293124	PRKCH(-3.03)/PRKCZ(-2.76)/PKN2(-0.99)	3	3.45	http://amigo.geneontology.org/amigo/term/GO:0004698
GO:0044594	17-beta-hydroxysteroid dehydrogenase (NAD+) activity	3/581	10/6679	0.0494711	0.312697	0.293124	HSD17B11(-1.09)/HSD17B8(-1.05)/AKR1C3(-0.87)	3	3.45	http://amigo.geneontology.org/amigo/term/GO:0044594
