# Supplementary material for: Transcriptomic and proteomic profiling of pulmonary mucormycosis reveals a failed activation of host immune response
Source: Front Immunol. 2026 Feb 13;17:1732782. doi: 10.3389/fimmu.2026.1732782 (PMC12945811; doi:10.3389/fimmu.2026.1732782)
Supplement: Supplementary file 14 [file Table12.xlsx]

## Sheet: Sheet1
DEG	DEG log2FC	DEG p value	DEG regulation	DEP	DEP log2FC	DEP p value	DEP regulation
SLC6A4	-4.72749	1.98312e-07	Down	SLC6A4	-6.41581	0.0342604	Down
AGER	-1.95374	5.51705e-05	Down	AGER	-2.06324	0.0137871	Down
BMPER	-2.0914	8.93931e-05	Down	BMPER	-2.24593	0.0464423	Down
CLIC5	-1.91389	0.000107391	Down	CLIC5	-2.26957	0.00680773	Down
GPM6A	-1.91456	0.000137093	Down	GPM6A	-1.93789	0.0328509	Down
SCEL	-1.9471	0.0129923	Up	SCEL	-2.07284	0.00272722	Down
HSPA12B	-1.21372	0.0250932	Down	HSPA12B	-2.19374	0.00320153	Down
RAB11FIP1	-1.30519	0.00176717	Up	RAB11FIP1	-0.93275	0.00391147	Down
LIMCH1	-1.41222	0.00542309	Down	LIMCH1	-2.00713	0.00404937	Down
WFS1	-1.21063	0.0162449	Down	WFS1	-1.63172	0.00469243	Down
PCDH1	-1.22972	0.0223676	Up	PCDH1	-1.64287	0.00490374	Down
HPGD	-1.62633	0.000616962	Down	HPGD	-2.96189	0.0104817	Down
LAMA3	-1.63032	0.00094784	Down	LAMA3	-1.78677	0.00667447	Down
PRX	-1.55412	0.00200172	Down	PRX	-2.96666	0.00616939	Down
CALCRL	-1.84382	0.0388163	Up	CALCRL	-1.99432	0.00769657	Down
SPTBN1	-1.23889	0.0153416	Down	SPTBN1	-1.38709	0.00809376	Down
SLC9A3R2	-1.0762	0.031223	Down	SLC9A3R2	-5.3991	0.00826114	Down
AKR1C3	-1.16335	0.00219322	Down	AKR1C3	-0.8652	0.0428699	Down
CCBE1	-1.29128	0.0112742	Down	CCBE1	-2.28019	0.00952348	Down
JCAD	-1.52987	0.00261996	Up	JCAD	-1.1542	0.016498	Down
PODXL	-1.10111	0.04493	Down	PODXL	-1.69398	0.00970241	Down
LMO7	-1.16566	0.0267365	Down	LMO7	-1.92267	0.00991325	Down
ARHGEF26	-1.21429	0.0154208	Down	ARHGEF26	-2.25075	0.0101134	Down
PALM2AKAP2	-1.28819	0.0100968	Up	PALM2AKAP2	-2.05037	0.0102944	Down
MAP2	-1.46704	0.00317288	Down	MAP2	-1.44	0.0339364	Down
PGM5	-1.23069	0.0238726	Up	PGM5	-1.46016	0.0107029	Down
FHL1	-1.3667	0.00486386	Down	FHL1	-1.28628	0.0403407	Down
ABCG2	-1.14422	0.0429715	Down	ABCG2	-1.57677	0.0126635	Down
LAMC2	-1.19927	0.0292761	Down	LAMC2	-1.8017	0.0129399	Down
NPR3	-1.36467	0.00924236	Up	NPR3	-3.02666	0.0149386	Down
HMGCS1	-1.14975	0.0131457	Down	HMGCS1	-1.16712	0.0151093	Down
MISP	-1.19916	0.0252329	Down	MISP	-2.86308	0.0184441	Down
CDH5	-1.12135	0.0423432	Down	CDH5	-1.17318	0.0187396	Down
ACVRL1	-1.28417	0.0123417	Down	ACVRL1	-1.85528	0.038979	Down
PRG4	-3.60545	0.012843	Up	PRG4	-1.11833	0.0470388	Down
MAMDC2	-1.25464	0.0139011	Down	MAMDC2	-1.51192	0.0304352	Down
C1orf116	-1.11662	0.0450372	Down	C1orf116	-1.95422	0.0216624	Down
CLIC3	-1.11643	0.0139619	Down	CLIC3	-1.51617	0.0368671	Down
KANK3	-1.1779	0.0353573	Down	KANK3	-1.80405	0.0225898	Down
DES	-1.12006	0.0377695	Down	DES	-2.27299	0.0225985	Down
MAB21L4	-1.27672	0.0310583	Up	MAB21L4	-1.68528	0.0241731	Down
PCYOX1	-1.13392	0.0168612	Down	PCYOX1	-0.769711	0.0409478	Down
MYH10	-1.21547	0.017915	Up	MYH10	-0.985679	0.0332188	Down
CCL19	1.46563	0.0188923	Down	CCL19	-3.72681	0.0438985	Down
CGNL1	-1.15575	0.0369009	Up	CGNL1	-1.18419	0.027955	Down
PLA2G7	1.10104	0.0243678	Up	PLA2G7	1.81687	0.0361347	Up
FGD5	-1.10328	0.0400614	Up	FGD5	-1.52216	0.0300514	Down
HECW2	-1.06753	0.0260129	Up	HECW2	-1.61627	0.0367626	Down
NEBL	-1.1229	0.0323014	Down	NEBL	-1.80079	0.0438403	Down
LIMS2	-1.02485	0.0476569	Down	LIMS2	-3.03334	0.040901	Down
