# Supplementary material for: Transcriptomic and proteomic profiling of pulmonary mucormycosis reveals a failed activation of host immune response
Source: Front Immunol. 2026 Feb 13;17:1732782. doi: 10.3389/fimmu.2026.1732782 (PMC12945811; doi:10.3389/fimmu.2026.1732782)
Supplement: Supplementary file 15 [file Table13.xlsx]

## Sheet: Sheet1
PathwayID	Pathway	Level1	Level2	list_number	total_number	Pvalue	FDR	Gene	URL
hsa04020	Calcium signaling pathway	Environmental Information Processing	Signal transduction	15	238	6.38068e-05	0.0146118	ENSG00000043591(ADRB1),ENSG00000114854(TNNC1),ENSG00000168539(CHRM1),ENSG00000070193(FGF10),ENSG00000120907(ADRA1A),ENSG00000169836(TACR3),ENSG00000148053(NTRK2),ENSG00000136160(EDNRB),ENSG00000157388(CACNA1D),ENSG00000181072(CHRM2),ENSG00000171873(ADRA1D),ENSG00000089250(NOS1),ENSG00000154678(PDE1C),ENSG00000128052(KDR),ENSG00000160867(FGFR4)	http://www.kegg.jp/kegg-bin/show_pathway?map=map04020&multi_query=K04130+%23FFFFFF,blue%0d%0aK05865+%23FFFFFF,blue%0d%0aK04129+%23FFFFFF,blue%0d%0aK13240+%23FFFFFF,blue%0d%0aK04198+%23FFFFFF,blue%0d%0aK04358+%23FFFFFF,blue%0d%0aK04360+%23FFFFFF,blue%0d%0aK04135+%23FFFFFF,blue%0d%0aK04137+%23FFFFFF,blue%0d%0aK04224+%23FFFFFF,blue%0d%0aK05095+%23FFFFFF,blue%0d%0aK13755+%23FFFFFF,blue%0d%0aK05098+%2…
hsa04270	Vascular smooth muscle contraction	Organismal Systems	Circulatory system	10	134	0.000291289	0.0249419	ENSG00000157388(CACNA1D),ENSG00000163017(ACTG2),ENSG00000064989(CALCRL),ENSG00000122679(RAMP3),ENSG00000171873(ADRA1D),ENSG00000131477(RAMP2),ENSG00000133026(MYH10),ENSG00000171132(PRKCE),ENSG00000100078(PLA2G3),ENSG00000120907(ADRA1A)	http://www.kegg.jp/kegg-bin/show_pathway?map=map04270&multi_query=K12315+%23FFFFFF,blue%0d%0aK04851+%23FFFFFF,blue%0d%0aK04135+%23FFFFFF,blue%0d%0aK08449+%23FFFFFF,blue%0d%0aK04137+%23FFFFFF,blue%0d%0aK10352+%23FFFFFF,blue%0d%0aK01047+%23FFFFFF,blue%0d%0aK18050+%23FFFFFF,blue%0d%0aK08448+%23FFFFFF,blue%0d%0aK04577+%23FFFFFF,blue%0d%0a
hsa04310	Wnt signaling pathway	Environmental Information Processing	Signal transduction	11	166	0.000408234	0.0249419	ENSG00000143816(WNT9A),ENSG00000154764(WNT7A),ENSG00000140807(NKD1),ENSG00000110092(CCND1),ENSG00000147655(RSPO2),ENSG00000174804(FZD4),ENSG00000139292(LGR5),ENSG00000164736(SOX17),ENSG00000156076(WIF1),ENSG00000154342(WNT3A),ENSG00000169862(CTNND2)	http://www.kegg.jp/kegg-bin/show_pathway?map=map04310&multi_query=K01691+%23FFFFFF,blue%0d%0aK02354+%23FFFFFF,blue%0d%0aK00572+%23FFFFFF,blue%0d%0aK04495+%23FFFFFF,blue%0d%0aK00312+%23FFFFFF,blue%0d%0aK23097+%23FFFFFF,blue%0d%0aK04308+%23FFFFFF,blue%0d%0aK04503+%23FFFFFF,blue%0d%0aK01064+%23FFFFFF,blue%0d%0aK23491+%23FFFFFF,blue%0d%0aK03213+%23FFFFFF,blue%0d%0a
hsa05414	Dilated cardiomyopathy	Human Diseases	Cardiovascular disease	8	95	0.000532196	0.0249419	ENSG00000043591(ADRB1),ENSG00000114854(TNNC1),ENSG00000075461(CACNG4),ENSG00000175084(DES),ENSG00000092969(TGFB2),ENSG00000102683(SGCG),ENSG00000157388(CACNA1D),ENSG00000005884(ITGA3)	http://www.kegg.jp/kegg-bin/show_pathway?map=map05414&multi_query=K04851+%23FFFFFF,blue%0d%0aK06482+%23FFFFFF,blue%0d%0aK04141+%23FFFFFF,blue%0d%0aK07610+%23FFFFFF,blue%0d%0aK13376+%23FFFFFF,blue%0d%0aK12564+%23FFFFFF,blue%0d%0aK04869+%23FFFFFF,blue%0d%0aK05865+%23FFFFFF,blue%0d%0a
hsa00100	Steroid biosynthesis	Metabolism	Lipid metabolism	4	20	0.000544583	0.0249419	ENSG00000052802(MSMO1),ENSG00000001630(CYP51A1),ENSG00000104549(SQLE),ENSG00000172893(DHCR7)	http://www.kegg.jp/kegg-bin/show_pathway?map=map00100&multi_query=K07750+%23FFFFFF,blue%0d%0aK00213+%23FFFFFF,blue%0d%0aK00511+%23FFFFFF,blue%0d%0aK05917+%23FFFFFF,blue%0d%0a
hsa04151	PI3K-Akt signaling pathway	Environmental Information Processing	Signal transduction	16	353	0.00150151	0.0573076	ENSG00000168685(IL7R),ENSG00000168539(CHRM1),ENSG00000070193(FGF10),ENSG00000148053(NTRK2),ENSG00000120156(TEK),ENSG00000053747(LAMA3),ENSG00000101280(ANGPT4),ENSG00000181072(CHRM2),ENSG00000176697(BDNF),ENSG00000128052(KDR),ENSG00000058085(LAMC2),ENSG00000168477(TNXB),ENSG00000160867(FGFR4),ENSG00000005884(ITGA3),ENSG00000115414(FN1),ENSG00000110092(CCND1)	http://www.kegg.jp/kegg-bin/show_pathway?map=map04151&multi_query=K06246+%23FFFFFF,blue%0d%0aK05121+%23FFFFFF,blue%0d%0aK04129+%23FFFFFF,blue%0d%0aK05098+%23FFFFFF,blue%0d%0aK04358+%23FFFFFF,blue%0d%0aK06252+%23FFFFFF,blue%0d%0aK04360+%23FFFFFF,blue%0d%0aK04503+%23FFFFFF,blue%0d%0aK06482+%23FFFFFF,blue%0d%0aK05467+%23FFFFFF,blue%0d%0aK06240+%23FFFFFF,blue%0d%0aK05072+%23FFFFFF,blue%0d%0aK05717+%2…
hsa05410	Hypertrophic cardiomyopathy	Human Diseases	Cardiovascular disease	7	90	0.00189089	0.0587984	ENSG00000157388(CACNA1D),ENSG00000005884(ITGA3),ENSG00000114854(TNNC1),ENSG00000075461(CACNG4),ENSG00000102683(SGCG),ENSG00000175084(DES),ENSG00000092969(TGFB2)	http://www.kegg.jp/kegg-bin/show_pathway?map=map05410&multi_query=K13376+%23FFFFFF,blue%0d%0aK05865+%23FFFFFF,blue%0d%0aK04851+%23FFFFFF,blue%0d%0aK12564+%23FFFFFF,blue%0d%0aK07610+%23FFFFFF,blue%0d%0aK06482+%23FFFFFF,blue%0d%0aK04869+%23FFFFFF,blue%0d%0a
hsa05205	Proteoglycans in cancer	Human Diseases	Cancer: overview	11	202	0.00205409	0.0587984	ENSG00000092969(TGFB2),ENSG00000154342(WNT3A),ENSG00000147257(GPC3),ENSG00000105974(CAV1),ENSG00000174804(FZD4),ENSG00000110092(CCND1),ENSG00000115414(FN1),ENSG00000128052(KDR),ENSG00000154764(WNT7A),ENSG00000105971(CAV2),ENSG00000143816(WNT9A)	http://www.kegg.jp/kegg-bin/show_pathway?map=map05205&multi_query=K00572+%23FFFFFF,blue%0d%0aK13376+%23FFFFFF,blue%0d%0aK05717+%23FFFFFF,blue%0d%0aK05098+%23FFFFFF,blue%0d%0aK00312+%23FFFFFF,blue%0d%0aK04503+%23FFFFFF,blue%0d%0aK12958+%23FFFFFF,blue%0d%0aK02354+%23FFFFFF,blue%0d%0aK06278+%23FFFFFF,blue%0d%0aK08109+%23FFFFFF,blue%0d%0aK01064+%23FFFFFF,blue%0d%0a
hsa04080	Neuroactive ligand-receptor interaction	Environmental Information Processing	Signaling molecules and interaction	15	350	0.00360419	0.0917065	ENSG00000171873(ADRA1D),ENSG00000065325(GLP2R),ENSG00000155511(GRIA1),ENSG00000139874(SSTR1),ENSG00000116678(LEPR),ENSG00000171509(RXFP1),ENSG00000181072(CHRM2),ENSG00000136160(EDNRB),ENSG00000064989(CALCRL),ENSG00000197696(NMB),ENSG00000114812(VIPR1),ENSG00000169836(TACR3),ENSG00000120907(ADRA1A),ENSG00000043591(ADRB1),ENSG00000168539(CHRM1)	http://www.kegg.jp/kegg-bin/show_pathway?map=map04080&multi_query=K05223+%23FFFFFF,blue%0d%0aK04135+%23FFFFFF,blue%0d%0aK04224+%23FFFFFF,blue%0d%0aK04137+%23FFFFFF,blue%0d%0aK05197+%23FFFFFF,blue%0d%0aK04217+%23FFFFFF,blue%0d%0aK04589+%23FFFFFF,blue%0d%0aK04130+%23FFFFFF,blue%0d%0aK04198+%23FFFFFF,blue%0d%0aK05062+%23FFFFFF,blue%0d%0aK04141+%23FFFFFF,blue%0d%0aK04582+%23FFFFFF,blue%0d%0aK04306+%2…
hsa04512	ECM-receptor interaction	Environmental Information Processing	Signaling molecules and interaction	6	88	0.00754982	0.172891	ENSG00000138759(FRAS1),ENSG00000005884(ITGA3),ENSG00000115414(FN1),ENSG00000168477(TNXB),ENSG00000058085(LAMC2),ENSG00000053747(LAMA3)	http://www.kegg.jp/kegg-bin/show_pathway?map=map04512&multi_query=K06482+%23FFFFFF,blue%0d%0aK05717+%23FFFFFF,blue%0d%0aK06246+%23FFFFFF,blue%0d%0aK06240+%23FFFFFF,blue%0d%0aK06252+%23FFFFFF,blue%0d%0aK23379+%23FFFFFF,blue%0d%0a
hsa04360	Axon guidance	Organismal Systems	Development and regeneration	9	181	0.00924056	0.192372	ENSG00000204217(BMPR2),ENSG00000162631(NTNG1),ENSG00000145147(SLIT2),ENSG00000010319(SEMA3G),ENSG00000090776(EFNB1),ENSG00000092421(SEMA6A),ENSG00000112902(SEMA5A),ENSG00000170381(SEMA3E),ENSG00000012171(SEMA3B)	http://www.kegg.jp/kegg-bin/show_pathway?map=map04360&multi_query=K06839+%23FFFFFF,blue%0d%0aK06842+%23FFFFFF,blue%0d%0aK06841+%23FFFFFF,blue%0d%0aK06840+%23FFFFFF,blue%0d%0aK07522+%23FFFFFF,blue%0d%0aK05463+%23FFFFFF,blue%0d%0aK04671+%23FFFFFF,blue%0d%0a
hsa04390	Hippo signaling pathway	Environmental Information Processing	Signal transduction	8	157	0.0120657	0.227312	ENSG00000143816(WNT9A),ENSG00000154764(WNT7A),ENSG00000140807(NKD1),ENSG00000110092(CCND1),ENSG00000174804(FZD4),ENSG00000154342(WNT3A),ENSG00000204217(BMPR2),ENSG00000092969(TGFB2)	http://www.kegg.jp/kegg-bin/show_pathway?map=map04390&multi_query=K04503+%23FFFFFF,blue%0d%0aK03213+%23FFFFFF,blue%0d%0aK02354+%23FFFFFF,blue%0d%0aK01064+%23FFFFFF,blue%0d%0aK04671+%23FFFFFF,blue%0d%0aK13376+%23FFFFFF,blue%0d%0aK00572+%23FFFFFF,blue%0d%0aK00312+%23FFFFFF,blue%0d%0a
hsa04010	MAPK signaling pathway	Environmental Information Processing	Signal transduction	12	294	0.0129042	0.227312	ENSG00000148053(NTRK2),ENSG00000137486(ARRB1),ENSG00000092969(TGFB2),ENSG00000075461(CACNG4),ENSG00000070193(FGF10),ENSG00000110786(PTPN5),ENSG00000160867(FGFR4),ENSG00000128052(KDR),ENSG00000176697(BDNF),ENSG00000101280(ANGPT4),ENSG00000157388(CACNA1D),ENSG00000120156(TEK)	http://www.kegg.jp/kegg-bin/show_pathway?map=map04010&multi_query=K18018+%23FFFFFF,blue%0d%0aK04439+%23FFFFFF,blue%0d%0aK04355+%23FFFFFF,blue%0d%0aK05467+%23FFFFFF,blue%0d%0aK04358+%23FFFFFF,blue%0d%0aK04869+%23FFFFFF,blue%0d%0aK04851+%23FFFFFF,blue%0d%0aK05098+%23FFFFFF,blue%0d%0aK04360+%23FFFFFF,blue%0d%0aK05095+%23FFFFFF,blue%0d%0aK05121+%23FFFFFF,blue%0d%0aK13376+%23FFFFFF,blue%0d%0a
hsa04916	Melanogenesis	Organismal Systems	Endocrine system	6	101	0.0143552	0.23481	ENSG00000174804(FZD4),ENSG00000154342(WNT3A),ENSG00000154764(WNT7A),ENSG00000136160(EDNRB),ENSG00000143816(WNT9A),ENSG00000107165(TYRP1)	http://www.kegg.jp/kegg-bin/show_pathway?map=map04916&multi_query=K01064+%23FFFFFF,blue%0d%0aK00572+%23FFFFFF,blue%0d%0aK02354+%23FFFFFF,blue%0d%0aK00312+%23FFFFFF,blue%0d%0aK00506+%23FFFFFF,blue%0d%0aK04198+%23FFFFFF,blue%0d%0a
hsa04510	Focal adhesion	Cellular Processes	Cellular community - eukaryotes	9	200	0.0169195	0.250364	ENSG00000128052(KDR),ENSG00000110092(CCND1),ENSG00000058085(LAMC2),ENSG00000168477(TNXB),ENSG00000005884(ITGA3),ENSG00000115414(FN1),ENSG00000105971(CAV2),ENSG00000053747(LAMA3),ENSG00000105974(CAV1)	http://www.kegg.jp/kegg-bin/show_pathway?map=map04510&multi_query=K05717+%23FFFFFF,blue%0d%0aK06482+%23FFFFFF,blue%0d%0aK06252+%23FFFFFF,blue%0d%0aK05098+%23FFFFFF,blue%0d%0aK06246+%23FFFFFF,blue%0d%0aK04503+%23FFFFFF,blue%0d%0aK12958+%23FFFFFF,blue%0d%0aK06240+%23FFFFFF,blue%0d%0aK06278+%23FFFFFF,blue%0d%0a
hsa05412	Arrhythmogenic right ventricular cardiomyopathy	Human Diseases	Cardiovascular disease	5	77	0.0174927	0.250364	ENSG00000005884(ITGA3),ENSG00000157388(CACNA1D),ENSG00000175084(DES),ENSG00000102683(SGCG),ENSG00000075461(CACNG4)	http://www.kegg.jp/kegg-bin/show_pathway?map=map05412&multi_query=K04851+%23FFFFFF,blue%0d%0aK04869+%23FFFFFF,blue%0d%0aK12564+%23FFFFFF,blue%0d%0aK06482+%23FFFFFF,blue%0d%0aK07610+%23FFFFFF,blue%0d%0a
hsa05224	Breast cancer	Human Diseases	Cancer: specific types	7	147	0.0256131	0.329268	ENSG00000110092(CCND1),ENSG00000143816(WNT9A),ENSG00000154764(WNT7A),ENSG00000154342(WNT3A),ENSG00000174804(FZD4),ENSG00000070193(FGF10),ENSG00000164683(HEY1)	http://www.kegg.jp/kegg-bin/show_pathway?map=map05224&multi_query=K00312+%23FFFFFF,blue%0d%0aK09091+%23FFFFFF,blue%0d%0aK01064+%23FFFFFF,blue%0d%0aK00572+%23FFFFFF,blue%0d%0aK04358+%23FFFFFF,blue%0d%0aK04503+%23FFFFFF,blue%0d%0aK02354+%23FFFFFF,blue%0d%0a
hsa05226	Gastric cancer	Human Diseases	Cancer: specific types	7	148	0.0264567	0.329268	ENSG00000154342(WNT3A),ENSG00000092969(TGFB2),ENSG00000174804(FZD4),ENSG00000070193(FGF10),ENSG00000110092(CCND1),ENSG00000143816(WNT9A),ENSG00000154764(WNT7A)	http://www.kegg.jp/kegg-bin/show_pathway?map=map05226&multi_query=K02354+%23FFFFFF,blue%0d%0aK00572+%23FFFFFF,blue%0d%0aK04358+%23FFFFFF,blue%0d%0aK04503+%23FFFFFF,blue%0d%0aK01064+%23FFFFFF,blue%0d%0aK00312+%23FFFFFF,blue%0d%0aK13376+%23FFFFFF,blue%0d%0a
hsa04261	Adrenergic signaling in cardiomyocytes	Organismal Systems	Circulatory system	7	149	0.0273192	0.329268	ENSG00000177098(SCN4B),ENSG00000043591(ADRB1),ENSG00000157388(CACNA1D),ENSG00000114854(TNNC1),ENSG00000075461(CACNG4),ENSG00000171873(ADRA1D),ENSG00000120907(ADRA1A)	http://www.kegg.jp/kegg-bin/show_pathway?map=map04261&multi_query=K04869+%23FFFFFF,blue%0d%0aK04848+%23FFFFFF,blue%0d%0aK04135+%23FFFFFF,blue%0d%0aK04851+%23FFFFFF,blue%0d%0aK04137+%23FFFFFF,blue%0d%0aK04141+%23FFFFFF,blue%0d%0aK05865+%23FFFFFF,blue%0d%0a
hsa05200	Pathways in cancer	Human Diseases	Cancer: overview	17	529	0.0302635	0.346517	ENSG00000154342(WNT3A),ENSG00000092969(TGFB2),ENSG00000174804(FZD4),ENSG00000168685(IL7R),ENSG00000070193(FGF10),ENSG00000164683(HEY1),ENSG00000132170(PPARG),ENSG00000110092(CCND1),ENSG00000160867(FGFR4),ENSG00000115414(FN1),ENSG00000005884(ITGA3),ENSG00000058085(LAMC2),ENSG00000053747(LAMA3),ENSG00000136160(EDNRB),ENSG00000143816(WNT9A),ENSG00000116016(EPAS1),ENSG00000154764(WNT7A)	http://www.kegg.jp/kegg-bin/show_pathway?map=map05200&multi_query=K05095+%23FFFFFF,blue%0d%0aK06482+%23FFFFFF,blue%0d%0aK04358+%23FFFFFF,blue%0d%0aK09091+%23FFFFFF,blue%0d%0aK08530+%23FFFFFF,blue%0d%0aK06246+%23FFFFFF,blue%0d%0aK04198+%23FFFFFF,blue%0d%0aK00312+%23FFFFFF,blue%0d%0aK02354+%23FFFFFF,blue%0d%0aK06240+%23FFFFFF,blue%0d%0aK05717+%23FFFFFF,blue%0d%0aK13376+%23FFFFFF,blue%0d%0aK05072+%2…
hsa05222	Small cell lung cancer	Human Diseases	Cancer: specific types	5	92	0.0345334	0.348189	ENSG00000110092(CCND1),ENSG00000005884(ITGA3),ENSG00000115414(FN1),ENSG00000058085(LAMC2),ENSG00000053747(LAMA3)	http://www.kegg.jp/kegg-bin/show_pathway?map=map05222&multi_query=K06240+%23FFFFFF,blue%0d%0aK05717+%23FFFFFF,blue%0d%0aK06246+%23FFFFFF,blue%0d%0aK04503+%23FFFFFF,blue%0d%0aK06482+%23FFFFFF,blue%0d%0a
hsa04970	Salivary secretion	Organismal Systems	Digestive system	5	92	0.0345334	0.348189	ENSG00000120907(ADRA1A),ENSG00000138669(PRKG2),ENSG00000043591(ADRB1),ENSG00000171873(ADRA1D),ENSG00000089250(NOS1)	http://www.kegg.jp/kegg-bin/show_pathway?map=map04970&multi_query=K04141+%23FFFFFF,blue%0d%0aK04137+%23FFFFFF,blue%0d%0aK04135+%23FFFFFF,blue%0d%0aK13240+%23FFFFFF,blue%0d%0aK19477+%23FFFFFF,blue%0d%0a
hsa05217	Basal cell carcinoma	Human Diseases	Cancer: specific types	4	63	0.034971	0.348189	ENSG00000174804(FZD4),ENSG00000154342(WNT3A),ENSG00000154764(WNT7A),ENSG00000143816(WNT9A)	http://www.kegg.jp/kegg-bin/show_pathway?map=map05217&multi_query=K02354+%23FFFFFF,blue%0d%0aK01064+%23FFFFFF,blue%0d%0aK00312+%23FFFFFF,blue%0d%0aK00572+%23FFFFFF,blue%0d%0a
hsa04014	Ras signaling pathway	Environmental Information Processing	Signal transduction	9	232	0.0390683	0.372777	ENSG00000128052(KDR),ENSG00000160867(FGFR4),ENSG00000120156(TEK),ENSG00000101280(ANGPT4),ENSG00000176697(BDNF),ENSG00000148053(NTRK2),ENSG00000144837(PLA1A),ENSG00000100078(PLA2G3),ENSG00000070193(FGF10)	http://www.kegg.jp/kegg-bin/show_pathway?map=map04014&multi_query=K01047+%23FFFFFF,blue%0d%0aK05467+%23FFFFFF,blue%0d%0aK04355+%23FFFFFF,blue%0d%0aK05095+%23FFFFFF,blue%0d%0aK05098+%23FFFFFF,blue%0d%0aK04358+%23FFFFFF,blue%0d%0aK04360+%23FFFFFF,blue%0d%0aK05121+%23FFFFFF,blue%0d%0aK13618+%23FFFFFF,blue%0d%0a
hsa04924	Renin secretion	Organismal Systems	Endocrine system	4	68	0.0443888	0.373836	ENSG00000138669(PRKG2),ENSG00000043591(ADRB1),ENSG00000154678(PDE1C),ENSG00000157388(CACNA1D)	http://www.kegg.jp/kegg-bin/show_pathway?map=map04924&multi_query=K04851+%23FFFFFF,blue%0d%0aK19477+%23FFFFFF,blue%0d%0aK13755+%23FFFFFF,blue%0d%0aK04141+%23FFFFFF,blue%0d%0a
hsa04022	cGMP-PKG signaling pathway	Environmental Information Processing	Signal transduction	7	166	0.0450091	0.373836	ENSG00000043591(ADRB1),ENSG00000136160(EDNRB),ENSG00000157388(CACNA1D),ENSG00000171132(PRKCE),ENSG00000171873(ADRA1D),ENSG00000120907(ADRA1A),ENSG00000138669(PRKG2)	http://www.kegg.jp/kegg-bin/show_pathway?map=map04022&multi_query=K19477+%23FFFFFF,blue%0d%0aK04141+%23FFFFFF,blue%0d%0aK04135+%23FFFFFF,blue%0d%0aK04137+%23FFFFFF,blue%0d%0aK18050+%23FFFFFF,blue%0d%0aK04198+%23FFFFFF,blue%0d%0aK04851+%23FFFFFF,blue%0d%0a
hsa04933	AGE-RAGE signaling pathway in diabetic complications	Human Diseases	Endocrine and metabolic disease	5	100	0.0467579	0.373836	ENSG00000092969(TGFB2),ENSG00000171132(PRKCE),ENSG00000115414(FN1),ENSG00000110092(CCND1),ENSG00000204305(AGER)	http://www.kegg.jp/kegg-bin/show_pathway?map=map04933&multi_query=K19722+%23FFFFFF,blue%0d%0aK13376+%23FFFFFF,blue%0d%0aK05717+%23FFFFFF,blue%0d%0aK04503+%23FFFFFF,blue%0d%0aK18050+%23FFFFFF,blue%0d%0a
hsa05146	Amoebiasis	Human Diseases	Infectious disease: parasitic	5	101	0.0484455	0.373836	ENSG00000021852(C8B),ENSG00000058085(LAMC2),ENSG00000092969(TGFB2),ENSG00000115414(FN1),ENSG00000053747(LAMA3)	http://www.kegg.jp/kegg-bin/show_pathway?map=map05146&multi_query=K05717+%23FFFFFF,blue%0d%0aK06240+%23FFFFFF,blue%0d%0aK03998+%23FFFFFF,blue%0d%0aK13376+%23FFFFFF,blue%0d%0aK06246+%23FFFFFF,blue%0d%0a
hsa04530	Tight junction	Cellular Processes	Cellular community - eukaryotes	7	169	0.0487515	0.373836	ENSG00000154721(JAM2),ENSG00000110092(CCND1),ENSG00000133026(MYH10),ENSG00000128849(CGNL1),ENSG00000157388(CACNA1D),ENSG00000066405(CLDN18),ENSG00000171132(PRKCE)	http://www.kegg.jp/kegg-bin/show_pathway?map=map04530&multi_query=K10352+%23FFFFFF,blue%0d%0aK06735+%23FFFFFF,blue%0d%0aK18050+%23FFFFFF,blue%0d%0aK04851+%23FFFFFF,blue%0d%0aK04503+%23FFFFFF,blue%0d%0aK21110+%23FFFFFF,blue%0d%0aK06087+%23FFFFFF,blue%0d%0a
hsa00380	Tryptophan metabolism	Metabolism	Amino acid metabolism	3	42	0.0489742	0.373836	ENSG00000140505(CYP1A2),ENSG00000241644(INMT),ENSG00000131203(IDO1)	http://www.kegg.jp/kegg-bin/show_pathway?map=map00380&multi_query=K07409+%23FFFFFF,blue%0d%0aK00562+%23FFFFFF,blue%0d%0aK00463+%23FFFFFF,blue%0d%0a
