# Supplementary material for: Transcriptomic and proteomic profiling of pulmonary mucormycosis reveals a failed activation of host immune response
Source: Front Immunol. 2026 Feb 13;17:1732782. doi: 10.3389/fimmu.2026.1732782 (PMC12945811; doi:10.3389/fimmu.2026.1732782)
Supplement: Supplementary file 16 [file Table14.xlsx]

## Sheet: Sheet1
only DEPdown	only DEPup	DEPup DEPdown	only DEGdown	DEGdown DEPdown	DEGdown DEPup	only DEGup	DEGup DEPdown	DEGup DEPup	DEGup DEGdown
[1] "Antifolate resistance"	[1] "Lipid and atherosclerosis"		[1] "Melanogenesis"	[1] "Small cell lung cancer"		[1] "Human T-cell leukemia virus 1 infection"	[1] "Serotonergic synapse"		[1] "Neuroactive ligand-receptor interaction"
[2] "Terpenoid backbone biosynthesis"	[2] "Phagosome"		[2] "Adrenergic signaling in cardiomyocytes"	[2] "Hippo signaling pathway"		[2] "Carbohydrate digestion and absorption"
[3] "Gap junction"	[3] "Neutrophil extracellular trap formation"		[3] "MAPK signaling pathway"	[3] "ECM-receptor interaction"		[3] "IL-17 signaling pathway"
[4] "Butanoate metabolism"	[4] "Tuberculosis"		[4] "Salivary secretion"	[4] "Tryptophan metabolism"		[4] "Parathyroid hormone synthesis, secretion and action"
[5] "NOD-like receptor signaling pathway"			[5] "Dilated cardiomyopathy"	[5] "Pathways in cancer"		[5] "Amphetamine addiction"
[6] "Apelin signaling pathway"			[6] "Steroid biosynthesis"	[6] "Arrhythmogenic right ventricular cardiomyopathy"		[6] "B cell receptor signaling pathway"
[7] "Kaposi sarcoma-associated herpesvirus infection"			[7] "Basal cell carcinoma"	[7] "PI3K-Akt signaling pathway"		[7] "Ether lipid metabolism"
[8] "Toxoplasmosis"			[8] "AGE-RAGE signaling pathway in diabetic complications"	[8] "Axon guidance"		[8] "HIF-1 signaling pathway"
[9] "C-type lectin receptor signaling pathway"			[9] "Renin secretion"	[9] "Proteoglycans in cancer"		[9] "Intestinal immune network for IgA production"
[10] "RIG-I-like receptor signaling pathway"			[10] "cGMP-PKG signaling pathway"	[10] "Amoebiasis"		[10] "Type I diabetes mellitus"
[11] "Rap1 signaling pathway"			[11] "Calcium signaling pathway"	[11] "Hypertrophic cardiomyopathy"		[11] "Primary immunodeficiency"
[12] "Endometrial cancer"			[12] "Breast cancer"	[12] "Vascular smooth muscle contraction"		[12] "Th17 cell differentiation"
[13] "ABC transporters"			[13] "Gastric cancer"	[13] "Ras signaling pathway"		[13] "Cell adhesion molecules"
[14] "Chemokine signaling pathway"			[14] "Wnt signaling pathway"	[14] "Focal adhesion"		[14] "Autoimmune thyroid disease"
[15] "Adherens junction"				[15] "Tight junction"		[15] "Mineral absorption"
[16] "PD-L1 expression and PD-1 checkpoint pathway in cancer"						[16] "Hematopoietic cell lineage"
[17] "Prostate cancer"						[17] "Cytokine-cytokine receptor interaction"
[18] "Platelet activation"						[18] "T cell receptor signaling pathway"
[19] "Human cytomegalovirus infection"						[19] "Protein digestion and absorption"
[20] "Pathogenic Escherichia coli infection"						[20] "Rheumatoid arthritis"
[21] "Human papillomavirus infection"						[21] "Osteoclast differentiation"
[22] "Phospholipase D signaling pathway"						[22] "Viral protein interaction with cytokine and cytokine receptor"
[23] "Mitophagy - animal"
[24] "Human immunodeficiency virus 1 infection"
[25] "Peroxisome"
[26] "Propanoate metabolism"
[27] "Fatty acid metabolism"
[28] "SNARE interactions in vesicular transport"
[29] "Autophagy - animal"
[30] "Valine, leucine and isoleucine degradation"
[31] "Apoptosis"
[32] "Leukocyte transendothelial migration"
[33] "Endocytosis"
[34] "Regulation of actin cytoskeleton"
[35] "Relaxin signaling pathway"
[36] "Salmonella infection"
[37] "Fluid shear stress and atherosclerosis"
