# Supplementary material for: Transcriptomic and proteomic profiling of pulmonary mucormycosis reveals a failed activation of host immune response
Source: Front Immunol. 2026 Feb 13;17:1732782. doi: 10.3389/fimmu.2026.1732782 (PMC12945811; doi:10.3389/fimmu.2026.1732782)
Supplement: Supplementary file 17 [file Table15.xlsx]

## Sheet: Sheet1
Pathway name (MSigDB)	SIZE	ES	NES	NOM p-val	FDR q-val	FWER p-val	RANK AT MAX	LEADING EDGE
RIBOSOME (HSA03010)	134	0.7	3.31	0	0	0	2465	tags=56%, list=13%, signal=64%
VIRAL PROTEIN INTERACTION WITH CYTOKINE AND CYTOKINE RECEPTOR (HSA04061)	98	0.56	2.44	0	0	0	3150	tags=59%, list=16%, signal=70%
CORONAVIRUS DISEASE - COVID-19 (HSA05171)	231	0.49	2.41	0	0	0	2048	tags=39%, list=11%, signal=43%
PRIMARY IMMUNODEFICIENCY (HSA05340)	36	0.63	2.31	0	0	0	745	tags=42%, list=4%, signal=43%
NF-KAPPA B SIGNALING PATHWAY (HSA04064)	102	0.49	2.19	0	0	0.001	1921	tags=34%, list=10%, signal=38%
IL-17 SIGNALING PATHWAY (HSA04657)	94	0.48	2.06	0	0.001	0.003	2736	tags=48%, list=14%, signal=55%
B CELL RECEPTOR SIGNALING PATHWAY (HSA04662)	79	0.46	1.97	0	0.003	0.008	3056	tags=42%, list=16%, signal=49%
RHEUMATOID ARTHRITIS (HSA05323)	89	0.43	1.92	0	0.005	0.017	3197	tags=45%, list=16%, signal=54%
T CELL RECEPTOR SIGNALING PATHWAY (HSA04660)	103	0.43	1.89	0	0.006	0.023	2920	tags=36%, list=15%, signal=42%
HEMATOPOIETIC CELL LINEAGE (HSA04640)	96	0.41	1.88	0	0.006	0.025	2257	tags=34%, list=12%, signal=39%
P53 SIGNALING PATHWAY (HSA04115)	73	0.43	1.78	0	0.014	0.062	3248	tags=37%, list=17%, signal=44%
INTESTINAL IMMUNE NETWORK FOR IGA PRODUCTION (HSA04672)	45	0.45	1.72	0.014	0.023	0.108	1609	tags=29%, list=8%, signal=31%
CYTOKINE-CYTOKINE RECEPTOR INTERACTION (HSA04060)	293	0.34	1.7	0	0.024	0.121	2799	tags=34%, list=14%, signal=39%
LEGIONELLOSIS (HSA05134)	57	0.42	1.7	0	0.024	0.129	4125	tags=46%, list=21%, signal=58%
AUTOIMMUNE THYROID DISEASE (HSA05320)	50	0.44	1.7	0	0.022	0.13	2620	tags=24%, list=14%, signal=28%
OXIDATIVE PHOSPHORYLATION (HSA00190)	121	0.36	1.65	0	0.031	0.184	4205	tags=43%, list=22%, signal=55%
OSTEOCLAST DIFFERENTIATION (HSA04380)	125	0.36	1.63	0	0.032	0.199	3141	tags=34%, list=16%, signal=40%
TH17 CELL DIFFERENTIATION (HSA04659)	106	0.36	1.62	0	0.034	0.226	2920	tags=29%, list=15%, signal=34%
GRAFT-VERSUS-HOST DISEASE (HSA05332)	38	0.44	1.61	0.005	0.034	0.237	2716	tags=37%, list=14%, signal=43%
ALLOGRAFT REJECTION (HSA05330)	35	0.42	1.55	0.023	0.049	0.336	2620	tags=34%, list=14%, signal=40%
TNF SIGNALING PATHWAY (HSA04668)	112	0.34	1.53	0	0.054	0.377	2722	tags=31%, list=14%, signal=36%
INFLAMMATORY BOWEL DISEASE (HSA05321)	63	0.37	1.52	0	0.055	0.397	4295	tags=48%, list=22%, signal=61%
TOLL-LIKE RECEPTOR SIGNALING PATHWAY (HSA04620)	102	0.34	1.51	0	0.057	0.421	2184	tags=25%, list=11%, signal=29%
PD-L1 EXPRESSION AND PD-1 CHECKPOINT PATHWAY IN CANCER (HSA05235)	89	0.34	1.5	0.013	0.058	0.448	2298	tags=27%, list=12%, signal=30%
FERROPTOSIS (HSA04216)	41	0.39	1.47	0.021	0.068	0.502	3177	tags=32%, list=16%, signal=38%
TH1 AND TH2 CELL DIFFERENTIATION (HSA04658)	90	0.33	1.45	0	0.075	0.556	2098	tags=22%, list=11%, signal=25%
STAPHYLOCOCCUS AUREUS INFECTION (HSA05150)	91	0.33	1.45	0	0.075	0.569	4494	tags=41%, list=23%, signal=53%
HOMOLOGOUS RECOMBINATION (HSA03440)	41	0.37	1.44	0.028	0.076	0.587	3819	tags=29%, list=20%, signal=36%
LEISHMANIASIS (HSA05140)	73	0.35	1.44	0.017	0.075	0.594	4133	tags=42%, list=21%, signal=54%
TYPE I DIABETES MELLITUS (HSA04940)	41	0.37	1.4	0.034	0.092	0.686	2965	tags=34%, list=15%, signal=40%
PROTEIN EXPORT (HSA03060)	23	0.42	1.38	0.075	0.104	0.748	857	tags=13%, list=4%, signal=14%
SYSTEMIC LUPUS ERYTHEMATOSUS (HSA05322)	132	0.3	1.38	0	0.103	0.756	3626	tags=31%, list=19%, signal=38%
CYTOSOLIC DNA-SENSING PATHWAY (HSA04623)	62	0.33	1.36	0.018	0.115	0.8	3349	tags=23%, list=17%, signal=27%
CHEMOKINE SIGNALING PATHWAY (HSA04062)	190	0.27	1.35	0	0.119	0.817	3150	tags=35%, list=16%, signal=42%
HUMAN T-CELL LEUKEMIA VIRUS 1 INFECTION (HSA05166)	220	0.26	1.34	0	0.12	0.826	3254	tags=27%, list=17%, signal=32%
EPSTEIN-BARR VIRUS INFECTION (HSA05169)	199	0.27	1.34	0	0.119	0.835	2692	tags=23%, list=14%, signal=27%
ASTHMA (HSA05310)	28	0.38	1.33	0.082	0.126	0.859	2095	tags=29%, list=11%, signal=32%
NEUTROPHIL EXTRACELLULAR TRAP FORMATION (HSA04613)	188	0.28	1.32	0	0.124	0.864	3130	tags=30%, list=16%, signal=36%
KAPOSI SARCOMA-ASSOCIATED HERPESVIRUS INFECTION (HSA05167)	194	0.27	1.32	0.045	0.121	0.865	3150	tags=28%, list=16%, signal=34%
TRANSCRIPTIONAL MISREGULATION IN CANCER (HSA05202)	192	0.27	1.29	0	0.145	0.911	3247	tags=28%, list=17%, signal=33%
MEASLES (HSA05162)	139	0.26	1.25	0	0.182	0.957	2369	tags=22%, list=12%, signal=24%
NOD-LIKE RECEPTOR SIGNALING PATHWAY (HSA04621)	184	0.24	1.25	0	0.18	0.959	3357	tags=27%, list=17%, signal=33%
HIF-1 SIGNALING PATHWAY (HSA04066)	109	0.27	1.23	0.125	0.192	0.97	2692	tags=27%, list=14%, signal=31%
SPLICEOSOME (HSA03040)	131	0.26	1.23	0.057	0.19	0.97	5319	tags=48%, list=27%, signal=66%
MINERAL ABSORPTION (HSA04978)	60	0.29	1.23	0.088	0.189	0.972	2783	tags=28%, list=14%, signal=33%
PROTEIN DIGESTION AND ABSORPTION (HSA04974)	103	0.28	1.23	0.039	0.188	0.973	3213	tags=28%, list=17%, signal=34%
C-TYPE LECTIN RECEPTOR SIGNALING PATHWAY (HSA04625)	104	0.28	1.22	0.036	0.193	0.977	4255	tags=41%, list=22%, signal=53%
NATURAL KILLER CELL MEDIATED CYTOTOXICITY (HSA04650)	124	0.27	1.22	0.02	0.193	0.979	3796	tags=35%, list=20%, signal=44%
MALARIA (HSA05144)	49	0.3	1.19	0.145	0.218	0.99	3940	tags=47%, list=20%, signal=59%
LIPID AND ATHEROSCLEROSIS (HSA05417)	214	0.25	1.19	0.05	0.223	0.993	3472	tags=31%, list=18%, signal=38%
EPITHELIAL CELL SIGNALING IN HELICOBACTER PYLORI INFECTION (HSA05120)	70	0.28	1.18	0.128	0.228	0.995	3551	tags=40%, list=18%, signal=49%
CHAGAS DISEASE (HSA05142)	101	0.26	1.18	0.135	0.226	0.995	2327	tags=26%, list=12%, signal=29%
PERTUSSIS (HSA05133)	76	0.27	1.17	0.152	0.231	0.996	4133	tags=42%, list=21%, signal=53%
COLLECTING DUCT ACID SECRETION (HSA04966)	27	0.35	1.16	0.213	0.24	0.997	4196	tags=52%, list=22%, signal=66%
TUBERCULOSIS (HSA05152)	176	0.25	1.16	0.074	0.242	0.997	4241	tags=34%, list=22%, signal=43%
NON-ALCOHOLIC FATTY LIVER DISEASE (HSA04932)	151	0.24	1.15	0.037	0.246	0.999	3529	tags=29%, list=18%, signal=35%
